# Supplementary material for: Machine Learning Reveals Impacts of Smoking on Gene Profiles of Different Cell Types in Lung
Source: Life (Basel). 2024 Apr 13;14(4):502. doi: 10.3390/life14040502 (PMC11051039; doi:10.3390/life14040502)
Supplement: Supplementary file 1 [file life-14-00502-s001.zip]

Archive with 9 entries (9 files):
- Table S1.xlsx
- Table_S2.xlsx
- Table_S3.xlsx
- Table_S4.xlsx
- Table_S5.xlsx
- Table_S6.xlsx
- Table_S7.xlsx
- Table_S8.xlsx
- Table_S9.xlsx
