# Supplementary material for: Machine Learning Reveals Impacts of Smoking on Gene Profiles of Different Cell Types in Lung
Source: Life (Basel). 2024 Apr 13;14(4):502. doi: 10.3390/life14040502 (PMC11051039; doi:10.3390/life14040502)
Supplement: Supplementary file 1 [file life-14-00502-s001.zip › Table S1.xlsx]

## Sheet: Sheet 1
Epithelial	Immune	Endothelial	Stroma
1440 epithelial cell of alveolus of lung	4511 B cell	4595 endothelial cell of lymphatic vessel	5182 alveolar type 1 fibroblast cell
4393 epithelial cell of lower respiratory tract	9133 CD1c-positive myeloid dendritic cell	7391 pulmonary artery endothelial cell	10321 alveolar type 2 fibroblast cell
5873 multi-ciliated epithelial cell	21285 CD4-positive alpha-beta T cell	12975 vein endothelial cell	1573 bronchus fibroblast of lung
537 mucus secreting cell	29074 CD8-positive alpha-beta T cell	23205 capillary endothelial cell	322 conventional dendritic cell
80113 respiratory basal cell	500 T cell		312 dendritic cell
4600 respiratory hillock cell	1274 acinar cell		276 fibroblast
1670 bronchial goblet cell	78816 alveolar macrophage		60 hematopoietic stem cell
165 brush cell of tracheobronchial tree	17695 classical monocyte		230 mesothelial cell
35225 ciliated columnar cell of tracheobronchial tree	28223 elicited macrophage		716 myofibroblast cell
36023 club cell	561 ionocyte		552 plasmacytoid dendritic cell
1417 tracheobrochial serous cell	4805 lung macrophage		556 smooth muscle cell
968 tracheobrochial goblet cell	6623 mast cell		335 stromal cell
35833 nasal mucosa goblet cell	16978 natural killer cell		2996 tracheobronchial smooth muscle cell
	8834 non-classical monocyte		159 lung neuroendocrine cell
	1773 plasma cell		3032 lung pericyte
