# Supplementary material for: Machine Learning Reveals Impacts of Smoking on Gene Profiles of Different Cell Types in Lung
Source: Life (Basel). 2024 Apr 13;14(4):502. doi: 10.3390/life14040502 (PMC11051039; doi:10.3390/life14040502)
Supplement: Supplementary file 1 [file life-14-00502-s001.zip › Table_S2.xlsx]

## Sheet: Endothelial
Rank	Adaboost feature list	CatBoost feature list	ExtraTrees feature list	LASSO feature list	LightGBM feature list	MCFS feature list	RF_ZL feature list	XGBoost feature list
1	ENSG00000279483	ENSG00000228253	ENSG00000228253	ENSG00000265972	ENSG00000197728	ENSG00000228253	ENSG00000228253	ENSG00000130208
2	ENSG00000204525	ENSG00000279483	ENSG00000279483	ENSG00000019582	ENSG00000168484	ENSG00000212907	ENSG00000212907	ENSG00000228253
3	ENSG00000198840	ENSG00000087086	ENSG00000212907	ENSG00000170345	ENSG00000087086	ENSG00000279483	ENSG00000087086	ENSG00000148346
4	ENSG00000197728	ENSG00000168484	ENSG00000170296	ENSG00000123416	ENSG00000229807	ENSG00000130208	ENSG00000279483	ENSG00000173372
5	ENSG00000130208	ENSG00000229117	ENSG00000130208	ENSG00000148671	ENSG00000229117	ENSG00000251562	ENSG00000251562	ENSG00000212907
6	ENSG00000163072	ENSG00000197728	ENSG00000173369	ENSG00000173812	ENSG00000279483	ENSG00000159189	ENSG00000130208	ENSG00000173369
7	ENSG00000140988	ENSG00000212907	ENSG00000087086	ENSG00000142541	ENSG00000204525	ENSG00000173372	ENSG00000173372	ENSG00000159147
8	ENSG00000275385	ENSG00000204525	ENSG00000243678	ENSG00000149021	ENSG00000265972	ENSG00000173369	ENSG00000198712	ENSG00000203883
9	ENSG00000277632	ENSG00000229807	ENSG00000173372	ENSG00000198763	ENSG00000129824	ENSG00000170296	ENSG00000170296	ENSG00000197958
10	ENSG00000205362	ENSG00000251562	ENSG00000139318	ENSG00000150991	ENSG00000019582	ENSG00000087086	ENSG00000229117	ENSG00000279483
11	ENSG00000204389	ENSG00000128016	ENSG00000184557	ENSG00000185201	ENSG00000128016	ENSG00000275385	ENSG00000206503	ENSG00000126709
12	ENSG00000213088	ENSG00000149021	ENSG00000185883	ENSG00000161055	ENSG00000255823	ENSG00000198712	ENSG00000204525	ENSG00000123416
13	ENSG00000149021	ENSG00000129824	ENSG00000163815	ENSG00000107317	ENSG00000161055	ENSG00000185883	ENSG00000166710	ENSG00000159189
14	ENSG00000166441	ENSG00000265972	ENSG00000135046	ENSG00000128016	ENSG00000269028	ENSG00000163815	ENSG00000197728	ENSG00000205362
15	ENSG00000129521	ENSG00000204389	ENSG00000204525	ENSG00000168497	ENSG00000204389	ENSG00000181029	ENSG00000163815	ENSG00000185201
16	ENSG00000254772	ENSG00000161055	ENSG00000229117	ENSG00000108654	ENSG00000166710	ENSG00000254772	ENSG00000166441	ENSG00000237541
17	ENSG00000148671	ENSG00000166710	ENSG00000203883	ENSG00000107281	ENSG00000228253	ENSG00000244734	ENSG00000205542	ENSG00000087086
18	ENSG00000229117	ENSG00000198502	ENSG00000166441	ENSG00000147604	ENSG00000115602	ENSG00000107438	ENSG00000150991	ENSG00000130300
19	ENSG00000177954	ENSG00000130208	ENSG00000148346	ENSG00000256618	ENSG00000165949	ENSG00000203883	ENSG00000185883	ENSG00000125347
20	ENSG00000228253	ENSG00000168497	ENSG00000108654	ENSG00000171223	ENSG00000198502	ENSG00000173812	ENSG00000203883	ENSG00000185010
21	ENSG00000189171	ENSG00000019582	ENSG00000159189	ENSG00000143248	ENSG00000198840	ENSG00000135046	ENSG00000233927	ENSG00000142541
22	ENSG00000147403	ENSG00000115602	ENSG00000206503	ENSG00000131203	ENSG00000251562	ENSG00000204525	ENSG00000173812	ENSG00000147862
23	ENSG00000212907	ENSG00000244734	ENSG00000173812	ENSG00000268388	ENSG00000205542	ENSG00000197728	ENSG00000008988	ENSG00000204525
24	ENSG00000127528	ENSG00000198840	ENSG00000219200	ENSG00000122026	ENSG00000149021	ENSG00000108654	ENSG00000123416	ENSG00000154556
25	ENSG00000110492	ENSG00000269028	ENSG00000115602	ENSG00000205362	ENSG00000244734	ENSG00000205542	ENSG00000159189	ENSG00000251562
26	ENSG00000251562	ENSG00000165949	ENSG00000019582	ENSG00000142748	ENSG00000170345	ENSG00000229117	ENSG00000019582	ENSG00000118785
27	ENSG00000087086	ENSG00000142541	ENSG00000251562	ENSG00000274736	ENSG00000212907	ENSG00000243749	ENSG00000198502	ENSG00000103257
28	ENSG00000019582	ENSG00000171223	ENSG00000128016	ENSG00000134531	ENSG00000127528	ENSG00000168298	ENSG00000182774	ENSG00000205364
29	ENSG00000261371	ENSG00000152583	ENSG00000150991	ENSG00000129824	ENSG00000152583	ENSG00000123416	ENSG00000173369	ENSG00000159713
30	ENSG00000185201	ENSG00000122026	ENSG00000008988	ENSG00000198899	ENSG00000198763	ENSG00000169442	ENSG00000128016	ENSG00000188257
31	ENSG00000168497	ENSG00000185201	ENSG00000124614	ENSG00000198727	ENSG00000148346	ENSG00000219200	ENSG00000198804	ENSG00000148053
32	ENSG00000148346	ENSG00000127528	ENSG00000165507	ENSG00000109193	ENSG00000125148	ENSG00000243678	ENSG00000148346	ENSG00000197728
33	ENSG00000198899	ENSG00000205542	ENSG00000275385	ENSG00000147403	ENSG00000106211	ENSG00000148346	ENSG00000137818	ENSG00000204389
34	ENSG00000173369	ENSG00000123416	ENSG00000198502	ENSG00000213145	ENSG00000168497	ENSG00000127528	ENSG00000108654	ENSG00000161055
35	ENSG00000131477	ENSG00000106211	ENSG00000148671	ENSG00000167552	ENSG00000120129	ENSG00000011600	ENSG00000142541	ENSG00000173812
36	ENSG00000128016	ENSG00000198763	ENSG00000198712	ENSG00000188229	ENSG00000265681	ENSG00000150991	ENSG00000243678	ENSG00000229117
37	ENSG00000112306	ENSG00000170345	ENSG00000127528	ENSG00000026036	ENSG00000125968	ENSG00000206503	ENSG00000171223	ENSG00000275385
38	ENSG00000244734	ENSG00000120129	ENSG00000243749	ENSG00000168309	ENSG00000206503	ENSG00000130203	ENSG00000124614	ENSG00000047662
39	ENSG00000255823	ENSG00000206503	ENSG00000204287	ENSG00000135046	ENSG00000185201	ENSG00000205362	ENSG00000134419	ENSG00000173432
40	ENSG00000173372	ENSG00000148346	ENSG00000221869	ENSG00000141744	ENSG00000137818	ENSG00000166441	ENSG00000198918	ENSG00000239951
41	ENSG00000026025	ENSG00000255823	ENSG00000123416	ENSG00000184752	ENSG00000159713	ENSG00000187838	ENSG00000168497	ENSG00000112306
42	ENSG00000269028	ENSG00000234745	ENSG00000087074	ENSG00000118181	ENSG00000142541	ENSG00000142541	ENSG00000198840	ENSG00000170345
43	ENSG00000265972	ENSG00000173369	ENSG00000112306	ENSG00000170458	ENSG00000140988	ENSG00000111328	ENSG00000122026	ENSG00000163520
44	ENSG00000123416	ENSG00000154556	ENSG00000267107	ENSG00000099998	ENSG00000196126	ENSG00000242616	ENSG00000170345	ENSG00000129824
45	ENSG00000168484	ENSG00000100234	ENSG00000182774	ENSG00000008988	ENSG00000198712	ENSG00000019582	ENSG00000170315	ENSG00000099860
46	ENSG00000159147	ENSG00000159713	ENSG00000233927	ENSG00000117461	ENSG00000122026	ENSG00000125347	ENSG00000108107	ENSG00000151012
47	ENSG00000228317	ENSG00000125148	ENSG00000171223	ENSG00000132911	ENSG00000234745	ENSG00000137878	ENSG00000167996	ENSG00000115602
48	ENSG00000228322	ENSG00000173372	ENSG00000170345	ENSG00000163072	ENSG00000198899	ENSG00000221869	ENSG00000109475	ENSG00000244734
49	ENSG00000228323	ENSG00000198899	ENSG00000176046	ENSG00000087074	ENSG00000171223	ENSG00000265681	ENSG00000196126	ENSG00000168878
50	ENSG00000228318	ENSG00000173812	ENSG00000117519	ENSG00000075624	ENSG00000142089	ENSG00000239779	ENSG00000198763	ENSG00000149021
51	ENSG00000228401	ENSG00000198712	ENSG00000171858	ENSG00000100376	ENSG00000075624	ENSG00000015479	ENSG00000147604	ENSG00000176907
52	ENSG00000228427	ENSG00000196126	ENSG00000147604	ENSG00000177398	ENSG00000100234	ENSG00000117519	ENSG00000219200	ENSG00000128016
53	ENSG00000228430	ENSG00000112306	ENSG00000120129	ENSG00000161649	ENSG00000112306	ENSG00000118785	ENSG00000152583	ENSG00000255823
54	ENSG00000228308	ENSG00000245532	ENSG00000167552	ENSG00000127533	ENSG00000177954	ENSG00000198695	ENSG00000197958	ENSG00000198502
55	ENSG00000228434	ENSG00000125968	ENSG00000197728	ENSG00000198786	ENSG00000154556	ENSG00000129226	ENSG00000112306	ENSG00000176435
56	ENSG00000228302	ENSG00000137818	ENSG00000122026	ENSG00000237541	ENSG00000123358	ENSG00000204291	ENSG00000171858	ENSG00000108654
57	ENSG00000228300	ENSG00000099860	ENSG00000142541	ENSG00000122566	ENSG00000198804	ENSG00000237541	ENSG00000243749	ENSG00000188229
58	ENSG00000228436	ENSG00000176046	ENSG00000149021	ENSG00000101000	ENSG00000167996	ENSG00000019169	ENSG00000265681	ENSG00000245532
59	ENSG00000228423	ENSG00000124614	ENSG00000169442	ENSG00000197111	ENSG00000142748	ENSG00000124614	ENSG00000234745	ENSG00000127533
60	ENSG00000228329	ENSG00000185010	ENSG00000125740	ENSG00000189129	ENSG00000173432	ENSG00000130300	ENSG00000176046	ENSG00000166710
61	ENSG00000228325	ENSG00000125347	ENSG00000198804	ENSG00000168878	ENSG00000109906	ENSG00000184557	ENSG00000221869	ENSG00000168497
62	ENSG00000228422	ENSG00000203883	ENSG00000130300	ENSG00000182944	ENSG00000221869	ENSG00000008988	ENSG00000168484	ENSG00000019582
63	ENSG00000228395	ENSG00000256618	ENSG00000198763	ENSG00000078725	ENSG00000107317	ENSG00000261371	ENSG00000275385	ENSG00000109906
64	ENSG00000228404	ENSG00000004799	ENSG00000168484	ENSG00000178726	ENSG00000109475	ENSG00000233927	ENSG00000261371	ENSG00000189171
65	ENSG00000228393	ENSG00000177954	ENSG00000130203	ENSG00000115523	ENSG00000148180	ENSG00000168497	ENSG00000127528	ENSG00000185303
66	ENSG00000228408	ENSG00000275385	ENSG00000108107	ENSG00000198886	ENSG00000026025	ENSG00000165507	ENSG00000087074	ENSG00000168484
67	ENSG00000228384	ENSG00000075624	ENSG00000125347	ENSG00000089280	ENSG00000173812	ENSG00000166710	ENSG00000149021	ENSG00000112096
68	ENSG00000228372	ENSG00000109475	ENSG00000156482	ENSG00000198755	ENSG00000168878	ENSG00000267519	ENSG00000107438	ENSG00000198183
69	ENSG00000228368	ENSG00000109906	ENSG00000187193	ENSG00000105939	ENSG00000245532	ENSG00000143546	ENSG00000144713	ENSG00000167874
70	ENSG00000228412	ENSG00000142089	ENSG00000107438	ENSG00000198840	ENSG00000004799	ENSG00000204388	ENSG00000231500	ENSG00000229807
71	ENSG00000228363	ENSG00000026025	ENSG00000106211	ENSG00000170889	ENSG00000275385	ENSG00000248098	ENSG00000115602	ENSG00000234745
72	ENSG00000228414	ENSG00000213741	ENSG00000117984	ENSG00000183722	ENSG00000213741	ENSG00000244274	ENSG00000187193	ENSG00000127528
73	ENSG00000228355	ENSG00000168878	ENSG00000265681	ENSG00000275895	ENSG00000124614	ENSG00000205038	ENSG00000165507	ENSG00000177954
74	ENSG00000228353	ENSG00000167996	ENSG00000254772	ENSG00000132780	ENSG00000176046	ENSG00000146674	ENSG00000026025	ENSG00000018408
75	ENSG00000228417	ENSG00000140988	ENSG00000204388	ENSG00000229807	ENSG00000121858	ENSG00000176907	ENSG00000164587	ENSG00000171223
76	ENSG00000228421	ENSG00000108654	ENSG00000176907	ENSG00000163902	ENSG00000174640	ENSG00000117984	ENSG00000143947	ENSG00000004799
77	ENSG00000228352	ENSG00000142748	ENSG00000167434	ENSG00000173597	ENSG00000130208	ENSG00000114812	ENSG00000254772	ENSG00000125968
78	ENSG00000228350	ENSG00000211445	ENSG00000168497	ENSG00000107438	ENSG00000113140	ENSG00000087074	ENSG00000139318	ENSG00000222041
79	ENSG00000228343	ENSG00000150991	ENSG00000137818	ENSG00000002933	ENSG00000237541	ENSG00000135919	ENSG00000137154	ENSG00000265972
80	ENSG00000228340	ENSG00000163815	ENSG00000152583	ENSG00000107742	ENSG00000169715	ENSG00000176046	ENSG00000265972	ENSG00000261701
81	ENSG00000228397	ENSG00000133639	ENSG00000129824	ENSG00000109971	ENSG00000129538	ENSG00000005102	ENSG00000204287	ENSG00000091879
82	ENSG00000228369	ENSG00000147403	ENSG00000011600	ENSG00000089820	ENSG00000123416	ENSG00000162444	ENSG00000198886	ENSG00000170365
83	ENSG00000000003	ENSG00000196230	ENSG00000205362	ENSG00000177954	ENSG00000027697	ENSG00000131016	ENSG00000198727	ENSG00000137818
84	ENSG00000228295	ENSG00000173432	ENSG00000196126	ENSG00000117318	ENSG00000211445	ENSG00000102575	ENSG00000125148	ENSG00000075624
85	ENSG00000228293	ENSG00000159189	ENSG00000198840	ENSG00000266903	ENSG00000163815	ENSG00000165140	ENSG00000110700	ENSG00000047457
86	ENSG00000228140	ENSG00000170296	ENSG00000143878	ENSG00000089009	ENSG00000147604	ENSG00000187193	ENSG00000184557	ENSG00000164683
87	ENSG00000228139	ENSG00000167434	ENSG00000118785	ENSG00000172889	ENSG00000117318	ENSG00000026025	ENSG00000156482	ENSG00000166292
88	ENSG00000228137	ENSG00000204388	ENSG00000213853	ENSG00000117519	ENSG00000165507	ENSG00000204287	ENSG00000161055	ENSG00000275302
89	ENSG00000228133	ENSG00000221869	ENSG00000231500	ENSG00000175206	ENSG00000133639	ENSG00000198502	ENSG00000167526	ENSG00000170458
90	ENSG00000228127	ENSG00000118523	ENSG00000134531	ENSG00000161647	ENSG00000118946	ENSG00000197249	ENSG00000185201	ENSG00000185883
91	ENSG00000228126	ENSG00000166441	ENSG00000223865	ENSG00000092445	ENSG00000256618	ENSG00000198804	ENSG00000204592	ENSG00000143947
92	ENSG00000228124	ENSG00000186468	ENSG00000161055	ENSG00000079482	ENSG00000173369	ENSG00000139318	ENSG00000120129	ENSG00000113552
93	ENSG00000228113	ENSG00000126709	ENSG00000213741	ENSG00000198668	ENSG00000008517	ENSG00000112096	ENSG00000177954	ENSG00000166435
94	ENSG00000228109	ENSG00000265681	ENSG00000101439	ENSG00000108691	ENSG00000261701	ENSG00000182774	ENSG00000125347	ENSG00000142748
95	ENSG00000228108	ENSG00000118946	ENSG00000231389	ENSG00000105808	ENSG00000198888	ENSG00000278615	ENSG00000198899	ENSG00000169442
96	ENSG00000228100	ENSG00000184557	ENSG00000181029	ENSG00000133800	ENSG00000178980	ENSG00000147604	ENSG00000117519	ENSG00000198888
97	ENSG00000228086	ENSG00000237541	ENSG00000108691	ENSG00000163453	ENSG00000173372	ENSG00000197958	ENSG00000075624	ENSG00000165949
98	ENSG00000228084	ENSG00000213088	ENSG00000198918	ENSG00000256045	ENSG00000170458	ENSG00000137880	ENSG00000167552	ENSG00000125538
99	ENSG00000228079	ENSG00000174640	ENSG00000142798	ENSG00000101745	ENSG00000147403	ENSG00000198918	ENSG00000140988	ENSG00000131203
100	ENSG00000228073	ENSG00000165507	ENSG00000166710	ENSG00000172061	ENSG00000099860	ENSG00000129521	ENSG00000142937	ENSG00000129521
101	ENSG00000228067	ENSG00000117318	ENSG00000144713	ENSG00000130294	ENSG00000126709	ENSG00000062582	ENSG00000147403	ENSG00000198763
102	ENSG00000228065	ENSG00000198804	ENSG00000265972	ENSG00000205364	ENSG00000204388	ENSG00000003436	ENSG00000185885	ENSG00000026025
103	ENSG00000228063	ENSG00000123358	ENSG00000205542	ENSG00000067182	ENSG00000261371	ENSG00000108107	ENSG00000119655	ENSG00000090382
104	ENSG00000228061	ENSG00000144713	ENSG00000145425	ENSG00000067113	ENSG00000233927	ENSG00000169228	ENSG00000071082	ENSG00000169429
105	ENSG00000228060	ENSG00000176907	ENSG00000006210	ENSG00000114942	ENSG00000196230	ENSG00000119655	ENSG00000105372	ENSG00000197329
106	ENSG00000228058	ENSG00000047662	ENSG00000090339	ENSG00000111348	ENSG00000167526	ENSG00000173432	ENSG00000135046	ENSG00000173193
107	ENSG00000228049	ENSG00000205362	ENSG00000114812	ENSG00000114857	ENSG00000112096	ENSG00000128016	ENSG00000186468	ENSG00000139329
108	ENSG00000228044	ENSG00000107438	ENSG00000131016	ENSG00000244754	ENSG00000047662	ENSG00000124593	ENSG00000003436	ENSG00000120833
109	ENSG00000228141	ENSG00000178980	ENSG00000177954	ENSG00000147421	ENSG00000233016	ENSG00000170315	ENSG00000198888	ENSG00000170296
110	ENSG00000228142	ENSG00000198727	ENSG00000198888	ENSG00000101608	ENSG00000203883	ENSG00000122026	ENSG00000204389	ENSG00000171557
111	ENSG00000228144	ENSG00000233016	ENSG00000204389	ENSG00000275302	ENSG00000185010	ENSG00000188015	ENSG00000267107	ENSG00000087460
112	ENSG00000228237	ENSG00000169715	ENSG00000071082	ENSG00000085117	ENSG00000222041	ENSG00000042493	ENSG00000138326	ENSG00000213088
113	ENSG00000228288	ENSG00000181019	ENSG00000078401	ENSG00000118308	ENSG00000186352	ENSG00000100234	ENSG00000112081	ENSG00000186352
114	ENSG00000228278	ENSG00000198888	ENSG00000167996	ENSG00000125968	ENSG00000185885	ENSG00000204316	ENSG00000167434	ENSG00000105193
115	ENSG00000228277	ENSG00000204592	ENSG00000261371	ENSG00000008128	ENSG00000143947	ENSG00000115602	ENSG00000148180	ENSG00000176046
116	ENSG00000228275	ENSG00000148180	ENSG00000105372	ENSG00000114279	ENSG00000254772	ENSG00000112306	ENSG00000231389	ENSG00000171243
117	ENSG00000228274	ENSG00000118785	ENSG00000003436	ENSG00000089157	ENSG00000211895	ENSG00000185885	ENSG00000162244	ENSG00000099290
118	ENSG00000228262	ENSG00000143947	ENSG00000198695	ENSG00000187678	ENSG00000181019	ENSG00000108342	ENSG00000237541	ENSG00000204592
119	ENSG00000228452	ENSG00000261371	ENSG00000064989	ENSG00000099622	ENSG00000176907	ENSG00000171858	ENSG00000148671	ENSG00000043591
120	ENSG00000228261	ENSG00000113140	ENSG00000198886	ENSG00000115875	ENSG00000125347	ENSG00000136244	ENSG00000100234	ENSG00000081041
121	ENSG00000228251	ENSG00000027697	ENSG00000198727	ENSG00000152137	ENSG00000239951	ENSG00000177954	ENSG00000196262	ENSG00000101160
122	ENSG00000228242	ENSG00000108691	ENSG00000004799	ENSG00000099282	ENSG00000179344	ENSG00000204389	ENSG00000171863	ENSG00000148180
123	ENSG00000228223	ENSG00000107317	ENSG00000148180	ENSG00000092841	ENSG00000168309	ENSG00000185010	ENSG00000165949	ENSG00000256618
124	ENSG00000228151	ENSG00000187193	ENSG00000100650	ENSG00000100299	ENSG00000166441	ENSG00000156482	ENSG00000142089	ENSG00000142669
125	ENSG00000228222	ENSG00000179344	ENSG00000267519	ENSG00000141469	ENSG00000143248	ENSG00000137834	ENSG00000134531	ENSG00000123358
126	ENSG00000228221	ENSG00000068001	ENSG00000143384	ENSG00000196230	ENSG00000133112	ENSG00000169429	ENSG00000108298	ENSG00000109475
127	ENSG00000228216	ENSG00000148671	ENSG00000244734	ENSG00000101335	ENSG00000130300	ENSG00000255823	ENSG00000161016	ENSG00000198899
128	ENSG00000228208	ENSG00000131203	ENSG00000229807	ENSG00000137154	ENSG00000108654	ENSG00000167552	ENSG00000149806	ENSG00000164056
129	ENSG00000228201	ENSG00000198886	ENSG00000119655	ENSG00000169926	ENSG00000104368	ENSG00000170458	ENSG00000169715	ENSG00000107317
130	ENSG00000228192	ENSG00000233927	ENSG00000101955	ENSG00000096384	ENSG00000101443	ENSG00000109475	ENSG00000127533	ENSG00000133639
131	ENSG00000228176	ENSG00000121858	ENSG00000127920	ENSG00000251562	ENSG00000068001	ENSG00000163220	ENSG00000114812	ENSG00000110492
132	ENSG00000228172	ENSG00000008988	ENSG00000197958	ENSG00000154309	ENSG00000051108	ENSG00000158869	ENSG00000197956	ENSG00000169715
133	ENSG00000228170	ENSG00000120833	ENSG00000177700	ENSG00000150977	ENSG00000213853	ENSG00000125148	ENSG00000118181	ENSG00000184752
134	ENSG00000228162	ENSG00000166292	ENSG00000125148	ENSG00000071073	ENSG00000176435	ENSG00000108691	ENSG00000130255	ENSG00000146674
135	ENSG00000228437	ENSG00000087074	ENSG00000234745	ENSG00000135111	ENSG00000168209	ENSG00000100316	ENSG00000205362	ENSG00000197943
136	ENSG00000228509	ENSG00000090382	ENSG00000198899	ENSG00000122406	ENSG00000148671	ENSG00000101439	ENSG00000130300	ENSG00000211895
137	ENSG00000228459	ENSG00000100097	ENSG00000108342	ENSG00000160439	ENSG00000124107	ENSG00000147403	ENSG00000142676	ENSG00000198712
138	ENSG00000228793	ENSG00000189171	ENSG00000173432	ENSG00000146376	ENSG00000115457	ENSG00000213853	ENSG00000198938	ENSG00000254772
139	ENSG00000228789	ENSG00000130300	ENSG00000109475	ENSG00000134884	ENSG00000107438	ENSG00000148671	ENSG00000176907	ENSG00000152583
140	ENSG00000228786	ENSG00000176435	ENSG00000166292	ENSG00000108798	ENSG00000105193	ENSG00000179918	ENSG00000245532	ENSG00000206503
141	ENSG00000228784	ENSG00000164713	ENSG00000170323	ENSG00000001036	ENSG00000100097	ENSG00000198682	ENSG00000163453	ENSG00000185885
142	ENSG00000228779	ENSG00000135046	ENSG00000175899	ENSG00000127990	ENSG00000043591	ENSG00000180573	ENSG00000267519	ENSG00000213741
143	ENSG00000228775	ENSG00000131477	ENSG00000213088	ENSG00000167004	ENSG00000204592	ENSG00000271447	ENSG00000100316	ENSG00000124614
144	ENSG00000228768	ENSG00000164587	ENSG00000163072	ENSG00000198242	ENSG00000172889	ENSG00000184047	ENSG00000205364	ENSG00000198918
145	ENSG00000228763	ENSG00000167874	ENSG00000142676	ENSG00000105371	ENSG00000137077	ENSG00000272274	ENSG00000064989	ENSG00000102760
146	ENSG00000228750	ENSG00000171858	ENSG00000161960	ENSG00000136630	ENSG00000134107	ENSG00000127329	ENSG00000198034	ENSG00000019169
147	ENSG00000228748	ENSG00000198786	ENSG00000198786	ENSG00000280623	ENSG00000131203	ENSG00000090339	ENSG00000117984	ENSG00000233016
148	ENSG00000228742	ENSG00000147604	ENSG00000137154	ENSG00000006071	ENSG00000213088	ENSG00000175899	ENSG00000198755	ENSG00000115541
149	ENSG00000228741	ENSG00000185883	ENSG00000169715	ENSG00000071462	ENSG00000188229	ENSG00000144713	ENSG00000198786	ENSG00000163815
150	ENSG00000228739	ENSG00000043591	ENSG00000112096	ENSG00000145425	ENSG00000184557	ENSG00000204472	ENSG00000255823	ENSG00000160752
151	ENSG00000228737	ENSG00000115457	ENSG00000170275	ENSG00000175606	ENSG00000170323	ENSG00000177576	ENSG00000129538	ENSG00000106245
152	ENSG00000228730	ENSG00000167526	ENSG00000026025	ENSG00000112031	ENSG00000166292	ENSG00000169715	ENSG00000145592	ENSG00000174640
153	ENSG00000228727	ENSG00000064989	ENSG00000125691	ENSG00000137831	ENSG00000160888	ENSG00000143384	ENSG00000177600	ENSG00000129538
154	ENSG00000228723	ENSG00000119655	ENSG00000140988	ENSG00000062524	ENSG00000159189	ENSG00000198034	ENSG00000204388	ENSG00000147403
155	ENSG00000228719	ENSG00000130255	ENSG00000142937	ENSG00000186827	ENSG00000150991	ENSG00000267107	ENSG00000148303	ENSG00000060237
156	ENSG00000228716	ENSG00000231500	ENSG00000089157	ENSG00000118946	ENSG00000137154	ENSG00000175482	ENSG00000160789	ENSG00000130731
157	ENSG00000228709	ENSG00000188229	ENSG00000148303	ENSG00000137312	ENSG00000130255	ENSG00000197694	ENSG00000115268	ENSG00000198804
158	ENSG00000228705	ENSG00000130303	ENSG00000198755	ENSG00000183148	ENSG00000120833	ENSG00000070087	ENSG00000213741	ENSG00000175866
159	ENSG00000228703	ENSG00000254772	ENSG00000170889	ENSG00000107968	ENSG00000108107	ENSG00000124212	ENSG00000145425	ENSG00000140988
160	ENSG00000228701	ENSG00000168209	ENSG00000139289	ENSG00000138326	ENSG00000090382	ENSG00000132965	ENSG00000204301	ENSG00000112237
161	ENSG00000228697	ENSG00000051108	ENSG00000170315	ENSG00000135914	ENSG00000275302	ENSG00000234745	ENSG00000170458	ENSG00000178719
162	ENSG00000228792	ENSG00000163453	ENSG00000115875	ENSG00000119707	ENSG00000198918	ENSG00000142676	ENSG00000004799	ENSG00000168994
163	ENSG00000228800	ENSG00000122852	ENSG00000126709	ENSG00000172466	ENSG00000198786	ENSG00000174059	ENSG00000124172	ENSG00000143248
164	ENSG00000228692	ENSG00000142676	ENSG00000164120	ENSG00000269821	ENSG00000197943	ENSG00000152583	ENSG00000244734	ENSG00000122026
165	ENSG00000228801	ENSG00000164683	ENSG00000185885	ENSG00000131018	ENSG00000159147	ENSG00000100902	ENSG00000106211	ENSG00000143546
166	ENSG00000228919	ENSG00000142937	ENSG00000185010	ENSG00000047410	ENSG00000131477	ENSG00000164587	ENSG00000182899	ENSG00000087074
167	ENSG00000228918	ENSG00000159147	ENSG00000165140	ENSG00000186815	ENSG00000130203	ENSG00000023445	ENSG00000198242	ENSG00000167996
168	ENSG00000228917	ENSG00000261701	ENSG00000137880	ENSG00000169252	ENSG00000205364	ENSG00000072163	ENSG00000175899	ENSG00000125999
169	ENSG00000228906	ENSG00000168309	ENSG00000124172	ENSG00000235109	ENSG00000205362	ENSG00000064989	ENSG00000129824	ENSG00000188342
170	ENSG00000228889	ENSG00000170458	ENSG00000108298	ENSG00000169255	ENSG00000170296	ENSG00000170323	ENSG00000143546	ENSG00000134339
171	ENSG00000228886	ENSG00000129521	ENSG00000162244	ENSG00000077150	ENSG00000163453	ENSG00000196262	ENSG00000173432	ENSG00000269028
172	ENSG00000228878	ENSG00000101955	ENSG00000198034	ENSG00000166441	ENSG00000160932	ENSG00000004799	ENSG00000170889	ENSG00000100201
173	ENSG00000228877	ENSG00000089157	ENSG00000163660	ENSG00000112739	ENSG00000134339	ENSG00000148180	ENSG00000083845	ENSG00000267598
174	ENSG00000228863	ENSG00000124107	ENSG00000160888	ENSG00000182372	ENSG00000130303	ENSG00000177666	ENSG00000113140	ENSG00000198840
175	ENSG00000228862	ENSG00000115310	ENSG00000105854	ENSG00000117122	ENSG00000118523	ENSG00000157326	ENSG00000154556	ENSG00000162645
176	ENSG00000228857	ENSG00000213145	ENSG00000205364	ENSG00000261480	ENSG00000110492	ENSG00000137818	ENSG00000125740	ENSG00000152778
177	ENSG00000228843	ENSG00000174059	ENSG00000143546	ENSG00000048405	ENSG00000198886	ENSG00000161835	ENSG00000101439	ENSG00000012061
178	ENSG00000228842	ENSG00000133112	ENSG00000131634	ENSG00000198888	ENSG00000189171	ENSG00000123358	ENSG00000034510	ENSG00000104824
179	ENSG00000228839	ENSG00000096060	ENSG00000170458	ENSG00000198718	ENSG00000167552	ENSG00000100345	ENSG00000108691	ENSG00000115457
180	ENSG00000228838	ENSG00000138326	ENSG00000110700	ENSG00000277654	ENSG00000129521	ENSG00000276409	ENSG00000198695	ENSG00000134107
181	ENSG00000228835	ENSG00000107281	ENSG00000204592	ENSG00000156603	ENSG00000115310	ENSG00000161970	ENSG00000177700	ENSG00000106366
182	ENSG00000228830	ENSG00000172889	ENSG00000163220	ENSG00000215845	ENSG00000108691	ENSG00000231389	ENSG00000140264	ENSG00000051108
183	ENSG00000228826	ENSG00000110700	ENSG00000146674	ENSG00000075391	ENSG00000204287	ENSG00000198763	ENSG00000105640	ENSG00000106565
184	ENSG00000228824	ENSG00000105372	ENSG00000067182	ENSG00000196196	ENSG00000184897	ENSG00000154175	ENSG00000125691	ENSG00000161281
185	ENSG00000228817	ENSG00000197956	ENSG00000130255	ENSG00000109861	ENSG00000184752	ENSG00000149806	ENSG00000102265	ENSG00000083812
186	ENSG00000228812	ENSG00000171243	ENSG00000100234	ENSG00000034510	ENSG00000167434	ENSG00000177700	ENSG00000169442	ENSG00000070756
187	ENSG00000228804	ENSG00000109971	ENSG00000027697	ENSG00000237248	ENSG00000164713	ENSG00000187837	ENSG00000092841	ENSG00000196230
188	ENSG00000228802	ENSG00000134531	ENSG00000105227	ENSG00000173376	ENSG00000142871	ENSG00000140264	ENSG00000133112	ENSG00000244437
189	ENSG00000228696	ENSG00000105835	ENSG00000172216	ENSG00000140406	ENSG00000134531	ENSG00000231500	ENSG00000156508	ENSG00000120129
190	ENSG00000228686	ENSG00000117519	ENSG00000134419	ENSG00000059377	ENSG00000118785	ENSG00000124575	ENSG00000269028	ENSG00000198203
191	ENSG00000228463	ENSG00000105640	ENSG00000140264	ENSG00000137267	ENSG00000109971	ENSG00000124107	ENSG00000116251	ENSG00000265681
192	ENSG00000228566	ENSG00000275302	ENSG00000096060	ENSG00000148362	ENSG00000087074	ENSG00000251322	ENSG00000136942	ENSG00000178980
193	ENSG00000228561	ENSG00000102317	ENSG00000154556	ENSG00000067334	ENSG00000081041	ENSG00000134531	ENSG00000177606	ENSG00000143545
194	ENSG00000228560	ENSG00000112096	ENSG00000160789	ENSG00000197343	ENSG00000198727	ENSG00000142798	ENSG00000213088	ENSG00000153234
195	ENSG00000228559	ENSG00000129538	ENSG00000189171	ENSG00000230606	ENSG00000185883	ENSG00000108639	ENSG00000132475	ENSG00000186468
196	ENSG00000228554	ENSG00000116016	ENSG00000129226	ENSG00000035720	ENSG00000170889	ENSG00000168484	ENSG00000196230	ENSG00000142089
197	ENSG00000228553	ENSG00000162444	ENSG00000186468	ENSG00000182836	ENSG00000169429	ENSG00000128849	ENSG00000089157	ENSG00000106211
198	ENSG00000228549	ENSG00000160888	ENSG00000164587	ENSG00000164181	ENSG00000167874	ENSG00000162244	ENSG00000223865	ENSG00000214401
199	ENSG00000228548	ENSG00000184897	ENSG00000161547	ENSG00000184557	ENSG00000164687	ENSG00000105372	ENSG00000130203	ENSG00000164713
200	ENSG00000228544	ENSG00000008517	ENSG00000154175	ENSG00000213088	ENSG00000159335	ENSG00000129538	ENSG00000088832	ENSG00000144724
201	ENSG00000228543	ENSG00000222041	ENSG00000163453	ENSG00000176454	ENSG00000115415	ENSG00000186468	ENSG00000136156	ENSG00000168209
202	ENSG00000228541	ENSG00000110492	ENSG00000100316	ENSG00000134873	ENSG00000107281	ENSG00000051108	ENSG00000211445	ENSG00000211445
203	ENSG00000228536	ENSG00000161011	ENSG00000113140	ENSG00000106025	ENSG00000106366	ENSG00000113448	ENSG00000105854	ENSG00000181019
204	ENSG00000228527	ENSG00000184752	ENSG00000112081	ENSG00000104518	ENSG00000091879	ENSG00000127540	ENSG00000176435	ENSG00000213145
205	ENSG00000228526	ENSG00000105193	ENSG00000268388	ENSG00000000971	ENSG00000050165	ENSG00000078401	ENSG00000170323	ENSG00000075785
206	ENSG00000228037	ENSG00000087460	ENSG00000107317	ENSG00000087266	ENSG00000213145	ENSG00000198786	ENSG00000111640	ENSG00000142871
207	ENSG00000228506	ENSG00000159335	ENSG00000145592	ENSG00000165795	ENSG00000197956	ENSG00000172037	ENSG00000172757	ENSG00000122678
208	ENSG00000228505	ENSG00000213853	ENSG00000167526	ENSG00000254101	ENSG00000185303	ENSG00000182952	ENSG00000027697	ENSG00000162496
209	ENSG00000228495	ENSG00000167552	ENSG00000132965	ENSG00000117523	ENSG00000170365	ENSG00000182768	ENSG00000161970	ENSG00000148671
210	ENSG00000228487	ENSG00000143248	ENSG00000188229	ENSG00000196586	ENSG00000169564	ENSG00000109861	ENSG00000125968	ENSG00000107438
211	ENSG00000228486	ENSG00000198918	ENSG00000245532	ENSG00000185532	ENSG00000139329	ENSG00000145592	ENSG00000149273	ENSG00000205542
212	ENSG00000228484	ENSG00000081041	ENSG00000177606	ENSG00000184009	ENSG00000138326	ENSG00000120129	ENSG00000115306	ENSG00000197879
213	ENSG00000228481	ENSG00000110651	ENSG00000136244	ENSG00000147677	ENSG00000122852	ENSG00000096060	ENSG00000124107	ENSG00000143226
214	ENSG00000228478	ENSG00000002586	ENSG00000086061	ENSG00000000003	ENSG00000111341	ENSG00000170365	ENSG00000131016	ENSG00000172965
215	ENSG00000228474	ENSG00000161281	ENSG00000198938	ENSG00000000005	ENSG00000096060	ENSG00000129353	ENSG00000011600	ENSG00000124107
216	ENSG00000228564	ENSG00000164056	ENSG00000269028	ENSG00000000419	ENSG00000088832	ENSG00000085276	ENSG00000240583	ENSG00000148572
217	ENSG00000228570	ENSG00000088832	ENSG00000149806	ENSG00000000457	ENSG00000086061	ENSG00000233016	ENSG00000105193	ENSG00000233559
218	ENSG00000228679	ENSG00000067082	ENSG00000102760	ENSG00000000460	ENSG00000276345	ENSG00000168447	ENSG00000099860	ENSG00000115523
219	ENSG00000228573	ENSG00000277632	ENSG00000105640	ENSG00000000938	ENSG00000275993	ENSG00000075651	ENSG00000131634	ENSG00000188157
220	ENSG00000228677	ENSG00000134107	ENSG00000120885	ENSG00000001084	ENSG00000244437	ENSG00000142937	ENSG00000127920	ENSG00000243466
221	ENSG00000228675	ENSG00000099977	ENSG00000197694	ENSG00000001167	ENSG00000240583	ENSG00000127920	ENSG00000142748	ENSG00000233237
222	ENSG00000228672	ENSG00000160932	ENSG00000161016	ENSG00000001460	ENSG00000231500	ENSG00000135390	ENSG00000063177	ENSG00000100234
223	ENSG00000228668	ENSG00000171863	ENSG00000179344	ENSG00000001461	ENSG00000213512	ENSG00000092036	ENSG00000078401	ENSG00000169554
224	ENSG00000228661	ENSG00000197943	ENSG00000140406	ENSG00000001497	ENSG00000198203	ENSG00000101955	ENSG00000184113	ENSG00000101421
225	ENSG00000228655	ENSG00000276409	ENSG00000123358	ENSG00000001561	ENSG00000187514	ENSG00000171223	ENSG00000002586	ENSG00000221869
226	ENSG00000228648	ENSG00000163072	ENSG00000134339	ENSG00000001626	ENSG00000186468	ENSG00000006210	ENSG00000114391	ENSG00000138758
227	ENSG00000228639	ENSG00000182774	ENSG00000115268	ENSG00000001629	ENSG00000182774	ENSG00000106066	ENSG00000126709	ENSG00000050165
228	ENSG00000228634	ENSG00000169442	ENSG00000138326	ENSG00000001630	ENSG00000177700	ENSG00000241370	ENSG00000187514	ENSG00000153113
229	ENSG00000228629	ENSG00000163191	ENSG00000135048	ENSG00000001631	ENSG00000166741	ENSG00000198727	ENSG00000163191	ENSG00000101670
230	ENSG00000228625	ENSG00000127540	ENSG00000142748	ENSG00000002016	ENSG00000164056	ENSG00000138326	ENSG00000130303	ENSG00000268157
231	ENSG00000228624	ENSG00000145685	ENSG00000162444	ENSG00000002330	ENSG00000157514	ENSG00000133983	ENSG00000185010	ENSG00000137331
232	ENSG00000228623	ENSG00000124440	ENSG00000197249	ENSG00000002586	ENSG00000145685	ENSG00000265107	ENSG00000163682	ENSG00000008988
233	ENSG00000228622	ENSG00000106366	ENSG00000198242	ENSG00000002587	ENSG00000142937	ENSG00000170540	ENSG00000158710	ENSG00000099998
234	ENSG00000228620	ENSG00000167775	ENSG00000168209	ENSG00000002726	ENSG00000141753	ENSG00000138119	ENSG00000084207	ENSG00000274736
235	ENSG00000228613	ENSG00000130203	ENSG00000242616	ENSG00000002745	ENSG00000136238	ENSG00000108298	ENSG00000163220	ENSG00000142910
236	ENSG00000228607	ENSG00000124172	ENSG00000142089	ENSG00000002746	ENSG00000135046	ENSG00000183283	ENSG00000189171	ENSG00000121858
237	ENSG00000228606	ENSG00000181029	ENSG00000255823	ENSG00000002822	ENSG00000132002	ENSG00000233237	ENSG00000068001	ENSG00000086598
238	ENSG00000228598	ENSG00000034510	ENSG00000147403	ENSG00000002834	ENSG00000125538	ENSG00000171863	ENSG00000142798	ENSG00000165507
239	ENSG00000228596	ENSG00000177700	ENSG00000124107	ENSG00000002919	ENSG00000105372	ENSG00000156298	ENSG00000213853	ENSG00000213923
240	ENSG00000228594	ENSG00000233559	ENSG00000197956	ENSG00000003056	ENSG00000099622	ENSG00000117707	ENSG00000134339	ENSG00000184557
241	ENSG00000228590	ENSG00000050165	ENSG00000196230	ENSG00000003096	ENSG00000099290	ENSG00000106991	ENSG00000072163	ENSG00000027697
242	ENSG00000228587	ENSG00000197111	ENSG00000163463	ENSG00000003137	ENSG00000089157	ENSG00000129467	ENSG00000051108	ENSG00000189337
243	ENSG00000228043	ENSG00000044574	ENSG00000168309	ENSG00000003147	ENSG00000064989	ENSG00000223865	ENSG00000123349	ENSG00000185022
244	ENSG00000228005	ENSG00000164687	ENSG00000211445	ENSG00000003249	ENSG00000019169	ENSG00000187514	ENSG00000163660	ENSG00000115875
245	ENSG00000228035	ENSG00000089009	ENSG00000152137	ENSG00000003393	ENSG00000002549	ENSG00000167996	ENSG00000178980	ENSG00000122852
246	ENSG00000227218	ENSG00000179085	ENSG00000100902	ENSG00000003400	ENSG00000277494	ENSG00000124172	ENSG00000121858	ENSG00000054116
247	ENSG00000227258	ENSG00000155366	ENSG00000164687	ENSG00000003402	ENSG00000187244	ENSG00000142089	ENSG00000143878	ENSG00000137154
248	ENSG00000227256	ENSG00000099622	ENSG00000237541	ENSG00000003436	ENSG00000187193	ENSG00000103034	ENSG00000174748	ENSG00000179344
249	ENSG00000227253	ENSG00000137154	ENSG00000150687	ENSG00000003509	ENSG00000184203	ENSG00000123349	ENSG00000221983	ENSG00000089356
250	ENSG00000227252	ENSG00000139329	ENSG00000099860	ENSG00000003756	ENSG00000171243	ENSG00000167191	ENSG00000110799	ENSG00000185551
251	ENSG00000227245	ENSG00000172216	ENSG00000019169	ENSG00000003987	ENSG00000169442	ENSG00000182899	ENSG00000161011	ENSG00000198727
252	ENSG00000227244	ENSG00000182240	ENSG00000177600	ENSG00000003989	ENSG00000163072	ENSG00000071082	ENSG00000117450	ENSG00000261371
253	ENSG00000227240	ENSG00000150687	ENSG00000110799	ENSG00000004059	ENSG00000133110	ENSG00000134419	ENSG00000108518	ENSG00000108691
254	ENSG00000227237	ENSG00000166598	ENSG00000115310	ENSG00000004139	ENSG00000119655	ENSG00000132475	ENSG00000160888	ENSG00000086061
255	ENSG00000227230	ENSG00000275993	ENSG00000008838	ENSG00000004142	ENSG00000105640	ENSG00000008517	ENSG00000204628	ENSG00000142178
256	ENSG00000227227	ENSG00000122566	ENSG00000233016	ENSG00000004399	ENSG00000099977	ENSG00000178980	ENSG00000131477	ENSG00000129187
257	ENSG00000227220	ENSG00000153113	ENSG00000204642	ENSG00000004455	ENSG00000071082	ENSG00000265972	ENSG00000131469	ENSG00000143669
258	ENSG00000227217	ENSG00000109472	ENSG00000008517	ENSG00000004468	ENSG00000067082	ENSG00000139289	ENSG00000067560	ENSG00000101443
259	ENSG00000228033	ENSG00000135390	ENSG00000002586	ENSG00000004478	ENSG00000026036	ENSG00000110700	ENSG00000166292	ENSG00000140396
260	ENSG00000227215	ENSG00000239951	ENSG00000116016	ENSG00000004487	ENSG00000011465	ENSG00000189171	ENSG00000198682	ENSG00000214046
261	ENSG00000227214	ENSG00000086061	ENSG00000115306	ENSG00000004534	ENSG00000277632	ENSG00000090581	ENSG00000123358	ENSG00000162817
262	ENSG00000227213	ENSG00000187244	ENSG00000163682	ENSG00000004660	ENSG00000233559	ENSG00000275993	ENSG00000116016	ENSG00000136518
263	ENSG00000227210	ENSG00000185885	ENSG00000122406	ENSG00000004700	ENSG00000198959	ENSG00000101443	ENSG00000142534	ENSG00000243678
264	ENSG00000227206	ENSG00000026036	ENSG00000204257	ENSG00000004766	ENSG00000197958	ENSG00000133657	ENSG00000159713	ENSG00000168309
265	ENSG00000227199	ENSG00000110841	ENSG00000136942	ENSG00000004776	ENSG00000197249	ENSG00000196126	ENSG00000106991	ENSG00000150991
266	ENSG00000227198	ENSG00000115415	ENSG00000172809	ENSG00000004777	ENSG00000166598	ENSG00000179820	ENSG00000174640	ENSG00000117697
267	ENSG00000227193	ENSG00000172965	ENSG00000164713	ENSG00000004779	ENSG00000161281	ENSG00000170275	ENSG00000169564	ENSG00000233927
268	ENSG00000227192	ENSG00000114812	ENSG00000165810	ENSG00000004799	ENSG00000160180	ENSG00000143669	ENSG00000086061	ENSG00000144677
269	ENSG00000227191	ENSG00000115963	ENSG00000174059	ENSG00000004809	ENSG00000152137	ENSG00000115268	ENSG00000184009	ENSG00000132002
270	ENSG00000227189	ENSG00000120738	ENSG00000072163	ENSG00000004838	ENSG00000144426	ENSG00000087842	ENSG00000188846	ENSG00000196126
271	ENSG00000227260	ENSG00000177606	ENSG00000244274	ENSG00000004846	ENSG00000143878	ENSG00000217930	ENSG00000169908	ENSG00000071082
272	ENSG00000227268	ENSG00000175899	ENSG00000069122	ENSG00000004848	ENSG00000143546	ENSG00000105854	ENSG00000103769	ENSG00000141580
273	ENSG00000227278	ENSG00000184203	ENSG00000161011	ENSG00000004866	ENSG00000137309	ENSG00000120156	ENSG00000109906	ENSG00000137077
274	ENSG00000227279	ENSG00000135919	ENSG00000183283	ENSG00000004897	ENSG00000136156	ENSG00000106211	ENSG00000125534	ENSG00000131477
275	ENSG00000227407	ENSG00000277443	ENSG00000051108	ENSG00000004939	ENSG00000131634	ENSG00000167526	ENSG00000118785	ENSG00000100836
276	ENSG00000227403	ENSG00000170323	ENSG00000165949	ENSG00000004948	ENSG00000124172	ENSG00000008838	ENSG00000100345	ENSG00000133110
277	ENSG00000227398	ENSG00000244437	ENSG00000176435	ENSG00000004961	ENSG00000117519	ENSG00000256618	ENSG00000117318	ENSG00000133561
278	ENSG00000227392	ENSG00000101439	ENSG00000184113	ENSG00000004975	ENSG00000116016	ENSG00000070404	ENSG00000141753	ENSG00000120860
279	ENSG00000227388	ENSG00000132002	ENSG00000135919	ENSG00000005001	ENSG00000108576	ENSG00000149021	ENSG00000179144	ENSG00000153885
280	ENSG00000227375	ENSG00000166670	ENSG00000129538	ENSG00000005007	ENSG00000102760	ENSG00000196730	ENSG00000115310	ENSG00000196417
281	ENSG00000227374	ENSG00000152082	ENSG00000260314	ENSG00000005020	ENSG00000096384	ENSG00000213088	ENSG00000135390	ENSG00000187193
282	ENSG00000227373	ENSG00000163638	ENSG00000161970	ENSG00000005022	ENSG00000087460	ENSG00000164687	ENSG00000139289	ENSG00000118946
283	ENSG00000227372	ENSG00000271204	ENSG00000117616	ENSG00000005059	ENSG00000002586	ENSG00000163453	ENSG00000168028	ENSG00000115738
284	ENSG00000227359	ENSG00000091879	ENSG00000240583	ENSG00000005073	ENSG00000223865	ENSG00000185201	ENSG00000006210	ENSG00000113140
285	ENSG00000227356	ENSG00000168298	ENSG00000131981	ENSG00000005075	ENSG00000198034	ENSG00000204301	ENSG00000197746	ENSG00000235194
286	ENSG00000227355	ENSG00000142871	ENSG00000204301	ENSG00000005100	ENSG00000197061	ENSG00000120318	ENSG00000197747	ENSG00000186834
287	ENSG00000227354	ENSG00000104368	ENSG00000186352	ENSG00000005102	ENSG00000188257	ENSG00000049323	ENSG00000065054	ENSG00000162444
288	ENSG00000227345	ENSG00000065054	ENSG00000149273	ENSG00000005108	ENSG00000171858	ENSG00000163520	ENSG00000023445	ENSG00000026036
289	ENSG00000227338	ENSG00000263639	ENSG00000144655	ENSG00000005156	ENSG00000164683	ENSG00000260314	ENSG00000156298	ENSG00000118523
290	ENSG00000227336	ENSG00000188536	ENSG00000100345	ENSG00000005175	ENSG00000163191	ENSG00000086061	ENSG00000160932	ENSG00000166783
291	ENSG00000227313	ENSG00000019169	ENSG00000271447	ENSG00000005187	ENSG00000161011	ENSG00000090382	ENSG00000122679	ENSG00000071655
292	ENSG00000227308	ENSG00000144426	ENSG00000142534	ENSG00000005189	ENSG00000156508	ENSG00000163463	ENSG00000165810	ENSG00000170323
293	ENSG00000227307	ENSG00000142192	ENSG00000196262	ENSG00000005194	ENSG00000153113	ENSG00000164683	ENSG00000080824	ENSG00000116478
294	ENSG00000227297	ENSG00000102804	ENSG00000120738	ENSG00000005206	ENSG00000142192	ENSG00000110799	ENSG00000146674	ENSG00000182670
295	ENSG00000227293	ENSG00000144837	ENSG00000159713	ENSG00000005238	ENSG00000140264	ENSG00000160789	ENSG00000184752	ENSG00000183722
296	ENSG00000227292	ENSG00000114861	ENSG00000089280	ENSG00000005243	ENSG00000140105	ENSG00000035862	ENSG00000085063	ENSG00000204388
297	ENSG00000227290	ENSG00000176485	ENSG00000125968	ENSG00000005249	ENSG00000131016	ENSG00000204592	ENSG00000172889	ENSG00000082269
298	ENSG00000227188	ENSG00000115875	ENSG00000170540	ENSG00000005302	ENSG00000127540	ENSG00000144810	ENSG00000196154	ENSG00000135919
299	ENSG00000227186	ENSG00000271447	ENSG00000175482	ENSG00000005339	ENSG00000127533	ENSG00000144837	ENSG00000127540	ENSG00000107742
300	ENSG00000227175	ENSG00000150093	ENSG00000198604	ENSG00000005379	ENSG00000125740	ENSG00000177606	ENSG00000112096	ENSG00000170144
301	ENSG00000227036	ENSG00000135048	ENSG00000174748	ENSG00000005381	ENSG00000125691	ENSG00000140988	ENSG00000108622	ENSG00000187837
302	ENSG00000227021	ENSG00000096384	ENSG00000015479	ENSG00000005421	ENSG00000120738	ENSG00000161011	ENSG00000104529	ENSG00000198692
303	ENSG00000227017	ENSG00000101443	ENSG00000135390	ENSG00000005436	ENSG00000118181	ENSG00000161055	ENSG00000168309	ENSG00000186767
304	ENSG00000227016	ENSG00000145425	ENSG00000105835	ENSG00000005448	ENSG00000110799	ENSG00000115306	ENSG00000100906	ENSG00000204287
305	ENSG00000227014	ENSG00000099290	ENSG00000168685	ENSG00000005469	ENSG00000110651	ENSG00000137154	ENSG00000197111	ENSG00000115415
306	ENSG00000227012	ENSG00000184009	ENSG00000113369	ENSG00000005471	ENSG00000102317	ENSG00000174903	ENSG00000150687	ENSG00000187498
307	ENSG00000227007	ENSG00000188257	ENSG00000105974	ENSG00000005483	ENSG00000101955	ENSG00000108576	ENSG00000090339	ENSG00000154723
308	ENSG00000227006	ENSG00000140105	ENSG00000060138	ENSG00000005486	ENSG00000101439	ENSG00000130255	ENSG00000229807	ENSG00000108107
309	ENSG00000226996	ENSG00000174886	ENSG00000123349	ENSG00000005513	ENSG00000092841	ENSG00000069122	ENSG00000096060	ENSG00000240583
310	ENSG00000226995	ENSG00000177600	ENSG00000143947	ENSG00000005700	ENSG00000089009	ENSG00000205364	ENSG00000142669	ENSG00000125148
311	ENSG00000226994	ENSG00000105643	ENSG00000185201	ENSG00000005801	ENSG00000080824	ENSG00000173267	ENSG00000163463	ENSG00000143079
312	ENSG00000226990	ENSG00000146386	ENSG00000062582	ENSG00000005810	ENSG00000070756	ENSG00000261064	ENSG00000188229	ENSG00000156535
313	ENSG00000226979	ENSG00000104529	ENSG00000169564	ENSG00000005812	ENSG00000065054	ENSG00000145425	ENSG00000182718	ENSG00000152082
314	ENSG00000226969	ENSG00000187514	ENSG00000127329	ENSG00000005844	ENSG00000268388	ENSG00000186352	ENSG00000101608	ENSG00000160888
315	ENSG00000226965	ENSG00000136960	ENSG00000156298	ENSG00000005882	ENSG00000243466	ENSG00000197746	ENSG00000232112	ENSG00000106460
316	ENSG00000226963	ENSG00000172014	ENSG00000117318	ENSG00000005884	ENSG00000241343	ENSG00000163739	ENSG00000168209	ENSG00000107521
317	ENSG00000226957	ENSG00000133110	ENSG00000204291	ENSG00000005889	ENSG00000233276	ENSG00000090266	ENSG00000059804	ENSG00000198886
318	ENSG00000226956	ENSG00000129353	ENSG00000129353	ENSG00000005893	ENSG00000214401	ENSG00000131634	ENSG00000136238	ENSG00000225032
319	ENSG00000226954	ENSG00000170889	ENSG00000106991	ENSG00000005961	ENSG00000211598	ENSG00000172965	ENSG00000154175	ENSG00000213853
320	ENSG00000226953	ENSG00000083845	ENSG00000136960	ENSG00000005981	ENSG00000211592	ENSG00000106100	ENSG00000142192	ENSG00000130255
321	ENSG00000226944	ENSG00000118181	ENSG00000168878	ENSG00000006007	ENSG00000204291	ENSG00000007312	ENSG00000067182	ENSG00000243927
322	ENSG00000226935	ENSG00000214401	ENSG00000182899	ENSG00000006015	ENSG00000198938	ENSG00000166147	ENSG00000118680	ENSG00000188536
323	ENSG00000226917	ENSG00000178184	ENSG00000111341	ENSG00000006016	ENSG00000185551	ENSG00000125740	ENSG00000161960	ENSG00000166441
324	ENSG00000226913	ENSG00000160180	ENSG00000063177	ENSG00000006025	ENSG00000184009	ENSG00000179085	ENSG00000131981	ENSG00000162734
325	ENSG00000227028	ENSG00000154175	ENSG00000118181	ENSG00000006042	ENSG00000174748	ENSG00000196230	ENSG00000164919	ENSG00000276345
326	ENSG00000227039	ENSG00000197747	ENSG00000075624	ENSG00000006047	ENSG00000174059	ENSG00000156642	ENSG00000089009	ENSG00000173517
327	ENSG00000227172	ENSG00000137312	ENSG00000132475	ENSG00000006059	ENSG00000173391	ENSG00000189058	ENSG00000105974	ENSG00000135446
328	ENSG00000227045	ENSG00000213512	ENSG00000163191	ENSG00000006062	ENSG00000171863	ENSG00000148303	ENSG00000043591	ENSG00000108262
329	ENSG00000227170	ENSG00000189056	ENSG00000149564	ENSG00000006118	ENSG00000169255	ENSG00000160213	ENSG00000131143	ENSG00000140521
330	ENSG00000227165	ENSG00000197061	ENSG00000109906	ENSG00000006125	ENSG00000168542	ENSG00000244687	ENSG00000122406	ENSG00000174886
331	ENSG00000227155	ENSG00000186352	ENSG00000174640	ENSG00000006128	ENSG00000163638	ENSG00000103363	ENSG00000133639	ENSG00000008517
332	ENSG00000227145	ENSG00000197958	ENSG00000125844	ENSG00000006194	ENSG00000161016	ENSG00000071553	ENSG00000096384	ENSG00000254397
333	ENSG00000227124	ENSG00000120694	ENSG00000179820	ENSG00000006210	ENSG00000160472	ENSG00000083845	ENSG00000149564	ENSG00000183864
334	ENSG00000227121	ENSG00000223865	ENSG00000168298	ENSG00000006282	ENSG00000156482	ENSG00000156508	ENSG00000120885	ENSG00000173482
335	ENSG00000227117	ENSG00000196562	ENSG00000136156	ENSG00000006283	ENSG00000152082	ENSG00000172183	ENSG00000196531	ENSG00000167978
336	ENSG00000227115	ENSG00000241343	ENSG00000121858	ENSG00000006327	ENSG00000150687	ENSG00000173482	ENSG00000168878	ENSG00000064989
337	ENSG00000227110	ENSG00000108107	ENSG00000156508	ENSG00000006377	ENSG00000145990	ENSG00000117410	ENSG00000107281	ENSG00000122862
338	ENSG00000227107	ENSG00000078596	ENSG00000196531	ENSG00000006432	ENSG00000145425	ENSG00000166794	ENSG00000182809	ENSG00000265107
339	ENSG00000227094	ENSG00000111640	ENSG00000043591	ENSG00000006451	ENSG00000142669	ENSG00000113140	ENSG00000115875	ENSG00000116678
340	ENSG00000227083	ENSG00000169020	ENSG00000158869	ENSG00000006453	ENSG00000120694	ENSG00000136960	ENSG00000140319	ENSG00000198774
341	ENSG00000227082	ENSG00000170906	ENSG00000177666	ENSG00000006459	ENSG00000115875	ENSG00000151789	ENSG00000197694	ENSG00000167244
342	ENSG00000227078	ENSG00000134825	ENSG00000089009	ENSG00000006468	ENSG00000114812	ENSG00000169738	ENSG00000111341	ENSG00000187244
343	ENSG00000227071	ENSG00000142534	ENSG00000198848	ENSG00000006530	ENSG00000111640	ENSG00000142657	ENSG00000164120	ENSG00000243317
344	ENSG00000227070	ENSG00000243466	ENSG00000173482	ENSG00000006534	ENSG00000102265	ENSG00000198888	ENSG00000186352	ENSG00000116747
345	ENSG00000227066	ENSG00000137507	ENSG00000143933	ENSG00000006555	ENSG00000101187	ENSG00000148824	ENSG00000158869	ENSG00000144810
346	ENSG00000227061	ENSG00000240972	ENSG00000171863	ENSG00000006576	ENSG00000090339	ENSG00000169564	ENSG00000102760	ENSG00000126878
347	ENSG00000227060	ENSG00000106565	ENSG00000117450	ENSG00000006606	ENSG00000078401	ENSG00000143878	ENSG00000108639	ENSG00000145685
348	ENSG00000227057	ENSG00000103187	ENSG00000125534	ENSG00000006607	ENSG00000059804	ENSG00000167775	ENSG00000163072	ENSG00000157514
349	ENSG00000227053	ENSG00000126267	ENSG00000265107	ENSG00000006611	ENSG00000008988	ENSG00000136068	ENSG00000162444	ENSG00000211899
350	ENSG00000227051	ENSG00000129657	ENSG00000166741	ENSG00000006625	ENSG00000276409	ENSG00000140391	ENSG00000100650	ENSG00000189129
351	ENSG00000227050	ENSG00000136238	ENSG00000276409	ENSG00000006634	ENSG00000271447	ENSG00000043591	ENSG00000101443	ENSG00000211644
352	ENSG00000227409	ENSG00000148175	ENSG00000131469	ENSG00000006638	ENSG00000267107	ENSG00000155011	ENSG00000122566	ENSG00000089159
353	ENSG00000227421	ENSG00000145990	ENSG00000178726	ENSG00000006652	ENSG00000254397	ENSG00000178209	ENSG00000164713	ENSG00000115310
354	ENSG00000227431	ENSG00000188612	ENSG00000133639	ENSG00000006659	ENSG00000198692	ENSG00000170889	ENSG00000181019	ENSG00000175793
355	ENSG00000227896	ENSG00000198668	ENSG00000197746	ENSG00000006695	ENSG00000196562	ENSG00000143947	ENSG00000145741	ENSG00000144426
356	ENSG00000227888	ENSG00000114353	ENSG00000136160	ENSG00000006704	ENSG00000183615	ENSG00000198899	ENSG00000068697	ENSG00000168542
357	ENSG00000227885	ENSG00000108576	ENSG00000068001	ENSG00000006712	ENSG00000182899	ENSG00000122406	ENSG00000228474	ENSG00000159640
358	ENSG00000227877	ENSG00000184058	ENSG00000104529	ENSG00000006715	ENSG00000179085	ENSG00000184005	ENSG00000127329	ENSG00000168615
359	ENSG00000227868	ENSG00000168994	ENSG00000083845	ENSG00000006740	ENSG00000177606	ENSG00000149273	ENSG00000118523	ENSG00000130203
360	ENSG00000227857	ENSG00000136888	ENSG00000196154	ENSG00000006744	ENSG00000177600	ENSG00000160439	ENSG00000143774	ENSG00000160180
361	ENSG00000227848	ENSG00000104824	ENSG00000127540	ENSG00000006747	ENSG00000175899	ENSG00000128294	ENSG00000108576	ENSG00000277494
362	ENSG00000227824	ENSG00000198242	ENSG00000118515	ENSG00000006756	ENSG00000174886	ENSG00000171132	ENSG00000135404	ENSG00000161654
363	ENSG00000227818	ENSG00000115523	ENSG00000163221	ENSG00000006757	ENSG00000166033	ENSG00000164733	ENSG00000136826	ENSG00000275993
364	ENSG00000227811	ENSG00000121716	ENSG00000127533	ENSG00000006788	ENSG00000164587	ENSG00000213741	ENSG00000271447	ENSG00000132589
365	ENSG00000227803	ENSG00000117691	ENSG00000178695	ENSG00000006831	ENSG00000163902	ENSG00000184916	ENSG00000069122	ENSG00000121644
366	ENSG00000227782	ENSG00000135441	ENSG00000178980	ENSG00000006837	ENSG00000163513	ENSG00000090238	ENSG00000129353	ENSG00000177700
367	ENSG00000227769	ENSG00000067182	ENSG00000102265	ENSG00000007001	ENSG00000158869	ENSG00000112414	ENSG00000150093	ENSG00000148700
368	ENSG00000227764	ENSG00000130513	ENSG00000277494	ENSG00000007038	ENSG00000158747	ENSG00000166340	ENSG00000143933	ENSG00000090097
369	ENSG00000227757	ENSG00000198959	ENSG00000105193	ENSG00000007047	ENSG00000153721	ENSG00000154065	ENSG00000174059	ENSG00000196502
370	ENSG00000227751	ENSG00000137077	ENSG00000100906	ENSG00000007062	ENSG00000148175	ENSG00000170891	ENSG00000183283	ENSG00000042753
371	ENSG00000227743	ENSG00000196405	ENSG00000164035	ENSG00000007080	ENSG00000148053	ENSG00000115414	ENSG00000179344	ENSG00000140374
372	ENSG00000227741	ENSG00000177426	ENSG00000122566	ENSG00000007129	ENSG00000146674	ENSG00000138722	ENSG00000175482	ENSG00000085265
373	ENSG00000227740	ENSG00000213988	ENSG00000134107	ENSG00000007168	ENSG00000146278	ENSG00000111897	ENSG00000100902	ENSG00000099977
374	ENSG00000227733	ENSG00000181104	ENSG00000111897	ENSG00000007171	ENSG00000144837	ENSG00000168216	ENSG00000134107	ENSG00000089820
375	ENSG00000227723	ENSG00000131143	ENSG00000198682	ENSG00000007174	ENSG00000135441	ENSG00000127481	ENSG00000109971	ENSG00000277632
376	ENSG00000227719	ENSG00000211651	ENSG00000078596	ENSG00000007202	ENSG00000135363	ENSG00000116251	ENSG00000101955	ENSG00000118640
377	ENSG00000227718	ENSG00000172809	ENSG00000103363	ENSG00000007216	ENSG00000132507	ENSG00000198755	ENSG00000239779	ENSG00000109332
378	ENSG00000227716	ENSG00000214253	ENSG00000108622	ENSG00000007237	ENSG00000124212	ENSG00000177119	ENSG00000135486	ENSG00000099875
379	ENSG00000227893	ENSG00000112514	ENSG00000137834	ENSG00000007255	ENSG00000122679	ENSG00000164713	ENSG00000170540	ENSG00000175471
380	ENSG00000227906	ENSG00000100316	ENSG00000197756	ENSG00000007264	ENSG00000122566	ENSG00000233429	ENSG00000166794	ENSG00000068001
381	ENSG00000227712	ENSG00000102265	ENSG00000167468	ENSG00000007306	ENSG00000122406	ENSG00000107036	ENSG00000008517	ENSG00000197249
382	ENSG00000227908	ENSG00000110080	ENSG00000084207	ENSG00000007312	ENSG00000117691	ENSG00000167434	ENSG00000143384	ENSG00000171862
383	ENSG00000228027	ENSG00000198258	ENSG00000272274	ENSG00000007314	ENSG00000115523	ENSG00000128311	ENSG00000100097	ENSG00000138166
384	ENSG00000228022	ENSG00000113558	ENSG00000140416	ENSG00000007341	ENSG00000115009	ENSG00000124785	ENSG00000078596	ENSG00000173391
385	ENSG00000228016	ENSG00000159210	ENSG00000136826	ENSG00000007350	ENSG00000114353	ENSG00000125691	ENSG00000168255	ENSG00000114812
386	ENSG00000228013	ENSG00000166741	ENSG00000081041	ENSG00000007372	ENSG00000108298	ENSG00000170345	ENSG00000122862	ENSG00000143742
387	ENSG00000228010	ENSG00000115414	ENSG00000142669	ENSG00000007376	ENSG00000103769	ENSG00000067560	ENSG00000168899	ENSG00000101955
388	ENSG00000228008	ENSG00000060237	ENSG00000159335	ENSG00000007384	ENSG00000047457	ENSG00000110651	ENSG00000166741	ENSG00000163072
389	ENSG00000228925	ENSG00000168542	ENSG00000184897	ENSG00000007392	ENSG00000044574	ENSG00000034510	ENSG00000198959	ENSG00000167526
390	ENSG00000227981	ENSG00000164919	ENSG00000129521	ENSG00000007402	ENSG00000034510	ENSG00000266338	ENSG00000213719	ENSG00000168298
391	ENSG00000227964	ENSG00000169744	ENSG00000142192	ENSG00000007516	ENSG00000030582	ENSG00000001617	ENSG00000130429	ENSG00000078140
392	ENSG00000227963	ENSG00000166794	ENSG00000101608	ENSG00000007520	ENSG00000011600	ENSG00000240972	ENSG00000099624	ENSG00000146007
393	ENSG00000227959	ENSG00000240583	ENSG00000141753	ENSG00000007541	ENSG00000010278	ENSG00000131981	ENSG00000129467	ENSG00000159216
394	ENSG00000227954	ENSG00000076928	ENSG00000144837	ENSG00000007545	ENSG00000006042	ENSG00000198242	ENSG00000204291	ENSG00000161647
395	ENSG00000227946	ENSG00000088986	ENSG00000166794	ENSG00000007866	ENSG00000276070	ENSG00000168309	ENSG00000089327	ENSG00000115306
396	ENSG00000227945	ENSG00000198692	ENSG00000133112	ENSG00000007908	ENSG00000274736	ENSG00000130429	ENSG00000241343	ENSG00000096060
397	ENSG00000227940	ENSG00000102760	ENSG00000184009	ENSG00000007923	ENSG00000272274	ENSG00000184113	ENSG00000088986	ENSG00000231500
398	ENSG00000227938	ENSG00000167978	ENSG00000103769	ENSG00000007933	ENSG00000266903	ENSG00000179403	ENSG00000099622	ENSG00000115053
399	ENSG00000227933	ENSG00000131634	ENSG00000134884	ENSG00000007944	ENSG00000255198	ENSG00000143110	ENSG00000135919	ENSG00000184897
400	ENSG00000227932	ENSG00000242616	ENSG00000124212	ENSG00000007952	ENSG00000246705	ENSG00000198840	ENSG00000104870	ENSG00000185650
401	ENSG00000227929	ENSG00000158270	ENSG00000134851	ENSG00000007968	ENSG00000243678	ENSG00000089157	ENSG00000197756	ENSG00000141759
402	ENSG00000227925	ENSG00000147872	ENSG00000100219	ENSG00000008018	ENSG00000233429	ENSG00000136942	ENSG00000124942	ENSG00000223865
403	ENSG00000227920	ENSG00000118680	ENSG00000108639	ENSG00000008056	ENSG00000231389	ENSG00000103490	ENSG00000233276	ENSG00000105835
404	ENSG00000227914	ENSG00000134873	ENSG00000111640	ENSG00000008083	ENSG00000220205	ENSG00000204427	ENSG00000161547	ENSG00000180389
405	ENSG00000227911	ENSG00000104870	ENSG00000172183	ENSG00000008086	ENSG00000213949	ENSG00000228474	ENSG00000139567	ENSG00000099956
406	ENSG00000227713	ENSG00000140264	ENSG00000133983	ENSG00000008118	ENSG00000211949	ENSG00000115310	ENSG00000172809	ENSG00000160932
407	ENSG00000227708	ENSG00000178252	ENSG00000101443	ENSG00000008130	ENSG00000211644	ENSG00000153993	ENSG00000114942	ENSG00000161016
408	ENSG00000227455	ENSG00000182718	ENSG00000182809	ENSG00000008196	ENSG00000205403	ENSG00000178252	ENSG00000105227	ENSG00000141744
409	ENSG00000227542	ENSG00000149806	ENSG00000185022	ENSG00000008226	ENSG00000198848	ENSG00000188846	ENSG00000108342	ENSG00000171858
410	ENSG00000227533	ENSG00000185303	ENSG00000177576	ENSG00000008256	ENSG00000198805	ENSG00000181019	ENSG00000177666	ENSG00000131149
411	ENSG00000227531	ENSG00000163902	ENSG00000087460	ENSG00000008277	ENSG00000198695	ENSG00000174640	ENSG00000067082	ENSG00000167965
412	ENSG00000227519	ENSG00000145592	ENSG00000164683	ENSG00000008282	ENSG00000197756	ENSG00000164405	ENSG00000113558	ENSG00000009307
413	ENSG00000227518	ENSG00000129467	ENSG00000067560	ENSG00000008283	ENSG00000197694	ENSG00000176894	ENSG00000174021	ENSG00000163453
414	ENSG00000227517	ENSG00000173915	ENSG00000025708	ENSG00000008294	ENSG00000197111	ENSG00000174748	ENSG00000268388	ENSG00000084207
415	ENSG00000227516	ENSG00000173391	ENSG00000085063	ENSG00000008300	ENSG00000196735	ENSG00000175768	ENSG00000179820	ENSG00000178053
416	ENSG00000227512	ENSG00000180389	ENSG00000198959	ENSG00000008311	ENSG00000196189	ENSG00000165929	ENSG00000276409	ENSG00000152359
417	ENSG00000227508	ENSG00000146674	ENSG00000065054	ENSG00000008323	ENSG00000189129	ENSG00000115875	ENSG00000178695	ENSG00000171863
418	ENSG00000227507	ENSG00000170540	ENSG00000102575	ENSG00000008324	ENSG00000188157	ENSG00000112584	ENSG00000124212	ENSG00000127540
419	ENSG00000227502	ENSG00000219200	ENSG00000105538	ENSG00000008382	ENSG00000186834	ENSG00000067182	ENSG00000103363	ENSG00000100129
420	ENSG00000227500	ENSG00000106588	ENSG00000160213	ENSG00000008394	ENSG00000186395	ENSG00000149357	ENSG00000163041	ENSG00000170540
421	ENSG00000227496	ENSG00000124098	ENSG00000169908	ENSG00000008405	ENSG00000183087	ENSG00000173113	ENSG00000159335	ENSG00000105643
422	ENSG00000227495	ENSG00000156508	ENSG00000110651	ENSG00000008438	ENSG00000181104	ENSG00000224420	ENSG00000108828	ENSG00000268388
423	ENSG00000227492	ENSG00000100345	ENSG00000129467	ENSG00000008441	ENSG00000178184	ENSG00000161960	ENSG00000166347	ENSG00000152137
424	ENSG00000227486	ENSG00000085276	ENSG00000137878	ENSG00000008513	ENSG00000177469	ENSG00000134825	ENSG00000126777	ENSG00000132341
425	ENSG00000227484	ENSG00000170365	ENSG00000187244	ENSG00000008516	ENSG00000177426	ENSG00000204628	ENSG00000177469	ENSG00000006042
426	ENSG00000227482	ENSG00000110852	ENSG00000160932	ENSG00000008517	ENSG00000173269	ENSG00000108828	ENSG00000165502	ENSG00000136237
427	ENSG00000227479	ENSG00000143933	ENSG00000184752	ENSG00000008710	ENSG00000172965	ENSG00000137033	ENSG00000164035	ENSG00000163319
428	ENSG00000227477	ENSG00000173269	ENSG00000172889	ENSG00000008735	ENSG00000172354	ENSG00000102934	ENSG00000132963	ENSG00000089009
429	ENSG00000227471	ENSG00000167244	ENSG00000158710	ENSG00000008838	ENSG00000169908	ENSG00000117450	ENSG00000112695	ENSG00000177606
430	ENSG00000227467	ENSG00000085563	ENSG00000114391	ENSG00000008853	ENSG00000169744	ENSG00000124942	ENSG00000187244	ENSG00000132424
431	ENSG00000227463	ENSG00000198203	ENSG00000000419	ENSG00000008869	ENSG00000169242	ENSG00000088832	ENSG00000107317	ENSG00000126903
432	ENSG00000227456	ENSG00000131389	ENSG00000116251	ENSG00000008952	ENSG00000169020	ENSG00000125304	ENSG00000185650	ENSG00000198959
433	ENSG00000227540	ENSG00000249242	ENSG00000111328	ENSG00000009307	ENSG00000168298	ENSG00000166265	ENSG00000196683	ENSG00000162654
434	ENSG00000227544	ENSG00000105808	ENSG00000179144	ENSG00000009335	ENSG00000167978	ENSG00000107223	ENSG00000110651	ENSG00000166444
435	ENSG00000227706	ENSG00000198183	ENSG00000118523	ENSG00000009413	ENSG00000167775	ENSG00000173334	ENSG00000111775	ENSG00000011295
436	ENSG00000227555	ENSG00000010278	ENSG00000175866	ENSG00000009694	ENSG00000166670	ENSG00000197111	ENSG00000160213	ENSG00000166311
437	ENSG00000227705	ENSG00000133226	ENSG00000239779	ENSG00000009709	ENSG00000166435	ENSG00000108551	ENSG00000233016	ENSG00000116285
438	ENSG00000227704	ENSG00000107854	ENSG00000181019	ENSG00000009724	ENSG00000165810	ENSG00000113369	ENSG00000154723	ENSG00000132321
439	ENSG00000227702	ENSG00000151468	ENSG00000153250	ENSG00000009765	ENSG00000164919	ENSG00000100075	ENSG00000204257	ENSG00000271503
440	ENSG00000227695	ENSG00000076706	ENSG00000122852	ENSG00000009780	ENSG00000164120	ENSG00000165949	ENSG00000010278	ENSG00000178573
441	ENSG00000227687	ENSG00000140319	ENSG00000109971	ENSG00000009790	ENSG00000162618	ENSG00000074416	ENSG00000118515	ENSG00000133112
442	ENSG00000227685	ENSG00000255302	ENSG00000108576	ENSG00000009830	ENSG00000162493	ENSG00000092841	ENSG00000157514	ENSG00000187790
443	ENSG00000227683	ENSG00000172757	ENSG00000116560	ENSG00000009844	ENSG00000162444	ENSG00000172757	ENSG00000189043	ENSG00000205302
444	ENSG00000227681	ENSG00000213949	ENSG00000185650	ENSG00000009950	ENSG00000161970	ENSG00000084207	ENSG00000249751	ENSG00000104368
445	ENSG00000227680	ENSG00000068305	ENSG00000066056	ENSG00000009954	ENSG00000161649	ENSG00000141753	ENSG00000148175	ENSG00000215712
446	ENSG00000227678	ENSG00000228300	ENSG00000177733	ENSG00000010017	ENSG00000159640	ENSG00000162493	ENSG00000164683	ENSG00000164919
447	ENSG00000227676	ENSG00000135363	ENSG00000010278	ENSG00000010030	ENSG00000156976	ENSG00000063177	ENSG00000161281	ENSG00000189339
448	ENSG00000227674	ENSG00000122679	ENSG00000089327	ENSG00000010072	ENSG00000155962	ENSG00000134873	ENSG00000189403	ENSG00000058262
449	ENSG00000227673	ENSG00000140391	ENSG00000130303	ENSG00000010165	ENSG00000155366	ENSG00000104529	ENSG00000066056	ENSG00000103152
450	ENSG00000227640	ENSG00000107562	ENSG00000169567	ENSG00000010219	ENSG00000151929	ENSG00000127314	ENSG00000166670	ENSG00000113758
451	ENSG00000227634	ENSG00000047457	ENSG00000088832	ENSG00000010244	ENSG00000150938	ENSG00000159335	ENSG00000030582	ENSG00000006071
452	ENSG00000227630	ENSG00000233429	ENSG00000080824	ENSG00000010256	ENSG00000149257	ENSG00000165810	ENSG00000107223	ENSG00000198732
453	ENSG00000227627	ENSG00000254397	ENSG00000255112	ENSG00000010270	ENSG00000147274	ENSG00000132589	ENSG00000186010	ENSG00000100027
454	ENSG00000227619	ENSG00000099624	ENSG00000172037	ENSG00000010278	ENSG00000146376	ENSG00000147113	ENSG00000139644	ENSG00000076043
455	ENSG00000227599	ENSG00000103363	ENSG00000090382	ENSG00000010282	ENSG00000137959	ENSG00000087460	ENSG00000135048	ENSG00000138755
456	ENSG00000227598	ENSG00000112739	ENSG00000092841	ENSG00000010292	ENSG00000137880	ENSG00000188157	ENSG00000167658	ENSG00000271447
457	ENSG00000227591	ENSG00000136997	ENSG00000132963	ENSG00000010295	ENSG00000137834	ENSG00000131143	ENSG00000132965	ENSG00000137309
458	ENSG00000227589	ENSG00000159640	ENSG00000143248	ENSG00000010310	ENSG00000137033	ENSG00000245532	ENSG00000102317	ENSG00000145494
459	ENSG00000227574	ENSG00000102575	ENSG00000241837	ENSG00000010318	ENSG00000136960	ENSG00000125356	ENSG00000198898	ENSG00000178184
460	ENSG00000228923	ENSG00000070756	ENSG00000030582	ENSG00000010319	ENSG00000136942	ENSG00000108518	ENSG00000003402	ENSG00000078725
461	ENSG00000229042	ENSG00000196418	ENSG00000099622	ENSG00000010322	ENSG00000136826	ENSG00000182551	ENSG00000188612	ENSG00000164587
462	ENSG00000228933	ENSG00000211662	ENSG00000147454	ENSG00000010327	ENSG00000135919	ENSG00000196924	ENSG00000169714	ENSG00000166510
463	ENSG00000230438	ENSG00000182809	ENSG00000164405	ENSG00000010361	ENSG00000135048	ENSG00000127022	ENSG00000155366	ENSG00000168765
464	ENSG00000230492	ENSG00000112335	ENSG00000127603	ENSG00000010379	ENSG00000134873	ENSG00000122707	ENSG00000164111	ENSG00000115760
465	ENSG00000230490	ENSG00000113594	ENSG00000166523	ENSG00000010404	ENSG00000133657	ENSG00000163513	ENSG00000178726	ENSG00000132688
466	ENSG00000230489	ENSG00000144820	ENSG00000131477	ENSG00000010438	ENSG00000130066	ENSG00000090006	ENSG00000167468	ENSG00000151468
467	ENSG00000230487	ENSG00000179094	ENSG00000135486	ENSG00000010539	ENSG00000129467	ENSG00000221983	ENSG00000136810	ENSG00000041357
468	ENSG00000230483	ENSG00000142798	ENSG00000106025	ENSG00000010610	ENSG00000125999	ENSG00000125534	ENSG00000060138	ENSG00000135441
469	ENSG00000230479	ENSG00000109193	ENSG00000262664	ENSG00000010626	ENSG00000124440	ENSG00000161016	ENSG00000169567	ENSG00000196352
470	ENSG00000230454	ENSG00000075420	ENSG00000275993	ENSG00000010671	ENSG00000122862	ENSG00000065809	ENSG00000130066	ENSG00000108604
471	ENSG00000230453	ENSG00000198856	ENSG00000136238	ENSG00000010704	ENSG00000120318	ENSG00000105974	ENSG00000106153	ENSG00000115009
472	ENSG00000230452	ENSG00000127129	ENSG00000172354	ENSG00000010803	ENSG00000117461	ENSG00000129116	ENSG00000214253	ENSG00000197321
473	ENSG00000230448	ENSG00000105401	ENSG00000118418	ENSG00000010810	ENSG00000115414	ENSG00000170906	ENSG00000135940	ENSG00000175806
474	ENSG00000230442	ENSG00000100376	ENSG00000161281	ENSG00000010818	ENSG00000115306	ENSG00000188243	ENSG00000105404	ENSG00000179085
475	ENSG00000230435	ENSG00000110092	ENSG00000091409	ENSG00000010932	ENSG00000113558	ENSG00000198938	ENSG00000166598	ENSG00000112769
476	ENSG00000230615	ENSG00000169504	ENSG00000168003	ENSG00000011007	ENSG00000110958	ENSG00000105402	ENSG00000126267	ENSG00000079257
477	ENSG00000230433	ENSG00000049860	ENSG00000120156	ENSG00000011009	ENSG00000110700	ENSG00000127603	ENSG00000065978	ENSG00000139192
478	ENSG00000230427	ENSG00000095713	ENSG00000130429	ENSG00000011021	ENSG00000109099	ENSG00000101608	ENSG00000239951	ENSG00000177989
479	ENSG00000230424	ENSG00000067715	ENSG00000251322	ENSG00000011028	ENSG00000108342	ENSG00000196329	ENSG00000198668	ENSG00000100097
480	ENSG00000230417	ENSG00000160213	ENSG00000155659	ENSG00000011052	ENSG00000106991	ENSG00000002586	ENSG00000113732	ENSG00000170537
481	ENSG00000230415	ENSG00000114857	ENSG00000109861	ENSG00000011083	ENSG00000106588	ENSG00000161281	ENSG00000164687	ENSG00000235109
482	ENSG00000230408	ENSG00000142669	ENSG00000124942	ENSG00000011105	ENSG00000105974	ENSG00000168209	ENSG00000125868	ENSG00000142937
483	ENSG00000230402	ENSG00000161970	ENSG00000179776	ENSG00000011114	ENSG00000105854	ENSG00000243449	ENSG00000117616	ENSG00000169564
484	ENSG00000230401	ENSG00000240065	ENSG00000188243	ENSG00000011132	ENSG00000105825	ENSG00000105643	ENSG00000180879	ENSG00000197568
485	ENSG00000230400	ENSG00000131018	ENSG00000182718	ENSG00000011143	ENSG00000105643	ENSG00000116815	ENSG00000149925	ENSG00000276070
486	ENSG00000230393	ENSG00000126247	ENSG00000228474	ENSG00000011198	ENSG00000104824	ENSG00000103769	ENSG00000149131	ENSG00000166479
487	ENSG00000230392	ENSG00000173436	ENSG00000164919	ENSG00000011201	ENSG00000103241	ENSG00000115457	ENSG00000120738	ENSG00000177556
488	ENSG00000230498	ENSG00000246705	ENSG00000140319	ENSG00000011243	ENSG00000103187	ENSG00000142192	ENSG00000125356	ENSG00000180628
489	ENSG00000230500	ENSG00000116649	ENSG00000249751	ENSG00000011258	ENSG00000088986	ENSG00000177697	ENSG00000159167	ENSG00000134531
490	ENSG00000230506	ENSG00000137960	ENSG00000108828	ENSG00000011260	ENSG00000068305	ENSG00000142534	ENSG00000196628	ENSG00000198786
491	ENSG00000230510	ENSG00000128591	ENSG00000108518	ENSG00000011275	ENSG00000062194	ENSG00000168003	ENSG00000087460	ENSG00000135046
492	ENSG00000230612	ENSG00000167615	ENSG00000158195	ENSG00000011295	ENSG00000052795	ENSG00000177600	ENSG00000167775	ENSG00000101439
493	ENSG00000230606	ENSG00000165655	ENSG00000087842	ENSG00000011304	ENSG00000008838	ENSG00000118855	ENSG00000169020	ENSG00000157933
494	ENSG00000230601	ENSG00000100300	ENSG00000172757	ENSG00000011332	ENSG00000272325	ENSG00000005108	ENSG00000144837	ENSG00000140400
495	ENSG00000230590	ENSG00000168374	ENSG00000122679	ENSG00000011347	ENSG00000271503	ENSG00000107562	ENSG00000140416	ENSG00000182934
496	ENSG00000230587	ENSG00000128294	ENSG00000158716	ENSG00000011376	ENSG00000271204	ENSG00000241468	ENSG00000178982	ENSG00000071073
497	ENSG00000230569	ENSG00000205155	ENSG00000172602	ENSG00000011405	ENSG00000269186	ENSG00000214253	ENSG00000161835	ENSG00000134644
498	ENSG00000230565	ENSG00000186654	ENSG00000068697	ENSG00000011422	ENSG00000267519	ENSG00000104870	ENSG00000173482	ENSG00000100564
499	ENSG00000230563	ENSG00000233954	ENSG00000137033	ENSG00000011426	ENSG00000265491	ENSG00000151414	ENSG00000166913	ENSG00000172354
500	ENSG00000230561	ENSG00000171703	ENSG00000187838	ENSG00000011451	ENSG00000265107	ENSG00000143537	ENSG00000164405	ENSG00000067334
501	ENSG00000230555	ENSG00000105402	ENSG00000136235	ENSG00000011454	ENSG00000258484	ENSG00000166523	ENSG00000102804	ENSG00000103034
502	ENSG00000230550	ENSG00000116586	ENSG00000090266	ENSG00000011465	ENSG00000250722	ENSG00000172216	ENSG00000240972	ENSG00000184203
503	ENSG00000230542	ENSG00000161016	ENSG00000197111	ENSG00000011478	ENSG00000249751	ENSG00000163660	ENSG00000105835	ENSG00000213639
504	ENSG00000230537	ENSG00000011295	ENSG00000132470	ENSG00000011485	ENSG00000244879	ENSG00000154144	ENSG00000181163	ENSG00000132600
505	ENSG00000230536	ENSG00000130429	ENSG00000179085	ENSG00000011523	ENSG00000243927	ENSG00000064601	ENSG00000172037	ENSG00000157326
506	ENSG00000230534	ENSG00000238142	ENSG00000241343	ENSG00000011566	ENSG00000240972	ENSG00000181826	ENSG00000137033	ENSG00000049449
507	ENSG00000230533	ENSG00000140526	ENSG00000239951	ENSG00000011590	ENSG00000231721	ENSG00000198886	ENSG00000124762	ENSG00000100376
508	ENSG00000230532	ENSG00000125691	ENSG00000197061	ENSG00000011638	ENSG00000225484	ENSG00000150764	ENSG00000137834	ENSG00000147274
509	ENSG00000230530	ENSG00000130529	ENSG00000145741	ENSG00000011677	ENSG00000221983	ENSG00000163072	ENSG00000101187	ENSG00000206527
510	ENSG00000230526	ENSG00000124766	ENSG00000047662	ENSG00000012048	ENSG00000219200	ENSG00000144677	ENSG00000122852	ENSG00000266903
511	ENSG00000230525	ENSG00000182492	ENSG00000205038	ENSG00000012061	ENSG00000214253	ENSG00000136156	ENSG00000188243	ENSG00000138107
512	ENSG00000230523	ENSG00000184281	ENSG00000177697	ENSG00000012124	ENSG00000213625	ENSG00000086758	ENSG00000129226	ENSG00000174165
513	ENSG00000230515	ENSG00000129197	ENSG00000103034	ENSG00000012171	ENSG00000211662	ENSG00000178695	ENSG00000135821	ENSG00000262049
514	ENSG00000230513	ENSG00000104904	ENSG00000168255	ENSG00000012174	ENSG00000204482	ENSG00000125995	ENSG00000105971	ENSG00000164086
515	ENSG00000230390	ENSG00000187608	ENSG00000170989	ENSG00000012211	ENSG00000204301	ENSG00000164125	ENSG00000008018	ENSG00000169398
516	ENSG00000230387	ENSG00000107521	ENSG00000105971	ENSG00000012223	ENSG00000204257	ENSG00000170989	ENSG00000156467	ENSG00000166295
517	ENSG00000230385	ENSG00000205038	ENSG00000161835	ENSG00000012232	ENSG00000198755	ENSG00000185339	ENSG00000105583	ENSG00000117318
518	ENSG00000230186	ENSG00000136732	ENSG00000188846	ENSG00000012504	ENSG00000198668	ENSG00000119640	ENSG00000127184	ENSG00000125944
519	ENSG00000230176	ENSG00000164117	ENSG00000163902	ENSG00000012779	ENSG00000198604	ENSG00000106366	ENSG00000104964	ENSG00000105372
520	ENSG00000230174	ENSG00000133872	ENSG00000240972	ENSG00000012817	ENSG00000198431	ENSG00000136826	ENSG00000021355	ENSG00000164687
521	ENSG00000230163	ENSG00000090013	ENSG00000124762	ENSG00000012822	ENSG00000198258	ENSG00000167644	ENSG00000204642	ENSG00000113555
522	ENSG00000230156	ENSG00000049323	ENSG00000149131	ENSG00000012963	ENSG00000197930	ENSG00000004864	ENSG00000152795	ENSG00000183891
523	ENSG00000230155	ENSG00000211937	ENSG00000157514	ENSG00000012983	ENSG00000197601	ENSG00000163191	ENSG00000143198	ENSG00000162244
524	ENSG00000230149	ENSG00000005102	ENSG00000169504	ENSG00000013016	ENSG00000196924	ENSG00000205765	ENSG00000182117	ENSG00000196781
525	ENSG00000230148	ENSG00000108848	ENSG00000220205	ENSG00000013275	ENSG00000196628	ENSG00000142669	ENSG00000100300	ENSG00000134873
526	ENSG00000230140	ENSG00000085063	ENSG00000102317	ENSG00000013288	ENSG00000196418	ENSG00000088387	ENSG00000175602	ENSG00000166741
527	ENSG00000230138	ENSG00000168899	ENSG00000187514	ENSG00000013293	ENSG00000196417	ENSG00000128524	ENSG00000196843	ENSG00000168938
528	ENSG00000230131	ENSG00000114315	ENSG00000111775	ENSG00000013297	ENSG00000196411	ENSG00000145246	ENSG00000177697	ENSG00000147113
529	ENSG00000230126	ENSG00000074603	ENSG00000143545	ENSG00000013306	ENSG00000189337	ENSG00000149084	ENSG00000112335	ENSG00000161940
530	ENSG00000230124	ENSG00000069399	ENSG00000198898	ENSG00000013364	ENSG00000189306	ENSG00000150093	ENSG00000185303	ENSG00000136810
531	ENSG00000230115	ENSG00000137106	ENSG00000138722	ENSG00000013374	ENSG00000189159	ENSG00000105640	ENSG00000185787	ENSG00000247516
532	ENSG00000230113	ENSG00000168003	ENSG00000135404	ENSG00000013375	ENSG00000189058	ENSG00000089009	ENSG00000126457	ENSG00000177380
533	ENSG00000230107	ENSG00000185658	ENSG00000105402	ENSG00000013392	ENSG00000188612	ENSG00000137502	ENSG00000147123	ENSG00000013364
534	ENSG00000230105	ENSG00000244115	ENSG00000168394	ENSG00000013441	ENSG00000188015	ENSG00000132470	ENSG00000198258	ENSG00000165389
535	ENSG00000230099	ENSG00000183891	ENSG00000059804	ENSG00000013503	ENSG00000187608	ENSG00000089327	ENSG00000105401	ENSG00000181104
536	ENSG00000230098	ENSG00000103275	ENSG00000173915	ENSG00000013523	ENSG00000187498	ENSG00000205403	ENSG00000134333	ENSG00000097033
537	ENSG00000230096	ENSG00000132561	ENSG00000101187	ENSG00000013561	ENSG00000186994	ENSG00000060237	ENSG00000127603	ENSG00000071564
538	ENSG00000230091	ENSG00000232112	ENSG00000136810	ENSG00000013563	ENSG00000185825	ENSG00000096433	ENSG00000133872	ENSG00000183283
539	ENSG00000230084	ENSG00000134954	ENSG00000143774	ENSG00000013573	ENSG00000185650	ENSG00000112081	ENSG00000104904	ENSG00000006327
540	ENSG00000230082	ENSG00000113391	ENSG00000186010	ENSG00000013583	ENSG00000185291	ENSG00000246705	ENSG00000081041	ENSG00000164610
541	ENSG00000230074	ENSG00000132470	ENSG00000114942	ENSG00000013588	ENSG00000185088	ENSG00000162511	ENSG00000090266	ENSG00000272789
542	ENSG00000230185	ENSG00000166295	ENSG00000125868	ENSG00000013619	ENSG00000184584	ENSG00000103512	ENSG00000116209	ENSG00000149591
543	ENSG00000230197	ENSG00000188157	ENSG00000096384	ENSG00000013725	ENSG00000184113	ENSG00000198774	ENSG00000168003	ENSG00000167615
544	ENSG00000230381	ENSG00000182095	ENSG00000170906	ENSG00000013810	ENSG00000184007	ENSG00000114626	ENSG00000169504	ENSG00000155313
545	ENSG00000230205	ENSG00000087884	ENSG00000167874	ENSG00000014123	ENSG00000183722	ENSG00000156411	ENSG00000181029	ENSG00000172164
546	ENSG00000230368	ENSG00000124772	ENSG00000125995	ENSG00000014138	ENSG00000183648	ENSG00000128567	ENSG00000085871	ENSG00000124019
547	ENSG00000230366	ENSG00000157765	ENSG00000060237	ENSG00000014164	ENSG00000182782	ENSG00000185305	ENSG00000136244	ENSG00000120925
548	ENSG00000230337	ENSG00000164023	ENSG00000111678	ENSG00000014216	ENSG00000182718	ENSG00000181523	ENSG00000172270	ENSG00000162227
549	ENSG00000230325	ENSG00000015479	ENSG00000128272	ENSG00000014257	ENSG00000182240	ENSG00000101384	ENSG00000111678	ENSG00000161203
550	ENSG00000230323	ENSG00000174444	ENSG00000104870	ENSG00000014641	ENSG00000182179	ENSG00000182196	ENSG00000167283	ENSG00000142192
551	ENSG00000230322	ENSG00000174748	ENSG00000160180	ENSG00000014824	ENSG00000181904	ENSG00000159167	ENSG00000131370	ENSG00000031081
552	ENSG00000230319	ENSG00000130175	ENSG00000139567	ENSG00000014914	ENSG00000181029	ENSG00000154330	ENSG00000179776	ENSG00000109193
553	ENSG00000230317	ENSG00000258498	ENSG00000115414	ENSG00000014919	ENSG00000180964	ENSG00000182240	ENSG00000183648	ENSG00000122643
554	ENSG00000230316	ENSG00000143549	ENSG00000185896	ENSG00000015133	ENSG00000180389	ENSG00000126267	ENSG00000163513	ENSG00000109099
555	ENSG00000230313	ENSG00000189060	ENSG00000129562	ENSG00000015153	ENSG00000179950	ENSG00000254087	ENSG00000164032	ENSG00000179144
556	ENSG00000230310	ENSG00000167311	ENSG00000232112	ENSG00000015171	ENSG00000179820	ENSG00000038274	ENSG00000170989	ENSG00000078304
557	ENSG00000230303	ENSG00000138756	ENSG00000127184	ENSG00000015285	ENSG00000179403	ENSG00000105583	ENSG00000168298	ENSG00000137507
558	ENSG00000230290	ENSG00000122862	ENSG00000233276	ENSG00000015413	ENSG00000179348	ENSG00000238142	ENSG00000125810	ENSG00000140564
559	ENSG00000230289	ENSG00000160691	ENSG00000204628	ENSG00000015475	ENSG00000179218	ENSG00000134352	ENSG00000100201	ENSG00000105583
560	ENSG00000230286	ENSG00000185187	ENSG00000104964	ENSG00000015479	ENSG00000179144	ENSG00000158716	ENSG00000136160	ENSG00000136244
561	ENSG00000230285	ENSG00000140022	ENSG00000137962	ENSG00000015520	ENSG00000177889	ENSG00000148339	ENSG00000146278	ENSG00000146247
562	ENSG00000230266	ENSG00000164116	ENSG00000197019	ENSG00000015532	ENSG00000177410	ENSG00000109390	ENSG00000173915	ENSG00000109787
563	ENSG00000230262	ENSG00000138722	ENSG00000174903	ENSG00000015568	ENSG00000176485	ENSG00000198830	ENSG00000092010	ENSG00000153574
564	ENSG00000230258	ENSG00000117595	ENSG00000105583	ENSG00000015592	ENSG00000174165	ENSG00000159713	ENSG00000124785	ENSG00000141030
565	ENSG00000230257	ENSG00000113070	ENSG00000130066	ENSG00000015676	ENSG00000173821	ENSG00000198431	ENSG00000143545	ENSG00000002586
566	ENSG00000230250	ENSG00000124882	ENSG00000126267	ENSG00000016082	ENSG00000173482	ENSG00000167874	ENSG00000143537	ENSG00000196511
567	ENSG00000230223	ENSG00000111678	ENSG00000150093	ENSG00000016391	ENSG00000172757	ENSG00000177556	ENSG00000140406	ENSG00000134258
568	ENSG00000230215	ENSG00000177595	ENSG00000175602	ENSG00000016402	ENSG00000172466	ENSG00000110492	ENSG00000115414	ENSG00000131634
569	ENSG00000230613	ENSG00000003436	ENSG00000198832	ENSG00000016490	ENSG00000172301	ENSG00000154556	ENSG00000240065	ENSG00000196262
570	ENSG00000230623	ENSG00000168477	ENSG00000103241	ENSG00000016602	ENSG00000171992	ENSG00000166292	ENSG00000111348	ENSG00000166598
571	ENSG00000230062	ENSG00000156639	ENSG00000108219	ENSG00000016864	ENSG00000171735	ENSG00000103187	ENSG00000129562	ENSG00000164096
572	ENSG00000231023	ENSG00000118640	ENSG00000008018	ENSG00000017260	ENSG00000171552	ENSG00000127838	ENSG00000101182	ENSG00000115216
573	ENSG00000231074	ENSG00000167711	ENSG00000187109	ENSG00000017427	ENSG00000170906	ENSG00000139194	ENSG00000242616	ENSG00000254087
574	ENSG00000231073	ENSG00000138796	ENSG00000138772	ENSG00000017483	ENSG00000170540	ENSG00000030582	ENSG00000136960	ENSG00000170791
575	ENSG00000231064	ENSG00000164125	ENSG00000168028	ENSG00000017797	ENSG00000170485	ENSG00000121858	ENSG00000172354	ENSG00000008838
576	ENSG00000231057	ENSG00000203288	ENSG00000164733	ENSG00000018189	ENSG00000170315	ENSG00000120885	ENSG00000169744	ENSG00000167657
577	ENSG00000231056	ENSG00000169714	ENSG00000198355	ENSG00000018236	ENSG00000170293	ENSG00000117335	ENSG00000167004	ENSG00000137575
578	ENSG00000231054	ENSG00000154146	ENSG00000122862	ENSG00000018280	ENSG00000170144	ENSG00000158710	ENSG00000143549	ENSG00000116786
579	ENSG00000231050	ENSG00000174231	ENSG00000165502	ENSG00000018408	ENSG00000169855	ENSG00000130332	ENSG00000255302	ENSG00000175166
580	ENSG00000231046	ENSG00000063854	ENSG00000067082	ENSG00000018510	ENSG00000169756	ENSG00000108622	ENSG00000137575	ENSG00000121064
581	ENSG00000231039	ENSG00000153071	ENSG00000170955	ENSG00000018610	ENSG00000168994	ENSG00000143545	ENSG00000111897	ENSG00000072803
582	ENSG00000231028	ENSG00000261740	ENSG00000263155	ENSG00000018625	ENSG00000168264	ENSG00000122644	ENSG00000157557	ENSG00000172889
583	ENSG00000231024	ENSG00000147065	ENSG00000168899	ENSG00000018699	ENSG00000167470	ENSG00000163682	ENSG00000110328	ENSG00000077238
584	ENSG00000231013	ENSG00000143867	ENSG00000102316	ENSG00000018869	ENSG00000167193	ENSG00000089280	ENSG00000019169	ENSG00000023445
585	ENSG00000230628	ENSG00000158246	ENSG00000133872	ENSG00000019102	ENSG00000166794	ENSG00000105227	ENSG00000128294	ENSG00000167775
586	ENSG00000231010	ENSG00000115252	ENSG00000196683	ENSG00000019144	ENSG00000166478	ENSG00000197061	ENSG00000132824	ENSG00000163220
587	ENSG00000230989	ENSG00000211644	ENSG00000183615	ENSG00000019169	ENSG00000166444	ENSG00000122679	ENSG00000089280	ENSG00000124172
588	ENSG00000230978	ENSG00000128709	ENSG00000221983	ENSG00000019186	ENSG00000166398	ENSG00000168255	ENSG00000134352	ENSG00000101084
589	ENSG00000230975	ENSG00000144659	ENSG00000134825	ENSG00000019485	ENSG00000165512	ENSG00000197756	ENSG00000174444	ENSG00000141504
590	ENSG00000230970	ENSG00000123106	ENSG00000110328	ENSG00000019505	ENSG00000165476	ENSG00000220205	ENSG00000113712	ENSG00000090013
591	ENSG00000230969	ENSG00000182899	ENSG00000185551	ENSG00000019549	ENSG00000164741	ENSG00000204843	ENSG00000149357	ENSG00000174840
592	ENSG00000230968	ENSG00000160221	ENSG00000182768	ENSG00000019991	ENSG00000164265	ENSG00000038295	ENSG00000100911	ENSG00000131473
593	ENSG00000230955	ENSG00000159648	ENSG00000166347	ENSG00000019995	ENSG00000164111	ENSG00000196159	ENSG00000034713	ENSG00000097007
594	ENSG00000230945	ENSG00000198732	ENSG00000085871	ENSG00000020129	ENSG00000164096	ENSG00000125257	ENSG00000134884	ENSG00000166197
595	ENSG00000230943	ENSG00000174151	ENSG00000116044	ENSG00000020181	ENSG00000164035	ENSG00000197747	ENSG00000114353	ENSG00000223482
596	ENSG00000230928	ENSG00000153989	ENSG00000077238	ENSG00000020256	ENSG00000163993	ENSG00000176435	ENSG00000134825	ENSG00000179348
597	ENSG00000231079	ENSG00000136811	ENSG00000128294	ENSG00000020426	ENSG00000163739	ENSG00000167283	ENSG00000197061	ENSG00000170619
598	ENSG00000231081	ENSG00000171621	ENSG00000112936	ENSG00000020577	ENSG00000163435	ENSG00000240583	ENSG00000116560	ENSG00000105808
599	ENSG00000231082	ENSG00000091651	ENSG00000102804	ENSG00000020633	ENSG00000163364	ENSG00000170043	ENSG00000159140	ENSG00000044574
600	ENSG00000231090	ENSG00000124575	ENSG00000197747	ENSG00000020922	ENSG00000163041	ENSG00000155366	ENSG00000111669	ENSG00000167552
601	ENSG00000231185	ENSG00000144231	ENSG00000189043	ENSG00000021300	ENSG00000162772	ENSG00000124126	ENSG00000110841	ENSG00000245694
602	ENSG00000231177	ENSG00000091409	ENSG00000065978	ENSG00000021355	ENSG00000161638	ENSG00000125968	ENSG00000118418	ENSG00000150687
603	ENSG00000231175	ENSG00000102271	ENSG00000137509	ENSG00000021461	ENSG00000158270	ENSG00000198848	ENSG00000127022	ENSG00000163069
604	ENSG00000231172	ENSG00000167779	ENSG00000167283	ENSG00000021488	ENSG00000158195	ENSG00000100650	ENSG00000197019	ENSG00000140105
605	ENSG00000231171	ENSG00000131400	ENSG00000100097	ENSG00000021574	ENSG00000156642	ENSG00000089248	ENSG00000129521	ENSG00000166265
606	ENSG00000231170	ENSG00000133315	ENSG00000174021	ENSG00000021645	ENSG00000156535	ENSG00000027697	ENSG00000044574	ENSG00000106628
607	ENSG00000231165	ENSG00000156675	ENSG00000131174	ENSG00000021762	ENSG00000154734	ENSG00000197943	ENSG00000160948	ENSG00000143333
608	ENSG00000231156	ENSG00000234546	ENSG00000136068	ENSG00000021776	ENSG00000154175	ENSG00000196843	ENSG00000169100	ENSG00000211592
609	ENSG00000231154	ENSG00000072682	ENSG00000131143	ENSG00000021826	ENSG00000153993	ENSG00000111339	ENSG00000118946	ENSG00000156508
610	ENSG00000231149	ENSG00000204463	ENSG00000163513	ENSG00000021852	ENSG00000153317	ENSG00000095303	ENSG00000167460	ENSG00000126860
611	ENSG00000231140	ENSG00000215788	ENSG00000159140	ENSG00000022267	ENSG00000152818	ENSG00000241343	ENSG00000131174	ENSG00000092445
612	ENSG00000231133	ENSG00000136100	ENSG00000233429	ENSG00000022277	ENSG00000152795	ENSG00000100632	ENSG00000168685	ENSG00000121716
613	ENSG00000231132	ENSG00000130589	ENSG00000113558	ENSG00000022355	ENSG00000152518	ENSG00000198561	ENSG00000111229	ENSG00000196154
614	ENSG00000231131	ENSG00000156968	ENSG00000099977	ENSG00000022556	ENSG00000151789	ENSG00000204257	ENSG00000277494	ENSG00000166913
615	ENSG00000231128	ENSG00000156052	ENSG00000003402	ENSG00000022567	ENSG00000151012	ENSG00000123131	ENSG00000070831	ENSG00000118058
616	ENSG00000231119	ENSG00000101335	ENSG00000143198	ENSG00000022840	ENSG00000149806	ENSG00000078596	ENSG00000154721	ENSG00000147604
617	ENSG00000231113	ENSG00000128581	ENSG00000127022	ENSG00000022976	ENSG00000149273	ENSG00000156467	ENSG00000163565	ENSG00000120217
618	ENSG00000231107	ENSG00000105711	ENSG00000075415	ENSG00000023041	ENSG00000148303	ENSG00000189129	ENSG00000185088	ENSG00000106268
619	ENSG00000231106	ENSG00000275496	ENSG00000034510	ENSG00000023171	ENSG00000147421	ENSG00000151692	ENSG00000138722	ENSG00000135363
620	ENSG00000231105	ENSG00000069493	ENSG00000107281	ENSG00000023191	ENSG00000147065	ENSG00000131018	ENSG00000008952	ENSG00000179262
621	ENSG00000231104	ENSG00000117707	ENSG00000135940	ENSG00000023228	ENSG00000145349	ENSG00000111775	ENSG00000077238	ENSG00000101347
622	ENSG00000231102	ENSG00000143515	ENSG00000100243	ENSG00000023287	ENSG00000145050	ENSG00000124181	ENSG00000137878	ENSG00000084652
623	ENSG00000231098	ENSG00000241360	ENSG00000134352	ENSG00000023318	ENSG00000144713	ENSG00000131469	ENSG00000130402	ENSG00000277443
624	ENSG00000230923	ENSG00000165879	ENSG00000229833	ENSG00000023330	ENSG00000144677	ENSG00000162458	ENSG00000109390	ENSG00000184292
625	ENSG00000230918	ENSG00000211598	ENSG00000111859	ENSG00000023445	ENSG00000144655	ENSG00000166557	ENSG00000085117	ENSG00000229999
626	ENSG00000230914	ENSG00000167995	ENSG00000214253	ENSG00000023516	ENSG00000144231	ENSG00000164932	ENSG00000143248	ENSG00000145425
627	ENSG00000230731	ENSG00000113504	ENSG00000168653	ENSG00000023572	ENSG00000143774	ENSG00000115461	ENSG00000198848	ENSG00000170906
628	ENSG00000230729	ENSG00000166349	ENSG00000112335	ENSG00000023608	ENSG00000143669	ENSG00000173915	ENSG00000165119	ENSG00000146278
629	ENSG00000230725	ENSG00000225855	ENSG00000169744	ENSG00000023697	ENSG00000143324	ENSG00000132824	ENSG00000167874	ENSG00000133030
630	ENSG00000230724	ENSG00000117713	ENSG00000126458	ENSG00000023734	ENSG00000143198	ENSG00000103335	ENSG00000254999	ENSG00000206560
631	ENSG00000230720	ENSG00000134121	ENSG00000127314	ENSG00000023839	ENSG00000142798	ENSG00000124098	ENSG00000162704	ENSG00000166033
632	ENSG00000230710	ENSG00000230989	ENSG00000188612	ENSG00000023892	ENSG00000142676	ENSG00000179743	ENSG00000241468	ENSG00000117519
633	ENSG00000230709	ENSG00000160818	ENSG00000170365	ENSG00000023902	ENSG00000141759	ENSG00000117632	ENSG00000170906	ENSG00000172939
634	ENSG00000230699	ENSG00000071655	ENSG00000115541	ENSG00000023909	ENSG00000141744	ENSG00000198832	ENSG00000231925	ENSG00000124151
635	ENSG00000230698	ENSG00000231609	ENSG00000169813	ENSG00000024048	ENSG00000140740	ENSG00000178573	ENSG00000106366	ENSG00000034713
636	ENSG00000230684	ENSG00000010626	ENSG00000153048	ENSG00000024526	ENSG00000139343	ENSG00000249751	ENSG00000120156	ENSG00000198431
637	ENSG00000230679	ENSG00000205659	ENSG00000088986	ENSG00000024862	ENSG00000138722	ENSG00000111371	ENSG00000100243	ENSG00000148290
638	ENSG00000230676	ENSG00000105825	ENSG00000169242	ENSG00000025039	ENSG00000138594	ENSG00000087884	ENSG00000113594	ENSG00000169223
639	ENSG00000230668	ENSG00000135604	ENSG00000118946	ENSG00000025156	ENSG00000138061	ENSG00000171159	ENSG00000213465	ENSG00000109472
640	ENSG00000230667	ENSG00000165915	ENSG00000106153	ENSG00000025293	ENSG00000137965	ENSG00000166347	ENSG00000188643	ENSG00000213988
641	ENSG00000230663	ENSG00000153246	ENSG00000044574	ENSG00000025423	ENSG00000137331	ENSG00000109906	ENSG00000166265	ENSG00000147649
642	ENSG00000230658	ENSG00000114115	ENSG00000090776	ENSG00000025434	ENSG00000136888	ENSG00000066336	ENSG00000239839	ENSG00000174749
643	ENSG00000230657	ENSG00000141994	ENSG00000173267	ENSG00000025708	ENSG00000136810	ENSG00000185022	ENSG00000241837	ENSG00000147687
644	ENSG00000230651	ENSG00000102786	ENSG00000198668	ENSG00000025770	ENSG00000136244	ENSG00000111640	ENSG00000168653	ENSG00000066056
645	ENSG00000230649	ENSG00000158864	ENSG00000166136	ENSG00000025772	ENSG00000136068	ENSG00000163902	ENSG00000151689	ENSG00000162772
646	ENSG00000230648	ENSG00000133983	ENSG00000166598	ENSG00000025796	ENSG00000135940	ENSG00000066056	ENSG00000100219	ENSG00000174059
647	ENSG00000230647	ENSG00000129347	ENSG00000163399	ENSG00000025800	ENSG00000135390	ENSG00000113083	ENSG00000111859	ENSG00000167815
648	ENSG00000230641	ENSG00000072110	ENSG00000099624	ENSG00000026025	ENSG00000135111	ENSG00000169567	ENSG00000183255	ENSG00000099795
649	ENSG00000230631	ENSG00000276075	ENSG00000140391	ENSG00000026103	ENSG00000134825	ENSG00000168000	ENSG00000153250	ENSG00000120156
650	ENSG00000230630	ENSG00000132825	ENSG00000248098	ENSG00000026297	ENSG00000134352	ENSG00000184076	ENSG00000117410	ENSG00000141933
651	ENSG00000230730	ENSG00000108039	ENSG00000131051	ENSG00000026508	ENSG00000134138	ENSG00000079102	ENSG00000183726	ENSG00000198075
652	ENSG00000230733	ENSG00000132972	ENSG00000189058	ENSG00000026559	ENSG00000133065	ENSG00000100243	ENSG00000185896	ENSG00000257103
653	ENSG00000230912	ENSG00000196436	ENSG00000137507	ENSG00000026652	ENSG00000132842	ENSG00000129559	ENSG00000060237	ENSG00000103415
654	ENSG00000230736	ENSG00000254333	ENSG00000174444	ENSG00000026751	ENSG00000132824	ENSG00000239857	ENSG00000220205	ENSG00000196954
655	ENSG00000230910	ENSG00000125817	ENSG00000134590	ENSG00000026950	ENSG00000132688	ENSG00000167244	ENSG00000158195	ENSG00000168255
656	ENSG00000230899	ENSG00000267053	ENSG00000148339	ENSG00000027001	ENSG00000132305	ENSG00000143933	ENSG00000156411	ENSG00000126749
657	ENSG00000230894	ENSG00000163322	ENSG00000213719	ENSG00000027075	ENSG00000131469	ENSG00000105404	ENSG00000277791	ENSG00000205629
658	ENSG00000230873	ENSG00000154760	ENSG00000109332	ENSG00000027644	ENSG00000131400	ENSG00000127184	ENSG00000140105	ENSG00000133393
659	ENSG00000230852	ENSG00000211653	ENSG00000151689	ENSG00000027847	ENSG00000131143	ENSG00000118181	ENSG00000137962	ENSG00000155506
660	ENSG00000230848	ENSG00000138623	ENSG00000144802	ENSG00000027869	ENSG00000131018	ENSG00000173020	ENSG00000102575	ENSG00000078618
661	ENSG00000230844	ENSG00000008869	ENSG00000117410	ENSG00000028116	ENSG00000130522	ENSG00000028137	ENSG00000153048	ENSG00000155970
662	ENSG00000230838	ENSG00000276216	ENSG00000115457	ENSG00000028137	ENSG00000129353	ENSG00000130755	ENSG00000164096	ENSG00000110711
663	ENSG00000230836	ENSG00000197951	ENSG00000104408	ENSG00000028203	ENSG00000129226	ENSG00000075539	ENSG00000104388	ENSG00000117461
664	ENSG00000230834	ENSG00000182979	ENSG00000164111	ENSG00000028277	ENSG00000128591	ENSG00000123104	ENSG00000118640	ENSG00000109971
665	ENSG00000230831	ENSG00000204316	ENSG00000114315	ENSG00000028310	ENSG00000128567	ENSG00000155508	ENSG00000173660	ENSG00000185339
666	ENSG00000230817	ENSG00000247271	ENSG00000170873	ENSG00000028528	ENSG00000128245	ENSG00000133112	ENSG00000179403	ENSG00000170889
667	ENSG00000230806	ENSG00000143033	ENSG00000189403	ENSG00000028839	ENSG00000127947	ENSG00000116096	ENSG00000075415	ENSG00000198755
668	ENSG00000230798	ENSG00000225783	ENSG00000183722	ENSG00000029153	ENSG00000127922	ENSG00000214401	ENSG00000143742	ENSG00000159335
669	ENSG00000230797	ENSG00000169057	ENSG00000132507	ENSG00000029363	ENSG00000127920	ENSG00000122705	ENSG00000142910	ENSG00000148120
670	ENSG00000230794	ENSG00000143344	ENSG00000111669	ENSG00000029364	ENSG00000127838	ENSG00000198604	ENSG00000127922	ENSG00000171056
671	ENSG00000230790	ENSG00000152377	ENSG00000124440	ENSG00000029534	ENSG00000127616	ENSG00000077150	ENSG00000184897	ENSG00000100294
672	ENSG00000230782	ENSG00000203635	ENSG00000100300	ENSG00000029559	ENSG00000126878	ENSG00000119638	ENSG00000088387	ENSG00000125676
673	ENSG00000230773	ENSG00000182566	ENSG00000085117	ENSG00000029639	ENSG00000126457	ENSG00000189060	ENSG00000154133	ENSG00000144837
674	ENSG00000230753	ENSG00000182795	ENSG00000163041	ENSG00000029725	ENSG00000126247	ENSG00000099624	ENSG00000126432	ENSG00000182473
675	ENSG00000230749	ENSG00000006611	ENSG00000166340	ENSG00000029993	ENSG00000126005	ENSG00000183726	ENSG00000125995	ENSG00000005801
676	ENSG00000230747	ENSG00000183615	ENSG00000173113	ENSG00000030066	ENSG00000125810	ENSG00000105976	ENSG00000062582	ENSG00000124575
677	ENSG00000230741	ENSG00000037637	ENSG00000166265	ENSG00000030110	ENSG00000124766	ENSG00000189077	ENSG00000179604	ENSG00000160472
678	ENSG00000230065	ENSG00000214274	ENSG00000147113	ENSG00000030304	ENSG00000124762	ENSG00000129625	ENSG00000164733	ENSG00000163902
679	ENSG00000230061	ENSG00000168724	ENSG00000132002	ENSG00000030419	ENSG00000123353	ENSG00000151376	ENSG00000131051	ENSG00000105402
680	ENSG00000228944	ENSG00000050426	ENSG00000167460	ENSG00000031003	ENSG00000122884	ENSG00000198815	ENSG00000090581	ENSG00000048649
681	ENSG00000229282	ENSG00000013297	ENSG00000169020	ENSG00000031081	ENSG00000122545	ENSG00000164111	ENSG00000111275	ENSG00000163435
682	ENSG00000229335	ENSG00000187123	ENSG00000169100	ENSG00000031691	ENSG00000122378	ENSG00000178741	ENSG00000244754	ENSG00000272274
683	ENSG00000229334	ENSG00000138780	ENSG00000149925	ENSG00000031698	ENSG00000121716	ENSG00000196562	ENSG00000130755	ENSG00000124440
684	ENSG00000229321	ENSG00000157110	ENSG00000135821	ENSG00000031823	ENSG00000121410	ENSG00000130589	ENSG00000109332	ENSG00000095951
685	ENSG00000229314	ENSG00000157227	ENSG00000167658	ENSG00000032219	ENSG00000120885	ENSG00000114391	ENSG00000067167	ENSG00000125691
686	ENSG00000229313	ENSG00000133636	ENSG00000173660	ENSG00000032389	ENSG00000120594	ENSG00000099795	ENSG00000128567	ENSG00000180801
687	ENSG00000229312	ENSG00000182606	ENSG00000074800	ENSG00000032444	ENSG00000118640	ENSG00000105983	ENSG00000196735	ENSG00000267519
688	ENSG00000229311	ENSG00000198113	ENSG00000180879	ENSG00000032742	ENSG00000118363	ENSG00000187840	ENSG00000197249	ENSG00000267206
689	ENSG00000229308	ENSG00000005059	ENSG00000124785	ENSG00000033011	ENSG00000118257	ENSG00000109472	ENSG00000089737	ENSG00000130303
690	ENSG00000229299	ENSG00000224689	ENSG00000111348	ENSG00000033030	ENSG00000118058	ENSG00000116586	ENSG00000143819	ENSG00000164120
691	ENSG00000229292	ENSG00000083896	ENSG00000106366	ENSG00000033050	ENSG00000117505	ENSG00000132561	ENSG00000182196	ENSG00000107281
692	ENSG00000229291	ENSG00000164983	ENSG00000131507	ENSG00000033100	ENSG00000117228	ENSG00000160932	ENSG00000142168	ENSG00000106479
693	ENSG00000229278	ENSG00000003096	ENSG00000118680	ENSG00000033122	ENSG00000117114	ENSG00000142748	ENSG00000116044	ENSG00000128463
694	ENSG00000229528	ENSG00000024422	ENSG00000183726	ENSG00000033170	ENSG00000117036	ENSG00000004059	ENSG00000114902	ENSG00000154734
695	ENSG00000229275	ENSG00000223392	ENSG00000185339	ENSG00000033178	ENSG00000116285	ENSG00000126709	ENSG00000064601	ENSG00000141429
696	ENSG00000229274	ENSG00000014138	ENSG00000104904	ENSG00000033327	ENSG00000116161	ENSG00000198715	ENSG00000185825	ENSG00000196562
697	ENSG00000229267	ENSG00000011638	ENSG00000183087	ENSG00000033627	ENSG00000115756	ENSG00000133026	ENSG00000115541	ENSG00000121073
698	ENSG00000229263	ENSG00000112378	ENSG00000126777	ENSG00000033800	ENSG00000115738	ENSG00000172809	ENSG00000129559	ENSG00000198478
699	ENSG00000229262	ENSG00000108821	ENSG00000197102	ENSG00000033867	ENSG00000114857	ENSG00000125743	ENSG00000177556	ENSG00000158747
700	ENSG00000229261	ENSG00000117600	ENSG00000140990	ENSG00000034053	ENSG00000114354	ENSG00000159199	ENSG00000128524	ENSG00000136732
701	ENSG00000229258	ENSG00000147274	ENSG00000166670	ENSG00000034152	ENSG00000114315	ENSG00000117298	ENSG00000110958	ENSG00000197905
702	ENSG00000229257	ENSG00000198822	ENSG00000111275	ENSG00000034239	ENSG00000114115	ENSG00000196531	ENSG00000117632	ENSG00000113971
703	ENSG00000229255	ENSG00000267062	ENSG00000100664	ENSG00000034533	ENSG00000113504	ENSG00000188612	ENSG00000109046	ENSG00000034510
704	ENSG00000229246	ENSG00000095370	ENSG00000137575	ENSG00000034677	ENSG00000113068	ENSG00000156535	ENSG00000132002	ENSG00000129116
705	ENSG00000229236	ENSG00000115392	ENSG00000102934	ENSG00000034693	ENSG00000112936	ENSG00000067225	ENSG00000185475	ENSG00000167434
706	ENSG00000229337	ENSG00000057608	ENSG00000107562	ENSG00000034713	ENSG00000112343	ENSG00000234961	ENSG00000188186	ENSG00000173267
707	ENSG00000229348	ENSG00000206140	ENSG00000167775	ENSG00000034971	ENSG00000112149	ENSG00000168028	ENSG00000142871	ENSG00000101126
708	ENSG00000229352	ENSG00000058085	ENSG00000112514	ENSG00000035115	ENSG00000111669	ENSG00000101187	ENSG00000099795	ENSG00000112343
709	ENSG00000229356	ENSG00000066422	ENSG00000107223	ENSG00000035141	ENSG00000111348	ENSG00000138434	ENSG00000018408	ENSG00000147099
710	ENSG00000229522	ENSG00000112984	ENSG00000137710	ENSG00000035403	ENSG00000110852	ENSG00000102265	ENSG00000008282	ENSG00000115414
711	ENSG00000229502	ENSG00000170624	ENSG00000105438	ENSG00000035499	ENSG00000110841	ENSG00000147123	ENSG00000143761	ENSG00000178084
712	ENSG00000229498	ENSG00000101460	ENSG00000132589	ENSG00000035664	ENSG00000110066	ENSG00000161547	ENSG00000118816	ENSG00000172086
713	ENSG00000229495	ENSG00000075303	ENSG00000089248	ENSG00000035681	ENSG00000109787	ENSG00000241837	ENSG00000065518	ENSG00000111639
714	ENSG00000229491	ENSG00000204628	ENSG00000177469	ENSG00000035687	ENSG00000109472	ENSG00000259529	ENSG00000142227	ENSG00000264364
715	ENSG00000229487	ENSG00000276966	ENSG00000118503	ENSG00000035862	ENSG00000109193	ENSG00000181163	ENSG00000211450	ENSG00000148516
716	ENSG00000229484	ENSG00000099849	ENSG00000124570	ENSG00000035928	ENSG00000108774	ENSG00000138449	ENSG00000136003	ENSG00000197461
717	ENSG00000229474	ENSG00000145375	ENSG00000172270	ENSG00000036054	ENSG00000108669	ENSG00000102317	ENSG00000074800	ENSG00000161011
718	ENSG00000229463	ENSG00000274516	ENSG00000109390	ENSG00000036257	ENSG00000107742	ENSG00000137845	ENSG00000150459	ENSG00000143127
719	ENSG00000229453	ENSG00000138764	ENSG00000154723	ENSG00000036448	ENSG00000107562	ENSG00000165272	ENSG00000110321	ENSG00000183087
720	ENSG00000229444	ENSG00000109084	ENSG00000149798	ENSG00000036473	ENSG00000106153	ENSG00000140092	ENSG00000138772	ENSG00000122692
721	ENSG00000229433	ENSG00000006712	ENSG00000021355	ENSG00000036530	ENSG00000105939	ENSG00000186577	ENSG00000136888	ENSG00000132432
722	ENSG00000229431	ENSG00000276203	ENSG00000122417	ENSG00000036549	ENSG00000105835	ENSG00000132718	ENSG00000115053	ENSG00000169744
723	ENSG00000229425	ENSG00000164171	ENSG00000179218	ENSG00000036565	ENSG00000105808	ENSG00000143774	ENSG00000100632	ENSG00000211949
724	ENSG00000229415	ENSG00000166106	ENSG00000130755	ENSG00000036672	ENSG00000105499	ENSG00000130193	ENSG00000134871	ENSG00000080824
725	ENSG00000229414	ENSG00000165029	ENSG00000183648	ENSG00000036828	ENSG00000104870	ENSG00000112514	ENSG00000272274	ENSG00000271204
726	ENSG00000229407	ENSG00000173801	ENSG00000154721	ENSG00000037042	ENSG00000104774	ENSG00000104805	ENSG00000042753	ENSG00000178381
727	ENSG00000229404	ENSG00000196954	ENSG00000189129	ENSG00000037241	ENSG00000104723	ENSG00000075420	ENSG00000132341	ENSG00000106991
728	ENSG00000229401	ENSG00000171848	ENSG00000198258	ENSG00000037280	ENSG00000103365	ENSG00000134809	ENSG00000183615	ENSG00000265354
729	ENSG00000229400	ENSG00000171885	ENSG00000131370	ENSG00000037474	ENSG00000103257	ENSG00000140750	ENSG00000246705	ENSG00000126777
730	ENSG00000229393	ENSG00000141431	ENSG00000105404	ENSG00000037637	ENSG00000102804	ENSG00000185551	ENSG00000149932	ENSG00000115649
731	ENSG00000229388	ENSG00000132305	ENSG00000112695	ENSG00000037749	ENSG00000102786	ENSG00000129824	ENSG00000180817	ENSG00000104852
732	ENSG00000229372	ENSG00000117625	ENSG00000118816	ENSG00000037757	ENSG00000102309	ENSG00000160948	ENSG00000122545	ENSG00000131475
733	ENSG00000229229	ENSG00000100211	ENSG00000124191	ENSG00000037897	ENSG00000102271	ENSG00000116729	ENSG00000168894	ENSG00000198938
734	ENSG00000229228	ENSG00000177721	ENSG00000240065	ENSG00000037965	ENSG00000101670	ENSG00000142156	ENSG00000168610	ENSG00000136770
735	ENSG00000229227	ENSG00000066651	ENSG00000116209	ENSG00000038002	ENSG00000101384	ENSG00000088992	ENSG00000009307	ENSG00000169062
736	ENSG00000229116	ENSG00000263020	ENSG00000137331	ENSG00000038210	ENSG00000100906	ENSG00000175701	ENSG00000069275	ENSG00000197043
737	ENSG00000229109	ENSG00000171631	ENSG00000024422	ENSG00000038219	ENSG00000100836	ENSG00000177628	ENSG00000130522	ENSG00000145740
738	ENSG00000229108	ENSG00000180532	ENSG00000214063	ENSG00000038274	ENSG00000100644	ENSG00000169504	ENSG00000132432	ENSG00000129467
739	ENSG00000229105	ENSG00000132842	ENSG00000177575	ENSG00000038295	ENSG00000100632	ENSG00000198668	ENSG00000140990	ENSG00000198795
740	ENSG00000229102	ENSG00000137563	ENSG00000169714	ENSG00000038358	ENSG00000100380	ENSG00000085871	ENSG00000229833	ENSG00000169242
741	ENSG00000229086	ENSG00000123131	ENSG00000196735	ENSG00000038382	ENSG00000100345	ENSG00000197956	ENSG00000173113	ENSG00000077312
742	ENSG00000229081	ENSG00000260025	ENSG00000090581	ENSG00000038427	ENSG00000100243	ENSG00000188511	ENSG00000067225	ENSG00000163430
743	ENSG00000229066	ENSG00000143167	ENSG00000173391	ENSG00000038532	ENSG00000100242	ENSG00000181104	ENSG00000140391	ENSG00000162409
744	ENSG00000229065	ENSG00000145569	ENSG00000168447	ENSG00000038945	ENSG00000095951	ENSG00000232112	ENSG00000126524	ENSG00000100644
745	ENSG00000229056	ENSG00000125409	ENSG00000102144	ENSG00000039068	ENSG00000091986	ENSG00000131477	ENSG00000107562	ENSG00000198848
746	ENSG00000229047	ENSG00000120093	ENSG00000164056	ENSG00000039123	ENSG00000090266	ENSG00000225792	ENSG00000155090	ENSG00000171115
747	ENSG00000229044	ENSG00000126858	ENSG00000185303	ENSG00000039139	ENSG00000090238	ENSG00000154723	ENSG00000170144	ENSG00000076356
748	ENSG00000229043	ENSG00000132386	ENSG00000113732	ENSG00000039319	ENSG00000089916	ENSG00000213920	ENSG00000133983	ENSG00000088832
749	ENSG00000226900	ENSG00000156218	ENSG00000142168	ENSG00000039523	ENSG00000089280	ENSG00000279110	ENSG00000122644	ENSG00000131238
750	ENSG00000229021	ENSG00000198695	ENSG00000167978	ENSG00000039537	ENSG00000087152	ENSG00000104408	ENSG00000150938	ENSG00000118564
751	ENSG00000229017	ENSG00000175164	ENSG00000122644	ENSG00000039560	ENSG00000078725	ENSG00000185567	ENSG00000188015	ENSG00000177885
752	ENSG00000229015	ENSG00000197150	ENSG00000042493	ENSG00000039600	ENSG00000077942	ENSG00000183615	ENSG00000146066	ENSG00000186480
753	ENSG00000228988	ENSG00000136531	ENSG00000172965	ENSG00000039650	ENSG00000074695	ENSG00000127533	ENSG00000183011	ENSG00000186594
754	ENSG00000228980	ENSG00000126822	ENSG00000088387	ENSG00000039987	ENSG00000073849	ENSG00000174021	ENSG00000156642	ENSG00000102265
755	ENSG00000228973	ENSG00000257342	ENSG00000147684	ENSG00000040199	ENSG00000073060	ENSG00000050165	ENSG00000108953	ENSG00000135766
756	ENSG00000228971	ENSG00000109738	ENSG00000120833	ENSG00000040275	ENSG00000072163	ENSG00000100906	ENSG00000166523	ENSG00000112419
757	ENSG00000228959	ENSG00000087299	ENSG00000106588	ENSG00000040341	ENSG00000071073	ENSG00000164808	ENSG00000163902	ENSG00000115540
758	ENSG00000228952	ENSG00000092841	ENSG00000041357	ENSG00000040487	ENSG00000068697	ENSG00000172889	ENSG00000170275	ENSG00000101384
759	ENSG00000228950	ENSG00000104361	ENSG00000125810	ENSG00000040531	ENSG00000067225	ENSG00000051128	ENSG00000187109	ENSG00000125755
760	ENSG00000229111	ENSG00000181449	ENSG00000008952	ENSG00000040608	ENSG00000067182	ENSG00000229833	ENSG00000130724	ENSG00000126457
761	ENSG00000229118	ENSG00000069702	ENSG00000147123	ENSG00000040633	ENSG00000066056	ENSG00000180879	ENSG00000015479	ENSG00000169908
762	ENSG00000229224	ENSG00000273369	ENSG00000178982	ENSG00000040731	ENSG00000060237	ENSG00000164035	ENSG00000133574	ENSG00000198034
763	ENSG00000229124	ENSG00000267598	ENSG00000142227	ENSG00000040933	ENSG00000053770	ENSG00000122884	ENSG00000182240	ENSG00000164265
764	ENSG00000229214	ENSG00000155254	ENSG00000156411	ENSG00000041353	ENSG00000051523	ENSG00000176485	ENSG00000147526	ENSG00000163428
765	ENSG00000229209	ENSG00000140961	ENSG00000151366	ENSG00000041357	ENSG00000023318	ENSG00000169020	ENSG00000155957	ENSG00000165629
766	ENSG00000229206	ENSG00000140750	ENSG00000164741	ENSG00000041515	ENSG00000008128	ENSG00000105438	ENSG00000110108	ENSG00000135486
767	ENSG00000229205	ENSG00000173809	ENSG00000204264	ENSG00000041802	ENSG00000006210	ENSG00000113558	ENSG00000168385	ENSG00000011465
768	ENSG00000229196	ENSG00000013588	ENSG00000119640	ENSG00000041880	ENSG00000283125	ENSG00000110011	ENSG00000106803	ENSG00000182240
769	ENSG00000229195	ENSG00000171695	ENSG00000138495	ENSG00000041982	ENSG00000283118	ENSG00000049860	ENSG00000090382	ENSG00000141753
770	ENSG00000229192	ENSG00000254087	ENSG00000185624	ENSG00000041988	ENSG00000283117	ENSG00000118680	ENSG00000124570	ENSG00000126756
771	ENSG00000229191	ENSG00000168653	ENSG00000155011	ENSG00000042062	ENSG00000283103	ENSG00000131400	ENSG00000168394	ENSG00000105202
772	ENSG00000229190	ENSG00000229124	ENSG00000116678	ENSG00000042088	ENSG00000283078	ENSG00000160888	ENSG00000162772	ENSG00000111665
773	ENSG00000229188	ENSG00000115687	ENSG00000008282	ENSG00000042286	ENSG00000283075	ENSG00000157045	ENSG00000102934	ENSG00000182774
774	ENSG00000229183	ENSG00000109685	ENSG00000126432	ENSG00000042304	ENSG00000283071	ENSG00000213719	ENSG00000111328	ENSG00000169583
775	ENSG00000229180	ENSG00000212901	ENSG00000128567	ENSG00000042317	ENSG00000283064	ENSG00000184752	ENSG00000176485	ENSG00000129128
776	ENSG00000229178	ENSG00000274070	ENSG00000213465	ENSG00000042429	ENSG00000283063	ENSG00000066084	ENSG00000138085	ENSG00000176946
777	ENSG00000229177	ENSG00000267414	ENSG00000113594	ENSG00000042445	ENSG00000283052	ENSG00000130402	ENSG00000274736	ENSG00000123505
778	ENSG00000229167	ENSG00000173145	ENSG00000196329	ENSG00000042493	ENSG00000283051	ENSG00000105401	ENSG00000152518	ENSG00000158716
779	ENSG00000229162	ENSG00000185684	ENSG00000180573	ENSG00000042753	ENSG00000283036	ENSG00000099290	ENSG00000089248	ENSG00000175582
780	ENSG00000229160	ENSG00000124780	ENSG00000100028	ENSG00000042781	ENSG00000283033	ENSG00000182809	ENSG00000117461	ENSG00000173269
781	ENSG00000229155	ENSG00000103257	ENSG00000146278	ENSG00000042813	ENSG00000283031	ENSG00000165757	ENSG00000187838	ENSG00000142798
782	ENSG00000229154	ENSG00000111602	ENSG00000118640	ENSG00000042832	ENSG00000283010	ENSG00000137801	ENSG00000141744	ENSG00000069399
783	ENSG00000229153	ENSG00000248898	ENSG00000110841	ENSG00000042980	ENSG00000283003	ENSG00000182117	ENSG00000113387	ENSG00000110700
784	ENSG00000229151	ENSG00000140941	ENSG00000178719	ENSG00000043039	ENSG00000283000	ENSG00000003402	ENSG00000179218	ENSG00000114473
785	ENSG00000229140	ENSG00000110871	ENSG00000185787	ENSG00000043093	ENSG00000282998	ENSG00000186010	ENSG00000198189	ENSG00000150593
786	ENSG00000229127	ENSG00000197562	ENSG00000129559	ENSG00000043143	ENSG00000282996	ENSG00000165775	ENSG00000171530	ENSG00000111726
787	ENSG00000229525	ENSG00000145113	ENSG00000124766	ENSG00000043355	ENSG00000282988	ENSG00000130811	ENSG00000125743	ENSG00000054611
788	ENSG00000229531	ENSG00000186867	ENSG00000198830	ENSG00000043462	ENSG00000282965	ENSG00000133110	ENSG00000166681	ENSG00000178252
789	ENSG00000230046	ENSG00000001460	ENSG00000115756	ENSG00000043514	ENSG00000282961	ENSG00000180198	ENSG00000168952	ENSG00000196072
790	ENSG00000229876	ENSG00000273064	ENSG00000168610	ENSG00000043591	ENSG00000282951	ENSG00000151693	ENSG00000106025	ENSG00000261740
791	ENSG00000229921	ENSG00000080644	ENSG00000133687	ENSG00000044012	ENSG00000282950	ENSG00000183011	ENSG00000161203	ENSG00000197756
792	ENSG00000229918	ENSG00000166233	ENSG00000176485	ENSG00000044090	ENSG00000282943	ENSG00000179144	ENSG00000130202	ENSG00000136802
793	ENSG00000229915	ENSG00000082516	ENSG00000107738	ENSG00000044115	ENSG00000282939	ENSG00000178719	ENSG00000137880	ENSG00000129226
794	ENSG00000229912	ENSG00000225285	ENSG00000160948	ENSG00000044446	ENSG00000282936	ENSG00000099797	ENSG00000213625	ENSG00000135211
795	ENSG00000229905	ENSG00000174891	ENSG00000126524	ENSG00000044459	ENSG00000282925	ENSG00000189043	ENSG00000156976	ENSG00000127511
796	ENSG00000229901	ENSG00000272333	ENSG00000064601	ENSG00000044524	ENSG00000282917	ENSG00000162852	ENSG00000091409	ENSG00000013275
797	ENSG00000229896	ENSG00000258844	ENSG00000148175	ENSG00000044574	ENSG00000282906	ENSG00000198189	ENSG00000099290	ENSG00000117228
798	ENSG00000229893	ENSG00000150540	ENSG00000243466	ENSG00000046604	ENSG00000282890	ENSG00000011105	ENSG00000147113	ENSG00000131469
799	ENSG00000229891	ENSG00000184719	ENSG00000155366	ENSG00000046647	ENSG00000282885	ENSG00000055609	ENSG00000213203	ENSG00000266472
800	ENSG00000229882	ENSG00000057149	ENSG00000125356	ENSG00000046651	ENSG00000282881	ENSG00000172354	ENSG00000110696	ENSG00000116016
801	ENSG00000229881	ENSG00000164978	ENSG00000113387	ENSG00000046653	ENSG00000282876	ENSG00000167658	ENSG00000183087	ENSG00000189058
802	ENSG00000229873	ENSG00000170381	ENSG00000133574	ENSG00000046889	ENSG00000282872	ENSG00000145741	ENSG00000118363	ENSG00000136100
803	ENSG00000229536	ENSG00000213533	ENSG00000105643	ENSG00000047056	ENSG00000282863	ENSG00000157483	ENSG00000102755	ENSG00000104964
804	ENSG00000229869	ENSG00000073060	ENSG00000145901	ENSG00000047188	ENSG00000282860	ENSG00000126878	ENSG00000137509	ENSG00000128591
805	ENSG00000229867	ENSG00000254614	ENSG00000241468	ENSG00000047230	ENSG00000282851	ENSG00000143198	ENSG00000140612	ENSG00000143393
806	ENSG00000229862	ENSG00000171953	ENSG00000142910	ENSG00000047249	ENSG00000282849	ENSG00000110108	ENSG00000177576	ENSG00000142657
807	ENSG00000229859	ENSG00000144711	ENSG00000143110	ENSG00000047315	ENSG00000282843	ENSG00000122862	ENSG00000155659	ENSG00000143198
808	ENSG00000229855	ENSG00000198814	ENSG00000213316	ENSG00000047346	ENSG00000282840	ENSG00000156675	ENSG00000163399	ENSG00000150093
809	ENSG00000229852	ENSG00000243238	ENSG00000130707	ENSG00000047365	ENSG00000282836	ENSG00000116016	ENSG00000124440	ENSG00000004897
810	ENSG00000229851	ENSG00000023171	ENSG00000156467	ENSG00000047457	ENSG00000282816	ENSG00000137404	ENSG00000112514	ENSG00000198833
811	ENSG00000229848	ENSG00000101938	ENSG00000233237	ENSG00000047578	ENSG00000282787	ENSG00000159840	ENSG00000174903	ENSG00000108671
812	ENSG00000229847	ENSG00000079435	ENSG00000255302	ENSG00000047579	ENSG00000282772	ENSG00000104763	ENSG00000115457	ENSG00000152795
813	ENSG00000229846	ENSG00000116661	ENSG00000169255	ENSG00000047597	ENSG00000282740	ENSG00000198258	ENSG00000147649	ENSG00000132676
814	ENSG00000229839	ENSG00000156711	ENSG00000099797	ENSG00000047617	ENSG00000282692	ENSG00000118640	ENSG00000178913	ENSG00000139263
815	ENSG00000229922	ENSG00000218018	ENSG00000117335	ENSG00000047621	ENSG00000282651	ENSG00000130770	ENSG00000198832	ENSG00000145990
816	ENSG00000229924	ENSG00000138376	ENSG00000174886	ENSG00000047634	ENSG00000282639	ENSG00000134138	ENSG00000120963	ENSG00000151131
817	ENSG00000229925	ENSG00000198026	ENSG00000145912	ENSG00000047644	ENSG00000282608	ENSG00000060138	ENSG00000085276	ENSG00000071553
818	ENSG00000229928	ENSG00000267395	ENSG00000069702	ENSG00000047648	ENSG00000282602	ENSG00000013583	ENSG00000165629	ENSG00000157557
819	ENSG00000230033	ENSG00000141096	ENSG00000152518	ENSG00000047849	ENSG00000282600	ENSG00000137478	ENSG00000164924	ENSG00000228474
820	ENSG00000230030	ENSG00000163993	ENSG00000134333	ENSG00000047932	ENSG00000282556	ENSG00000178952	ENSG00000169230	ENSG00000136238
821	ENSG00000230023	ENSG00000227199	ENSG00000103811	ENSG00000047936	ENSG00000282535	ENSG00000120694	ENSG00000124831	ENSG00000233429
822	ENSG00000230021	ENSG00000280721	ENSG00000149932	ENSG00000048028	ENSG00000282527	ENSG00000182095	ENSG00000142507	ENSG00000119383
823	ENSG00000230020	ENSG00000136383	ENSG00000120279	ENSG00000048052	ENSG00000282499	ENSG00000275302	ENSG00000123144	ENSG00000128567
824	ENSG00000230013	ENSG00000214021	ENSG00000152558	ENSG00000048140	ENSG00000282440	ENSG00000111716	ENSG00000171132	ENSG00000135048
825	ENSG00000230010	ENSG00000259594	ENSG00000109472	ENSG00000048162	ENSG00000282420	ENSG00000158186	ENSG00000175130	ENSG00000178035
826	ENSG00000229999	ENSG00000254024	ENSG00000261701	ENSG00000048342	ENSG00000282419	ENSG00000124191	ENSG00000147684	ENSG00000197061
827	ENSG00000229996	ENSG00000070882	ENSG00000134871	ENSG00000048392	ENSG00000282418	ENSG00000182718	ENSG00000138495	ENSG00000067082
828	ENSG00000229990	ENSG00000213424	ENSG00000079102	ENSG00000048462	ENSG00000282408	ENSG00000184897	ENSG00000100380	ENSG00000104325
829	ENSG00000229989	ENSG00000169221	ENSG00000084234	ENSG00000048471	ENSG00000282393	ENSG00000127922	ENSG00000198431	ENSG00000177426
830	ENSG00000229986	ENSG00000255529	ENSG00000131018	ENSG00000048540	ENSG00000282386	ENSG00000135940	ENSG00000105373	ENSG00000092841
831	ENSG00000229983	ENSG00000160949	ENSG00000122705	ENSG00000048544	ENSG00000282381	ENSG00000100201	ENSG00000162618	ENSG00000102755
832	ENSG00000229981	ENSG00000101400	ENSG00000185088	ENSG00000048545	ENSG00000282375	ENSG00000129562	ENSG00000173269	ENSG00000136048
833	ENSG00000229972	ENSG00000224843	ENSG00000171159	ENSG00000048649	ENSG00000282320	ENSG00000164919	ENSG00000111843	ENSG00000161010
834	ENSG00000229970	ENSG00000159423	ENSG00000092010	ENSG00000048707	ENSG00000282317	ENSG00000113389	ENSG00000182154	ENSG00000187514
835	ENSG00000229961	ENSG00000179388	ENSG00000162772	ENSG00000048740	ENSG00000282301	ENSG00000104964	ENSG00000151366	ENSG00000100711
836	ENSG00000229960	ENSG00000150630	ENSG00000275302	ENSG00000048828	ENSG00000282246	ENSG00000085063	ENSG00000154518	ENSG00000198960
837	ENSG00000229953	ENSG00000137203	ENSG00000114857	ENSG00000048991	ENSG00000282221	ENSG00000189403	ENSG00000183722	ENSG00000100813
838	ENSG00000229951	ENSG00000184349	ENSG00000171132	ENSG00000049089	ENSG00000282218	ENSG00000178982	ENSG00000137207	ENSG00000111348
839	ENSG00000229950	ENSG00000131931	ENSG00000156642	ENSG00000049130	ENSG00000282173	ENSG00000128052	ENSG00000147065	ENSG00000129534
840	ENSG00000229941	ENSG00000176153	ENSG00000157326	ENSG00000049167	ENSG00000282143	ENSG00000101665	ENSG00000117335	ENSG00000101224
841	ENSG00000229931	ENSG00000211829	ENSG00000112576	ENSG00000049192	ENSG00000282142	ENSG00000258289	ENSG00000129657	ENSG00000184743
842	ENSG00000229833	ENSG00000099994	ENSG00000118363	ENSG00000049239	ENSG00000282122	ENSG00000090054	ENSG00000198355	ENSG00000127838
843	ENSG00000229809	ENSG00000121895	ENSG00000144224	ENSG00000049245	ENSG00000282121	ENSG00000146859	ENSG00000128272	ENSG00000165502
844	ENSG00000229807	ENSG00000205403	ENSG00000023445	ENSG00000049246	ENSG00000282097	ENSG00000066322	ENSG00000101558	ENSG00000076555
845	ENSG00000229666	ENSG00000068781	ENSG00000007312	ENSG00000049247	ENSG00000282057	ENSG00000134107	ENSG00000119326	ENSG00000182858
846	ENSG00000229656	ENSG00000230408	ENSG00000143537	ENSG00000049249	ENSG00000282041	ENSG00000148541	ENSG00000265241	ENSG00000105556
847	ENSG00000229654	ENSG00000169403	ENSG00000184076	ENSG00000049283	ENSG00000282034	ENSG00000112936	ENSG00000134308	ENSG00000120278
848	ENSG00000229649	ENSG00000274290	ENSG00000070831	ENSG00000049323	ENSG00000282033	ENSG00000168477	ENSG00000168066	ENSG00000170860
849	ENSG00000229647	ENSG00000118513	ENSG00000137077	ENSG00000049449	ENSG00000282024	ENSG00000196683	ENSG00000142864	ENSG00000104131
850	ENSG00000229646	ENSG00000203879	ENSG00000117523	ENSG00000049540	ENSG00000282022	ENSG00000131495	ENSG00000116030	ENSG00000166260
851	ENSG00000229637	ENSG00000249021	ENSG00000100911	ENSG00000049541	ENSG00000282021	ENSG00000115183	ENSG00000114861	ENSG00000151240
852	ENSG00000229630	ENSG00000116096	ENSG00000131203	ENSG00000049656	ENSG00000282012	ENSG00000079459	ENSG00000169813	ENSG00000124098
853	ENSG00000229628	ENSG00000182118	ENSG00000100138	ENSG00000049759	ENSG00000281990	ENSG00000110446	ENSG00000113811	ENSG00000186522
854	ENSG00000229625	ENSG00000090889	ENSG00000074416	ENSG00000049768	ENSG00000281938	ENSG00000139926	ENSG00000162434	ENSG00000212694
855	ENSG00000229619	ENSG00000268518	ENSG00000042753	ENSG00000049769	ENSG00000281920	ENSG00000130303	ENSG00000204217	ENSG00000129353
856	ENSG00000229618	ENSG00000010017	ENSG00000182196	ENSG00000049860	ENSG00000281912	ENSG00000146066	ENSG00000023191	ENSG00000067225
857	ENSG00000229611	ENSG00000196189	ENSG00000009307	ENSG00000049883	ENSG00000281904	ENSG00000111678	ENSG00000116171	ENSG00000172661
858	ENSG00000229591	ENSG00000213390	ENSG00000071553	ENSG00000050030	ENSG00000281903	ENSG00000149925	ENSG00000110492	ENSG00000176407
859	ENSG00000229589	ENSG00000158985	ENSG00000134809	ENSG00000050130	ENSG00000281883	ENSG00000143742	ENSG00000204264	ENSG00000122378
860	ENSG00000229588	ENSG00000205808	ENSG00000182117	ENSG00000050165	ENSG00000281852	ENSG00000266472	ENSG00000005022	ENSG00000106992
861	ENSG00000229569	ENSG00000186230	ENSG00000148834	ENSG00000050327	ENSG00000281849	ENSG00000187244	ENSG00000108774	ENSG00000012822
862	ENSG00000229563	ENSG00000156966	ENSG00000104805	ENSG00000050344	ENSG00000281832	ENSG00000125652	ENSG00000204397	ENSG00000197324
863	ENSG00000229558	ENSG00000104112	ENSG00000204435	ENSG00000050393	ENSG00000281831	ENSG00000068001	ENSG00000116288	ENSG00000183207
864	ENSG00000229557	ENSG00000156467	ENSG00000244754	ENSG00000050405	ENSG00000281809	ENSG00000105193	ENSG00000137710	ENSG00000211651
865	ENSG00000229550	ENSG00000172575	ENSG00000139644	ENSG00000050426	ENSG00000281778	ENSG00000100804	ENSG00000198830	ENSG00000112308
866	ENSG00000229544	ENSG00000173137	ENSG00000166295	ENSG00000050438	ENSG00000281769	ENSG00000148468	ENSG00000070756	ENSG00000125870
867	ENSG00000229543	ENSG00000242516	ENSG00000172115	ENSG00000050555	ENSG00000281756	ENSG00000153214	ENSG00000146859	ENSG00000131016
868	ENSG00000229539	ENSG00000275484	ENSG00000135218	ENSG00000050628	ENSG00000281741	ENSG00000128731	ENSG00000166295	ENSG00000152061
869	ENSG00000229664	ENSG00000155636	ENSG00000164849	ENSG00000050730	ENSG00000281731	ENSG00000184009	ENSG00000084234	ENSG00000085832
870	ENSG00000229671	ENSG00000143376	ENSG00000198189	ENSG00000050748	ENSG00000281721	ENSG00000091136	ENSG00000104408	ENSG00000184840
871	ENSG00000229792	ENSG00000033011	ENSG00000164032	ENSG00000050767	ENSG00000281706	ENSG00000161921	ENSG00000122705	ENSG00000062194
872	ENSG00000229672	ENSG00000163554	ENSG00000204316	ENSG00000050820	ENSG00000281692	ENSG00000062485	ENSG00000131236	ENSG00000134825
873	ENSG00000229791	ENSG00000166452	ENSG00000143669	ENSG00000051009	ENSG00000281691	ENSG00000111859	ENSG00000117592	ENSG00000130332
874	ENSG00000229782	ENSG00000172382	ENSG00000110852	ENSG00000051128	ENSG00000281655	ENSG00000140319	ENSG00000104805	ENSG00000182149
875	ENSG00000229780	ENSG00000102096	ENSG00000132432	ENSG00000051180	ENSG00000281649	ENSG00000126247	ENSG00000137507	ENSG00000102898
876	ENSG00000229775	ENSG00000177181	ENSG00000140612	ENSG00000051341	ENSG00000281641	ENSG00000183087	ENSG00000178952	ENSG00000155366
877	ENSG00000229774	ENSG00000256690	ENSG00000162511	ENSG00000051382	ENSG00000281613	ENSG00000063245	ENSG00000116678	ENSG00000198585
878	ENSG00000229771	ENSG00000165935	ENSG00000101182	ENSG00000051523	ENSG00000281593	ENSG00000174231	ENSG00000167815	ENSG00000077232
879	ENSG00000229769	ENSG00000133665	ENSG00000026508	ENSG00000051596	ENSG00000281591	ENSG00000009307	ENSG00000100138	ENSG00000185745
880	ENSG00000229766	ENSG00000147133	ENSG00000149357	ENSG00000051620	ENSG00000281571	ENSG00000140416	ENSG00000106546	ENSG00000127920
881	ENSG00000229751	ENSG00000134463	ENSG00000131748	ENSG00000051825	ENSG00000281560	ENSG00000126457	ENSG00000144655	ENSG00000103544
882	ENSG00000229750	ENSG00000251287	ENSG00000125971	ENSG00000052126	ENSG00000281550	ENSG00000144476	ENSG00000131495	ENSG00000099260
883	ENSG00000229740	ENSG00000166762	ENSG00000130724	ENSG00000052344	ENSG00000281548	ENSG00000105971	ENSG00000103241	ENSG00000175334
884	ENSG00000229739	ENSG00000142178	ENSG00000182240	ENSG00000052723	ENSG00000281538	ENSG00000064042	ENSG00000170955	ENSG00000168264
885	ENSG00000229732	ENSG00000178026	ENSG00000155957	ENSG00000052749	ENSG00000281501	ENSG00000145912	ENSG00000130811	ENSG00000174903
886	ENSG00000229728	ENSG00000111052	ENSG00000181163	ENSG00000052795	ENSG00000281491	ENSG00000175274	ENSG00000166136	ENSG00000143878
887	ENSG00000229722	ENSG00000272106	ENSG00000163734	ENSG00000052802	ENSG00000281450	ENSG00000119673	ENSG00000089220	ENSG00000167460
888	ENSG00000229719	ENSG00000183578	ENSG00000127922	ENSG00000052841	ENSG00000281406	ENSG00000188229	ENSG00000122786	ENSG00000143443
889	ENSG00000229717	ENSG00000168672	ENSG00000188643	ENSG00000052850	ENSG00000281404	ENSG00000255302	ENSG00000163221	ENSG00000145901
890	ENSG00000229703	ENSG00000110025	ENSG00000178741	ENSG00000053108	ENSG00000281392	ENSG00000223482	ENSG00000130332	ENSG00000188677
891	ENSG00000229699	ENSG00000162069	ENSG00000166681	ENSG00000053254	ENSG00000281386	ENSG00000213928	ENSG00000105402	ENSG00000196628
892	ENSG00000229694	ENSG00000099985	ENSG00000117461	ENSG00000053328	ENSG00000281383	ENSG00000102024	ENSG00000120742	ENSG00000124466
893	ENSG00000229688	ENSG00000160219	ENSG00000157557	ENSG00000053371	ENSG00000281376	ENSG00000087274	ENSG00000125304	ENSG00000115464
894	ENSG00000229679	ENSG00000226496	ENSG00000177556	ENSG00000053372	ENSG00000281371	ENSG00000134871	ENSG00000176340	ENSG00000102317
895	ENSG00000229676	ENSG00000099256	ENSG00000168385	ENSG00000053438	ENSG00000281358	ENSG00000173846	ENSG00000148362	ENSG00000162618
896	ENSG00000226904	ENSG00000249476	ENSG00000204217	ENSG00000053501	ENSG00000281357	ENSG00000140990	ENSG00000128422	ENSG00000146376
897	ENSG00000226853	ENSG00000156140	ENSG00000004779	ENSG00000053524	ENSG00000281333	ENSG00000102760	ENSG00000250722	ENSG00000114062
898	ENSG00000226899	ENSG00000125895	ENSG00000213625	ENSG00000053702	ENSG00000281332	ENSG00000057608	ENSG00000111237	ENSG00000148834
899	ENSG00000224153	ENSG00000170322	ENSG00000147526	ENSG00000053747	ENSG00000281219	ENSG00000163539	ENSG00000127314	ENSG00000075914
900	ENSG00000224189	ENSG00000100368	ENSG00000277443	ENSG00000053770	ENSG00000281207	ENSG00000130313	ENSG00000171159	ENSG00000129460
901	ENSG00000224187	ENSG00000141338	ENSG00000132824	ENSG00000053900	ENSG00000281196	ENSG00000099977	ENSG00000147862	ENSG00000178952
902	ENSG00000224186	ENSG00000115109	ENSG00000116288	ENSG00000053918	ENSG00000281189	ENSG00000179195	ENSG00000174886	ENSG00000130414
903	ENSG00000224184	ENSG00000187775	ENSG00000204472	ENSG00000054116	ENSG00000281186	ENSG00000179271	ENSG00000163466	ENSG00000163510
904	ENSG00000224177	ENSG00000176809	ENSG00000165119	ENSG00000054118	ENSG00000281181	ENSG00000151914	ENSG00000169242	ENSG00000132603
905	ENSG00000224174	ENSG00000063587	ENSG00000143742	ENSG00000054148	ENSG00000281179	ENSG00000171928	ENSG00000177410	ENSG00000188921
906	ENSG00000224173	ENSG00000137713	ENSG00000106565	ENSG00000054179	ENSG00000281162	ENSG00000166136	ENSG00000132470	ENSG00000167088
907	ENSG00000224167	ENSG00000157045	ENSG00000068305	ENSG00000054219	ENSG00000281160	ENSG00000183255	ENSG00000115128	ENSG00000122406
908	ENSG00000224165	ENSG00000170412	ENSG00000149084	ENSG00000054267	ENSG00000281131	ENSG00000068697	ENSG00000185624	ENSG00000173442
909	ENSG00000224164	ENSG00000196458	ENSG00000105373	ENSG00000054277	ENSG00000281128	ENSG00000214548	ENSG00000184076	ENSG00000104765
910	ENSG00000224157	ENSG00000196917	ENSG00000108953	ENSG00000054282	ENSG00000281106	ENSG00000100387	ENSG00000105538	ENSG00000152291
911	ENSG00000224152	ENSG00000169627	ENSG00000176340	ENSG00000054356	ENSG00000281103	ENSG00000100353	ENSG00000165280	ENSG00000068305
912	ENSG00000224077	ENSG00000181409	ENSG00000143549	ENSG00000054392	ENSG00000281097	ENSG00000109046	ENSG00000160752	ENSG00000007908
913	ENSG00000224141	ENSG00000189057	ENSG00000152818	ENSG00000054523	ENSG00000281091	ENSG00000150938	ENSG00000185339	ENSG00000120738
914	ENSG00000224137	ENSG00000154736	ENSG00000173141	ENSG00000054598	ENSG00000281039	ENSG00000103241	ENSG00000179010	ENSG00000048405
915	ENSG00000224132	ENSG00000163312	ENSG00000127481	ENSG00000054611	ENSG00000281021	ENSG00000167645	ENSG00000077549	ENSG00000154175
916	ENSG00000224116	ENSG00000172845	ENSG00000156313	ENSG00000054654	ENSG00000281016	ENSG00000178057	ENSG00000125971	ENSG00000172466
917	ENSG00000224107	ENSG00000100068	ENSG00000129625	ENSG00000054690	ENSG00000281005	ENSG00000087253	ENSG00000129625	ENSG00000196586
918	ENSG00000224101	ENSG00000178691	ENSG00000104763	ENSG00000054803	ENSG00000280997	ENSG00000145685	ENSG00000104419	ENSG00000241837
919	ENSG00000224100	ENSG00000196951	ENSG00000152795	ENSG00000054938	ENSG00000280989	ENSG00000196411	ENSG00000102024	ENSG00000137880
920	ENSG00000224099	ENSG00000150712	ENSG00000110955	ENSG00000054965	ENSG00000280987	ENSG00000084090	ENSG00000119138	ENSG00000138760
921	ENSG00000224093	ENSG00000282375	ENSG00000125743	ENSG00000054967	ENSG00000280969	ENSG00000164924	ENSG00000171222	ENSG00000177600
922	ENSG00000224090	ENSG00000104951	ENSG00000265491	ENSG00000054983	ENSG00000280953	ENSG00000244754	ENSG00000116815	ENSG00000099800
923	ENSG00000224086	ENSG00000102452	ENSG00000125304	ENSG00000055044	ENSG00000280927	ENSG00000080824	ENSG00000099977	ENSG00000165322
924	ENSG00000224195	ENSG00000152253	ENSG00000104419	ENSG00000055070	ENSG00000280924	ENSG00000197102	ENSG00000143669	ENSG00000143537
925	ENSG00000224204	ENSG00000261653	ENSG00000100387	ENSG00000055118	ENSG00000280916	ENSG00000162191	ENSG00000152492	ENSG00000276409
926	ENSG00000224215	ENSG00000180787	ENSG00000106803	ENSG00000055130	ENSG00000280890	ENSG00000132002	ENSG00000241685	ENSG00000142676
927	ENSG00000224216	ENSG00000119403	ENSG00000178913	ENSG00000055147	ENSG00000280881	ENSG00000164930	ENSG00000117298	ENSG00000163584
928	ENSG00000224328	ENSG00000118526	ENSG00000168952	ENSG00000055163	ENSG00000280878	ENSG00000172602	ENSG00000173706	ENSG00000170989
929	ENSG00000224311	ENSG00000251584	ENSG00000197943	ENSG00000055208	ENSG00000280870	ENSG00000198931	ENSG00000004059	ENSG00000111859
930	ENSG00000224310	ENSG00000151239	ENSG00000156535	ENSG00000055211	ENSG00000280850	ENSG00000175745	ENSG00000181104	ENSG00000079462
931	ENSG00000224308	ENSG00000166436	ENSG00000178209	ENSG00000055332	ENSG00000280832	ENSG00000100380	ENSG00000137331	ENSG00000164209
932	ENSG00000224307	ENSG00000066027	ENSG00000183011	ENSG00000055483	ENSG00000280800	ENSG00000159346	ENSG00000198561	ENSG00000161960
933	ENSG00000224301	ENSG00000272277	ENSG00000115128	ENSG00000055609	ENSG00000280798	ENSG00000213465	ENSG00000081189	ENSG00000066427
934	ENSG00000224294	ENSG00000250264	ENSG00000153113	ENSG00000055732	ENSG00000280789	ENSG00000160111	ENSG00000131446	ENSG00000103187
935	ENSG00000224292	ENSG00000189149	ENSG00000127838	ENSG00000055813	ENSG00000280780	ENSG00000137507	ENSG00000173267	ENSG00000105640
936	ENSG00000224286	ENSG00000083097	ENSG00000174917	ENSG00000055917	ENSG00000280778	ENSG00000117318	ENSG00000087274	ENSG00000184990
937	ENSG00000224276	ENSG00000125846	ENSG00000051523	ENSG00000055950	ENSG00000280767	ENSG00000111144	ENSG00000002549	ENSG00000110395
938	ENSG00000224272	ENSG00000115947	ENSG00000136003	ENSG00000055955	ENSG00000280758	ENSG00000124733	ENSG00000100387	ENSG00000169641
939	ENSG00000224271	ENSG00000188158	ENSG00000182154	ENSG00000055957	ENSG00000280721	ENSG00000153234	ENSG00000108219	ENSG00000172456
940	ENSG00000224265	ENSG00000196235	ENSG00000130202	ENSG00000056050	ENSG00000280719	ENSG00000089250	ENSG00000109099	ENSG00000161970
941	ENSG00000224260	ENSG00000169213	ENSG00000100612	ENSG00000056097	ENSG00000280711	ENSG00000100300	ENSG00000166595	ENSG00000123143
942	ENSG00000224259	ENSG00000118197	ENSG00000143819	ENSG00000056277	ENSG00000280710	ENSG00000164056	ENSG00000233429	ENSG00000123353
943	ENSG00000224251	ENSG00000260057	ENSG00000183255	ENSG00000056291	ENSG00000280707	ENSG00000135506	ENSG00000189221	ENSG00000145495
944	ENSG00000224247	ENSG00000130414	ENSG00000175768	ENSG00000056487	ENSG00000280693	ENSG00000196154	ENSG00000106400	ENSG00000084234
945	ENSG00000224243	ENSG00000267886	ENSG00000180817	ENSG00000056558	ENSG00000280683	ENSG00000183722	ENSG00000112414	ENSG00000116649
946	ENSG00000224239	ENSG00000249378	ENSG00000169738	ENSG00000056586	ENSG00000280670	ENSG00000179776	ENSG00000133226	ENSG00000110958
947	ENSG00000224238	ENSG00000146476	ENSG00000114861	ENSG00000056736	ENSG00000280650	ENSG00000178449	ENSG00000162174	ENSG00000100889
948	ENSG00000224228	ENSG00000146143	ENSG00000164096	ENSG00000056972	ENSG00000280649	ENSG00000168878	ENSG00000170515	ENSG00000136888
949	ENSG00000224222	ENSG00000164309	ENSG00000205323	ENSG00000056998	ENSG00000280639	ENSG00000163041	ENSG00000155846	ENSG00000183617
950	ENSG00000224220	ENSG00000211666	ENSG00000166913	ENSG00000057019	ENSG00000280634	ENSG00000161013	ENSG00000184584	ENSG00000101187
951	ENSG00000224079	ENSG00000251169	ENSG00000129422	ENSG00000057149	ENSG00000280623	ENSG00000166598	ENSG00000152558	ENSG00000183741
952	ENSG00000224074	ENSG00000175895	ENSG00000185825	ENSG00000057252	ENSG00000280620	ENSG00000243927	ENSG00000166333	ENSG00000163960
953	ENSG00000223797	ENSG00000270074	ENSG00000154133	ENSG00000057294	ENSG00000280614	ENSG00000005810	ENSG00000119048	ENSG00000237765
954	ENSG00000223872	ENSG00000176402	ENSG00000134453	ENSG00000057468	ENSG00000280587	ENSG00000136238	ENSG00000047662	ENSG00000046889
955	ENSG00000223935	ENSG00000278259	ENSG00000161203	ENSG00000057593	ENSG00000280571	ENSG00000129003	ENSG00000132561	ENSG00000167470
956	ENSG00000223930	ENSG00000227959	ENSG00000104824	ENSG00000057608	ENSG00000280560	ENSG00000077238	ENSG00000145912	ENSG00000167711
957	ENSG00000223923	ENSG00000259332	ENSG00000142507	ENSG00000057657	ENSG00000280537	ENSG00000005893	ENSG00000164849	ENSG00000217128
958	ENSG00000223914	ENSG00000092847	ENSG00000173269	ENSG00000057663	ENSG00000280515	ENSG00000185187	ENSG00000071553	ENSG00000136044
959	ENSG00000223911	ENSG00000103043	ENSG00000092199	ENSG00000057704	ENSG00000280511	ENSG00000065518	ENSG00000149084	ENSG00000182899
960	ENSG00000223910	ENSG00000171840	ENSG00000155876	ENSG00000057757	ENSG00000280486	ENSG00000002587	ENSG00000196781	ENSG00000130429
961	ENSG00000223901	ENSG00000256235	ENSG00000102755	ENSG00000057935	ENSG00000280485	ENSG00000167468	ENSG00000265107	ENSG00000166670
962	ENSG00000223891	ENSG00000204498	ENSG00000005022	ENSG00000058056	ENSG00000280445	ENSG00000116962	ENSG00000114125	ENSG00000122566
963	ENSG00000223882	ENSG00000198223	ENSG00000165757	ENSG00000058063	ENSG00000280441	ENSG00000132963	ENSG00000185222	ENSG00000153317
964	ENSG00000223881	ENSG00000163293	ENSG00000130669	ENSG00000058085	ENSG00000280433	ENSG00000197226	ENSG00000162191	ENSG00000135926
965	ENSG00000223874	ENSG00000158055	ENSG00000067113	ENSG00000058091	ENSG00000280411	ENSG00000133872	ENSG00000165637	ENSG00000110841
966	ENSG00000223865	ENSG00000187068	ENSG00000246705	ENSG00000058262	ENSG00000280382	ENSG00000166887	ENSG00000117362	ENSG00000128739
967	ENSG00000224066	ENSG00000128266	ENSG00000196924	ENSG00000058272	ENSG00000280356	ENSG00000105556	ENSG00000100612	ENSG00000125740
968	ENSG00000223863	ENSG00000235741	ENSG00000113712	ENSG00000058335	ENSG00000280350	ENSG00000180370	ENSG00000116754	ENSG00000119707
969	ENSG00000223855	ENSG00000087494	ENSG00000188313	ENSG00000058404	ENSG00000280341	ENSG00000143819	ENSG00000099341	ENSG00000165637
970	ENSG00000223843	ENSG00000113749	ENSG00000101558	ENSG00000058453	ENSG00000280336	ENSG00000106803	ENSG00000197102	ENSG00000101940
971	ENSG00000223842	ENSG00000168081	ENSG00000111229	ENSG00000058600	ENSG00000280303	ENSG00000214870	ENSG00000069702	ENSG00000160179
972	ENSG00000223839	ENSG00000157064	ENSG00000179918	ENSG00000058668	ENSG00000280279	ENSG00000165502	ENSG00000102144	ENSG00000118515
973	ENSG00000223834	ENSG00000117399	ENSG00000099795	ENSG00000058673	ENSG00000280273	ENSG00000169908	ENSG00000131171	ENSG00000196418
974	ENSG00000223823	ENSG00000147606	ENSG00000151914	ENSG00000058729	ENSG00000280241	ENSG00000171345	ENSG00000175756	ENSG00000198561
975	ENSG00000223813	ENSG00000164066	ENSG00000243147	ENSG00000058799	ENSG00000280213	ENSG00000132549	ENSG00000141522	ENSG00000074657
976	ENSG00000223811	ENSG00000050438	ENSG00000167815	ENSG00000058804	ENSG00000280207	ENSG00000133687	ENSG00000131507	ENSG00000113558
977	ENSG00000223806	ENSG00000214102	ENSG00000163466	ENSG00000058866	ENSG00000280206	ENSG00000188641	ENSG00000167978	ENSG00000186141
978	ENSG00000223802	ENSG00000125875	ENSG00000069849	ENSG00000059122	ENSG00000280195	ENSG00000102119	ENSG00000179262	ENSG00000102119
979	ENSG00000223946	ENSG00000236643	ENSG00000175701	ENSG00000059145	ENSG00000280191	ENSG00000179344	ENSG00000172531	ENSG00000160219
980	ENSG00000223947	ENSG00000146872	ENSG00000095370	ENSG00000059378	ENSG00000280184	ENSG00000197081	ENSG00000132424	ENSG00000114541
981	ENSG00000223949	ENSG00000239264	ENSG00000241370	ENSG00000059573	ENSG00000280179	ENSG00000166257	ENSG00000171115	ENSG00000118454
982	ENSG00000223953	ENSG00000258791	ENSG00000167004	ENSG00000059588	ENSG00000280169	ENSG00000205352	ENSG00000041357	ENSG00000163762
983	ENSG00000224063	ENSG00000144452	ENSG00000129657	ENSG00000059691	ENSG00000280165	ENSG00000074800	ENSG00000054654	ENSG00000172757
984	ENSG00000224057	ENSG00000166478	ENSG00000184005	ENSG00000059728	ENSG00000280164	ENSG00000185896	ENSG00000120833	ENSG00000183726
985	ENSG00000224051	ENSG00000128011	ENSG00000004059	ENSG00000059758	ENSG00000280148	ENSG00000167815	ENSG00000063046	ENSG00000034677
986	ENSG00000224049	ENSG00000084693	ENSG00000159388	ENSG00000059769	ENSG00000280145	ENSG00000152291	ENSG00000165140	ENSG00000172216
987	ENSG00000224046	ENSG00000196754	ENSG00000172428	ENSG00000059804	ENSG00000280136	ENSG00000101182	ENSG00000125652	ENSG00000108298
988	ENSG00000224043	ENSG00000167967	ENSG00000074695	ENSG00000059915	ENSG00000280113	ENSG00000130558	ENSG00000136436	ENSG00000161835
989	ENSG00000224041	ENSG00000182712	ENSG00000002549	ENSG00000060069	ENSG00000280095	ENSG00000184840	ENSG00000163479	ENSG00000089157
990	ENSG00000224038	ENSG00000251573	ENSG00000173846	ENSG00000060138	ENSG00000280081	ENSG00000105968	ENSG00000143870	ENSG00000130741
991	ENSG00000224034	ENSG00000111667	ENSG00000110958	ENSG00000060140	ENSG00000280071	ENSG00000078808	ENSG00000131748	ENSG00000111490
992	ENSG00000224032	ENSG00000168016	ENSG00000187608	ENSG00000060339	ENSG00000280029	ENSG00000101752	ENSG00000251322	ENSG00000196329
993	ENSG00000224031	ENSG00000121075	ENSG00000162704	ENSG00000060491	ENSG00000280025	ENSG00000138760	ENSG00000187498	ENSG00000179403
994	ENSG00000224023	ENSG00000181220	ENSG00000230989	ENSG00000060558	ENSG00000280018	ENSG00000128512	ENSG00000110955	ENSG00000100664
995	ENSG00000224020	ENSG00000099812	ENSG00000117298	ENSG00000060566	ENSG00000280011	ENSG00000131051	ENSG00000105643	ENSG00000164924
996	ENSG00000224017	ENSG00000141576	ENSG00000135441	ENSG00000060642	ENSG00000280007	ENSG00000204922	ENSG00000123131	ENSG00000179222
997	ENSG00000224008	ENSG00000139209	ENSG00000165264	ENSG00000060656	ENSG00000280005	ENSG00000183648	ENSG00000225921	ENSG00000149923
998	ENSG00000224000	ENSG00000248099	ENSG00000162174	ENSG00000060688	ENSG00000279998	ENSG00000152952	ENSG00000092421	ENSG00000070404
999	ENSG00000223999	ENSG00000172986	ENSG00000139679	ENSG00000060709	ENSG00000279968	ENSG00000100284	ENSG00000189129	ENSG00000198818
1000	ENSG00000223991	ENSG00000246100	ENSG00000115415	ENSG00000060718	ENSG00000279956	ENSG00000139644	ENSG00000183291	ENSG00000072958
1001	ENSG00000223989	ENSG00000082458	ENSG00000085276	ENSG00000060749	ENSG00000279954	ENSG00000135926	ENSG00000144224	ENSG00000250722
1002	ENSG00000223979	ENSG00000130720	ENSG00000131236	ENSG00000060762	ENSG00000279949	ENSG00000152104	ENSG00000184371	ENSG00000111666
1003	ENSG00000223969	ENSG00000239911	ENSG00000116815	ENSG00000060971	ENSG00000279928	ENSG00000111341	ENSG00000189058	ENSG00000177105
1004	ENSG00000223960	ENSG00000104133	ENSG00000155508	ENSG00000060982	ENSG00000279927	ENSG00000139567	ENSG00000108561	ENSG00000120697
1005	ENSG00000223956	ENSG00000116717	ENSG00000231925	ENSG00000061273	ENSG00000279914	ENSG00000115286	ENSG00000178057	ENSG00000141295
1006	ENSG00000224330	ENSG00000133958	ENSG00000211450	ENSG00000061337	ENSG00000279897	ENSG00000135404	ENSG00000102119	ENSG00000100902
1007	ENSG00000224349	ENSG00000103326	ENSG00000277791	ENSG00000061656	ENSG00000279873	ENSG00000165119	ENSG00000099901	ENSG00000204842
1008	ENSG00000224358	ENSG00000228933	ENSG00000100632	ENSG00000061676	ENSG00000279855	ENSG00000172428	ENSG00000079246	ENSG00000204257
1009	ENSG00000224660	ENSG00000120539	ENSG00000071282	ENSG00000061794	ENSG00000279851	ENSG00000148400	ENSG00000089063	ENSG00000179218
1010	ENSG00000224721	ENSG00000178773	ENSG00000050405	ENSG00000061918	ENSG00000279847	ENSG00000166797	ENSG00000198961	ENSG00000006530
1011	ENSG00000224717	ENSG00000139517	ENSG00000165280	ENSG00000061936	ENSG00000279833	ENSG00000147162	ENSG00000128951	ENSG00000120265
1012	ENSG00000224715	ENSG00000176293	ENSG00000182952	ENSG00000061938	ENSG00000279813	ENSG00000099622	ENSG00000204370	ENSG00000168566
1013	ENSG00000224714	ENSG00000264000	ENSG00000213949	ENSG00000061987	ENSG00000279765	ENSG00000113732	ENSG00000114315	ENSG00000172031
1014	ENSG00000224713	ENSG00000130294	ENSG00000137845	ENSG00000062038	ENSG00000279762	ENSG00000168653	ENSG00000178127	ENSG00000231074
1015	ENSG00000224712	ENSG00000169385	ENSG00000104388	ENSG00000062096	ENSG00000279750	ENSG00000112893	ENSG00000115524	ENSG00000162521
1016	ENSG00000224691	ENSG00000260633	ENSG00000087274	ENSG00000062194	ENSG00000279727	ENSG00000150687	ENSG00000134851	ENSG00000132305
1017	ENSG00000224689	ENSG00000006757	ENSG00000123144	ENSG00000062282	ENSG00000279726	ENSG00000173436	ENSG00000112531	ENSG00000149218
1018	ENSG00000224687	ENSG00000169607	ENSG00000198561	ENSG00000062370	ENSG00000279714	ENSG00000116260	ENSG00000152291	ENSG00000219200
1019	ENSG00000224675	ENSG00000275454	ENSG00000173706	ENSG00000062485	ENSG00000279687	ENSG00000116106	ENSG00000104979	ENSG00000167772
1020	ENSG00000224666	ENSG00000162078	ENSG00000114353	ENSG00000062582	ENSG00000279686	ENSG00000164938	ENSG00000178741	ENSG00000211450
1021	ENSG00000224655	ENSG00000184860	ENSG00000136237	ENSG00000062598	ENSG00000279658	ENSG00000173660	ENSG00000050405	ENSG00000124444
1022	ENSG00000224361	ENSG00000020256	ENSG00000066336	ENSG00000062650	ENSG00000279652	ENSG00000168159	ENSG00000109861	ENSG00000213024
1023	ENSG00000224652	ENSG00000108700	ENSG00000109046	ENSG00000062716	ENSG00000279636	ENSG00000140262	ENSG00000125970	ENSG00000186222
1024	ENSG00000224650	ENSG00000169783	ENSG00000128524	ENSG00000062725	ENSG00000279607	ENSG00000163131	ENSG00000103811	ENSG00000164466
1025	ENSG00000224649	ENSG00000108578	ENSG00000198431	ENSG00000062822	ENSG00000279597	ENSG00000121898	ENSG00000110852	ENSG00000115350
1026	ENSG00000224645	ENSG00000183309	ENSG00000090006	ENSG00000063015	ENSG00000279579	ENSG00000110717	ENSG00000075539	ENSG00000118181
1027	ENSG00000224644	ENSG00000273261	ENSG00000123131	ENSG00000063046	ENSG00000279571	ENSG00000169446	ENSG00000136732	ENSG00000121653
1028	ENSG00000224635	ENSG00000233351	ENSG00000171243	ENSG00000063127	ENSG00000279548	ENSG00000269028	ENSG00000099260	ENSG00000116918
1029	ENSG00000224626	ENSG00000152061	ENSG00000120694	ENSG00000063169	ENSG00000279530	ENSG00000103024	ENSG00000113389	ENSG00000163322
1030	ENSG00000224621	ENSG00000266469	ENSG00000130164	ENSG00000063176	ENSG00000279529	ENSG00000008282	ENSG00000172216	ENSG00000214253
1031	ENSG00000224616	ENSG00000165171	ENSG00000122786	ENSG00000063177	ENSG00000279494	ENSG00000042753	ENSG00000198931	ENSG00000110651
1032	ENSG00000224614	ENSG00000161955	ENSG00000130770	ENSG00000063180	ENSG00000279467	ENSG00000163931	ENSG00000143977	ENSG00000123636
1033	ENSG00000224613	ENSG00000121316	ENSG00000110108	ENSG00000063241	ENSG00000279461	ENSG00000152818	ENSG00000154582	ENSG00000153048
1034	ENSG00000224729	ENSG00000148677	ENSG00000112769	ENSG00000063244	ENSG00000279457	ENSG00000124299	ENSG00000105669	ENSG00000120727
1035	ENSG00000224733	ENSG00000261135	ENSG00000179262	ENSG00000063245	ENSG00000279442	ENSG00000010256	ENSG00000141552	ENSG00000275895
1036	ENSG00000224738	ENSG00000251867	ENSG00000100201	ENSG00000063322	ENSG00000279440	ENSG00000116754	ENSG00000120533	ENSG00000048707
1037	ENSG00000224739	ENSG00000138759	ENSG00000119138	ENSG00000063438	ENSG00000279386	ENSG00000112769	ENSG00000211592	ENSG00000112335
1038	ENSG00000224853	ENSG00000137094	ENSG00000134294	ENSG00000063587	ENSG00000279345	ENSG00000182836	ENSG00000132507	ENSG00000164332
1039	ENSG00000224848	ENSG00000221818	ENSG00000163468	ENSG00000063601	ENSG00000279342	ENSG00000111907	ENSG00000114857	ENSG00000168477
1040	ENSG00000224846	ENSG00000182010	ENSG00000077380	ENSG00000063660	ENSG00000279321	ENSG00000167460	ENSG00000115738	ENSG00000111897
1041	ENSG00000224844	ENSG00000277149	ENSG00000143761	ENSG00000063761	ENSG00000279317	ENSG00000112759	ENSG00000103034	ENSG00000077721
1042	ENSG00000224843	ENSG00000091136	ENSG00000171115	ENSG00000063854	ENSG00000279298	ENSG00000133574	ENSG00000170043	ENSG00000133315
1043	ENSG00000224842	ENSG00000260495	ENSG00000111145	ENSG00000063978	ENSG00000279278	ENSG00000137509	ENSG00000165757	ENSG00000001617
1044	ENSG00000224825	ENSG00000271789	ENSG00000141002	ENSG00000064012	ENSG00000279274	ENSG00000091409	ENSG00000074842	ENSG00000147065
1045	ENSG00000224821	ENSG00000164048	ENSG00000265241	ENSG00000064042	ENSG00000279261	ENSG00000204370	ENSG00000103187	ENSG00000188612
1046	ENSG00000224819	ENSG00000225698	ENSG00000204370	ENSG00000064102	ENSG00000279243	ENSG00000075624	ENSG00000173486	ENSG00000090432
1047	ENSG00000224814	ENSG00000096070	ENSG00000147862	ENSG00000064115	ENSG00000279232	ENSG00000109099	ENSG00000196419	ENSG00000169255
1048	ENSG00000224812	ENSG00000119333	ENSG00000146859	ENSG00000064195	ENSG00000279217	ENSG00000167965	ENSG00000179348	ENSG00000164975
1049	ENSG00000224810	ENSG00000111664	ENSG00000110492	ENSG00000064199	ENSG00000279206	ENSG00000104904	ENSG00000179271	ENSG00000131653
1050	ENSG00000224805	ENSG00000119938	ENSG00000115053	ENSG00000064201	ENSG00000279182	ENSG00000137145	ENSG00000115091	ENSG00000110799
1051	ENSG00000224799	ENSG00000171195	ENSG00000188186	ENSG00000064205	ENSG00000279168	ENSG00000111961	ENSG00000126247	ENSG00000003436
1052	ENSG00000224795	ENSG00000254560	ENSG00000127483	ENSG00000064218	ENSG00000279159	ENSG00000107854	ENSG00000151914	ENSG00000138495
1053	ENSG00000224794	ENSG00000012211	ENSG00000130402	ENSG00000064225	ENSG00000279152	ENSG00000185787	ENSG00000044115	ENSG00000093010
1054	ENSG00000224790	ENSG00000005810	ENSG00000164736	ENSG00000064270	ENSG00000279151	ENSG00000137076	ENSG00000266472	ENSG00000153207
1055	ENSG00000224789	ENSG00000187957	ENSG00000153317	ENSG00000064300	ENSG00000279141	ENSG00000130748	ENSG00000172115	ENSG00000118046
1056	ENSG00000224764	ENSG00000101311	ENSG00000162734	ENSG00000064309	ENSG00000279119	ENSG00000007080	ENSG00000152082	ENSG00000111341
1057	ENSG00000224761	ENSG00000273306	ENSG00000224916	ENSG00000064313	ENSG00000279115	ENSG00000071242	ENSG00000128463	ENSG00000249751
1058	ENSG00000224758	ENSG00000184903	ENSG00000137393	ENSG00000064393	ENSG00000279110	ENSG00000005059	ENSG00000104763	ENSG00000174748
1059	ENSG00000224746	ENSG00000119147	ENSG00000234961	ENSG00000064419	ENSG00000279096	ENSG00000105835	ENSG00000166340	ENSG00000174444
1060	ENSG00000224743	ENSG00000119630	ENSG00000196628	ENSG00000064489	ENSG00000279094	ENSG00000115415	ENSG00000100711	ENSG00000149806
1061	ENSG00000224610	ENSG00000161940	ENSG00000122359	ENSG00000064490	ENSG00000279085	ENSG00000174917	ENSG00000092964	ENSG00000131507
1062	ENSG00000224607	ENSG00000145864	ENSG00000171222	ENSG00000064545	ENSG00000279082	ENSG00000178726	ENSG00000135218	ENSG00000143870
1063	ENSG00000224597	ENSG00000164047	ENSG00000196562	ENSG00000064547	ENSG00000279081	ENSG00000005022	ENSG00000131871	ENSG00000134809
1064	ENSG00000224481	ENSG00000204978	ENSG00000244437	ENSG00000064601	ENSG00000279080	ENSG00000179348	ENSG00000168300	ENSG00000134852
1065	ENSG00000224470	ENSG00000183340	ENSG00000256618	ENSG00000064607	ENSG00000279078	ENSG00000179094	ENSG00000185187	ENSG00000188290
1066	ENSG00000224467	ENSG00000176842	ENSG00000132561	ENSG00000064651	ENSG00000279072	ENSG00000048052	ENSG00000103966	ENSG00000126247
1067	ENSG00000224459	ENSG00000142233	ENSG00000175416	ENSG00000064652	ENSG00000279070	ENSG00000139178	ENSG00000162654	ENSG00000158604
1068	ENSG00000224445	ENSG00000211747	ENSG00000067225	ENSG00000064655	ENSG00000279068	ENSG00000055917	ENSG00000120694	ENSG00000172809
1069	ENSG00000224429	ENSG00000250305	ENSG00000138061	ENSG00000064666	ENSG00000279064	ENSG00000114698	ENSG00000070404	ENSG00000003147
1070	ENSG00000224424	ENSG00000088827	ENSG00000162618	ENSG00000064687	ENSG00000279058	ENSG00000166575	ENSG00000118705	ENSG00000173905
1071	ENSG00000224420	ENSG00000066827	ENSG00000156976	ENSG00000064692	ENSG00000279047	ENSG00000120071	ENSG00000139112	ENSG00000127603
1072	ENSG00000224418	ENSG00000244945	ENSG00000139112	ENSG00000064703	ENSG00000279006	ENSG00000163466	ENSG00000104518	ENSG00000165140
1073	ENSG00000224413	ENSG00000154529	ENSG00000105669	ENSG00000064726	ENSG00000278996	ENSG00000125868	ENSG00000111011	ENSG00000136960
1074	ENSG00000224409	ENSG00000204540	ENSG00000111237	ENSG00000064763	ENSG00000278981	ENSG00000000971	ENSG00000152818	ENSG00000081791
1075	ENSG00000224407	ENSG00000262655	ENSG00000171530	ENSG00000064787	ENSG00000278961	ENSG00000198382	ENSG00000104660	ENSG00000174775
1076	ENSG00000224405	ENSG00000189233	ENSG00000105401	ENSG00000064835	ENSG00000278955	ENSG00000173269	ENSG00000140941	ENSG00000140264
1077	ENSG00000224400	ENSG00000115657	ENSG00000124831	ENSG00000064886	ENSG00000278946	ENSG00000116521	ENSG00000184900	ENSG00000105784
1078	ENSG00000224397	ENSG00000196428	ENSG00000119326	ENSG00000064932	ENSG00000278936	ENSG00000010327	ENSG00000112936	ENSG00000203667
1079	ENSG00000224391	ENSG00000143294	ENSG00000006451	ENSG00000064933	ENSG00000278932	ENSG00000137497	ENSG00000185291	ENSG00000140990
1080	ENSG00000224389	ENSG00000131435	ENSG00000164924	ENSG00000064961	ENSG00000278921	ENSG00000115604	ENSG00000090238	ENSG00000136450
1081	ENSG00000224388	ENSG00000250493	ENSG00000162434	ENSG00000064989	ENSG00000278916	ENSG00000141367	ENSG00000198604	ENSG00000152492
1082	ENSG00000224387	ENSG00000119725	ENSG00000140105	ENSG00000064995	ENSG00000278915	ENSG00000178913	ENSG00000115415	ENSG00000074071
1083	ENSG00000224383	ENSG00000110074	ENSG00000108774	ENSG00000064999	ENSG00000278910	ENSG00000036549	ENSG00000171735	ENSG00000105701
1084	ENSG00000224375	ENSG00000153162	ENSG00000172531	ENSG00000065000	ENSG00000278903	ENSG00000149131	ENSG00000114698	ENSG00000112200
1085	ENSG00000224373	ENSG00000179598	ENSG00000160710	ENSG00000065029	ENSG00000278901	ENSG00000173706	ENSG00000104765	ENSG00000213512
1086	ENSG00000224371	ENSG00000132204	ENSG00000274736	ENSG00000065054	ENSG00000278899	ENSG00000146386	ENSG00000106541	ENSG00000105810
1087	ENSG00000224363	ENSG00000100075	ENSG00000132688	ENSG00000065057	ENSG00000278890	ENSG00000231312	ENSG00000213722	ENSG00000106028
1088	ENSG00000224478	ENSG00000138778	ENSG00000254999	ENSG00000065060	ENSG00000278884	ENSG00000134108	ENSG00000119632	ENSG00000169245
1089	ENSG00000224505	ENSG00000106780	ENSG00000120318	ENSG00000065135	ENSG00000278881	ENSG00000068305	ENSG00000204435	ENSG00000214063
1090	ENSG00000224596	ENSG00000182578	ENSG00000126457	ENSG00000065150	ENSG00000278869	ENSG00000144455	ENSG00000172428	ENSG00000115866
1091	ENSG00000224506	ENSG00000174343	ENSG00000077549	ENSG00000065154	ENSG00000278857	ENSG00000131238	ENSG00000051523	ENSG00000197747
1092	ENSG00000224595	ENSG00000272668	ENSG00000179348	ENSG00000065183	ENSG00000278847	ENSG00000109501	ENSG00000242485	ENSG00000140319
1093	ENSG00000224592	ENSG00000274997	ENSG00000179271	ENSG00000065243	ENSG00000278845	ENSG00000141552	ENSG00000086065	ENSG00000147421
1094	ENSG00000224583	ENSG00000126460	ENSG00000101745	ENSG00000065268	ENSG00000278834	ENSG00000174444	ENSG00000234608	ENSG00000158864
1095	ENSG00000224577	ENSG00000274847	ENSG00000116459	ENSG00000065308	ENSG00000278831	ENSG00000089597	ENSG00000140575	ENSG00000167397
1096	ENSG00000224574	ENSG00000171714	ENSG00000023191	ENSG00000065320	ENSG00000278828	ENSG00000108219	ENSG00000204272	ENSG00000067182
1097	ENSG00000224568	ENSG00000121005	ENSG00000128512	ENSG00000065325	ENSG00000278817	ENSG00000106723	ENSG00000184497	ENSG00000132471
1098	ENSG00000224565	ENSG00000187605	ENSG00000155090	ENSG00000065328	ENSG00000278816	ENSG00000185442	ENSG00000152601	ENSG00000148341
1099	ENSG00000224563	ENSG00000264964	ENSG00000126756	ENSG00000065357	ENSG00000278811	ENSG00000168610	ENSG00000130707	ENSG00000140416
1100	ENSG00000224559	ENSG00000175206	ENSG00000165629	ENSG00000065361	ENSG00000278769	ENSG00000157227	ENSG00000106028	ENSG00000138326
1101	ENSG00000224549	ENSG00000234961	ENSG00000089737	ENSG00000065371	ENSG00000278768	ENSG00000211455	ENSG00000178719	ENSG00000144381
1102	ENSG00000224541	ENSG00000141480	ENSG00000134248	ENSG00000065413	ENSG00000278766	ENSG00000140612	ENSG00000112576	ENSG00000095380
1103	ENSG00000224536	ENSG00000178460	ENSG00000071242	ENSG00000065427	ENSG00000278765	ENSG00000163762	ENSG00000124766	ENSG00000233276
1104	ENSG00000224535	ENSG00000099194	ENSG00000183172	ENSG00000065457	ENSG00000278743	ENSG00000081041	ENSG00000214063	ENSG00000165102
1105	ENSG00000224533	ENSG00000123338	ENSG00000116171	ENSG00000065485	ENSG00000278740	ENSG00000109787	ENSG00000182551	ENSG00000114573
1106	ENSG00000224532	ENSG00000136877	ENSG00000119632	ENSG00000065491	ENSG00000278737	ENSG00000135048	ENSG00000184840	ENSG00000099250
1107	ENSG00000224531	ENSG00000234390	ENSG00000187837	ENSG00000065518	ENSG00000278733	ENSG00000102699	ENSG00000089693	ENSG00000064313
1108	ENSG00000224525	ENSG00000154767	ENSG00000105701	ENSG00000065526	ENSG00000278730	ENSG00000106400	ENSG00000097033	ENSG00000182400
1109	ENSG00000224521	ENSG00000011426	ENSG00000169641	ENSG00000065534	ENSG00000278727	ENSG00000163382	ENSG00000213316	ENSG00000133302
1110	ENSG00000224517	ENSG00000188958	ENSG00000205352	ENSG00000065548	ENSG00000278722	ENSG00000091879	ENSG00000120306	ENSG00000189221
1111	ENSG00000224516	ENSG00000150672	ENSG00000136938	ENSG00000065559	ENSG00000278719	ENSG00000142507	ENSG00000067113	ENSG00000185800
1112	ENSG00000224514	ENSG00000105472	ENSG00000124181	ENSG00000065600	ENSG00000278716	ENSG00000113387	ENSG00000174917	ENSG00000156298
1113	ENSG00000224511	ENSG00000119401	ENSG00000104368	ENSG00000065609	ENSG00000278713	ENSG00000114902	ENSG00000115286	ENSG00000132507
1114	ENSG00000224509	ENSG00000241544	ENSG00000196954	ENSG00000065613	ENSG00000278709	ENSG00000277494	ENSG00000022267	ENSG00000166275
1115	ENSG00000223799	ENSG00000263394	ENSG00000140941	ENSG00000065615	ENSG00000278705	ENSG00000240065	ENSG00000205352	ENSG00000241343
1116	ENSG00000223795	ENSG00000228701	ENSG00000109099	ENSG00000065618	ENSG00000278704	ENSG00000103811	ENSG00000183172	ENSG00000130748
1117	ENSG00000224855	ENSG00000066294	ENSG00000103335	ENSG00000065621	ENSG00000278703	ENSG00000124766	ENSG00000136068	ENSG00000168394
1118	ENSG00000221821	ENSG00000225473	ENSG00000070087	ENSG00000065665	ENSG00000278698	ENSG00000100926	ENSG00000179094	ENSG00000151461
1119	ENSG00000221878	ENSG00000117155	ENSG00000173436	ENSG00000065675	ENSG00000278690	ENSG00000120963	ENSG00000133657	ENSG00000002549
1120	ENSG00000221874	ENSG00000214941	ENSG00000175130	ENSG00000065717	ENSG00000278685	ENSG00000187513	ENSG00000071282	ENSG00000108576
1121	ENSG00000221869	ENSG00000226476	ENSG00000172590	ENSG00000065802	ENSG00000278677	ENSG00000152137	ENSG00000057608	ENSG00000136521
1122	ENSG00000221866	ENSG00000256806	ENSG00000151491	ENSG00000065809	ENSG00000278668	ENSG00000143761	ENSG00000167470	ENSG00000059804
1123	ENSG00000221852	ENSG00000172478	ENSG00000115524	ENSG00000065833	ENSG00000278662	ENSG00000067082	ENSG00000101160	ENSG00000110080
1124	ENSG00000221845	ENSG00000256433	ENSG00000178573	ENSG00000065882	ENSG00000278642	ENSG00000140575	ENSG00000075142	ENSG00000125503
1125	ENSG00000221843	ENSG00000239523	ENSG00000103187	ENSG00000065883	ENSG00000278638	ENSG00000178053	ENSG00000258289	ENSG00000060138
1126	ENSG00000221838	ENSG00000270871	ENSG00000132424	ENSG00000065911	ENSG00000278637	ENSG00000134884	ENSG00000111145	ENSG00000204186
1127	ENSG00000221829	ENSG00000163909	ENSG00000173193	ENSG00000065923	ENSG00000278633	ENSG00000087903	ENSG00000178209	ENSG00000158042
1128	ENSG00000221826	ENSG00000244509	ENSG00000143977	ENSG00000065970	ENSG00000278627	ENSG00000104368	ENSG00000197448	ENSG00000100906
1129	ENSG00000221823	ENSG00000231764	ENSG00000067167	ENSG00000065978	ENSG00000278626	ENSG00000182154	ENSG00000162909	ENSG00000145592
1130	ENSG00000221819	ENSG00000231856	ENSG00000105568	ENSG00000065989	ENSG00000278621	ENSG00000140406	ENSG00000171552	ENSG00000158195
1131	ENSG00000219607	ENSG00000260418	ENSG00000168216	ENSG00000066027	ENSG00000278619	ENSG00000117122	ENSG00000137312	ENSG00000163660
1132	ENSG00000221818	ENSG00000272606	ENSG00000082996	ENSG00000066032	ENSG00000278615	ENSG00000038382	ENSG00000182768	ENSG00000125505
1133	ENSG00000221571	ENSG00000187609	ENSG00000135926	ENSG00000066044	ENSG00000278611	ENSG00000175602	ENSG00000165672	ENSG00000011600
1134	ENSG00000220925	ENSG00000248223	ENSG00000156453	ENSG00000066084	ENSG00000278607	ENSG00000160201	ENSG00000249915	ENSG00000158270
1135	ENSG00000220908	ENSG00000164764	ENSG00000177410	ENSG00000066117	ENSG00000278601	ENSG00000150459	ENSG00000127838	ENSG00000124422
1136	ENSG00000220891	ENSG00000138079	ENSG00000065518	ENSG00000066135	ENSG00000278599	ENSG00000163239	ENSG00000055211	ENSG00000152642
1137	ENSG00000220702	ENSG00000273033	ENSG00000197448	ENSG00000066136	ENSG00000278595	ENSG00000067167	ENSG00000158716	ENSG00000197956
1138	ENSG00000220256	ENSG00000227338	ENSG00000242485	ENSG00000066185	ENSG00000278588	ENSG00000134987	ENSG00000185236	ENSG00000163191
1139	ENSG00000220205	ENSG00000162494	ENSG00000186395	ENSG00000066230	ENSG00000278570	ENSG00000160131	ENSG00000186395	ENSG00000181029
1140	ENSG00000220201	ENSG00000184307	ENSG00000170860	ENSG00000066248	ENSG00000278558	ENSG00000050405	ENSG00000175416	ENSG00000149564
1141	ENSG00000220161	ENSG00000188626	ENSG00000005483	ENSG00000066279	ENSG00000278546	ENSG00000160256	ENSG00000177971	ENSG00000034152
1142	ENSG00000220008	ENSG00000256751	ENSG00000125835	ENSG00000066294	ENSG00000278540	ENSG00000211445	ENSG00000183617	ENSG00000090266
1143	ENSG00000221883	ENSG00000157017	ENSG00000106546	ENSG00000066322	ENSG00000278535	ENSG00000144036	ENSG00000100129	ENSG00000120690
1144	ENSG00000221886	ENSG00000177106	ENSG00000130396	ENSG00000066336	ENSG00000278532	ENSG00000168461	ENSG00000165476	ENSG00000182944
1145	ENSG00000221887	ENSG00000146410	ENSG00000107874	ENSG00000066379	ENSG00000278518	ENSG00000149932	ENSG00000172590	ENSG00000176485
1146	ENSG00000221890	ENSG00000173848	ENSG00000109180	ENSG00000066382	ENSG00000278514	ENSG00000172922	ENSG00000126698	ENSG00000198060
1147	ENSG00000222000	ENSG00000236069	ENSG00000130313	ENSG00000066405	ENSG00000278505	ENSG00000135604	ENSG00000170860	ENSG00000127314
1148	ENSG00000221995	ENSG00000174013	ENSG00000115286	ENSG00000066422	ENSG00000278484	ENSG00000142188	ENSG00000188257	ENSG00000115380
1149	ENSG00000221994	ENSG00000157992	ENSG00000133800	ENSG00000066427	ENSG00000278467	ENSG00000102010	ENSG00000173821	ENSG00000147454
1150	ENSG00000221990	ENSG00000245322	ENSG00000034713	ENSG00000066455	ENSG00000278464	ENSG00000185825	ENSG00000106615	ENSG00000182492
1151	ENSG00000221988	ENSG00000273877	ENSG00000170144	ENSG00000066468	ENSG00000278463	ENSG00000105612	ENSG00000104368	ENSG00000204642
1152	ENSG00000221986	ENSG00000044090	ENSG00000134138	ENSG00000066557	ENSG00000278456	ENSG00000166165	ENSG00000179085	ENSG00000174804
1153	ENSG00000221983	ENSG00000057704	ENSG00000150938	ENSG00000066583	ENSG00000278445	ENSG00000179218	ENSG00000143612	ENSG00000140526
1154	ENSG00000221978	ENSG00000087008	ENSG00000117632	ENSG00000066629	ENSG00000278431	ENSG00000269821	ENSG00000163520	ENSG00000114857
1155	ENSG00000221968	ENSG00000024526	ENSG00000125977	ENSG00000066651	ENSG00000278408	ENSG00000104979	ENSG00000153113	ENSG00000164022
1156	ENSG00000221963	ENSG00000118473	ENSG00000120742	ENSG00000066654	ENSG00000278390	ENSG00000017427	ENSG00000067066	ENSG00000162607
1157	ENSG00000221962	ENSG00000270964	ENSG00000140299	ENSG00000066697	ENSG00000278389	ENSG00000184232	ENSG00000105568	ENSG00000139793
1158	ENSG00000221955	ENSG00000269693	ENSG00000100380	ENSG00000066735	ENSG00000278385	ENSG00000131374	ENSG00000126458	ENSG00000100300
1159	ENSG00000221953	ENSG00000237484	ENSG00000135111	ENSG00000066739	ENSG00000278384	ENSG00000089737	ENSG00000132510	ENSG00000171132
1160	ENSG00000221949	ENSG00000227398	ENSG00000136930	ENSG00000066777	ENSG00000278383	ENSG00000186767	ENSG00000131508	ENSG00000075131
1161	ENSG00000221947	ENSG00000198046	ENSG00000167470	ENSG00000066813	ENSG00000278376	ENSG00000108946	ENSG00000130706	ENSG00000155957
1162	ENSG00000221946	ENSG00000069509	ENSG00000120727	ENSG00000066827	ENSG00000278370	ENSG00000143603	ENSG00000131018	ENSG00000116062
1163	ENSG00000221944	ENSG00000118961	ENSG00000159147	ENSG00000066855	ENSG00000278367	ENSG00000137960	ENSG00000086598	ENSG00000120885
1164	ENSG00000221932	ENSG00000178445	ENSG00000075790	ENSG00000066923	ENSG00000278344	ENSG00000118816	ENSG00000180573	ENSG00000112992
1165	ENSG00000221926	ENSG00000164574	ENSG00000099290	ENSG00000066926	ENSG00000278341	ENSG00000165424	ENSG00000102316	ENSG00000139218
1166	ENSG00000221923	ENSG00000197275	ENSG00000087088	ENSG00000066933	ENSG00000278338	ENSG00000185624	ENSG00000177733	ENSG00000159377
1167	ENSG00000221916	ENSG00000016602	ENSG00000198931	ENSG00000067048	ENSG00000278330	ENSG00000135677	ENSG00000188313	ENSG00000104805
1168	ENSG00000221914	ENSG00000185104	ENSG00000114902	ENSG00000067057	ENSG00000278318	ENSG00000128309	ENSG00000162032	ENSG00000006210
1169	ENSG00000221909	ENSG00000140678	ENSG00000163319	ENSG00000067064	ENSG00000278311	ENSG00000111348	ENSG00000117114	ENSG00000169403
1170	ENSG00000219626	ENSG00000084734	ENSG00000173486	ENSG00000067066	ENSG00000278299	ENSG00000024422	ENSG00000145337	ENSG00000156453
1171	ENSG00000219545	ENSG00000120280	ENSG00000145494	ENSG00000067141	ENSG00000278291	ENSG00000111229	ENSG00000120279	ENSG00000166681
1172	ENSG00000223791	ENSG00000215126	ENSG00000160075	ENSG00000067167	ENSG00000278276	ENSG00000226197	ENSG00000215301	ENSG00000205323
1173	ENSG00000215845	ENSG00000227051	ENSG00000143870	ENSG00000067177	ENSG00000278266	ENSG00000137414	ENSG00000164054	ENSG00000137834
1174	ENSG00000216895	ENSG00000233070	ENSG00000087191	ENSG00000067191	ENSG00000278263	ENSG00000198898	ENSG00000078808	ENSG00000186260
1175	ENSG00000216863	ENSG00000160539	ENSG00000013441	ENSG00000067208	ENSG00000278259	ENSG00000108953	ENSG00000177156	ENSG00000179862
1176	ENSG00000216588	ENSG00000152527	ENSG00000070404	ENSG00000067221	ENSG00000278254	ENSG00000155846	ENSG00000116459	ENSG00000137959
1177	ENSG00000216490	ENSG00000169245	ENSG00000182944	ENSG00000067248	ENSG00000278239	ENSG00000151327	ENSG00000173141	ENSG00000135535
1178	ENSG00000215915	ENSG00000259070	ENSG00000119705	ENSG00000067365	ENSG00000278238	ENSG00000213722	ENSG00000004779	ENSG00000115594
1179	ENSG00000215912	ENSG00000270828	ENSG00000105518	ENSG00000067369	ENSG00000278231	ENSG00000008018	ENSG00000149923	ENSG00000119333
1180	ENSG00000215910	ENSG00000171817	ENSG00000138069	ENSG00000067445	ENSG00000278224	ENSG00000122566	ENSG00000104823	ENSG00000100483
1181	ENSG00000215883	ENSG00000174306	ENSG00000132341	ENSG00000067533	ENSG00000278214	ENSG00000068366	ENSG00000104067	ENSG00000080845
1182	ENSG00000215866	ENSG00000272112	ENSG00000079246	ENSG00000067596	ENSG00000278200	ENSG00000167792	ENSG00000147677	ENSG00000090905
1183	ENSG00000215859	ENSG00000164252	ENSG00000189221	ENSG00000067606	ENSG00000278196	ENSG00000152795	ENSG00000121774	ENSG00000113384
1184	ENSG00000215853	ENSG00000196196	ENSG00000110717	ENSG00000067646	ENSG00000278195	ENSG00000241399	ENSG00000165264	ENSG00000197702
1185	ENSG00000215841	ENSG00000165192	ENSG00000188257	ENSG00000067704	ENSG00000278192	ENSG00000104067	ENSG00000275993	ENSG00000162909
1186	ENSG00000219481	ENSG00000265451	ENSG00000163762	ENSG00000067715	ENSG00000278177	ENSG00000182199	ENSG00000187837	ENSG00000169230
1187	ENSG00000215808	ENSG00000133488	ENSG00000102024	ENSG00000067798	ENSG00000278175	ENSG00000244038	ENSG00000137726	ENSG00000135241
1188	ENSG00000215790	ENSG00000176490	ENSG00000196199	ENSG00000067829	ENSG00000278158	ENSG00000131389	ENSG00000132688	ENSG00000183576
1189	ENSG00000215788	ENSG00000268400	ENSG00000120533	ENSG00000067836	ENSG00000278156	ENSG00000154122	ENSG00000084754	ENSG00000116350
1190	ENSG00000215784	ENSG00000275910	ENSG00000067066	ENSG00000067840	ENSG00000278153	ENSG00000139112	ENSG00000215021	ENSG00000108587
1191	ENSG00000215717	ENSG00000226124	ENSG00000105993	ENSG00000067842	ENSG00000278147	ENSG00000162521	ENSG00000134248	ENSG00000092964
1192	ENSG00000215712	ENSG00000233038	ENSG00000143420	ENSG00000067900	ENSG00000278146	ENSG00000135387	ENSG00000134294	ENSG00000138835
1193	ENSG00000215704	ENSG00000204632	ENSG00000196843	ENSG00000067955	ENSG00000278129	ENSG00000184371	ENSG00000277443	ENSG00000230124
1194	ENSG00000215692	ENSG00000089250	ENSG00000185291	ENSG00000067992	ENSG00000278107	ENSG00000101974	ENSG00000135047	ENSG00000117691
1195	ENSG00000215644	ENSG00000096080	ENSG00000173334	ENSG00000068001	ENSG00000278097	ENSG00000114942	ENSG00000159388	ENSG00000135245
1196	ENSG00000215612	ENSG00000182489	ENSG00000099260	ENSG00000068024	ENSG00000278095	ENSG00000116857	ENSG00000162734	ENSG00000179604
1197	ENSG00000215595	ENSG00000118257	ENSG00000108946	ENSG00000068028	ENSG00000278090	ENSG00000108523	ENSG00000205038	ENSG00000134590
1198	ENSG00000216921	ENSG00000142544	ENSG00000119048	ENSG00000068078	ENSG00000278084	ENSG00000167770	ENSG00000108946	ENSG00000160221
1199	ENSG00000216937	ENSG00000101882	ENSG00000162909	ENSG00000068079	ENSG00000278075	ENSG00000105538	ENSG00000129084	ENSG00000047849
1200	ENSG00000217128	ENSG00000213185	ENSG00000198961	ENSG00000068097	ENSG00000278071	ENSG00000189227	ENSG00000114784	ENSG00000185291
1201	ENSG00000217236	ENSG00000184194	ENSG00000204427	ENSG00000068120	ENSG00000278058	ENSG00000277791	ENSG00000047410	ENSG00000101335
1202	ENSG00000219438	ENSG00000237424	ENSG00000140740	ENSG00000068137	ENSG00000278057	ENSG00000148175	ENSG00000100644	ENSG00000110446
1203	ENSG00000219435	ENSG00000133878	ENSG00000075539	ENSG00000068305	ENSG00000278053	ENSG00000108774	ENSG00000111961	ENSG00000101558
1204	ENSG00000219410	ENSG00000046604	ENSG00000130332	ENSG00000068308	ENSG00000278044	ENSG00000114861	ENSG00000139343	ENSG00000133872
1205	ENSG00000219200	ENSG00000226899	ENSG00000005893	ENSG00000068323	ENSG00000278041	ENSG00000168899	ENSG00000115756	ENSG00000078401
1206	ENSG00000219159	ENSG00000273162	ENSG00000149923	ENSG00000068354	ENSG00000278035	ENSG00000128185	ENSG00000156052	ENSG00000169567
1207	ENSG00000219073	ENSG00000179588	ENSG00000169230	ENSG00000068366	ENSG00000278030	ENSG00000132640	ENSG00000162599	ENSG00000162368
1208	ENSG00000218891	ENSG00000227518	ENSG00000239839	ENSG00000068383	ENSG00000278023	ENSG00000118363	ENSG00000198856	ENSG00000242086
1209	ENSG00000218839	ENSG00000206113	ENSG00000133226	ENSG00000068394	ENSG00000278017	ENSG00000183172	ENSG00000100028	ENSG00000100345
1210	ENSG00000218823	ENSG00000138675	ENSG00000170043	ENSG00000068400	ENSG00000278013	ENSG00000153885	ENSG00000137393	ENSG00000155876
1211	ENSG00000218819	ENSG00000142655	ENSG00000115484	ENSG00000068438	ENSG00000278011	ENSG00000112695	ENSG00000079102	ENSG00000127184
1212	ENSG00000218739	ENSG00000175600	ENSG00000186260	ENSG00000068489	ENSG00000278002	ENSG00000131263	ENSG00000153201	ENSG00000113389
1213	ENSG00000218672	ENSG00000164185	ENSG00000171056	ENSG00000068615	ENSG00000277999	ENSG00000117448	ENSG00000119335	ENSG00000166508
1214	ENSG00000218537	ENSG00000150637	ENSG00000175550	ENSG00000068650	ENSG00000277991	ENSG00000110328	ENSG00000164828	ENSG00000101182
1215	ENSG00000218510	ENSG00000282022	ENSG00000142546	ENSG00000068654	ENSG00000277987	ENSG00000165948	ENSG00000176731	ENSG00000225783
1216	ENSG00000218357	ENSG00000154957	ENSG00000211592	ENSG00000068697	ENSG00000277978	ENSG00000134248	ENSG00000068305	ENSG00000147416
1217	ENSG00000218336	ENSG00000142700	ENSG00000136888	ENSG00000068724	ENSG00000277972	ENSG00000115053	ENSG00000137876	ENSG00000129315
1218	ENSG00000218018	ENSG00000227888	ENSG00000185475	ENSG00000068745	ENSG00000277969	ENSG00000196260	ENSG00000099783	ENSG00000115461
1219	ENSG00000217930	ENSG00000258646	ENSG00000113389	ENSG00000068781	ENSG00000277959	ENSG00000140199	ENSG00000128534	ENSG00000006125
1220	ENSG00000217825	ENSG00000079950	ENSG00000126247	ENSG00000068784	ENSG00000277957	ENSG00000084234	ENSG00000066322	ENSG00000112167
1221	ENSG00000217702	ENSG00000277157	ENSG00000178057	ENSG00000068796	ENSG00000277954	ENSG00000173327	ENSG00000169976	ENSG00000089280
1222	ENSG00000217555	ENSG00000167183	ENSG00000186994	ENSG00000068831	ENSG00000277938	ENSG00000165629	ENSG00000159199	ENSG00000065978
1223	ENSG00000217455	ENSG00000236423	ENSG00000183291	ENSG00000068878	ENSG00000277901	ENSG00000171530	ENSG00000184203	ENSG00000183615
1224	ENSG00000217442	ENSG00000224228	ENSG00000118855	ENSG00000068885	ENSG00000277895	ENSG00000134333	ENSG00000171314	ENSG00000094963
1225	ENSG00000222004	ENSG00000189238	ENSG00000120690	ENSG00000068903	ENSG00000277893	ENSG00000146021	ENSG00000188529	ENSG00000240972
1226	ENSG00000222005	ENSG00000135750	ENSG00000182220	ENSG00000068912	ENSG00000277879	ENSG00000188186	ENSG00000127884	ENSG00000175215
1227	ENSG00000222007	ENSG00000231057	ENSG00000075785	ENSG00000068971	ENSG00000277873	ENSG00000163221	ENSG00000169291	ENSG00000105976
1228	ENSG00000223617	ENSG00000167674	ENSG00000171552	ENSG00000068976	ENSG00000277865	ENSG00000116288	ENSG00000103024	ENSG00000186889
1229	ENSG00000223662	ENSG00000183598	ENSG00000278615	ENSG00000068985	ENSG00000277863	ENSG00000130940	ENSG00000152137	ENSG00000105373
1230	ENSG00000223660	ENSG00000081853	ENSG00000111639	ENSG00000069011	ENSG00000277856	ENSG00000143641	ENSG00000125991	ENSG00000008128
1231	ENSG00000223658	ENSG00000174125	ENSG00000104979	ENSG00000069020	ENSG00000277855	ENSG00000039523	ENSG00000143222	ENSG00000154134
1232	ENSG00000223653	ENSG00000104894	ENSG00000156587	ENSG00000069122	ENSG00000277851	ENSG00000132510	ENSG00000151327	ENSG00000127884
1233	ENSG00000223652	ENSG00000169836	ENSG00000213203	ENSG00000069188	ENSG00000277831	ENSG00000175216	ENSG00000162368	ENSG00000149084
1234	ENSG00000223648	ENSG00000152672	ENSG00000215021	ENSG00000069248	ENSG00000277825	ENSG00000168961	ENSG00000177311	ENSG00000188643
1235	ENSG00000223646	ENSG00000166246	ENSG00000138760	ENSG00000069275	ENSG00000277801	ENSG00000114166	ENSG00000005893	ENSG00000010404
1236	ENSG00000223642	ENSG00000165617	ENSG00000184203	ENSG00000069329	ENSG00000277791	ENSG00000113441	ENSG00000103152	ENSG00000153721
1237	ENSG00000223638	ENSG00000144671	ENSG00000124299	ENSG00000069345	ENSG00000277782	ENSG00000169583	ENSG00000171055	ENSG00000126088
1238	ENSG00000223635	ENSG00000176399	ENSG00000131495	ENSG00000069399	ENSG00000277778	ENSG00000130396	ENSG00000213949	ENSG00000124762
1239	ENSG00000223623	ENSG00000215041	ENSG00000128245	ENSG00000069424	ENSG00000277775	ENSG00000276045	ENSG00000170348	ENSG00000135218
1240	ENSG00000223609	ENSG00000228723	ENSG00000141744	ENSG00000069431	ENSG00000277767	ENSG00000169689	ENSG00000279110	ENSG00000164346
1241	ENSG00000222009	ENSG00000164180	ENSG00000170293	ENSG00000069482	ENSG00000277763	ENSG00000099860	ENSG00000161542	ENSG00000108946
1242	ENSG00000223598	ENSG00000089847	ENSG00000205336	ENSG00000069493	ENSG00000277758	ENSG00000110955	ENSG00000087842	ENSG00000197451
1243	ENSG00000223597	ENSG00000100319	ENSG00000126005	ENSG00000069509	ENSG00000277749	ENSG00000080822	ENSG00000039523	ENSG00000134049
1244	ENSG00000223576	ENSG00000135437	ENSG00000168066	ENSG00000069535	ENSG00000277745	ENSG00000169714	ENSG00000010256	ENSG00000052795
1245	ENSG00000223573	ENSG00000254810	ENSG00000054654	ENSG00000069667	ENSG00000277738	ENSG00000156453	ENSG00000087365	ENSG00000273319
1246	ENSG00000223572	ENSG00000108352	ENSG00000147274	ENSG00000069696	ENSG00000277737	ENSG00000182934	ENSG00000103035	ENSG00000135604
1247	ENSG00000223561	ENSG00000174226	ENSG00000049245	ENSG00000069702	ENSG00000277734	ENSG00000135047	ENSG00000176014	ENSG00000109861
1248	ENSG00000223552	ENSG00000136866	ENSG00000135604	ENSG00000069764	ENSG00000277728	ENSG00000075415	ENSG00000134453	ENSG00000143977
1249	ENSG00000223547	ENSG00000226963	ENSG00000178449	ENSG00000069812	ENSG00000277715	ENSG00000185650	ENSG00000075785	ENSG00000184009
1250	ENSG00000223546	ENSG00000130559	ENSG00000159640	ENSG00000069849	ENSG00000277701	ENSG00000105669	ENSG00000139793	ENSG00000131018
1251	ENSG00000223542	ENSG00000198185	ENSG00000154518	ENSG00000069869	ENSG00000277695	ENSG00000120738	ENSG00000156535	ENSG00000172301
1252	ENSG00000223537	ENSG00000251138	ENSG00000169021	ENSG00000069943	ENSG00000277693	ENSG00000204131	ENSG00000124299	ENSG00000102312
1253	ENSG00000223665	ENSG00000233493	ENSG00000137726	ENSG00000069956	ENSG00000277692	ENSG00000233276	ENSG00000171243	ENSG00000110660
1254	ENSG00000223675	ENSG00000171044	ENSG00000266472	ENSG00000069966	ENSG00000277688	ENSG00000171604	ENSG00000138594	ENSG00000102804
1255	ENSG00000223685	ENSG00000234465	ENSG00000073910	ENSG00000069974	ENSG00000277684	ENSG00000164120	ENSG00000072110	ENSG00000105974
1256	ENSG00000223695	ENSG00000258824	ENSG00000204397	ENSG00000069998	ENSG00000277675	ENSG00000171603	ENSG00000131400	ENSG00000105321
1257	ENSG00000223786	ENSG00000142794	ENSG00000090238	ENSG00000070010	ENSG00000277666	ENSG00000243649	ENSG00000155368	ENSG00000023318
1258	ENSG00000223784	ENSG00000125954	ENSG00000111716	ENSG00000070018	ENSG00000277654	ENSG00000163110	ENSG00000144746	ENSG00000184916
1259	ENSG00000223783	ENSG00000111325	ENSG00000103966	ENSG00000070019	ENSG00000277639	ENSG00000117616	ENSG00000110717	ENSG00000125844
1260	ENSG00000223776	ENSG00000238258	ENSG00000184983	ENSG00000070031	ENSG00000277631	ENSG00000112667	ENSG00000117523	ENSG00000131389
1261	ENSG00000223774	ENSG00000250320	ENSG00000130522	ENSG00000070047	ENSG00000277621	ENSG00000162441	ENSG00000113580	ENSG00000165916
1262	ENSG00000223770	ENSG00000113456	ENSG00000152291	ENSG00000070061	ENSG00000277619	ENSG00000139874	ENSG00000169223	ENSG00000172172
1263	ENSG00000223768	ENSG00000158373	ENSG00000143222	ENSG00000070081	ENSG00000277602	ENSG00000021355	ENSG00000168477	ENSG00000120533
1264	ENSG00000223765	ENSG00000104332	ENSG00000138385	ENSG00000070087	ENSG00000277597	ENSG00000177469	ENSG00000125844	ENSG00000168259
1265	ENSG00000223764	ENSG00000143450	ENSG00000101000	ENSG00000070159	ENSG00000277587	ENSG00000153201	ENSG00000135926	ENSG00000079308
1266	ENSG00000223754	ENSG00000115568	ENSG00000165637	ENSG00000070182	ENSG00000277586	ENSG00000165516	ENSG00000173436	ENSG00000152518
1267	ENSG00000223751	ENSG00000257341	ENSG00000089063	ENSG00000070190	ENSG00000277559	ENSG00000155957	ENSG00000122359	ENSG00000156411
1268	ENSG00000223749	ENSG00000182379	ENSG00000149257	ENSG00000070193	ENSG00000277556	ENSG00000090863	ENSG00000135441	ENSG00000130811
1269	ENSG00000223734	ENSG00000026559	ENSG00000112414	ENSG00000070214	ENSG00000277550	ENSG00000138772	ENSG00000105185	ENSG00000198258
1270	ENSG00000223729	ENSG00000275902	ENSG00000122545	ENSG00000070269	ENSG00000277543	ENSG00000111885	ENSG00000102931	ENSG00000153130
1271	ENSG00000223727	ENSG00000268650	ENSG00000176978	ENSG00000070366	ENSG00000277531	ENSG00000124440	ENSG00000100804	ENSG00000198604
1272	ENSG00000223725	ENSG00000141497	ENSG00000146376	ENSG00000070367	ENSG00000277526	ENSG00000158092	ENSG00000120727	ENSG00000198668
1273	ENSG00000223720	ENSG00000281128	ENSG00000076356	ENSG00000070371	ENSG00000277511	ENSG00000143870	ENSG00000137076	ENSG00000075415
1274	ENSG00000223715	ENSG00000257365	ENSG00000185236	ENSG00000070388	ENSG00000277504	ENSG00000113580	ENSG00000130770	ENSG00000008018
1275	ENSG00000223714	ENSG00000117480	ENSG00000102931	ENSG00000070404	ENSG00000277501	ENSG00000143977	ENSG00000265491	ENSG00000099797
1276	ENSG00000223711	ENSG00000248801	ENSG00000154582	ENSG00000070413	ENSG00000277496	ENSG00000149564	ENSG00000169641	ENSG00000130164
1277	ENSG00000223704	ENSG00000229539	ENSG00000176731	ENSG00000070423	ENSG00000277491	ENSG00000154133	ENSG00000145494	ENSG00000143622
1278	ENSG00000223701	ENSG00000169313	ENSG00000185627	ENSG00000070444	ENSG00000277482	ENSG00000172270	ENSG00000196924	ENSG00000118816
1279	ENSG00000223697	ENSG00000278058	ENSG00000167244	ENSG00000070476	ENSG00000277481	ENSG00000146374	ENSG00000155011	ENSG00000142733
1280	ENSG00000223534	ENSG00000276547	ENSG00000170348	ENSG00000070495	ENSG00000277476	ENSG00000100097	ENSG00000173726	ENSG00000254999
1281	ENSG00000223528	ENSG00000169894	ENSG00000250722	ENSG00000070501	ENSG00000277463	ENSG00000142168	ENSG00000144802	ENSG00000175899
1282	ENSG00000223522	ENSG00000145365	ENSG00000155368	ENSG00000070526	ENSG00000277462	ENSG00000082996	ENSG00000084623	ENSG00000266412
1283	ENSG00000223373	ENSG00000245112	ENSG00000088205	ENSG00000070540	ENSG00000277459	ENSG00000167615	ENSG00000177119	ENSG00000103769
1284	ENSG00000223350	ENSG00000123838	ENSG00000234608	ENSG00000070601	ENSG00000277453	ENSG00000137198	ENSG00000115307	ENSG00000147133
1285	ENSG00000223343	ENSG00000112541	ENSG00000161638	ENSG00000070610	ENSG00000277449	ENSG00000102606	ENSG00000151789	ENSG00000182199
1286	ENSG00000223342	ENSG00000083290	ENSG00000081189	ENSG00000070614	ENSG00000277448	ENSG00000266714	ENSG00000145990	ENSG00000184500
1287	ENSG00000222047	ENSG00000278196	ENSG00000177971	ENSG00000070669	ENSG00000277443	ENSG00000107521	ENSG00000111786	ENSG00000110321
1288	ENSG00000222046	ENSG00000228544	ENSG00000069275	ENSG00000070718	ENSG00000277425	ENSG00000034713	ENSG00000124181	ENSG00000134884
1289	ENSG00000222044	ENSG00000171954	ENSG00000131171	ENSG00000070729	ENSG00000277423	ENSG00000140105	ENSG00000148834	ENSG00000023287
1290	ENSG00000222043	ENSG00000115461	ENSG00000078808	ENSG00000070731	ENSG00000277400	ENSG00000096384	ENSG00000001617	ENSG00000163956
1291	ENSG00000222042	ENSG00000053438	ENSG00000104067	ENSG00000070756	ENSG00000277399	ENSG00000115350	ENSG00000143621	ENSG00000124212
1292	ENSG00000222041	ENSG00000077097	ENSG00000163565	ENSG00000070759	ENSG00000277383	ENSG00000075618	ENSG00000138119	ENSG00000164167
1293	ENSG00000222038	ENSG00000126010	ENSG00000102309	ENSG00000070761	ENSG00000277382	ENSG00000124570	ENSG00000175701	ENSG00000184056
1294	ENSG00000222037	ENSG00000162267	ENSG00000113811	ENSG00000070770	ENSG00000277369	ENSG00000142173	ENSG00000146376	ENSG00000180182
1295	ENSG00000222035	ENSG00000268061	ENSG00000179403	ENSG00000070778	ENSG00000277368	ENSG00000141504	ENSG00000156453	ENSG00000105854
1296	ENSG00000222033	ENSG00000172404	ENSG00000087302	ENSG00000070785	ENSG00000277363	ENSG00000161203	ENSG00000078674	ENSG00000120820
1297	ENSG00000222032	ENSG00000228486	ENSG00000120306	ENSG00000070808	ENSG00000277352	ENSG00000091986	ENSG00000160710	ENSG00000136758
1298	ENSG00000222030	ENSG00000105072	ENSG00000141905	ENSG00000070814	ENSG00000277351	ENSG00000137210	ENSG00000243147	ENSG00000145050
1299	ENSG00000222028	ENSG00000275846	ENSG00000072110	ENSG00000070831	ENSG00000277350	ENSG00000132341	ENSG00000159147	ENSG00000168899
1300	ENSG00000222022	ENSG00000164188	ENSG00000172014	ENSG00000070882	ENSG00000277324	ENSG00000116030	ENSG00000107738	ENSG00000136153
1301	ENSG00000222020	ENSG00000066405	ENSG00000100129	ENSG00000070886	ENSG00000277322	ENSG00000111237	ENSG00000087302	ENSG00000152332
1302	ENSG00000222018	ENSG00000196526	ENSG00000164754	ENSG00000070915	ENSG00000277301	ENSG00000258315	ENSG00000071127	ENSG00000182196
1303	ENSG00000222017	ENSG00000105290	ENSG00000164985	ENSG00000070950	ENSG00000277299	ENSG00000113552	ENSG00000187608	ENSG00000196531
1304	ENSG00000222014	ENSG00000248491	ENSG00000188015	ENSG00000070961	ENSG00000277288	ENSG00000234608	ENSG00000133321	ENSG00000153815
1305	ENSG00000222012	ENSG00000189007	ENSG00000110696	ENSG00000070985	ENSG00000277287	ENSG00000115009	ENSG00000126067	ENSG00000054654
1306	ENSG00000222011	ENSG00000204909	ENSG00000112531	ENSG00000071051	ENSG00000277283	ENSG00000165644	ENSG00000100664	ENSG00000133983
1307	ENSG00000223356	ENSG00000134516	ENSG00000092964	ENSG00000071054	ENSG00000277270	ENSG00000147684	ENSG00000230989	ENSG00000071282
1308	ENSG00000223374	ENSG00000276972	ENSG00000099250	ENSG00000071082	ENSG00000277260	ENSG00000115993	ENSG00000125977	ENSG00000104529
1309	ENSG00000223511	ENSG00000076382	ENSG00000169045	ENSG00000071127	ENSG00000277258	ENSG00000160752	ENSG00000145632	ENSG00000182809
1310	ENSG00000223379	ENSG00000188467	ENSG00000103175	ENSG00000071189	ENSG00000277247	ENSG00000126777	ENSG00000109472	ENSG00000112514
1311	ENSG00000223510	ENSG00000267313	ENSG00000135363	ENSG00000071203	ENSG00000277245	ENSG00000100129	ENSG00000175334	ENSG00000197111
1312	ENSG00000223504	ENSG00000160336	ENSG00000136436	ENSG00000071205	ENSG00000277235	ENSG00000162368	ENSG00000117448	ENSG00000089737
1313	ENSG00000223502	ENSG00000137285	ENSG00000169228	ENSG00000071242	ENSG00000277232	ENSG00000177971	ENSG00000140740	ENSG00000116815
1314	ENSG00000223501	ENSG00000239219	ENSG00000130811	ENSG00000071243	ENSG00000277224	ENSG00000136628	ENSG00000241370	ENSG00000151789
1315	ENSG00000223496	ENSG00000108100	ENSG00000131446	ENSG00000071246	ENSG00000277218	ENSG00000148362	ENSG00000163110	ENSG00000165714
1316	ENSG00000223492	ENSG00000241755	ENSG00000100353	ENSG00000071282	ENSG00000277215	ENSG00000183978	ENSG00000120896	ENSG00000134248
1317	ENSG00000223486	ENSG00000261586	ENSG00000143570	ENSG00000071537	ENSG00000277214	ENSG00000120675	ENSG00000156587	ENSG00000164035
1318	ENSG00000223485	ENSG00000164879	ENSG00000163131	ENSG00000071539	ENSG00000277200	ENSG00000065054	ENSG00000126756	ENSG00000013374
1319	ENSG00000223482	ENSG00000272049	ENSG00000082153	ENSG00000071553	ENSG00000277199	ENSG00000104518	ENSG00000163468	ENSG00000133800
1320	ENSG00000223479	ENSG00000227403	ENSG00000188529	ENSG00000071564	ENSG00000277196	ENSG00000178127	ENSG00000082996	ENSG00000197694
1321	ENSG00000223478	ENSG00000259093	ENSG00000116285	ENSG00000071575	ENSG00000277186	ENSG00000102804	ENSG00000105258	ENSG00000132911
1322	ENSG00000223466	ENSG00000259222	ENSG00000080822	ENSG00000071626	ENSG00000277182	ENSG00000180776	ENSG00000168216	ENSG00000164190
1323	ENSG00000223461	ENSG00000253220	ENSG00000130844	ENSG00000071655	ENSG00000277161	ENSG00000168394	ENSG00000138760	ENSG00000088682
1324	ENSG00000223446	ENSG00000119636	ENSG00000063046	ENSG00000071677	ENSG00000277159	ENSG00000031003	ENSG00000106992	ENSG00000110344
1325	ENSG00000223442	ENSG00000163406	ENSG00000166595	ENSG00000071794	ENSG00000277157	ENSG00000088986	ENSG00000141367	ENSG00000180370
1326	ENSG00000223403	ENSG00000175356	ENSG00000110321	ENSG00000071859	ENSG00000277152	ENSG00000182022	ENSG00000013583	ENSG00000184281
1327	ENSG00000223400	ENSG00000167601	ENSG00000106028	ENSG00000071889	ENSG00000277151	ENSG00000170430	ENSG00000175390	ENSG00000198355
1328	ENSG00000223396	ENSG00000232645	ENSG00000178952	ENSG00000071894	ENSG00000277150	ENSG00000167641	ENSG00000104728	ENSG00000231999
1329	ENSG00000223393	ENSG00000238039	ENSG00000117592	ENSG00000071909	ENSG00000277149	ENSG00000138629	ENSG00000144381	ENSG00000074054
1330	ENSG00000223392	ENSG00000233725	ENSG00000211644	ENSG00000071967	ENSG00000277147	ENSG00000104823	ENSG00000105993	ENSG00000136156
1331	ENSG00000223390	ENSG00000091844	ENSG00000141741	ENSG00000071991	ENSG00000277144	ENSG00000129250	ENSG00000171056	ENSG00000124216
1332	ENSG00000223387	ENSG00000253616	ENSG00000145990	ENSG00000071994	ENSG00000277142	ENSG00000136938	ENSG00000104897	ENSG00000160213
1333	ENSG00000223382	ENSG00000165072	ENSG00000162654	ENSG00000072041	ENSG00000277135	ENSG00000174886	ENSG00000025708	ENSG00000196735
1334	ENSG00000224854	ENSG00000271781	ENSG00000074842	ENSG00000072042	ENSG00000277117	ENSG00000156313	ENSG00000153187	ENSG00000204271
1335	ENSG00000224875	ENSG00000143393	ENSG00000103152	ENSG00000072062	ENSG00000277089	ENSG00000126005	ENSG00000116473	ENSG00000147140
1336	ENSG00000226889	ENSG00000168280	ENSG00000182004	ENSG00000072071	ENSG00000277087	ENSG00000175390	ENSG00000119013	ENSG00000275052
1337	ENSG00000226237	ENSG00000261617	ENSG00000170430	ENSG00000072080	ENSG00000277075	ENSG00000123179	ENSG00000163739	ENSG00000129657
1338	ENSG00000226281	ENSG00000174255	ENSG00000146066	ENSG00000072110	ENSG00000277067	ENSG00000167515	ENSG00000184983	ENSG00000153187
1339	ENSG00000226276	ENSG00000231890	ENSG00000114698	ENSG00000072121	ENSG00000277058	ENSG00000150593	ENSG00000137959	ENSG00000109536
1340	ENSG00000226272	ENSG00000178226	ENSG00000110446	ENSG00000072133	ENSG00000277050	ENSG00000156650	ENSG00000115963	ENSG00000136826
1341	ENSG00000226266	ENSG00000136875	ENSG00000147677	ENSG00000072134	ENSG00000277047	ENSG00000212747	ENSG00000134049	ENSG00000100106
1342	ENSG00000226263	ENSG00000013810	ENSG00000129084	ENSG00000072135	ENSG00000277022	ENSG00000132912	ENSG00000165678	ENSG00000158711
1343	ENSG00000226252	ENSG00000274341	ENSG00000171988	ENSG00000072182	ENSG00000277020	ENSG00000167863	ENSG00000075790	ENSG00000137312
1344	ENSG00000226251	ENSG00000123154	ENSG00000244687	ENSG00000072195	ENSG00000277013	ENSG00000152804	ENSG00000138279	ENSG00000205730
1345	ENSG00000226249	ENSG00000275778	ENSG00000150459	ENSG00000072201	ENSG00000277011	ENSG00000015171	ENSG00000143420	ENSG00000142166
1346	ENSG00000226245	ENSG00000112658	ENSG00000137076	ENSG00000072210	ENSG00000277010	ENSG00000184898	ENSG00000076043	ENSG00000173436
1347	ENSG00000226240	ENSG00000245149	ENSG00000011405	ENSG00000072274	ENSG00000277007	ENSG00000104824	ENSG00000099800	ENSG00000099622
1348	ENSG00000226239	ENSG00000129472	ENSG00000050165	ENSG00000072310	ENSG00000276997	ENSG00000163364	ENSG00000129422	ENSG00000163466
1349	ENSG00000226235	ENSG00000267796	ENSG00000196418	ENSG00000072315	ENSG00000276984	ENSG00000112335	ENSG00000135111	ENSG00000198301
1350	ENSG00000226167	ENSG00000235319	ENSG00000113580	ENSG00000072364	ENSG00000276972	ENSG00000169919	ENSG00000148672	ENSG00000188690
1351	ENSG00000226212	ENSG00000272444	ENSG00000131508	ENSG00000072401	ENSG00000276968	ENSG00000137207	ENSG00000124575	ENSG00000255198
1352	ENSG00000226208	ENSG00000154545	ENSG00000106992	ENSG00000072415	ENSG00000276966	ENSG00000179262	ENSG00000243466	ENSG00000215301
1353	ENSG00000226206	ENSG00000092621	ENSG00000260916	ENSG00000072422	ENSG00000276957	ENSG00000135862	ENSG00000180964	ENSG00000128731
1354	ENSG00000226203	ENSG00000152969	ENSG00000006015	ENSG00000072501	ENSG00000276953	ENSG00000182220	ENSG00000138069	ENSG00000155636
1355	ENSG00000226200	ENSG00000261408	ENSG00000141522	ENSG00000072506	ENSG00000276952	ENSG00000141744	ENSG00000204392	ENSG00000196843
1356	ENSG00000226197	ENSG00000169397	ENSG00000135506	ENSG00000072518	ENSG00000276923	ENSG00000133639	ENSG00000114331	ENSG00000185338
1357	ENSG00000226194	ENSG00000176083	ENSG00000169223	ENSG00000072571	ENSG00000276903	ENSG00000163956	ENSG00000092199	ENSG00000089006
1358	ENSG00000226193	ENSG00000259326	ENSG00000179010	ENSG00000072609	ENSG00000276900	ENSG00000157110	ENSG00000261701	ENSG00000144713
1359	ENSG00000226180	ENSG00000157734	ENSG00000117691	ENSG00000072657	ENSG00000276867	ENSG00000187735	ENSG00000128245	ENSG00000131269
1360	ENSG00000226179	ENSG00000155330	ENSG00000171735	ENSG00000072682	ENSG00000276863	ENSG00000143612	ENSG00000093010	ENSG00000120963
1361	ENSG00000226174	ENSG00000268810	ENSG00000108582	ENSG00000072694	ENSG00000276855	ENSG00000187699	ENSG00000133142	ENSG00000277654
1362	ENSG00000226286	ENSG00000233509	ENSG00000163739	ENSG00000072736	ENSG00000276851	ENSG00000105254	ENSG00000153317	ENSG00000163608
1363	ENSG00000226291	ENSG00000136274	ENSG00000171055	ENSG00000072756	ENSG00000276850	ENSG00000104897	ENSG00000113845	ENSG00000167004
1364	ENSG00000226308	ENSG00000249684	ENSG00000104823	ENSG00000072778	ENSG00000276846	ENSG00000110711	ENSG00000074695	ENSG00000166326
1365	ENSG00000226310	ENSG00000258815	ENSG00000163875	ENSG00000072786	ENSG00000276842	ENSG00000197019	ENSG00000130396	ENSG00000130522
1366	ENSG00000226419	ENSG00000233068	ENSG00000085224	ENSG00000072803	ENSG00000276831	ENSG00000125971	ENSG00000138385	ENSG00000136997
1367	ENSG00000226416	ENSG00000249631	ENSG00000154144	ENSG00000072818	ENSG00000276819	ENSG00000116171	ENSG00000124733	ENSG00000120693
1368	ENSG00000226409	ENSG00000131969	ENSG00000148516	ENSG00000072832	ENSG00000276814	ENSG00000130724	ENSG00000162511	ENSG00000132470
1369	ENSG00000226398	ENSG00000240152	ENSG00000102030	ENSG00000072840	ENSG00000276807	ENSG00000111145	ENSG00000119705	ENSG00000111832
1370	ENSG00000226397	ENSG00000161904	ENSG00000124098	ENSG00000072849	ENSG00000276791	ENSG00000232388	ENSG00000129003	ENSG00000167644
1371	ENSG00000226386	ENSG00000260742	ENSG00000215301	ENSG00000072858	ENSG00000276790	ENSG00000144655	ENSG00000124562	ENSG00000159167
1372	ENSG00000226383	ENSG00000004848	ENSG00000124767	ENSG00000072864	ENSG00000276778	ENSG00000136003	ENSG00000054148	ENSG00000102401
1373	ENSG00000226380	ENSG00000236137	ENSG00000117758	ENSG00000072952	ENSG00000276775	ENSG00000100242	ENSG00000167863	ENSG00000096746
1374	ENSG00000226377	ENSG00000176058	ENSG00000116030	ENSG00000072954	ENSG00000276772	ENSG00000164331	ENSG00000149257	ENSG00000128284
1375	ENSG00000226375	ENSG00000256671	ENSG00000100106	ENSG00000072958	ENSG00000276768	ENSG00000070614	ENSG00000198585	ENSG00000166398
1376	ENSG00000226374	ENSG00000087495	ENSG00000120896	ENSG00000073008	ENSG00000276754	ENSG00000102931	ENSG00000049860	ENSG00000198682
1377	ENSG00000226367	ENSG00000048028	ENSG00000099901	ENSG00000073050	ENSG00000276747	ENSG00000263001	ENSG00000187735	ENSG00000026950
1378	ENSG00000226363	ENSG00000279141	ENSG00000128951	ENSG00000073060	ENSG00000276742	ENSG00000198959	ENSG00000164056	ENSG00000162174
1379	ENSG00000226355	ENSG00000146243	ENSG00000172922	ENSG00000073067	ENSG00000276728	ENSG00000111639	ENSG00000135624	ENSG00000132669
1380	ENSG00000226352	ENSG00000251259	ENSG00000103024	ENSG00000073111	ENSG00000276727	ENSG00000108819	ENSG00000162616	ENSG00000101132
1381	ENSG00000226337	ENSG00000282527	ENSG00000115677	ENSG00000073146	ENSG00000276718	ENSG00000198722	ENSG00000146731	ENSG00000232388
1382	ENSG00000226334	ENSG00000112304	ENSG00000116586	ENSG00000073150	ENSG00000276702	ENSG00000254999	ENSG00000006451	ENSG00000131408
1383	ENSG00000226332	ENSG00000112893	ENSG00000189159	ENSG00000073169	ENSG00000276698	ENSG00000119865	ENSG00000170248	ENSG00000105939
1384	ENSG00000226330	ENSG00000226149	ENSG00000178127	ENSG00000073282	ENSG00000276693	ENSG00000117228	ENSG00000011405	ENSG00000143013
1385	ENSG00000226328	ENSG00000138100	ENSG00000147065	ENSG00000073331	ENSG00000276691	ENSG00000268388	ENSG00000184005	ENSG00000162434
1386	ENSG00000226321	ENSG00000162409	ENSG00000142871	ENSG00000073350	ENSG00000276674	ENSG00000063046	ENSG00000197894	ENSG00000120438
1387	ENSG00000226320	ENSG00000250427	ENSG00000196411	ENSG00000073417	ENSG00000276663	ENSG00000181222	ENSG00000198399	ENSG00000088888
1388	ENSG00000226312	ENSG00000271185	ENSG00000144746	ENSG00000073464	ENSG00000276651	ENSG00000074842	ENSG00000100106	ENSG00000131724
1389	ENSG00000226172	ENSG00000168903	ENSG00000167085	ENSG00000073536	ENSG00000276649	ENSG00000006327	ENSG00000243449	ENSG00000138594
1390	ENSG00000226149	ENSG00000236532	ENSG00000115944	ENSG00000073578	ENSG00000276644	ENSG00000138594	ENSG00000133561	ENSG00000151693
1391	ENSG00000225903	ENSG00000272650	ENSG00000136770	ENSG00000073584	ENSG00000276631	ENSG00000215021	ENSG00000163875	ENSG00000196998
1392	ENSG00000225945	ENSG00000124256	ENSG00000213722	ENSG00000073598	ENSG00000276600	ENSG00000162032	ENSG00000088205	ENSG00000123444
1393	ENSG00000225975	ENSG00000250361	ENSG00000120675	ENSG00000073605	ENSG00000276597	ENSG00000136100	ENSG00000170365	ENSG00000128272
1394	ENSG00000225973	ENSG00000204934	ENSG00000261064	ENSG00000073614	ENSG00000276571	ENSG00000111669	ENSG00000134153	ENSG00000115128
1395	ENSG00000225969	ENSG00000272010	ENSG00000083896	ENSG00000073670	ENSG00000276566	ENSG00000105223	ENSG00000196562	ENSG00000254505
1396	ENSG00000225968	ENSG00000128683	ENSG00000205302	ENSG00000073711	ENSG00000276564	ENSG00000065978	ENSG00000071242	ENSG00000182326
1397	ENSG00000225964	ENSG00000165300	ENSG00000105677	ENSG00000073712	ENSG00000276557	ENSG00000171115	ENSG00000152234	ENSG00000147526
1398	ENSG00000225963	ENSG00000047597	ENSG00000143771	ENSG00000073734	ENSG00000276547	ENSG00000174839	ENSG00000170759	ENSG00000179335
1399	ENSG00000225956	ENSG00000237883	ENSG00000139793	ENSG00000073737	ENSG00000276542	ENSG00000181555	ENSG00000197943	ENSG00000144895
1400	ENSG00000225953	ENSG00000275688	ENSG00000141552	ENSG00000073754	ENSG00000276529	ENSG00000196975	ENSG00000174804	ENSG00000006831
1401	ENSG00000225951	ENSG00000225555	ENSG00000184371	ENSG00000073756	ENSG00000276527	ENSG00000159228	ENSG00000169429	ENSG00000147123
1402	ENSG00000225950	ENSG00000238279	ENSG00000162191	ENSG00000073792	ENSG00000276524	ENSG00000084754	ENSG00000118503	ENSG00000134996
1403	ENSG00000225948	ENSG00000275995	ENSG00000153774	ENSG00000073803	ENSG00000276523	ENSG00000122481	ENSG00000159377	ENSG00000165732
1404	ENSG00000225940	ENSG00000186185	ENSG00000160691	ENSG00000073849	ENSG00000276519	ENSG00000170873	ENSG00000137409	ENSG00000002587
1405	ENSG00000226137	ENSG00000168505	ENSG00000141367	ENSG00000073861	ENSG00000276509	ENSG00000122359	ENSG00000182944	ENSG00000134419
1406	ENSG00000225938	ENSG00000146197	ENSG00000232388	ENSG00000073910	ENSG00000276508	ENSG00000113594	ENSG00000125037	ENSG00000167565
1407	ENSG00000225937	ENSG00000066248	ENSG00000175390	ENSG00000073921	ENSG00000276500	ENSG00000131446	ENSG00000126005	ENSG00000163545
1408	ENSG00000225936	ENSG00000248690	ENSG00000134954	ENSG00000073969	ENSG00000276490	ENSG00000137962	ENSG00000186994	ENSG00000198805
1409	ENSG00000225932	ENSG00000068985	ENSG00000103490	ENSG00000074047	ENSG00000276488	ENSG00000128272	ENSG00000173327	ENSG00000101096
1410	ENSG00000225930	ENSG00000276261	ENSG00000125870	ENSG00000074054	ENSG00000276476	ENSG00000177156	ENSG00000109180	ENSG00000179094
1411	ENSG00000225929	ENSG00000274294	ENSG00000079459	ENSG00000074071	ENSG00000276473	ENSG00000162599	ENSG00000143183	ENSG00000176953
1412	ENSG00000225924	ENSG00000021488	ENSG00000100804	ENSG00000074181	ENSG00000276471	ENSG00000116667	ENSG00000225663	ENSG00000158352
1413	ENSG00000225921	ENSG00000185522	ENSG00000101940	ENSG00000074201	ENSG00000276462	ENSG00000120594	ENSG00000127483	ENSG00000111961
1414	ENSG00000225916	ENSG00000258405	ENSG00000135624	ENSG00000074211	ENSG00000276454	ENSG00000167978	ENSG00000105254	ENSG00000162493
1415	ENSG00000225914	ENSG00000242622	ENSG00000120963	ENSG00000074219	ENSG00000276449	ENSG00000119596	ENSG00000151702	ENSG00000125304
1416	ENSG00000225913	ENSG00000229047	ENSG00000038274	ENSG00000074266	ENSG00000276445	ENSG00000165672	ENSG00000134138	ENSG00000092148
1417	ENSG00000225978	ENSG00000268555	ENSG00000084754	ENSG00000074276	ENSG00000276436	ENSG00000105568	ENSG00000091879	ENSG00000185627
1418	ENSG00000225979	ENSG00000258818	ENSG00000198856	ENSG00000074317	ENSG00000276422	ENSG00000137710	ENSG00000049449	ENSG00000135940
1419	ENSG00000225981	ENSG00000211649	ENSG00000140464	ENSG00000074319	ENSG00000276418	ENSG00000137693	ENSG00000087088	ENSG00000186010
1420	ENSG00000225982	ENSG00000182472	ENSG00000176014	ENSG00000074356	ENSG00000276417	ENSG00000213203	ENSG00000120318	ENSG00000088986
1421	ENSG00000226125	ENSG00000107104	ENSG00000143797	ENSG00000074370	ENSG00000276410	ENSG00000171443	ENSG00000090776	ENSG00000159592
1422	ENSG00000226124	ENSG00000145451	ENSG00000175756	ENSG00000074410	ENSG00000276408	ENSG00000106153	ENSG00000169738	ENSG00000255112
1423	ENSG00000226115	ENSG00000119866	ENSG00000174175	ENSG00000074416	ENSG00000276406	ENSG00000255112	ENSG00000184007	ENSG00000143543
1424	ENSG00000226101	ENSG00000125744	ENSG00000196419	ENSG00000074527	ENSG00000276405	ENSG00000155506	ENSG00000165916	ENSG00000171824
1425	ENSG00000226097	ENSG00000100605	ENSG00000167770	ENSG00000074582	ENSG00000276399	ENSG00000197603	ENSG00000197879	ENSG00000074201
1426	ENSG00000226091	ENSG00000073861	ENSG00000169871	ENSG00000074590	ENSG00000276397	ENSG00000198856	ENSG00000143543	ENSG00000161547
1427	ENSG00000226088	ENSG00000188523	ENSG00000157554	ENSG00000074603	ENSG00000276384	ENSG00000078369	ENSG00000147274	ENSG00000169093
1428	ENSG00000226087	ENSG00000215424	ENSG00000111843	ENSG00000074621	ENSG00000276368	ENSG00000165240	ENSG00000196199	ENSG00000143819
1429	ENSG00000226067	ENSG00000105270	ENSG00000013583	ENSG00000074657	ENSG00000276348	ENSG00000153317	ENSG00000135363	ENSG00000273749
1430	ENSG00000226051	ENSG00000076650	ENSG00000107372	ENSG00000074660	ENSG00000276317	ENSG00000103152	ENSG00000165795	ENSG00000141179
1431	ENSG00000226047	ENSG00000189377	ENSG00000147649	ENSG00000074695	ENSG00000276308	ENSG00000113269	ENSG00000035403	ENSG00000148943
1432	ENSG00000226043	ENSG00000272265	ENSG00000091879	ENSG00000074696	ENSG00000276302	ENSG00000171222	ENSG00000141002	ENSG00000168397
1433	ENSG00000226032	ENSG00000174705	ENSG00000125266	ENSG00000074706	ENSG00000276293	ENSG00000107281	ENSG00000180398	ENSG00000119655
1434	ENSG00000226031	ENSG00000259171	ENSG00000136521	ENSG00000074755	ENSG00000276292	ENSG00000032444	ENSG00000168264	ENSG00000134817
1435	ENSG00000226029	ENSG00000189280	ENSG00000139684	ENSG00000074771	ENSG00000276289	ENSG00000099901	ENSG00000102908	ENSG00000132561
1436	ENSG00000226026	ENSG00000123096	ENSG00000148468	ENSG00000074800	ENSG00000276278	ENSG00000138190	ENSG00000135506	ENSG00000047644
1437	ENSG00000226022	ENSG00000263466	ENSG00000142864	ENSG00000074803	ENSG00000276272	ENSG00000130164	ENSG00000143570	ENSG00000104853
1438	ENSG00000226017	ENSG00000158856	ENSG00000125652	ENSG00000074842	ENSG00000276269	ENSG00000160180	ENSG00000170293	ENSG00000105254
1439	ENSG00000226012	ENSG00000264230	ENSG00000105185	ENSG00000074855	ENSG00000276266	ENSG00000110931	ENSG00000137815	ENSG00000096384
1440	ENSG00000226009	ENSG00000187105	ENSG00000087884	ENSG00000074935	ENSG00000276261	ENSG00000112576	ENSG00000204267	ENSG00000164828
1441	ENSG00000226007	ENSG00000111199	ENSG00000242574	ENSG00000074964	ENSG00000276259	ENSG00000092421	ENSG00000185551	ENSG00000241852
1442	ENSG00000226005	ENSG00000257553	ENSG00000184584	ENSG00000074966	ENSG00000276256	ENSG00000197601	ENSG00000117758	ENSG00000111540
1443	ENSG00000226004	ENSG00000256011	ENSG00000225921	ENSG00000075035	ENSG00000276255	ENSG00000106546	ENSG00000260314	ENSG00000142892
1444	ENSG00000226425	ENSG00000272288	ENSG00000137312	ENSG00000075043	ENSG00000276251	ENSG00000136261	ENSG00000157873	ENSG00000125995
1445	ENSG00000226438	ENSG00000264825	ENSG00000131116	ENSG00000075073	ENSG00000276250	ENSG00000148700	ENSG00000101940	ENSG00000102032
1446	ENSG00000226440	ENSG00000183160	ENSG00000133110	ENSG00000075089	ENSG00000276241	ENSG00000168385	ENSG00000087191	ENSG00000135108
1447	ENSG00000226759	ENSG00000080572	ENSG00000187498	ENSG00000075131	ENSG00000276234	ENSG00000159140	ENSG00000138061	ENSG00000163714
1448	ENSG00000226791	ENSG00000170324	ENSG00000103275	ENSG00000075142	ENSG00000276231	ENSG00000185088	ENSG00000160075	ENSG00000165506
1449	ENSG00000226784	ENSG00000256364	ENSG00000079482	ENSG00000075151	ENSG00000276216	ENSG00000100028	ENSG00000133110	ENSG00000133433
1450	ENSG00000226782	ENSG00000258136	ENSG00000182287	ENSG00000075188	ENSG00000276203	ENSG00000137575	ENSG00000116586	ENSG00000091640
1451	ENSG00000226780	ENSG00000269621	ENSG00000118705	ENSG00000075213	ENSG00000276188	ENSG00000141503	ENSG00000004399	ENSG00000130158
1452	ENSG00000226779	ENSG00000233757	ENSG00000101384	ENSG00000075218	ENSG00000276180	ENSG00000131196	ENSG00000024422	ENSG00000143575
1453	ENSG00000226777	ENSG00000258881	ENSG00000108854	ENSG00000075223	ENSG00000276166	ENSG00000221821	ENSG00000168734	ENSG00000163171
1454	ENSG00000226772	ENSG00000224063	ENSG00000197879	ENSG00000075234	ENSG00000276148	ENSG00000223501	ENSG00000150977	ENSG00000146281
1455	ENSG00000226770	ENSG00000275963	ENSG00000103145	ENSG00000075239	ENSG00000276136	ENSG00000141279	ENSG00000006327	ENSG00000174917
1456	ENSG00000226763	ENSG00000239791	ENSG00000174804	ENSG00000075240	ENSG00000276131	ENSG00000164096	ENSG00000005483	ENSG00000105700
1457	ENSG00000226762	ENSG00000108556	ENSG00000115738	ENSG00000075275	ENSG00000276128	ENSG00000255737	ENSG00000006831	ENSG00000136098
1458	ENSG00000226761	ENSG00000089012	ENSG00000018408	ENSG00000075290	ENSG00000276122	ENSG00000125810	ENSG00000182287	ENSG00000167272
1459	ENSG00000226757	ENSG00000186369	ENSG00000130748	ENSG00000075292	ENSG00000276121	ENSG00000129128	ENSG00000179091	ENSG00000118680
1460	ENSG00000226441	ENSG00000164611	ENSG00000152492	ENSG00000075303	ENSG00000276116	ENSG00000129657	ENSG00000087884	ENSG00000220205
1461	ENSG00000226756	ENSG00000101003	ENSG00000163956	ENSG00000075336	ENSG00000276110	ENSG00000086200	ENSG00000054267	ENSG00000167861
1462	ENSG00000226754	ENSG00000260101	ENSG00000140575	ENSG00000075340	ENSG00000276101	ENSG00000115159	ENSG00000155660	ENSG00000184785
1463	ENSG00000226752	ENSG00000120068	ENSG00000005810	ENSG00000075399	ENSG00000276093	ENSG00000143324	ENSG00000167085	ENSG00000196923
1464	ENSG00000226747	ENSG00000228140	ENSG00000186184	ENSG00000075407	ENSG00000276087	ENSG00000122852	ENSG00000175203	ENSG00000059758
1465	ENSG00000226746	ENSG00000076554	ENSG00000163931	ENSG00000075413	ENSG00000276085	ENSG00000141429	ENSG00000125818	ENSG00000175606
1466	ENSG00000226742	ENSG00000103184	ENSG00000107854	ENSG00000075415	ENSG00000276077	ENSG00000125458	ENSG00000103275	ENSG00000121774
1467	ENSG00000226717	ENSG00000260091	ENSG00000170248	ENSG00000075426	ENSG00000276075	ENSG00000197324	ENSG00000168938	ENSG00000133116
1468	ENSG00000226715	ENSG00000271996	ENSG00000160752	ENSG00000075461	ENSG00000276071	ENSG00000141971	ENSG00000168374	ENSG00000178127
1469	ENSG00000226711	ENSG00000170921	ENSG00000023734	ENSG00000075539	ENSG00000276063	ENSG00000260916	ENSG00000130313	ENSG00000089248
1470	ENSG00000226709	ENSG00000277597	ENSG00000137207	ENSG00000075568	ENSG00000276045	ENSG00000197448	ENSG00000182220	ENSG00000174021
1471	ENSG00000226706	ENSG00000135116	ENSG00000074071	ENSG00000075618	ENSG00000276043	ENSG00000099800	ENSG00000101421	ENSG00000123384
1472	ENSG00000226792	ENSG00000274248	ENSG00000106400	ENSG00000075643	ENSG00000276040	ENSG00000250479	ENSG00000146701	ENSG00000120279
1473	ENSG00000226797	ENSG00000101198	ENSG00000117114	ENSG00000075651	ENSG00000276030	ENSG00000114331	ENSG00000130731	ENSG00000184489
1474	ENSG00000226800	ENSG00000168758	ENSG00000039523	ENSG00000075673	ENSG00000276023	ENSG00000188643	ENSG00000167397	ENSG00000166794
1475	ENSG00000226803	ENSG00000283031	ENSG00000086065	ENSG00000075702	ENSG00000276017	ENSG00000115234	ENSG00000079332	ENSG00000173486
1476	ENSG00000226887	ENSG00000250131	ENSG00000183617	ENSG00000075711	ENSG00000276012	ENSG00000138646	ENSG00000141905	ENSG00000127483
1477	ENSG00000226883	ENSG00000112186	ENSG00000089220	ENSG00000075785	ENSG00000275995	ENSG00000165886	ENSG00000013364	ENSG00000198399
1478	ENSG00000226877	ENSG00000255145	ENSG00000134049	ENSG00000075790	ENSG00000275965	ENSG00000054148	ENSG00000129128	ENSG00000154978
1479	ENSG00000226876	ENSG00000081985	ENSG00000185187	ENSG00000075826	ENSG00000275964	ENSG00000184990	ENSG00000120265	ENSG00000198624
1480	ENSG00000226871	ENSG00000118514	ENSG00000105258	ENSG00000075856	ENSG00000275963	ENSG00000137393	ENSG00000123983	ENSG00000181163
1481	ENSG00000226864	ENSG00000182103	ENSG00000128731	ENSG00000075884	ENSG00000275954	ENSG00000158109	ENSG00000213585	ENSG00000125868
1482	ENSG00000226862	ENSG00000224023	ENSG00000129128	ENSG00000075886	ENSG00000275944	ENSG00000087088	ENSG00000163131	ENSG00000185651
1483	ENSG00000226856	ENSG00000119965	ENSG00000137478	ENSG00000075891	ENSG00000275936	ENSG00000143162	ENSG00000115944	ENSG00000243056
1484	ENSG00000231188	ENSG00000231970	ENSG00000089693	ENSG00000075914	ENSG00000275910	ENSG00000186642	ENSG00000164346	ENSG00000116106
1485	ENSG00000226851	ENSG00000231274	ENSG00000124795	ENSG00000075945	ENSG00000275902	ENSG00000177674	ENSG00000111481	ENSG00000196616
1486	ENSG00000226849	ENSG00000215014	ENSG00000165775	ENSG00000075975	ENSG00000275898	ENSG00000130726	ENSG00000120690	ENSG00000065526
1487	ENSG00000226846	ENSG00000110583	ENSG00000109787	ENSG00000076003	ENSG00000275897	ENSG00000196735	ENSG00000101745	ENSG00000235387
1488	ENSG00000226842	ENSG00000229414	ENSG00000075142	ENSG00000076043	ENSG00000275896	ENSG00000100612	ENSG00000167770	ENSG00000114353
1489	ENSG00000226835	ENSG00000279461	ENSG00000111321	ENSG00000076053	ENSG00000275895	ENSG00000105701	ENSG00000138071	ENSG00000169813
1490	ENSG00000226833	ENSG00000124374	ENSG00000111786	ENSG00000076067	ENSG00000275888	ENSG00000166913	ENSG00000174780	ENSG00000166938
1491	ENSG00000226828	ENSG00000234177	ENSG00000180370	ENSG00000076108	ENSG00000275880	ENSG00000169223	ENSG00000167088	ENSG00000138411
1492	ENSG00000226825	ENSG00000124786	ENSG00000196139	ENSG00000076201	ENSG00000275874	ENSG00000171425	ENSG00000213246	ENSG00000135111
1493	ENSG00000226822	ENSG00000268288	ENSG00000143256	ENSG00000076242	ENSG00000275871	ENSG00000185303	ENSG00000141959	ENSG00000133121
1494	ENSG00000226819	ENSG00000186193	ENSG00000167792	ENSG00000076248	ENSG00000275869	ENSG00000170955	ENSG00000168090	ENSG00000103335
1495	ENSG00000226816	ENSG00000273218	ENSG00000100567	ENSG00000076258	ENSG00000275857	ENSG00000106299	ENSG00000108848	ENSG00000116209
1496	ENSG00000226812	ENSG00000139438	ENSG00000177311	ENSG00000076321	ENSG00000275846	ENSG00000116209	ENSG00000175582	ENSG00000036530
1497	ENSG00000226808	ENSG00000140600	ENSG00000145247	ENSG00000076344	ENSG00000275835	ENSG00000107745	ENSG00000133800	ENSG00000111339
1498	ENSG00000226806	ENSG00000235820	ENSG00000125944	ENSG00000076351	ENSG00000275832	ENSG00000122378	ENSG00000132780	ENSG00000221838
1499	ENSG00000226698	ENSG00000260339	ENSG00000104960	ENSG00000076356	ENSG00000275830	ENSG00000169291	ENSG00000143771	ENSG00000100220
1500	ENSG00000226696	ENSG00000176692	ENSG00000105887	ENSG00000076382	ENSG00000275812	ENSG00000168685	ENSG00000131116	ENSG00000049245
1501	ENSG00000226690	ENSG00000223813	ENSG00000163479	ENSG00000076513	ENSG00000275807	ENSG00000157557	ENSG00000117862	ENSG00000123349
1502	ENSG00000226599	ENSG00000228750	ENSG00000136732	ENSG00000076554	ENSG00000275799	ENSG00000018408	ENSG00000159176	ENSG00000106546
1503	ENSG00000226581	ENSG00000158292	ENSG00000004399	ENSG00000076555	ENSG00000275793	ENSG00000128951	ENSG00000132471	ENSG00000008282
1504	ENSG00000226578	ENSG00000205018	ENSG00000099817	ENSG00000076604	ENSG00000275791	ENSG00000124225	ENSG00000103145	ENSG00000116752
1505	ENSG00000226571	ENSG00000148773	ENSG00000175203	ENSG00000076641	ENSG00000275778	ENSG00000118418	ENSG00000048649	ENSG00000168386
1506	ENSG00000226562	ENSG00000172318	ENSG00000006652	ENSG00000076650	ENSG00000275774	ENSG00000175471	ENSG00000164258	ENSG00000166266
1507	ENSG00000226548	ENSG00000072657	ENSG00000049860	ENSG00000076662	ENSG00000275765	ENSG00000255471	ENSG00000184990	ENSG00000067560
1508	ENSG00000226533	ENSG00000169814	ENSG00000214046	ENSG00000076685	ENSG00000275764	ENSG00000125818	ENSG00000205544	ENSG00000160211
1509	ENSG00000226530	ENSG00000137812	ENSG00000013364	ENSG00000076706	ENSG00000275763	ENSG00000137288	ENSG00000170430	ENSG00000150779
1510	ENSG00000226526	ENSG00000259177	ENSG00000114784	ENSG00000076716	ENSG00000275759	ENSG00000182621	ENSG00000155508	ENSG00000204569
1511	ENSG00000226516	ENSG00000100206	ENSG00000143183	ENSG00000076770	ENSG00000275743	ENSG00000142733	ENSG00000116285	ENSG00000175130
1512	ENSG00000226510	ENSG00000132744	ENSG00000166562	ENSG00000076826	ENSG00000275741	ENSG00000130052	ENSG00000136802	ENSG00000135387
1513	ENSG00000226508	ENSG00000133216	ENSG00000119013	ENSG00000076864	ENSG00000275740	ENSG00000167315	ENSG00000149798	ENSG00000139496
1514	ENSG00000226496	ENSG00000242419	ENSG00000128463	ENSG00000076924	ENSG00000275734	ENSG00000156976	ENSG00000186260	ENSG00000087302
1515	ENSG00000226484	ENSG00000260267	ENSG00000163110	ENSG00000076928	ENSG00000275728	ENSG00000213625	ENSG00000095370	ENSG00000173457
1516	ENSG00000226482	ENSG00000121211	ENSG00000167863	ENSG00000076944	ENSG00000275720	ENSG00000154518	ENSG00000107798	ENSG00000175756
1517	ENSG00000226479	ENSG00000262619	ENSG00000168090	ENSG00000076984	ENSG00000275719	ENSG00000073584	ENSG00000164741	ENSG00000004059
1518	ENSG00000226476	ENSG00000157483	ENSG00000070756	ENSG00000077009	ENSG00000275718	ENSG00000132507	ENSG00000188559	ENSG00000134308
1519	ENSG00000226472	ENSG00000205436	ENSG00000204272	ENSG00000077044	ENSG00000275714	ENSG00000176340	ENSG00000161638	ENSG00000067113
1520	ENSG00000226471	ENSG00000237512	ENSG00000145685	ENSG00000077063	ENSG00000275713	ENSG00000136842	ENSG00000154144	ENSG00000110852
1521	ENSG00000226465	ENSG00000248008	ENSG00000137959	ENSG00000077080	ENSG00000275710	ENSG00000119632	ENSG00000115350	ENSG00000114388
1522	ENSG00000226455	ENSG00000126467	ENSG00000075239	ENSG00000077092	ENSG00000275709	ENSG00000101445	ENSG00000137831	ENSG00000140575
1523	ENSG00000226453	ENSG00000240671	ENSG00000065057	ENSG00000077097	ENSG00000275703	ENSG00000025708	ENSG00000143079	ENSG00000080200
1524	ENSG00000226447	ENSG00000258365	ENSG00000131238	ENSG00000077147	ENSG00000275700	ENSG00000120742	ENSG00000196776	ENSG00000108828
1525	ENSG00000226445	ENSG00000170807	ENSG00000116754	ENSG00000077152	ENSG00000275691	ENSG00000074071	ENSG00000116161	ENSG00000168028
1526	ENSG00000226594	ENSG00000183044	ENSG00000101474	ENSG00000077157	ENSG00000275688	ENSG00000197321	ENSG00000105223	ENSG00000160948
1527	ENSG00000226601	ENSG00000244476	ENSG00000105379	ENSG00000077232	ENSG00000275676	ENSG00000120896	ENSG00000157554	ENSG00000174132
1528	ENSG00000226688	ENSG00000196748	ENSG00000173327	ENSG00000077235	ENSG00000275674	ENSG00000164985	ENSG00000074416	ENSG00000148541
1529	ENSG00000226604	ENSG00000233009	ENSG00000242372	ENSG00000077238	ENSG00000275672	ENSG00000166562	ENSG00000092531	ENSG00000168734
1530	ENSG00000226686	ENSG00000188163	ENSG00000057608	ENSG00000077254	ENSG00000275665	ENSG00000137496	ENSG00000058272	ENSG00000196196
1531	ENSG00000226679	ENSG00000245482	ENSG00000089159	ENSG00000077264	ENSG00000275649	ENSG00000160746	ENSG00000049245	ENSG00000117450
1532	ENSG00000226676	ENSG00000259488	ENSG00000133561	ENSG00000077274	ENSG00000275645	ENSG00000103479	ENSG00000109787	ENSG00000198467
1533	ENSG00000226674	ENSG00000203650	ENSG00000196196	ENSG00000077279	ENSG00000275638	ENSG00000147050	ENSG00000118855	ENSG00000103342
1534	ENSG00000226673	ENSG00000280670	ENSG00000173801	ENSG00000077312	ENSG00000275636	ENSG00000187051	ENSG00000073910	ENSG00000144674
1535	ENSG00000226669	ENSG00000171574	ENSG00000047849	ENSG00000077327	ENSG00000275632	ENSG00000154589	ENSG00000126254	ENSG00000198917
1536	ENSG00000226664	ENSG00000133107	ENSG00000205403	ENSG00000077348	ENSG00000275630	ENSG00000135363	ENSG00000164736	ENSG00000102572
1537	ENSG00000226661	ENSG00000155622	ENSG00000172493	ENSG00000077380	ENSG00000275620	ENSG00000177663	ENSG00000123179	ENSG00000126524
1538	ENSG00000226660	ENSG00000114859	ENSG00000187735	ENSG00000077420	ENSG00000275613	ENSG00000198795	ENSG00000042493	ENSG00000127774
1539	ENSG00000226659	ENSG00000278817	ENSG00000165678	ENSG00000077454	ENSG00000275591	ENSG00000153250	ENSG00000105968	ENSG00000164258
1540	ENSG00000226655	ENSG00000135709	ENSG00000135677	ENSG00000077458	ENSG00000275585	ENSG00000085719	ENSG00000116521	ENSG00000143222
1541	ENSG00000226650	ENSG00000136631	ENSG00000167088	ENSG00000077463	ENSG00000275582	ENSG00000122786	ENSG00000105699	ENSG00000248333
1542	ENSG00000226648	ENSG00000228412	ENSG00000099800	ENSG00000077498	ENSG00000275580	ENSG00000049245	ENSG00000085224	ENSG00000188846
1543	ENSG00000226647	ENSG00000232233	ENSG00000138279	ENSG00000077514	ENSG00000275569	ENSG00000144746	ENSG00000103335	ENSG00000105518
1544	ENSG00000226645	ENSG00000268754	ENSG00000198843	ENSG00000077522	ENSG00000275557	ENSG00000151491	ENSG00000142546	ENSG00000104870
1545	ENSG00000226644	ENSG00000124116	ENSG00000182551	ENSG00000077549	ENSG00000275552	ENSG00000164754	ENSG00000111321	ENSG00000091317
1546	ENSG00000226643	ENSG00000137309	ENSG00000124593	ENSG00000077585	ENSG00000275549	ENSG00000170144	ENSG00000111639	ENSG00000116906
1547	ENSG00000226640	ENSG00000277182	ENSG00000131871	ENSG00000077616	ENSG00000275532	ENSG00000204217	ENSG00000090060	ENSG00000231389
1548	ENSG00000226629	ENSG00000188868	ENSG00000233760	ENSG00000077684	ENSG00000275527	ENSG00000167004	ENSG00000139218	ENSG00000010327
1549	ENSG00000226627	ENSG00000147119	ENSG00000168906	ENSG00000077713	ENSG00000275516	ENSG00000041357	ENSG00000234961	ENSG00000178038
1550	ENSG00000226622	ENSG00000168779	ENSG00000184900	ENSG00000077721	ENSG00000275512	ENSG00000183617	ENSG00000105438	ENSG00000100764
1551	ENSG00000226609	ENSG00000204791	ENSG00000090273	ENSG00000077782	ENSG00000275496	ENSG00000128463	ENSG00000063245	ENSG00000138434
1552	ENSG00000226605	ENSG00000144852	ENSG00000105556	ENSG00000077800	ENSG00000275491	ENSG00000142910	ENSG00000163956	ENSG00000084112
1553	ENSG00000225905	ENSG00000163359	ENSG00000125458	ENSG00000077935	ENSG00000275489	ENSG00000132842	ENSG00000196411	ENSG00000140307
1554	ENSG00000225891	ENSG00000180921	ENSG00000135047	ENSG00000077942	ENSG00000275484	ENSG00000116678	ENSG00000140307	ENSG00000166128
1555	ENSG00000224877	ENSG00000233901	ENSG00000146386	ENSG00000077943	ENSG00000275481	ENSG00000116044	ENSG00000130741	ENSG00000110090
1556	ENSG00000225214	ENSG00000233852	ENSG00000168734	ENSG00000077984	ENSG00000275479	ENSG00000119705	ENSG00000145247	ENSG00000261236
1557	ENSG00000225279	ENSG00000179921	ENSG00000138449	ENSG00000078018	ENSG00000275476	ENSG00000169242	ENSG00000146425	ENSG00000179134
1558	ENSG00000225269	ENSG00000272334	ENSG00000151327	ENSG00000078043	ENSG00000275467	ENSG00000144668	ENSG00000147140	ENSG00000170545
1559	ENSG00000225265	ENSG00000112303	ENSG00000138185	ENSG00000078053	ENSG00000275465	ENSG00000111269	ENSG00000175768	ENSG00000187608
1560	ENSG00000225243	ENSG00000203469	ENSG00000106244	ENSG00000078061	ENSG00000275464	ENSG00000070010	ENSG00000006125	ENSG00000106100
1561	ENSG00000225235	ENSG00000043355	ENSG00000130731	ENSG00000078070	ENSG00000275457	ENSG00000103510	ENSG00000135185	ENSG00000055211
1562	ENSG00000225234	ENSG00000272979	ENSG00000097033	ENSG00000078081	ENSG00000275454	ENSG00000087191	ENSG00000168036	ENSG00000122203
1563	ENSG00000225231	ENSG00000154319	ENSG00000115350	ENSG00000078098	ENSG00000275450	ENSG00000173801	ENSG00000213145	ENSG00000214941
1564	ENSG00000225230	ENSG00000204278	ENSG00000159720	ENSG00000078114	ENSG00000275445	ENSG00000116406	ENSG00000185022	ENSG00000107562
1565	ENSG00000225226	ENSG00000276256	ENSG00000157110	ENSG00000078124	ENSG00000275443	ENSG00000174175	ENSG00000116260	ENSG00000185088
1566	ENSG00000225218	ENSG00000185670	ENSG00000124575	ENSG00000078140	ENSG00000275441	ENSG00000172590	ENSG00000088930	ENSG00000090615
1567	ENSG00000225216	ENSG00000142515	ENSG00000187051	ENSG00000078142	ENSG00000275438	ENSG00000126756	ENSG00000255198	ENSG00000107164
1568	ENSG00000225206	ENSG00000233817	ENSG00000162385	ENSG00000078177	ENSG00000275431	ENSG00000065243	ENSG00000136938	ENSG00000101474
1569	ENSG00000225144	ENSG00000233885	ENSG00000169291	ENSG00000078237	ENSG00000275418	ENSG00000213064	ENSG00000143256	ENSG00000166189
1570	ENSG00000225205	ENSG00000105501	ENSG00000152082	ENSG00000078246	ENSG00000275413	ENSG00000222041	ENSG00000130164	ENSG00000244754
1571	ENSG00000225203	ENSG00000258944	ENSG00000243056	ENSG00000078269	ENSG00000275410	ENSG00000129515	ENSG00000115484	ENSG00000085871
1572	ENSG00000225194	ENSG00000272361	ENSG00000168477	ENSG00000078295	ENSG00000275409	ENSG00000262664	ENSG00000075618	ENSG00000134046
1573	ENSG00000225190	ENSG00000250582	ENSG00000110092	ENSG00000078304	ENSG00000275401	ENSG00000077549	ENSG00000022277	ENSG00000163682
1574	ENSG00000225187	ENSG00000258435	ENSG00000035862	ENSG00000078328	ENSG00000275395	ENSG00000109572	ENSG00000141504	ENSG00000154889
1575	ENSG00000225181	ENSG00000231246	ENSG00000105254	ENSG00000078369	ENSG00000275392	ENSG00000182326	ENSG00000169228	ENSG00000160789
1576	ENSG00000225179	ENSG00000109339	ENSG00000175334	ENSG00000078399	ENSG00000275390	ENSG00000110958	ENSG00000267206	ENSG00000160710
1577	ENSG00000225177	ENSG00000269947	ENSG00000088448	ENSG00000078401	ENSG00000275389	ENSG00000103145	ENSG00000148516	ENSG00000132963
1578	ENSG00000225173	ENSG00000172062	ENSG00000106052	ENSG00000078403	ENSG00000275383	ENSG00000005882	ENSG00000061273	ENSG00000125378
1579	ENSG00000225172	ENSG00000135074	ENSG00000100216	ENSG00000078487	ENSG00000275379	ENSG00000131748	ENSG00000171988	ENSG00000168488
1580	ENSG00000225156	ENSG00000205838	ENSG00000133321	ENSG00000078549	ENSG00000275371	ENSG00000004779	ENSG00000101000	ENSG00000100142
1581	ENSG00000225280	ENSG00000137274	ENSG00000049449	ENSG00000078579	ENSG00000275367	ENSG00000205544	ENSG00000177889	ENSG00000112149
1582	ENSG00000225284	ENSG00000100079	ENSG00000101224	ENSG00000078589	ENSG00000275358	ENSG00000152492	ENSG00000141027	ENSG00000137393
1583	ENSG00000225285	ENSG00000114547	ENSG00000010256	ENSG00000078596	ENSG00000275356	ENSG00000130522	ENSG00000159720	ENSG00000140280
1584	ENSG00000225298	ENSG00000230641	ENSG00000213585	ENSG00000078618	ENSG00000275345	ENSG00000179950	ENSG00000125944	ENSG00000136444
1585	ENSG00000225420	ENSG00000184313	ENSG00000167615	ENSG00000078668	ENSG00000275342	ENSG00000149218	ENSG00000173193	ENSG00000187109
1586	ENSG00000225417	ENSG00000197594	ENSG00000112697	ENSG00000078674	ENSG00000275332	ENSG00000077312	ENSG00000100216	ENSG00000126005
1587	ENSG00000225411	ENSG00000254143	ENSG00000112419	ENSG00000078687	ENSG00000275329	ENSG00000102081	ENSG00000189060	ENSG00000160410
1588	ENSG00000225408	ENSG00000224666	ENSG00000072364	ENSG00000078699	ENSG00000275327	ENSG00000067113	ENSG00000135535	ENSG00000135390
1589	ENSG00000225407	ENSG00000205236	ENSG00000159167	ENSG00000078747	ENSG00000275322	ENSG00000111843	ENSG00000112769	ENSG00000151366
1590	ENSG00000225399	ENSG00000163449	ENSG00000005884	ENSG00000078795	ENSG00000275294	ENSG00000006015	ENSG00000099797	ENSG00000164733
1591	ENSG00000225393	ENSG00000104415	ENSG00000168300	ENSG00000078804	ENSG00000275278	ENSG00000109180	ENSG00000088448	ENSG00000198718
1592	ENSG00000225391	ENSG00000107518	ENSG00000179094	ENSG00000078808	ENSG00000275265	ENSG00000155659	ENSG00000085719	ENSG00000161649
1593	ENSG00000225383	ENSG00000234810	ENSG00000174231	ENSG00000078814	ENSG00000275263	ENSG00000204435	ENSG00000113141	ENSG00000101294
1594	ENSG00000225377	ENSG00000145681	ENSG00000092531	ENSG00000078898	ENSG00000275248	ENSG00000136810	ENSG00000100353	ENSG00000135821
1595	ENSG00000225376	ENSG00000152467	ENSG00000123933	ENSG00000078900	ENSG00000275243	ENSG00000104765	ENSG00000100811	ENSG00000114942
1596	ENSG00000225362	ENSG00000155970	ENSG00000115307	ENSG00000078902	ENSG00000275236	ENSG00000131174	ENSG00000112697	ENSG00000165775
1597	ENSG00000225361	ENSG00000226281	ENSG00000138085	ENSG00000078967	ENSG00000275234	ENSG00000143549	ENSG00000099250	ENSG00000078596
1598	ENSG00000225350	ENSG00000261219	ENSG00000089597	ENSG00000079101	ENSG00000275228	ENSG00000085788	ENSG00000162645	ENSG00000204628
1599	ENSG00000225342	ENSG00000269842	ENSG00000008294	ENSG00000079102	ENSG00000275226	ENSG00000145335	ENSG00000111144	ENSG00000151553
1600	ENSG00000225337	ENSG00000231830	ENSG00000167515	ENSG00000079112	ENSG00000275223	ENSG00000189221	ENSG00000008294	ENSG00000111640
1601	ENSG00000225335	ENSG00000132570	ENSG00000244187	ENSG00000079134	ENSG00000275221	ENSG00000061987	ENSG00000105701	ENSG00000138061
1602	ENSG00000225331	ENSG00000204544	ENSG00000185222	ENSG00000079150	ENSG00000275216	ENSG00000197724	ENSG00000198843	ENSG00000011405
1603	ENSG00000225328	ENSG00000183850	ENSG00000117228	ENSG00000079156	ENSG00000275212	ENSG00000112531	ENSG00000124767	ENSG00000115307
1604	ENSG00000225321	ENSG00000137804	ENSG00000205544	ENSG00000079215	ENSG00000275202	ENSG00000126432	ENSG00000105518	ENSG00000122085
1605	ENSG00000225315	ENSG00000244151	ENSG00000106615	ENSG00000079246	ENSG00000275198	ENSG00000127125	ENSG00000111077	ENSG00000174695
1606	ENSG00000225313	ENSG00000245067	ENSG00000140350	ENSG00000079257	ENSG00000275197	ENSG00000108091	ENSG00000078369	ENSG00000156482
1607	ENSG00000225311	ENSG00000215012	ENSG00000152601	ENSG00000079263	ENSG00000275185	ENSG00000023191	ENSG00000213676	ENSG00000175164
1608	ENSG00000225146	ENSG00000255136	ENSG00000129235	ENSG00000079277	ENSG00000275183	ENSG00000138246	ENSG00000176171	ENSG00000180957
1609	ENSG00000225140	ENSG00000132000	ENSG00000066322	ENSG00000079308	ENSG00000275180	ENSG00000138413	ENSG00000159346	ENSG00000065054
1610	ENSG00000225889	ENSG00000203685	ENSG00000119707	ENSG00000079313	ENSG00000275178	ENSG00000078018	ENSG00000167244	ENSG00000114125
1611	ENSG00000224934	ENSG00000258675	ENSG00000204256	ENSG00000079332	ENSG00000275173	ENSG00000170584	ENSG00000176978	ENSG00000105618
1612	ENSG00000224977	ENSG00000124171	ENSG00000152234	ENSG00000079335	ENSG00000275163	ENSG00000266412	ENSG00000117707	ENSG00000205155
1613	ENSG00000224969	ENSG00000163002	ENSG00000101335	ENSG00000079337	ENSG00000275158	ENSG00000141741	ENSG00000006652	ENSG00000085117
1614	ENSG00000224968	ENSG00000108381	ENSG00000022267	ENSG00000079385	ENSG00000275152	ENSG00000111596	ENSG00000137077	ENSG00000035687
1615	ENSG00000224965	ENSG00000154856	ENSG00000125970	ENSG00000079387	ENSG00000275139	ENSG00000101940	ENSG00000085662	ENSG00000116288
1616	ENSG00000224961	ENSG00000119715	ENSG00000059758	ENSG00000079393	ENSG00000275126	ENSG00000072135	ENSG00000158092	ENSG00000005020
1617	ENSG00000224958	ENSG00000203896	ENSG00000111676	ENSG00000079432	ENSG00000275120	ENSG00000152601	ENSG00000187051	ENSG00000144224
1618	ENSG00000224957	ENSG00000101440	ENSG00000157873	ENSG00000079435	ENSG00000275119	ENSG00000142973	ENSG00000137133	ENSG00000173465
1619	ENSG00000224950	ENSG00000161558	ENSG00000145632	ENSG00000079459	ENSG00000275111	ENSG00000153207	ENSG00000244687	ENSG00000111801
1620	ENSG00000224944	ENSG00000269966	ENSG00000134308	ENSG00000079462	ENSG00000275106	ENSG00000151746	ENSG00000106588	ENSG00000122705
1621	ENSG00000224940	ENSG00000256151	ENSG00000177889	ENSG00000079557	ENSG00000275091	ENSG00000008952	ENSG00000173391	ENSG00000163702
1622	ENSG00000224939	ENSG00000249993	ENSG00000143612	ENSG00000079616	ENSG00000275088	ENSG00000159640	ENSG00000158417	ENSG00000127329
1623	ENSG00000224933	ENSG00000158560	ENSG00000123562	ENSG00000079689	ENSG00000275074	ENSG00000005007	ENSG00000100225	ENSG00000142546
1624	ENSG00000225129	ENSG00000258800	ENSG00000061273	ENSG00000079691	ENSG00000275066	ENSG00000140350	ENSG00000196352	ENSG00000147669
1625	ENSG00000224924	ENSG00000149262	ENSG00000196586	ENSG00000079739	ENSG00000275063	ENSG00000198892	ENSG00000105379	ENSG00000108582
1626	ENSG00000224918	ENSG00000154511	ENSG00000105968	ENSG00000079785	ENSG00000275055	ENSG00000132432	ENSG00000073584	ENSG00000131100
1627	ENSG00000224916	ENSG00000198963	ENSG00000128739	ENSG00000079805	ENSG00000275052	ENSG00000175334	ENSG00000117614	ENSG00000172766
1628	ENSG00000224914	ENSG00000124743	ENSG00000169429	ENSG00000079819	ENSG00000275040	ENSG00000114125	ENSG00000232388	ENSG00000069702
1629	ENSG00000224905	ENSG00000133477	ENSG00000055609	ENSG00000079841	ENSG00000275025	ENSG00000158856	ENSG00000189266	ENSG00000148362
1630	ENSG00000224903	ENSG00000120322	ENSG00000070081	ENSG00000079931	ENSG00000275024	ENSG00000166681	ENSG00000133687	ENSG00000169519
1631	ENSG00000224901	ENSG00000171346	ENSG00000144381	ENSG00000079950	ENSG00000275023	ENSG00000225670	ENSG00000113369	ENSG00000185112
1632	ENSG00000224899	ENSG00000239801	ENSG00000001617	ENSG00000079974	ENSG00000275016	ENSG00000171314	ENSG00000189159	ENSG00000170515
1633	ENSG00000224897	ENSG00000095319	ENSG00000101160	ENSG00000079999	ENSG00000275005	ENSG00000162434	ENSG00000162407	ENSG00000120694
1634	ENSG00000224888	ENSG00000101452	ENSG00000058272	ENSG00000080007	ENSG00000275004	ENSG00000126883	ENSG00000119917	ENSG00000062650
1635	ENSG00000224884	ENSG00000169862	ENSG00000108561	ENSG00000080031	ENSG00000274997	ENSG00000182195	ENSG00000120594	ENSG00000069275
1636	ENSG00000224982	ENSG00000134824	ENSG00000141959	ENSG00000080166	ENSG00000274993	ENSG00000120693	ENSG00000119707	ENSG00000100883
1637	ENSG00000224984	ENSG00000258474	ENSG00000138398	ENSG00000080189	ENSG00000274987	ENSG00000005884	ENSG00000072506	ENSG00000137942
1638	ENSG00000224985	ENSG00000174599	ENSG00000197324	ENSG00000080200	ENSG00000274979	ENSG00000162430	ENSG00000100528	ENSG00000134871
1639	ENSG00000224995	ENSG00000180929	ENSG00000026297	ENSG00000080224	ENSG00000274944	ENSG00000136436	ENSG00000115594	ENSG00000126790
1640	ENSG00000225127	ENSG00000235652	ENSG00000165476	ENSG00000080293	ENSG00000274937	ENSG00000011405	ENSG00000179950	ENSG00000074800
1641	ENSG00000225126	ENSG00000164287	ENSG00000116473	ENSG00000080298	ENSG00000274933	ENSG00000125503	ENSG00000160014	ENSG00000100403
1642	ENSG00000225112	ENSG00000267523	ENSG00000223482	ENSG00000080345	ENSG00000274925	ENSG00000276293	ENSG00000139192	ENSG00000156049
1643	ENSG00000225110	ENSG00000236990	ENSG00000136213	ENSG00000080371	ENSG00000274922	ENSG00000011523	ENSG00000113068	ENSG00000149089
1644	ENSG00000225107	ENSG00000100228	ENSG00000127884	ENSG00000080493	ENSG00000274918	ENSG00000130707	ENSG00000205581	ENSG00000014164
1645	ENSG00000225106	ENSG00000100867	ENSG00000130706	ENSG00000080503	ENSG00000274904	ENSG00000131653	ENSG00000013441	ENSG00000011304
1646	ENSG00000225096	ENSG00000262732	ENSG00000033800	ENSG00000080511	ENSG00000274902	ENSG00000120833	ENSG00000055950	ENSG00000115946
1647	ENSG00000225087	ENSG00000253736	ENSG00000104518	ENSG00000080546	ENSG00000274898	ENSG00000147955	ENSG00000038274	ENSG00000089327
1648	ENSG00000225084	ENSG00000226312	ENSG00000170515	ENSG00000080561	ENSG00000274895	ENSG00000256013	ENSG00000145907	ENSG00000145012
1649	ENSG00000225083	ENSG00000177707	ENSG00000148700	ENSG00000080572	ENSG00000274893	ENSG00000143127	ENSG00000128789	ENSG00000128923
1650	ENSG00000225077	ENSG00000268889	ENSG00000101856	ENSG00000080573	ENSG00000274874	ENSG00000071859	ENSG00000081154	ENSG00000090621
1651	ENSG00000225076	ENSG00000116983	ENSG00000198382	ENSG00000080603	ENSG00000274859	ENSG00000120727	ENSG00000263001	ENSG00000126522
1652	ENSG00000225075	ENSG00000260271	ENSG00000100941	ENSG00000080608	ENSG00000274847	ENSG00000184500	ENSG00000164167	ENSG00000148484
1653	ENSG00000225064	ENSG00000236394	ENSG00000137100	ENSG00000080618	ENSG00000274840	ENSG00000274736	ENSG00000142733	ENSG00000136942
1654	ENSG00000225063	ENSG00000273582	ENSG00000184840	ENSG00000080644	ENSG00000274834	ENSG00000153395	ENSG00000150316	ENSG00000137500
1655	ENSG00000225058	ENSG00000136040	ENSG00000156052	ENSG00000080709	ENSG00000274833	ENSG00000113068	ENSG00000136521	ENSG00000095303
1656	ENSG00000225056	ENSG00000230149	ENSG00000170142	ENSG00000080802	ENSG00000274828	ENSG00000088448	ENSG00000126878	ENSG00000108774
1657	ENSG00000225044	ENSG00000228737	ENSG00000173726	ENSG00000080815	ENSG00000274827	ENSG00000137876	ENSG00000172922	ENSG00000149136
1658	ENSG00000225039	ENSG00000108602	ENSG00000023318	ENSG00000080819	ENSG00000274825	ENSG00000184203	ENSG00000147669	ENSG00000104324
1659	ENSG00000225037	ENSG00000172197	ENSG00000159377	ENSG00000080822	ENSG00000274818	ENSG00000122545	ENSG00000176101	ENSG00000044115
1660	ENSG00000225032	ENSG00000244383	ENSG00000102119	ENSG00000080823	ENSG00000274810	ENSG00000111275	ENSG00000138434	ENSG00000100307
1661	ENSG00000225007	ENSG00000057593	ENSG00000181904	ENSG00000080824	ENSG00000274808	ENSG00000105887	ENSG00000107372	ENSG00000067248
1662	ENSG00000225000	ENSG00000119973	ENSG00000143621	ENSG00000080839	ENSG00000274798	ENSG00000089289	ENSG00000132669	ENSG00000137726
1663	ENSG00000225431	ENSG00000249610	ENSG00000128284	ENSG00000080845	ENSG00000274797	ENSG00000104689	ENSG00000011105	ENSG00000111786
1664	ENSG00000225434	ENSG00000144229	ENSG00000022277	ENSG00000080854	ENSG00000274776	ENSG00000104231	ENSG00000164615	ENSG00000197894
1665	ENSG00000225437	ENSG00000255652	ENSG00000099783	ENSG00000080986	ENSG00000274767	ENSG00000125354	ENSG00000166228	ENSG00000197102
1666	ENSG00000225752	ENSG00000255655	ENSG00000133657	ENSG00000081014	ENSG00000274758	ENSG00000171735	ENSG00000196329	ENSG00000189159
1667	ENSG00000225791	ENSG00000171045	ENSG00000140307	ENSG00000081019	ENSG00000274752	ENSG00000089063	ENSG00000164985	ENSG00000108561
1668	ENSG00000225790	ENSG00000179774	ENSG00000187513	ENSG00000081026	ENSG00000274751	ENSG00000170515	ENSG00000164331	ENSG00000178538
1669	ENSG00000225783	ENSG00000253537	ENSG00000050820	ENSG00000081041	ENSG00000274750	ENSG00000146592	ENSG00000076067	ENSG00000083845
1670	ENSG00000225778	ENSG00000265888	ENSG00000179091	ENSG00000081051	ENSG00000274749	ENSG00000142864	ENSG00000234545	ENSG00000128245
1671	ENSG00000225775	ENSG00000095464	ENSG00000198900	ENSG00000081052	ENSG00000274723	ENSG00000203950	ENSG00000136237	ENSG00000269858
1672	ENSG00000225768	ENSG00000249180	ENSG00000238142	ENSG00000081059	ENSG00000274718	ENSG00000112697	ENSG00000260916	ENSG00000204217
1673	ENSG00000225767	ENSG00000230176	ENSG00000044115	ENSG00000081087	ENSG00000274712	ENSG00000154721	ENSG00000077380	ENSG00000163399
1674	ENSG00000225764	ENSG00000180044	ENSG00000135108	ENSG00000081138	ENSG00000274698	ENSG00000117500	ENSG00000124191	ENSG00000136404
1675	ENSG00000225762	ENSG00000204740	ENSG00000128789	ENSG00000081148	ENSG00000274695	ENSG00000171298	ENSG00000100242	ENSG00000104218
1676	ENSG00000225760	ENSG00000143028	ENSG00000104897	ENSG00000081154	ENSG00000274685	ENSG00000273899	ENSG00000174231	ENSG00000164111
1677	ENSG00000225756	ENSG00000256458	ENSG00000168938	ENSG00000081177	ENSG00000274678	ENSG00000136813	ENSG00000011295	ENSG00000185896
1678	ENSG00000225751	ENSG00000228889	ENSG00000111961	ENSG00000081181	ENSG00000274670	ENSG00000174804	ENSG00000005075	ENSG00000177963
1679	ENSG00000225439	ENSG00000236514	ENSG00000123143	ENSG00000081189	ENSG00000274653	ENSG00000229807	ENSG00000029363	ENSG00000055917
1680	ENSG00000225750	ENSG00000269927	ENSG00000137210	ENSG00000081237	ENSG00000274641	ENSG00000099995	ENSG00000117691	ENSG00000119138
1681	ENSG00000225746	ENSG00000139144	ENSG00000108848	ENSG00000081248	ENSG00000274630	ENSG00000123144	ENSG00000133789	ENSG00000084754
1682	ENSG00000225744	ENSG00000146477	ENSG00000166333	ENSG00000081277	ENSG00000274629	ENSG00000076201	ENSG00000102030	ENSG00000008952
1683	ENSG00000225742	ENSG00000229654	ENSG00000055211	ENSG00000081307	ENSG00000274618	ENSG00000165637	ENSG00000275302	ENSG00000126368
1684	ENSG00000225733	ENSG00000237073	ENSG00000159199	ENSG00000081320	ENSG00000274605	ENSG00000123143	ENSG00000144118	ENSG00000156467
1685	ENSG00000225731	ENSG00000148604	ENSG00000205581	ENSG00000081377	ENSG00000274600	ENSG00000120279	ENSG00000122565	ENSG00000138756
1686	ENSG00000225730	ENSG00000272727	ENSG00000162368	ENSG00000081386	ENSG00000274588	ENSG00000117114	ENSG00000082641	ENSG00000168653
1687	ENSG00000225725	ENSG00000273415	ENSG00000176171	ENSG00000081479	ENSG00000274576	ENSG00000185658	ENSG00000173674	ENSG00000160194
1688	ENSG00000225721	ENSG00000160801	ENSG00000175348	ENSG00000081665	ENSG00000274565	ENSG00000101558	ENSG00000196954	ENSG00000156642
1689	ENSG00000225706	ENSG00000181009	ENSG00000119185	ENSG00000081692	ENSG00000274561	ENSG00000185475	ENSG00000108582	ENSG00000143384
1690	ENSG00000225703	ENSG00000233967	ENSG00000167193	ENSG00000081721	ENSG00000274560	ENSG00000146701	ENSG00000128739	ENSG00000100316
1691	ENSG00000225792	ENSG00000251661	ENSG00000162599	ENSG00000081760	ENSG00000274554	ENSG00000145349	ENSG00000118689	ENSG00000089048
1692	ENSG00000225793	ENSG00000204625	ENSG00000151789	ENSG00000081791	ENSG00000274536	ENSG00000048707	ENSG00000069399	ENSG00000127022
1693	ENSG00000225794	ENSG00000237476	ENSG00000100311	ENSG00000081803	ENSG00000274523	ENSG00000129187	ENSG00000163319	ENSG00000076706
1694	ENSG00000225798	ENSG00000151704	ENSG00000165512	ENSG00000081818	ENSG00000274516	ENSG00000147883	ENSG00000198833	ENSG00000185787
1695	ENSG00000225886	ENSG00000184361	ENSG00000117614	ENSG00000081842	ENSG00000274515	ENSG00000127445	ENSG00000054116	ENSG00000104969
1696	ENSG00000225885	ENSG00000272791	ENSG00000179604	ENSG00000081853	ENSG00000274512	ENSG00000107862	ENSG00000090863	ENSG00000070831
1697	ENSG00000225882	ENSG00000005379	ENSG00000148362	ENSG00000081870	ENSG00000274508	ENSG00000131508	ENSG00000011304	ENSG00000066136
1698	ENSG00000225880	ENSG00000267314	ENSG00000116350	ENSG00000081913	ENSG00000274507	ENSG00000104960	ENSG00000165516	ENSG00000147592
1699	ENSG00000225879	ENSG00000273771	ENSG00000101460	ENSG00000081923	ENSG00000274501	ENSG00000112715	ENSG00000115380	ENSG00000125534
1700	ENSG00000225877	ENSG00000147488	ENSG00000077721	ENSG00000081985	ENSG00000274492	ENSG00000109111	ENSG00000136930	ENSG00000160310
1701	ENSG00000225873	ENSG00000144320	ENSG00000125991	ENSG00000082014	ENSG00000274478	ENSG00000131507	ENSG00000158864	ENSG00000105677
1702	ENSG00000225872	ENSG00000228261	ENSG00000137288	ENSG00000082068	ENSG00000274447	ENSG00000128829	ENSG00000099817	ENSG00000184497
1703	ENSG00000225868	ENSG00000271122	ENSG00000139343	ENSG00000082074	ENSG00000274444	ENSG00000143543	ENSG00000136770	ENSG00000162616
1704	ENSG00000225867	ENSG00000188573	ENSG00000156261	ENSG00000082126	ENSG00000274443	ENSG00000134590	ENSG00000131100	ENSG00000148303
1705	ENSG00000225857	ENSG00000274419	ENSG00000138668	ENSG00000082146	ENSG00000274425	ENSG00000228401	ENSG00000103415	ENSG00000239839
1706	ENSG00000225855	ENSG00000211716	ENSG00000138594	ENSG00000082153	ENSG00000274422	ENSG00000173726	ENSG00000169045	ENSG00000091490
1707	ENSG00000225850	ENSG00000244040	ENSG00000076043	ENSG00000082175	ENSG00000274419	ENSG00000006118	ENSG00000168288	ENSG00000165699
1708	ENSG00000225836	ENSG00000273008	ENSG00000111832	ENSG00000082196	ENSG00000274415	ENSG00000103502	ENSG00000173465	ENSG00000103966
1709	ENSG00000225833	ENSG00000272498	ENSG00000205220	ENSG00000082212	ENSG00000274414	ENSG00000204310	ENSG00000117899	ENSG00000162407
1710	ENSG00000225830	ENSG00000174950	ENSG00000198792	ENSG00000082213	ENSG00000274403	ENSG00000211450	ENSG00000198692	ENSG00000196323
1711	ENSG00000225828	ENSG00000170703	ENSG00000168894	ENSG00000082258	ENSG00000274400	ENSG00000164209	ENSG00000104325	ENSG00000108622
1712	ENSG00000225826	ENSG00000236279	ENSG00000125818	ENSG00000082269	ENSG00000274391	ENSG00000063854	ENSG00000196139	ENSG00000168496
1713	ENSG00000225822	ENSG00000205562	ENSG00000144724	ENSG00000082293	ENSG00000274387	ENSG00000169744	ENSG00000182004	ENSG00000082641
1714	ENSG00000225815	ENSG00000229739	ENSG00000075618	ENSG00000082397	ENSG00000274386	ENSG00000122515	ENSG00000167515	ENSG00000132965
1715	ENSG00000225807	ENSG00000272692	ENSG00000258289	ENSG00000082438	ENSG00000274383	ENSG00000110841	ENSG00000131196	ENSG00000119917
1716	ENSG00000225806	ENSG00000109610	ENSG00000035928	ENSG00000082458	ENSG00000274373	ENSG00000204264	ENSG00000117472	ENSG00000143256
1717	ENSG00000225805	ENSG00000273923	ENSG00000177879	ENSG00000082482	ENSG00000274372	ENSG00000158195	ENSG00000162585	ENSG00000101752
1718	ENSG00000225698	ENSG00000271755	ENSG00000084623	ENSG00000082497	ENSG00000274370	ENSG00000074695	ENSG00000185651	ENSG00000011422
1719	ENSG00000225697	ENSG00000264107	ENSG00000184916	ENSG00000082512	ENSG00000274367	ENSG00000106771	ENSG00000143252	ENSG00000124380
1720	ENSG00000225689	ENSG00000135063	ENSG00000100528	ENSG00000082515	ENSG00000274363	ENSG00000177311	ENSG00000196196	ENSG00000010278
1721	ENSG00000225556	ENSG00000111206	ENSG00000120438	ENSG00000082516	ENSG00000274349	ENSG00000070831	ENSG00000101460	ENSG00000163634
1722	ENSG00000225548	ENSG00000132832	ENSG00000137876	ENSG00000082556	ENSG00000274341	ENSG00000169217	ENSG00000177674	ENSG00000015133
1723	ENSG00000225546	ENSG00000180138	ENSG00000189060	ENSG00000082641	ENSG00000274340	ENSG00000186260	ENSG00000175866	ENSG00000198168
1724	ENSG00000225542	ENSG00000100362	ENSG00000263001	ENSG00000082684	ENSG00000274333	ENSG00000071282	ENSG00000061676	ENSG00000184307
1725	ENSG00000225539	ENSG00000153802	ENSG00000241685	ENSG00000082701	ENSG00000274331	ENSG00000151366	ENSG00000091640	ENSG00000090520
1726	ENSG00000225535	ENSG00000171570	ENSG00000185651	ENSG00000082781	ENSG00000274322	ENSG00000104419	ENSG00000023734	ENSG00000242372
1727	ENSG00000225532	ENSG00000273355	ENSG00000138434	ENSG00000082805	ENSG00000274317	ENSG00000131171	ENSG00000170776	ENSG00000173334
1728	ENSG00000225527	ENSG00000280890	ENSG00000138411	ENSG00000082898	ENSG00000274315	ENSG00000166295	ENSG00000139329	ENSG00000117707
1729	ENSG00000225526	ENSG00000055732	ENSG00000136802	ENSG00000082996	ENSG00000274312	ENSG00000160075	ENSG00000119640	ENSG00000064995
1730	ENSG00000225521	ENSG00000196993	ENSG00000105202	ENSG00000083067	ENSG00000274294	ENSG00000137573	ENSG00000136100	ENSG00000114315
1731	ENSG00000225518	ENSG00000225465	ENSG00000185043	ENSG00000083093	ENSG00000274292	ENSG00000130066	ENSG00000123636	ENSG00000111077
1732	ENSG00000225511	ENSG00000133101	ENSG00000164054	ENSG00000083097	ENSG00000274290	ENSG00000169813	ENSG00000205937	ENSG00000087274
1733	ENSG00000225506	ENSG00000174327	ENSG00000111144	ENSG00000083099	ENSG00000274286	ENSG00000135821	ENSG00000183978	ENSG00000148175
1734	ENSG00000225498	ENSG00000176406	ENSG00000101294	ENSG00000083123	ENSG00000274281	ENSG00000163565	ENSG00000170891	ENSG00000244879
1735	ENSG00000225493	ENSG00000196456	ENSG00000243449	ENSG00000083168	ENSG00000274276	ENSG00000172531	ENSG00000125266	ENSG00000166902
1736	ENSG00000225489	ENSG00000133063	ENSG00000175215	ENSG00000083223	ENSG00000274265	ENSG00000184867	ENSG00000167193	ENSG00000112936
1737	ENSG00000225484	ENSG00000113600	ENSG00000125656	ENSG00000083290	ENSG00000274259	ENSG00000147065	ENSG00000214046	ENSG00000178057
1738	ENSG00000225473	ENSG00000268592	ENSG00000213145	ENSG00000083307	ENSG00000274252	ENSG00000147649	ENSG00000079459	ENSG00000267107
1739	ENSG00000225472	ENSG00000278626	ENSG00000188641	ENSG00000083312	ENSG00000274251	ENSG00000011454	ENSG00000147027	ENSG00000145912
1740	ENSG00000225470	ENSG00000249898	ENSG00000130508	ENSG00000083444	ENSG00000274248	ENSG00000108826	ENSG00000102309	ENSG00000148737
1741	ENSG00000225465	ENSG00000122223	ENSG00000198399	ENSG00000083454	ENSG00000274238	ENSG00000177733	ENSG00000111832	ENSG00000117335
1742	ENSG00000225450	ENSG00000142252	ENSG00000145337	ENSG00000083457	ENSG00000274227	ENSG00000100138	ENSG00000140299	ENSG00000182158
1743	ENSG00000225446	ENSG00000105219	ENSG00000099341	ENSG00000083520	ENSG00000274225	ENSG00000044574	ENSG00000134996	ENSG00000121691
1744	ENSG00000225442	ENSG00000197251	ENSG00000150593	ENSG00000083535	ENSG00000274220	ENSG00000151779	ENSG00000101384	ENSG00000105825
1745	ENSG00000225555	ENSG00000279954	ENSG00000123179	ENSG00000083544	ENSG00000274215	ENSG00000171243	ENSG00000151929	ENSG00000143363
1746	ENSG00000225564	ENSG00000196132	ENSG00000007944	ENSG00000083622	ENSG00000274213	ENSG00000175550	ENSG00000175348	ENSG00000180198
1747	ENSG00000225684	ENSG00000214353	ENSG00000113845	ENSG00000083635	ENSG00000274211	ENSG00000159720	ENSG00000162385	ENSG00000158710
1748	ENSG00000225572	ENSG00000205642	ENSG00000269893	ENSG00000083642	ENSG00000274209	ENSG00000109971	ENSG00000179632	ENSG00000159210
1749	ENSG00000225683	ENSG00000160838	ENSG00000163520	ENSG00000083720	ENSG00000274198	ENSG00000166595	ENSG00000213015	ENSG00000184640
1750	ENSG00000225680	ENSG00000225007	ENSG00000126067	ENSG00000083750	ENSG00000274191	ENSG00000090372	ENSG00000130520	ENSG00000173163
1751	ENSG00000225676	ENSG00000116544	ENSG00000115963	ENSG00000083782	ENSG00000274184	ENSG00000072110	ENSG00000075239	ENSG00000186577
1752	ENSG00000225675	ENSG00000279152	ENSG00000131100	ENSG00000083799	ENSG00000274183	ENSG00000117906	ENSG00000144426	ENSG00000067836
1753	ENSG00000225670	ENSG00000226995	ENSG00000184489	ENSG00000083807	ENSG00000274180	ENSG00000137831	ENSG00000169021	ENSG00000114331
1754	ENSG00000225663	ENSG00000130377	ENSG00000138119	ENSG00000083812	ENSG00000274177	ENSG00000138172	ENSG00000144724	ENSG00000099783
1755	ENSG00000225655	ENSG00000155897	ENSG00000110711	ENSG00000083814	ENSG00000274173	ENSG00000147677	ENSG00000185043	ENSG00000114200
1756	ENSG00000225652	ENSG00000133069	ENSG00000092421	ENSG00000083817	ENSG00000274156	ENSG00000155096	ENSG00000153071	ENSG00000173915
1757	ENSG00000225647	ENSG00000105246	ENSG00000165672	ENSG00000083828	ENSG00000274124	ENSG00000105373	ENSG00000175471	ENSG00000167182
1758	ENSG00000225643	ENSG00000258908	ENSG00000138029	ENSG00000083838	ENSG00000274104	ENSG00000092010	ENSG00000119185	ENSG00000084463
1759	ENSG00000225640	ENSG00000119946	ENSG00000204843	ENSG00000083844	ENSG00000274092	ENSG00000143252	ENSG00000178449	ENSG00000087095
1760	ENSG00000225637	ENSG00000169203	ENSG00000063245	ENSG00000083845	ENSG00000274070	ENSG00000000003	ENSG00000169871	ENSG00000079691
1761	ENSG00000225632	ENSG00000272656	ENSG00000135185	ENSG00000083857	ENSG00000274044	ENSG00000119048	ENSG00000135108	ENSG00000272047
1762	ENSG00000225626	ENSG00000236886	ENSG00000129003	ENSG00000083896	ENSG00000274029	ENSG00000242259	ENSG00000205302	ENSG00000130066
1763	ENSG00000225614	ENSG00000211753	ENSG00000263639	ENSG00000083937	ENSG00000274021	ENSG00000196405	ENSG00000031698	ENSG00000179820
1764	ENSG00000225611	ENSG00000272678	ENSG00000184497	ENSG00000084070	ENSG00000274020	ENSG00000087302	ENSG00000088833	ENSG00000102100
1765	ENSG00000225610	ENSG00000211934	ENSG00000185608	ENSG00000084072	ENSG00000274015	ENSG00000010270	ENSG00000244274	ENSG00000114902
1766	ENSG00000225606	ENSG00000204175	ENSG00000171443	ENSG00000084073	ENSG00000274002	ENSG00000213983	ENSG00000090273	ENSG00000126261
1767	ENSG00000225602	ENSG00000005471	ENSG00000146731	ENSG00000084090	ENSG00000273998	ENSG00000035141	ENSG00000096088	ENSG00000167553
1768	ENSG00000225595	ENSG00000057468	ENSG00000153187	ENSG00000084092	ENSG00000273983	ENSG00000069702	ENSG00000105983	ENSG00000136630
1769	ENSG00000225588	ENSG00000183324	ENSG00000149823	ENSG00000084093	ENSG00000273982	ENSG00000055950	ENSG00000124795	ENSG00000134463
1770	ENSG00000225579	ENSG00000180245	ENSG00000108588	ENSG00000084110	ENSG00000273980	ENSG00000089220	ENSG00000159840	ENSG00000157978
1771	ENSG00000225578	ENSG00000262558	ENSG00000124126	ENSG00000084112	ENSG00000273976	ENSG00000134779	ENSG00000244038	ENSG00000205758
1772	ENSG00000231187	ENSG00000273107	ENSG00000119421	ENSG00000084207	ENSG00000273972	ENSG00000135679	ENSG00000167792	ENSG00000025796
1773	ENSG00000231231	ENSG00000228010	ENSG00000141933	ENSG00000084234	ENSG00000273971	ENSG00000168672	ENSG00000123143	ENSG00000100393
1774	ENSG00000231189	ENSG00000197614	ENSG00000100075	ENSG00000084444	ENSG00000273965	ENSG00000149823	ENSG00000157045	ENSG00000137207
1775	ENSG00000236751	ENSG00000271155	ENSG00000117899	ENSG00000084453	ENSG00000273958	ENSG00000114315	ENSG00000007080	ENSG00000163785
1776	ENSG00000236799	ENSG00000160183	ENSG00000128609	ENSG00000084463	ENSG00000273925	ENSG00000134294	ENSG00000131238	ENSG00000167283
1777	ENSG00000236795	ENSG00000165259	ENSG00000273149	ENSG00000084623	ENSG00000273923	ENSG00000008394	ENSG00000135720	ENSG00000171735
1778	ENSG00000236790	ENSG00000179943	ENSG00000152661	ENSG00000084628	ENSG00000273920	ENSG00000136877	ENSG00000052795	ENSG00000137871
1779	ENSG00000236782	ENSG00000161031	ENSG00000071073	ENSG00000084636	ENSG00000273901	ENSG00000204642	ENSG00000149100	ENSG00000103319
1780	ENSG00000236780	ENSG00000224363	ENSG00000137409	ENSG00000084652	ENSG00000273899	ENSG00000044115	ENSG00000263155	ENSG00000086189
1781	ENSG00000236778	ENSG00000237233	ENSG00000198833	ENSG00000084674	ENSG00000273891	ENSG00000168785	ENSG00000054118	ENSG00000104723
1782	ENSG00000236772	ENSG00000239480	ENSG00000017797	ENSG00000084676	ENSG00000273890	ENSG00000143653	ENSG00000074071	ENSG00000165487
1783	ENSG00000236761	ENSG00000225218	ENSG00000148290	ENSG00000084693	ENSG00000273888	ENSG00000122565	ENSG00000106052	ENSG00000140995
1784	ENSG00000236760	ENSG00000226659	ENSG00000157916	ENSG00000084710	ENSG00000273877	ENSG00000100982	ENSG00000133961	ENSG00000102316
1785	ENSG00000236756	ENSG00000258451	ENSG00000162407	ENSG00000084731	ENSG00000273841	ENSG00000078902	ENSG00000071073	ENSG00000189403
1786	ENSG00000236754	ENSG00000165731	ENSG00000031698	ENSG00000084733	ENSG00000273838	ENSG00000166741	ENSG00000082153	ENSG00000126561
1787	ENSG00000236747	ENSG00000156172	ENSG00000129518	ENSG00000084734	ENSG00000273828	ENSG00000255198	ENSG00000165732	ENSG00000143774
1788	ENSG00000236671	ENSG00000101134	ENSG00000006831	ENSG00000084754	ENSG00000273824	ENSG00000176731	ENSG00000073712	ENSG00000198909
1789	ENSG00000236740	ENSG00000172264	ENSG00000119917	ENSG00000084764	ENSG00000273821	ENSG00000115368	ENSG00000255471	ENSG00000136527
1790	ENSG00000236733	ENSG00000269755	ENSG00000126698	ENSG00000084774	ENSG00000273820	ENSG00000181381	ENSG00000233760	ENSG00000178074
1791	ENSG00000236723	ENSG00000145217	ENSG00000137496	ENSG00000085063	ENSG00000273816	ENSG00000137161	ENSG00000136950	ENSG00000118257
1792	ENSG00000236714	ENSG00000280870	ENSG00000158417	ENSG00000085185	ENSG00000273812	ENSG00000166228	ENSG00000028137	ENSG00000135776
1793	ENSG00000236708	ENSG00000100427	ENSG00000143543	ENSG00000085224	ENSG00000273805	ENSG00000171202	ENSG00000134590	ENSG00000100632
1794	ENSG00000236703	ENSG00000273139	ENSG00000140931	ENSG00000085231	ENSG00000273802	ENSG00000205323	ENSG00000102898	ENSG00000237651
1795	ENSG00000236700	ENSG00000198826	ENSG00000100811	ENSG00000085265	ENSG00000273796	ENSG00000151353	ENSG00000159352	ENSG00000135404
1796	ENSG00000236699	ENSG00000183439	ENSG00000159403	ENSG00000085274	ENSG00000273783	ENSG00000177889	ENSG00000168522	ENSG00000143933
1797	ENSG00000236682	ENSG00000187796	ENSG00000161542	ENSG00000085365	ENSG00000273777	ENSG00000162616	ENSG00000164754	ENSG00000163041
1798	ENSG00000236677	ENSG00000166923	ENSG00000181104	ENSG00000085377	ENSG00000273771	ENSG00000154978	ENSG00000139687	ENSG00000197498
1799	ENSG00000236676	ENSG00000267049	ENSG00000144426	ENSG00000085382	ENSG00000273765	ENSG00000126524	ENSG00000050165	ENSG00000119661
1800	ENSG00000236810	ENSG00000187475	ENSG00000161526	ENSG00000085415	ENSG00000273760	ENSG00000170860	ENSG00000138185	ENSG00000176386
1801	ENSG00000236819	ENSG00000155265	ENSG00000168036	ENSG00000085433	ENSG00000273759	ENSG00000109079	ENSG00000172725	ENSG00000163807
1802	ENSG00000236823	ENSG00000223486	ENSG00000249915	ENSG00000085449	ENSG00000273749	ENSG00000105258	ENSG00000010244	ENSG00000147813
1803	ENSG00000236824	ENSG00000258096	ENSG00000141027	ENSG00000085465	ENSG00000273748	ENSG00000116560	ENSG00000004455	ENSG00000071537
1804	ENSG00000236935	ENSG00000234129	ENSG00000164308	ENSG00000085491	ENSG00000273747	ENSG00000082898	ENSG00000155876	ENSG00000166450
1805	ENSG00000236924	ENSG00000143367	ENSG00000128917	ENSG00000085511	ENSG00000273733	ENSG00000164032	ENSG00000105677	ENSG00000100934
1806	ENSG00000236921	ENSG00000167281	ENSG00000177105	ENSG00000085514	ENSG00000273729	ENSG00000135441	ENSG00000172602	ENSG00000102934
1807	ENSG00000236915	ENSG00000213859	ENSG00000167191	ENSG00000085552	ENSG00000273723	ENSG00000249915	ENSG00000157601	ENSG00000147548
1808	ENSG00000236914	ENSG00000231426	ENSG00000203879	ENSG00000085563	ENSG00000273711	ENSG00000103222	ENSG00000177105	ENSG00000079246
1809	ENSG00000236911	ENSG00000204055	ENSG00000111077	ENSG00000085644	ENSG00000273706	ENSG00000126067	ENSG00000163762	ENSG00000131236
1810	ENSG00000236908	ENSG00000267231	ENSG00000174099	ENSG00000085662	ENSG00000273703	ENSG00000213316	ENSG00000128917	ENSG00000163788
1811	ENSG00000236892	ENSG00000276269	ENSG00000047410	ENSG00000085719	ENSG00000273702	ENSG00000134851	ENSG00000099204	ENSG00000010626
1812	ENSG00000236886	ENSG00000196565	ENSG00000127054	ENSG00000085721	ENSG00000273687	ENSG00000141699	ENSG00000136997	ENSG00000127481
1813	ENSG00000236883	ENSG00000227477	ENSG00000142188	ENSG00000085733	ENSG00000273680	ENSG00000145337	ENSG00000100034	ENSG00000160201
1814	ENSG00000236882	ENSG00000272654	ENSG00000158769	ENSG00000085741	ENSG00000273674	ENSG00000134046	ENSG00000142188	ENSG00000104897
1815	ENSG00000236874	ENSG00000258777	ENSG00000185432	ENSG00000085760	ENSG00000273669	ENSG00000137269	ENSG00000128731	ENSG00000126267
1816	ENSG00000236871	ENSG00000226386	ENSG00000143079	ENSG00000085788	ENSG00000273664	ENSG00000175348	ENSG00000213614	ENSG00000059377
1817	ENSG00000236869	ENSG00000203688	ENSG00000151702	ENSG00000085831	ENSG00000273659	ENSG00000055211	ENSG00000101224	ENSG00000075089
1818	ENSG00000236866	ENSG00000115902	ENSG00000132780	ENSG00000085832	ENSG00000273650	ENSG00000080503	ENSG00000165775	ENSG00000100461
1819	ENSG00000236861	ENSG00000237976	ENSG00000164346	ENSG00000085840	ENSG00000273619	ENSG00000132424	ENSG00000137100	ENSG00000107798
1820	ENSG00000236859	ENSG00000159399	ENSG00000169756	ENSG00000085871	ENSG00000273618	ENSG00000090013	ENSG00000023318	ENSG00000172183
1821	ENSG00000236849	ENSG00000249474	ENSG00000123983	ENSG00000085872	ENSG00000273611	ENSG00000182492	ENSG00000076706	ENSG00000198130
1822	ENSG00000236846	ENSG00000227938	ENSG00000228401	ENSG00000085978	ENSG00000273604	ENSG00000129422	ENSG00000177879	ENSG00000185236
1823	ENSG00000236842	ENSG00000266397	ENSG00000165527	ENSG00000085982	ENSG00000273599	ENSG00000111276	ENSG00000111142	ENSG00000241973
1824	ENSG00000236841	ENSG00000165071	ENSG00000182871	ENSG00000085998	ENSG00000273590	ENSG00000010278	ENSG00000166979	ENSG00000183696
1825	ENSG00000236838	ENSG00000017483	ENSG00000031081	ENSG00000085999	ENSG00000273582	ENSG00000152193	ENSG00000005108	ENSG00000204120
1826	ENSG00000236833	ENSG00000251586	ENSG00000147669	ENSG00000086015	ENSG00000273576	ENSG00000115380	ENSG00000131966	ENSG00000170293
1827	ENSG00000236673	ENSG00000232560	ENSG00000104894	ENSG00000086061	ENSG00000273565	ENSG00000167363	ENSG00000244187	ENSG00000122679
1828	ENSG00000236665	ENSG00000250049	ENSG00000119335	ENSG00000086062	ENSG00000273559	ENSG00000160310	ENSG00000108798	ENSG00000149600
1829	ENSG00000236404	ENSG00000282998	ENSG00000070010	ENSG00000086065	ENSG00000273554	ENSG00000230989	ENSG00000106682	ENSG00000116586
1830	ENSG00000236466	ENSG00000254622	ENSG00000115604	ENSG00000086102	ENSG00000273552	ENSG00000177042	ENSG00000149600	ENSG00000100348
1831	ENSG00000236502	ENSG00000254777	ENSG00000076067	ENSG00000086159	ENSG00000273551	ENSG00000140497	ENSG00000143149	ENSG00000133401
1832	ENSG00000236501	ENSG00000258323	ENSG00000124155	ENSG00000086189	ENSG00000273542	ENSG00000107863	ENSG00000127774	ENSG00000120705
1833	ENSG00000236499	ENSG00000197635	ENSG00000137831	ENSG00000086200	ENSG00000273523	ENSG00000119013	ENSG00000174175	ENSG00000126945
1834	ENSG00000236498	ENSG00000113396	ENSG00000158092	ENSG00000086205	ENSG00000273521	ENSG00000131779	ENSG00000063854	ENSG00000093167
1835	ENSG00000236497	ENSG00000281189	ENSG00000159176	ENSG00000086232	ENSG00000273514	ENSG00000187109	ENSG00000125835	ENSG00000088387
1836	ENSG00000236495	ENSG00000224074	ENSG00000189227	ENSG00000086288	ENSG00000273507	ENSG00000151553	ENSG00000160691	ENSG00000102921
1837	ENSG00000236494	ENSG00000172061	ENSG00000116521	ENSG00000086289	ENSG00000273493	ENSG00000186298	ENSG00000127445	ENSG00000101290
1838	ENSG00000236481	ENSG00000247765	ENSG00000074319	ENSG00000086300	ENSG00000273492	ENSG00000085662	ENSG00000148154	ENSG00000170248
1839	ENSG00000236471	ENSG00000251629	ENSG00000175471	ENSG00000086475	ENSG00000273489	ENSG00000132376	ENSG00000101161	ENSG00000140931
1840	ENSG00000236469	ENSG00000261113	ENSG00000148154	ENSG00000086504	ENSG00000273487	ENSG00000099341	ENSG00000154096	ENSG00000073921
1841	ENSG00000236467	ENSG00000005513	ENSG00000005020	ENSG00000086506	ENSG00000273486	ENSG00000128739	ENSG00000125445	ENSG00000105379
1842	ENSG00000236463	ENSG00000157353	ENSG00000160799	ENSG00000086544	ENSG00000273485	ENSG00000157554	ENSG00000125458	ENSG00000123737
1843	ENSG00000236663	ENSG00000163106	ENSG00000177303	ENSG00000086548	ENSG00000273483	ENSG00000115649	ENSG00000113648	ENSG00000166946
1844	ENSG00000236461	ENSG00000262686	ENSG00000121774	ENSG00000086570	ENSG00000273481	ENSG00000181481	ENSG00000171345	ENSG00000048828
1845	ENSG00000236453	ENSG00000215595	ENSG00000144218	ENSG00000086589	ENSG00000273476	ENSG00000189159	ENSG00000198171	ENSG00000122644
1846	ENSG00000236452	ENSG00000253983	ENSG00000253729	ENSG00000086598	ENSG00000273474	ENSG00000137100	ENSG00000112419	ENSG00000134352
1847	ENSG00000236451	ENSG00000139656	ENSG00000204392	ENSG00000086619	ENSG00000273473	ENSG00000157514	ENSG00000101017	ENSG00000134333
1848	ENSG00000236449	ENSG00000181001	ENSG00000039560	ENSG00000086666	ENSG00000273472	ENSG00000100106	ENSG00000066336	ENSG00000128654
1849	ENSG00000236445	ENSG00000120057	ENSG00000086598	ENSG00000086696	ENSG00000273464	ENSG00000175826	ENSG00000005102	ENSG00000168952
1850	ENSG00000236434	ENSG00000111271	ENSG00000151929	ENSG00000086712	ENSG00000273456	ENSG00000125775	ENSG00000186470	ENSG00000103534
1851	ENSG00000236432	ENSG00000228923	ENSG00000148053	ENSG00000086717	ENSG00000273455	ENSG00000144224	ENSG00000146247	ENSG00000035928
1852	ENSG00000236427	ENSG00000101349	ENSG00000163788	ENSG00000086730	ENSG00000273454	ENSG00000128595	ENSG00000175550	ENSG00000173726
1853	ENSG00000236426	ENSG00000232977	ENSG00000143252	ENSG00000086758	ENSG00000273450	ENSG00000185432	ENSG00000148400	ENSG00000163513
1854	ENSG00000236423	ENSG00000251323	ENSG00000225663	ENSG00000086827	ENSG00000273449	ENSG00000163754	ENSG00000166130	ENSG00000152894
1855	ENSG00000236507	ENSG00000265194	ENSG00000189077	ENSG00000086848	ENSG00000273448	ENSG00000168002	ENSG00000138029	ENSG00000122642
1856	ENSG00000236508	ENSG00000245552	ENSG00000114331	ENSG00000086967	ENSG00000273447	ENSG00000205220	ENSG00000141741	ENSG00000081154
1857	ENSG00000236510	ENSG00000163347	ENSG00000188677	ENSG00000086991	ENSG00000273445	ENSG00000125970	ENSG00000163636	ENSG00000117174
1858	ENSG00000236514	ENSG00000141433	ENSG00000106682	ENSG00000087008	ENSG00000273443	ENSG00000197894	ENSG00000116649	ENSG00000171522
1859	ENSG00000236662	ENSG00000261671	ENSG00000197536	ENSG00000087053	ENSG00000273442	ENSG00000168894	ENSG00000145901	ENSG00000179950
1860	ENSG00000236658	ENSG00000272631	ENSG00000115216	ENSG00000087076	ENSG00000273437	ENSG00000169592	ENSG00000150779	ENSG00000168884
1861	ENSG00000236653	ENSG00000276436	ENSG00000115685	ENSG00000087077	ENSG00000273428	ENSG00000117461	ENSG00000204256	ENSG00000149257
1862	ENSG00000236651	ENSG00000156222	ENSG00000126653	ENSG00000087085	ENSG00000273424	ENSG00000277972	ENSG00000161526	ENSG00000165240
1863	ENSG00000236648	ENSG00000164588	ENSG00000114125	ENSG00000087087	ENSG00000273419	ENSG00000105220	ENSG00000159403	ENSG00000128052
1864	ENSG00000236643	ENSG00000275720	ENSG00000257103	ENSG00000087088	ENSG00000273416	ENSG00000049540	ENSG00000116667	ENSG00000137513
1865	ENSG00000236641	ENSG00000119919	ENSG00000169976	ENSG00000087095	ENSG00000273415	ENSG00000150760	ENSG00000080822	ENSG00000149357
1866	ENSG00000236627	ENSG00000174990	ENSG00000171345	ENSG00000087111	ENSG00000273413	ENSG00000079462	ENSG00000160799	ENSG00000078369
1867	ENSG00000236618	ENSG00000236452	ENSG00000078668	ENSG00000087116	ENSG00000273409	ENSG00000106105	ENSG00000108826	ENSG00000170222
1868	ENSG00000236617	ENSG00000160307	ENSG00000175582	ENSG00000087128	ENSG00000273407	ENSG00000103642	ENSG00000133318	ENSG00000132485
1869	ENSG00000236611	ENSG00000257219	ENSG00000150779	ENSG00000087152	ENSG00000273406	ENSG00000121774	ENSG00000062716	ENSG00000166526
1870	ENSG00000236609	ENSG00000167333	ENSG00000125901	ENSG00000087157	ENSG00000273403	ENSG00000169129	ENSG00000101335	ENSG00000127824
1871	ENSG00000236601	ENSG00000149656	ENSG00000122565	ENSG00000087191	ENSG00000273402	ENSG00000113739	ENSG00000103266	ENSG00000092036
1872	ENSG00000236591	ENSG00000272768	ENSG00000135316	ENSG00000087206	ENSG00000273399	ENSG00000253729	ENSG00000111885	ENSG00000213949
1873	ENSG00000236559	ENSG00000223949	ENSG00000111011	ENSG00000087237	ENSG00000273398	ENSG00000175197	ENSG00000126088	ENSG00000155962
1874	ENSG00000236548	ENSG00000254862	ENSG00000117362	ENSG00000087245	ENSG00000273396	ENSG00000102755	ENSG00000184277	ENSG00000117748
1875	ENSG00000236546	ENSG00000206579	ENSG00000171314	ENSG00000087250	ENSG00000273394	ENSG00000275052	ENSG00000131669	ENSG00000106153
1876	ENSG00000236540	ENSG00000197992	ENSG00000145833	ENSG00000087253	ENSG00000273391	ENSG00000144381	ENSG00000101856	ENSG00000198844
1877	ENSG00000236536	ENSG00000133134	ENSG00000114541	ENSG00000087258	ENSG00000273387	ENSG00000171552	ENSG00000005020	ENSG00000145741
1878	ENSG00000236532	ENSG00000268416	ENSG00000123992	ENSG00000087263	ENSG00000273384	ENSG00000069275	ENSG00000125870	ENSG00000096093
1879	ENSG00000236528	ENSG00000245975	ENSG00000005108	ENSG00000087269	ENSG00000273382	ENSG00000164346	ENSG00000146386	ENSG00000136783
1880	ENSG00000236526	ENSG00000239377	ENSG00000128534	ENSG00000087274	ENSG00000273381	ENSG00000143420	ENSG00000107262	ENSG00000266338
1881	ENSG00000236519	ENSG00000267927	ENSG00000173674	ENSG00000087299	ENSG00000273375	ENSG00000131370	ENSG00000148290	ENSG00000146859
1882	ENSG00000236936	ENSG00000166897	ENSG00000102580	ENSG00000087301	ENSG00000273374	ENSG00000091640	ENSG00000006015	ENSG00000084733
1883	ENSG00000236939	ENSG00000267394	ENSG00000168159	ENSG00000087302	ENSG00000273373	ENSG00000104341	ENSG00000120686	ENSG00000263639
1884	ENSG00000236948	ENSG00000128045	ENSG00000198585	ENSG00000087303	ENSG00000273372	ENSG00000099783	ENSG00000244879	ENSG00000182287
1885	ENSG00000237324	ENSG00000260417	ENSG00000069399	ENSG00000087338	ENSG00000273369	ENSG00000146278	ENSG00000108671	ENSG00000164039
1886	ENSG00000237361	ENSG00000257817	ENSG00000123636	ENSG00000087365	ENSG00000273367	ENSG00000163430	ENSG00000137845	ENSG00000091409
1887	ENSG00000237359	ENSG00000157193	ENSG00000132530	ENSG00000087448	ENSG00000273365	ENSG00000143499	ENSG00000127481	ENSG00000164403
1888	ENSG00000237357	ENSG00000237775	ENSG00000146247	ENSG00000087470	ENSG00000273362	ENSG00000176101	ENSG00000116350	ENSG00000024422
1889	ENSG00000237352	ENSG00000180139	ENSG00000196776	ENSG00000087494	ENSG00000273361	ENSG00000153179	ENSG00000100567	ENSG00000177410
1890	ENSG00000237343	ENSG00000122691	ENSG00000074590	ENSG00000087495	ENSG00000273356	ENSG00000177731	ENSG00000143753	ENSG00000086504
1891	ENSG00000237341	ENSG00000263105	ENSG00000250479	ENSG00000087502	ENSG00000273355	ENSG00000012822	ENSG00000166562	ENSG00000006652
1892	ENSG00000237339	ENSG00000148680	ENSG00000105808	ENSG00000087510	ENSG00000273348	ENSG00000120802	ENSG00000198408	ENSG00000213625
1893	ENSG00000237336	ENSG00000270996	ENSG00000170776	ENSG00000087586	ENSG00000273344	ENSG00000197879	ENSG00000106537	ENSG00000138185
1894	ENSG00000237331	ENSG00000137558	ENSG00000162616	ENSG00000087589	ENSG00000273342	ENSG00000145990	ENSG00000130175	ENSG00000172500
1895	ENSG00000237330	ENSG00000226969	ENSG00000117906	ENSG00000087842	ENSG00000273341	ENSG00000104728	ENSG00000152804	ENSG00000173660
1896	ENSG00000237328	ENSG00000132671	ENSG00000184058	ENSG00000087884	ENSG00000273338	ENSG00000081189	ENSG00000119421	ENSG00000174175
1897	ENSG00000237320	ENSG00000254187	ENSG00000100711	ENSG00000087903	ENSG00000273335	ENSG00000162174	ENSG00000128849	ENSG00000162408
1898	ENSG00000236961	ENSG00000188396	ENSG00000138071	ENSG00000087995	ENSG00000273331	ENSG00000179091	ENSG00000136527	ENSG00000117592
1899	ENSG00000237311	ENSG00000272583	ENSG00000159228	ENSG00000088002	ENSG00000273329	ENSG00000071054	ENSG00000180370	ENSG00000110955
1900	ENSG00000237310	ENSG00000006659	ENSG00000167645	ENSG00000088035	ENSG00000273325	ENSG00000117362	ENSG00000101596	ENSG00000133574
1901	ENSG00000237301	ENSG00000254254	ENSG00000134153	ENSG00000088038	ENSG00000273321	ENSG00000033170	ENSG00000157916	ENSG00000115947
1902	ENSG00000237298	ENSG00000222017	ENSG00000103266	ENSG00000088053	ENSG00000273320	ENSG00000058673	ENSG00000139684	ENSG00000136830
1903	ENSG00000237292	ENSG00000254975	ENSG00000115594	ENSG00000088179	ENSG00000273319	ENSG00000186908	ENSG00000090013	ENSG00000007376
1904	ENSG00000237289	ENSG00000254429	ENSG00000124733	ENSG00000088205	ENSG00000273314	ENSG00000198408	ENSG00000141759	ENSG00000070010
1905	ENSG00000237286	ENSG00000267334	ENSG00000185340	ENSG00000088247	ENSG00000273313	ENSG00000187498	ENSG00000100941	ENSG00000141002
1906	ENSG00000237281	ENSG00000273407	ENSG00000100592	ENSG00000088256	ENSG00000273312	ENSG00000076554	ENSG00000157110	ENSG00000091164
1907	ENSG00000237262	ENSG00000145920	ENSG00000138190	ENSG00000088280	ENSG00000273308	ENSG00000135486	ENSG00000204316	ENSG00000198576
1908	ENSG00000237254	ENSG00000231682	ENSG00000143127	ENSG00000088298	ENSG00000273306	ENSG00000162734	ENSG00000165644	ENSG00000157106
1909	ENSG00000237250	ENSG00000249992	ENSG00000157601	ENSG00000088305	ENSG00000273305	ENSG00000156162	ENSG00000075420	ENSG00000113387
1910	ENSG00000237370	ENSG00000251676	ENSG00000115091	ENSG00000088320	ENSG00000273301	ENSG00000185236	ENSG00000070010	ENSG00000115268
1911	ENSG00000237371	ENSG00000211786	ENSG00000184277	ENSG00000088325	ENSG00000273300	ENSG00000157637	ENSG00000213639	ENSG00000121879
1912	ENSG00000237372	ENSG00000271382	ENSG00000140682	ENSG00000088356	ENSG00000273297	ENSG00000171155	ENSG00000173801	ENSG00000117862
1913	ENSG00000237380	ENSG00000158901	ENSG00000168303	ENSG00000088367	ENSG00000273295	ENSG00000130520	ENSG00000171421	ENSG00000180488
1914	ENSG00000237471	ENSG00000236318	ENSG00000107798	ENSG00000088386	ENSG00000273294	ENSG00000171729	ENSG00000116898	ENSG00000159403
1915	ENSG00000237464	ENSG00000250266	ENSG00000169418	ENSG00000088387	ENSG00000273293	ENSG00000104946	ENSG00000232119	ENSG00000014123
1916	ENSG00000237463	ENSG00000236641	ENSG00000134056	ENSG00000088448	ENSG00000273291	ENSG00000106992	ENSG00000165416	ENSG00000172336
1917	ENSG00000237461	ENSG00000254606	ENSG00000269821	ENSG00000088451	ENSG00000273289	ENSG00000134444	ENSG00000126653	ENSG00000178449
1918	ENSG00000237457	ENSG00000235122	ENSG00000067048	ENSG00000088538	ENSG00000273287	ENSG00000087365	ENSG00000091164	ENSG00000136448
1919	ENSG00000237453	ENSG00000116254	ENSG00000177885	ENSG00000088543	ENSG00000273275	ENSG00000198585	ENSG00000222041	ENSG00000124785
1920	ENSG00000237452	ENSG00000244558	ENSG00000150316	ENSG00000088682	ENSG00000273274	ENSG00000163125	ENSG00000115977	ENSG00000084623
1921	ENSG00000237441	ENSG00000092009	ENSG00000134184	ENSG00000088726	ENSG00000273272	ENSG00000177951	ENSG00000035862	ENSG00000125375
1922	ENSG00000237440	ENSG00000168427	ENSG00000087365	ENSG00000088727	ENSG00000273271	ENSG00000137409	ENSG00000189077	ENSG00000101557
1923	ENSG00000237438	ENSG00000186710	ENSG00000124151	ENSG00000088756	ENSG00000273270	ENSG00000164867	ENSG00000124214	ENSG00000102024
1924	ENSG00000237436	ENSG00000139797	ENSG00000132581	ENSG00000088766	ENSG00000273269	ENSG00000114796	ENSG00000182492	ENSG00000156976
1925	ENSG00000237429	ENSG00000211694	ENSG00000136100	ENSG00000088808	ENSG00000273267	ENSG00000133433	ENSG00000025293	ENSG00000186446
1926	ENSG00000237424	ENSG00000132031	ENSG00000127946	ENSG00000088812	ENSG00000273265	ENSG00000148516	ENSG00000130702	ENSG00000000419
1927	ENSG00000237423	ENSG00000071909	ENSG00000134287	ENSG00000088826	ENSG00000273264	ENSG00000173486	ENSG00000108175	ENSG00000069020
1928	ENSG00000237422	ENSG00000155367	ENSG00000064393	ENSG00000088827	ENSG00000273262	ENSG00000174547	ENSG00000242372	ENSG00000072163
1929	ENSG00000237419	ENSG00000258959	ENSG00000101421	ENSG00000088833	ENSG00000273261	ENSG00000116459	ENSG00000104960	ENSG00000138722
1930	ENSG00000237414	ENSG00000272701	ENSG00000137815	ENSG00000088836	ENSG00000273259	ENSG00000115128	ENSG00000136240	ENSG00000149131
1931	ENSG00000237401	ENSG00000132259	ENSG00000131196	ENSG00000088854	ENSG00000273258	ENSG00000187079	ENSG00000138107	ENSG00000061273
1932	ENSG00000237399	ENSG00000226455	ENSG00000185305	ENSG00000088876	ENSG00000273257	ENSG00000102316	ENSG00000115866	ENSG00000156256
1933	ENSG00000237390	ENSG00000176381	ENSG00000121691	ENSG00000088881	ENSG00000273254	ENSG00000237651	ENSG00000089006	ENSG00000113657
1934	ENSG00000237389	ENSG00000269145	ENSG00000124783	ENSG00000088888	ENSG00000273253	ENSG00000097033	ENSG00000110917	ENSG00000221983
1935	ENSG00000237387	ENSG00000101115	ENSG00000172725	ENSG00000088899	ENSG00000273249	ENSG00000005075	ENSG00000150593	ENSG00000139083
1936	ENSG00000237385	ENSG00000162771	ENSG00000004455	ENSG00000088926	ENSG00000273248	ENSG00000101224	ENSG00000140350	ENSG00000149798
1937	ENSG00000237248	ENSG00000152705	ENSG00000119396	ENSG00000088930	ENSG00000273247	ENSG00000187231	ENSG00000134954	ENSG00000118363
1938	ENSG00000237243	ENSG00000181656	ENSG00000135535	ENSG00000088970	ENSG00000273245	ENSG00000038219	ENSG00000089356	ENSG00000189056
1939	ENSG00000237234	ENSG00000269699	ENSG00000101193	ENSG00000088986	ENSG00000273243	ENSG00000175130	ENSG00000277972	ENSG00000069998
1940	ENSG00000237080	ENSG00000278514	ENSG00000176101	ENSG00000088992	ENSG00000273240	ENSG00000086598	ENSG00000103490	ENSG00000181991
1941	ENSG00000237074	ENSG00000005073	ENSG00000168374	ENSG00000089006	ENSG00000273233	ENSG00000107317	ENSG00000086666	ENSG00000204301
1942	ENSG00000237073	ENSG00000242578	ENSG00000101084	ENSG00000089012	ENSG00000273230	ENSG00000130787	ENSG00000163866	ENSG00000124155
1943	ENSG00000237070	ENSG00000162757	ENSG00000186577	ENSG00000089022	ENSG00000273226	ENSG00000126088	ENSG00000129515	ENSG00000100911
1944	ENSG00000237063	ENSG00000236120	ENSG00000128185	ENSG00000089041	ENSG00000273221	ENSG00000213949	ENSG00000140750	ENSG00000016864
1945	ENSG00000237057	ENSG00000089558	ENSG00000136279	ENSG00000089048	ENSG00000273219	ENSG00000179981	ENSG00000164463	ENSG00000130402
1946	ENSG00000237054	ENSG00000173805	ENSG00000116161	ENSG00000089050	ENSG00000273218	ENSG00000138495	ENSG00000271204	ENSG00000147854
1947	ENSG00000237036	ENSG00000232684	ENSG00000173821	ENSG00000089053	ENSG00000273214	ENSG00000176978	ENSG00000105202	ENSG00000133142
1948	ENSG00000237031	ENSG00000253633	ENSG00000133142	ENSG00000089057	ENSG00000273212	ENSG00000118515	ENSG00000136235	ENSG00000154518
1949	ENSG00000237027	ENSG00000092853	ENSG00000078369	ENSG00000089060	ENSG00000273211	ENSG00000138185	ENSG00000137497	ENSG00000108010
1950	ENSG00000237017	ENSG00000167968	ENSG00000169398	ENSG00000089063	ENSG00000273210	ENSG00000171204	ENSG00000163788	ENSG00000102144
1951	ENSG00000237015	ENSG00000156206	ENSG00000100142	ENSG00000089091	ENSG00000273209	ENSG00000224877	ENSG00000084733	ENSG00000170873
1952	ENSG00000237013	ENSG00000171711	ENSG00000149196	ENSG00000089094	ENSG00000273204	ENSG00000169100	ENSG00000132530	ENSG00000160058
1953	ENSG00000237009	ENSG00000253939	ENSG00000177156	ENSG00000089101	ENSG00000273203	ENSG00000100280	ENSG00000149091	ENSG00000109111
1954	ENSG00000237002	ENSG00000272632	ENSG00000196352	ENSG00000089116	ENSG00000273199	ENSG00000118503	ENSG00000205220	ENSG00000136240
1955	ENSG00000237001	ENSG00000114923	ENSG00000149100	ENSG00000089123	ENSG00000273198	ENSG00000072310	ENSG00000204568	ENSG00000186566
1956	ENSG00000236991	ENSG00000198846	ENSG00000159352	ENSG00000089127	ENSG00000273196	ENSG00000175938	ENSG00000159200	ENSG00000163565
1957	ENSG00000236990	ENSG00000225913	ENSG00000012983	ENSG00000089154	ENSG00000273192	ENSG00000105379	ENSG00000052841	ENSG00000120306
1958	ENSG00000236989	ENSG00000262112	ENSG00000119537	ENSG00000089159	ENSG00000273188	ENSG00000131236	ENSG00000078668	ENSG00000135862
1959	ENSG00000236986	ENSG00000225107	ENSG00000211651	ENSG00000089163	ENSG00000273183	ENSG00000150630	ENSG00000175215	ENSG00000132334
1960	ENSG00000236985	ENSG00000260691	ENSG00000101132	ENSG00000089169	ENSG00000273181	ENSG00000115419	ENSG00000111716	ENSG00000120675
1961	ENSG00000236980	ENSG00000261934	ENSG00000076706	ENSG00000089177	ENSG00000273180	ENSG00000109756	ENSG00000196975	ENSG00000075420
1962	ENSG00000236975	ENSG00000130700	ENSG00000079332	ENSG00000089195	ENSG00000273179	ENSG00000114982	ENSG00000238142	ENSG00000198492
1963	ENSG00000236968	ENSG00000271943	ENSG00000054148	ENSG00000089199	ENSG00000273177	ENSG00000149541	ENSG00000180992	ENSG00000205544
1964	ENSG00000237076	ENSG00000204624	ENSG00000127445	ENSG00000089220	ENSG00000273176	ENSG00000107874	ENSG00000005810	ENSG00000092096
1965	ENSG00000237087	ENSG00000159784	ENSG00000115204	ENSG00000089225	ENSG00000273175	ENSG00000139687	ENSG00000172172	ENSG00000116679
1966	ENSG00000237233	ENSG00000108309	ENSG00000081154	ENSG00000089234	ENSG00000273174	ENSG00000106538	ENSG00000064042	ENSG00000162819
1967	ENSG00000237094	ENSG00000257345	ENSG00000137486	ENSG00000089248	ENSG00000273173	ENSG00000143753	ENSG00000140497	ENSG00000087253
1968	ENSG00000237232	ENSG00000265933	ENSG00000143753	ENSG00000089250	ENSG00000273172	ENSG00000163875	ENSG00000059758	ENSG00000177156
1969	ENSG00000237224	ENSG00000251010	ENSG00000179950	ENSG00000089289	ENSG00000273167	ENSG00000136051	ENSG00000184500	ENSG00000102931
1970	ENSG00000237222	ENSG00000226308	ENSG00000116857	ENSG00000089327	ENSG00000273165	ENSG00000168066	ENSG00000106771	ENSG00000243749
1971	ENSG00000237220	ENSG00000230084	ENSG00000128585	ENSG00000089335	ENSG00000273162	ENSG00000244879	ENSG00000269893	ENSG00000133398
1972	ENSG00000237212	ENSG00000229881	ENSG00000004864	ENSG00000089351	ENSG00000273160	ENSG00000158747	ENSG00000106245	ENSG00000110696
1973	ENSG00000237208	ENSG00000227713	ENSG00000010810	ENSG00000089356	ENSG00000273156	ENSG00000196976	ENSG00000114209	ENSG00000111676
1974	ENSG00000237190	ENSG00000226352	ENSG00000257727	ENSG00000089472	ENSG00000273155	ENSG00000124831	ENSG00000169756	ENSG00000122786
1975	ENSG00000237188	ENSG00000227712	ENSG00000144848	ENSG00000089486	ENSG00000273154	ENSG00000166619	ENSG00000129055	ENSG00000077147
1976	ENSG00000237187	ENSG00000227708	ENSG00000145246	ENSG00000089505	ENSG00000273153	ENSG00000172661	ENSG00000087253	ENSG00000077380
1977	ENSG00000237181	ENSG00000229882	ENSG00000152804	ENSG00000089558	ENSG00000273151	ENSG00000061273	ENSG00000116670	ENSG00000163463
1978	ENSG00000237179	ENSG00000226355	ENSG00000100242	ENSG00000089597	ENSG00000273149	ENSG00000120533	ENSG00000154589	ENSG00000164032
1979	ENSG00000237174	ENSG00000226266	ENSG00000117862	ENSG00000089639	ENSG00000273148	ENSG00000188554	ENSG00000136842	ENSG00000124766
1980	ENSG00000237172	ENSG00000230091	ENSG00000127419	ENSG00000089682	ENSG00000273145	ENSG00000076043	ENSG00000100592	ENSG00000177595
1981	ENSG00000237167	ENSG00000230113	ENSG00000116260	ENSG00000089685	ENSG00000273143	ENSG00000112079	ENSG00000148484	ENSG00000148358
1982	ENSG00000237166	ENSG00000229950	ENSG00000166750	ENSG00000089692	ENSG00000273142	ENSG00000145494	ENSG00000124155	ENSG00000117523
1983	ENSG00000237149	ENSG00000227695	ENSG00000213676	ENSG00000089693	ENSG00000273141	ENSG00000125991	ENSG00000157637	ENSG00000130803
1984	ENSG00000237138	ENSG00000230107	ENSG00000205981	ENSG00000089723	ENSG00000273139	ENSG00000110696	ENSG00000108424	ENSG00000073910
1985	ENSG00000237136	ENSG00000227818	ENSG00000255471	ENSG00000089737	ENSG00000273138	ENSG00000130175	ENSG00000105323	ENSG00000196850
1986	ENSG00000237133	ENSG00000229960	ENSG00000130589	ENSG00000089775	ENSG00000273137	ENSG00000167772	ENSG00000104824	ENSG00000100030
1987	ENSG00000237128	ENSG00000226272	ENSG00000108523	ENSG00000089818	ENSG00000273136	ENSG00000139163	ENSG00000138411	ENSG00000164850
1988	ENSG00000237126	ENSG00000227824	ENSG00000133789	ENSG00000089847	ENSG00000273133	ENSG00000114395	ENSG00000131724	ENSG00000110092
1989	ENSG00000237125	ENSG00000229869	ENSG00000132471	ENSG00000089902	ENSG00000273132	ENSG00000139182	ENSG00000225484	ENSG00000174099
1990	ENSG00000237101	ENSG00000227908	ENSG00000115183	ENSG00000089916	ENSG00000273129	ENSG00000205981	ENSG00000140464	ENSG00000197448
1991	ENSG00000236412	ENSG00000229867	ENSG00000143554	ENSG00000090006	ENSG00000273125	ENSG00000066044	ENSG00000116729	ENSG00000167311
1992	ENSG00000236403	ENSG00000229862	ENSG00000147140	ENSG00000090013	ENSG00000273124	ENSG00000100221	ENSG00000126261	ENSG00000116473
1993	ENSG00000237476	ENSG00000229951	ENSG00000198612	ENSG00000090020	ENSG00000273123	ENSG00000143443	ENSG00000095787	ENSG00000184983
1994	ENSG00000235749	ENSG00000230115	ENSG00000139218	ENSG00000090054	ENSG00000273119	ENSG00000148834	ENSG00000065485	ENSG00000107372
1995	ENSG00000235795	ENSG00000230124	ENSG00000055950	ENSG00000090060	ENSG00000273117	ENSG00000172534	ENSG00000053371	ENSG00000174720
1996	ENSG00000235790	ENSG00000227186	ENSG00000104765	ENSG00000090061	ENSG00000273115	ENSG00000241404	ENSG00000106244	ENSG00000170892
1997	ENSG00000235785	ENSG00000227906	ENSG00000134873	ENSG00000090097	ENSG00000273113	ENSG00000258819	ENSG00000136279	ENSG00000006015
1998	ENSG00000235782	ENSG00000226291	ENSG00000133318	ENSG00000090104	ENSG00000273110	ENSG00000059758	ENSG00000169418	ENSG00000140455
1999	ENSG00000235781	ENSG00000230099	ENSG00000134996	ENSG00000090263	ENSG00000273108	ENSG00000125844	ENSG00000196504	ENSG00000167515
[truncated: 26,025 more rows]

## Sheet: Epithelial
Rank	Adaboost feature list	CatBoost feature list	ExtraTrees feature list	LASSO feature list	LightGBM feature list	MCFS feature list	RF_ZL feature list	XGBoost feature list
1	ENSG00000266402	ENSG00000129824	ENSG00000197728	ENSG00000129824	ENSG00000129824	ENSG00000197728	ENSG00000129824	ENSG00000163931
2	ENSG00000197747	ENSG00000197728	ENSG00000129824	ENSG00000064886	ENSG00000197728	ENSG00000159147	ENSG00000197728	ENSG00000181449
3	ENSG00000198502	ENSG00000168484	ENSG00000229807	ENSG00000167656	ENSG00000279483	ENSG00000087086	ENSG00000229807	ENSG00000013588
4	ENSG00000205420	ENSG00000279483	ENSG00000168878	ENSG00000122026	ENSG00000256618	ENSG00000205420	ENSG00000124614	ENSG00000254772
5	ENSG00000277632	ENSG00000229807	ENSG00000124614	ENSG00000178934	ENSG00000168484	ENSG00000186832	ENSG00000279483	ENSG00000169469
6	ENSG00000159147	ENSG00000256618	ENSG00000279483	ENSG00000180389	ENSG00000229117	ENSG00000254772	ENSG00000254772	ENSG00000122852
7	ENSG00000251562	ENSG00000229117	ENSG00000177606	ENSG00000041982	ENSG00000229807	ENSG00000175592	ENSG00000087086	ENSG00000225383
8	ENSG00000256045	ENSG00000254772	ENSG00000254772	ENSG00000266402	ENSG00000228253	ENSG00000124614	ENSG00000108107	ENSG00000138061
9	ENSG00000164587	ENSG00000212907	ENSG00000131400	ENSG00000170345	ENSG00000198502	ENSG00000137440	ENSG00000166710	ENSG00000226644
10	ENSG00000230657	ENSG00000213741	ENSG00000170296	ENSG00000198727	ENSG00000212907	ENSG00000163931	ENSG00000212907	ENSG00000148175
11	ENSG00000142089	ENSG00000124614	ENSG00000087086	ENSG00000123838	ENSG00000149021	ENSG00000134757	ENSG00000228253	ENSG00000185201
12	ENSG00000170296	ENSG00000255823	ENSG00000175793	ENSG00000133636	ENSG00000198727	ENSG00000122861	ENSG00000213741	ENSG00000116717
13	ENSG00000204389	ENSG00000166710	ENSG00000168484	ENSG00000080618	ENSG00000204389	ENSG00000186847	ENSG00000185201	ENSG00000167656
14	ENSG00000197943	ENSG00000228253	ENSG00000142089	ENSG00000276345	ENSG00000251562	ENSG00000253626	ENSG00000229117	ENSG00000126368
15	ENSG00000186847	ENSG00000244734	ENSG00000228253	ENSG00000234745	ENSG00000087086	ENSG00000198502	ENSG00000173432	ENSG00000159147
16	ENSG00000170345	ENSG00000198502	ENSG00000173432	ENSG00000248144	ENSG00000255823	ENSG00000225383	ENSG00000120129	ENSG00000115306
17	ENSG00000279483	ENSG00000149021	ENSG00000198502	ENSG00000184557	ENSG00000124614	ENSG00000185883	ENSG00000168878	ENSG00000205420
18	ENSG00000161055	ENSG00000204389	ENSG00000212907	ENSG00000134216	ENSG00000159147	ENSG00000169469	ENSG00000251562	ENSG00000180389
19	ENSG00000124614	ENSG00000256045	ENSG00000197249	ENSG00000171401	ENSG00000198886	ENSG00000197943	ENSG00000142089	ENSG00000137440
20	ENSG00000197728	ENSG00000167656	ENSG00000019582	ENSG00000240972	ENSG00000244734	ENSG00000105193	ENSG00000168484	ENSG00000160862
21	ENSG00000198804	ENSG00000173432	ENSG00000120129	ENSG00000135919	ENSG00000198840	ENSG00000127129	ENSG00000198502	ENSG00000244734
22	ENSG00000212907	ENSG00000128016	ENSG00000185883	ENSG00000070756	ENSG00000213741	ENSG00000197261	ENSG00000160888	ENSG00000087086
23	ENSG00000228253	ENSG00000159147	ENSG00000196260	ENSG00000242086	ENSG00000269028	ENSG00000197249	ENSG00000140988	ENSG00000197943
24	ENSG00000163191	ENSG00000269028	ENSG00000128016	ENSG00000186594	ENSG00000147604	ENSG00000158246	ENSG00000256618	ENSG00000266402
25	ENSG00000105193	ENSG00000169429	ENSG00000160888	ENSG00000269821	ENSG00000254772	ENSG00000171476	ENSG00000198034	ENSG00000188846
26	ENSG00000254772	ENSG00000198727	ENSG00000265681	ENSG00000197111	ENSG00000128016	ENSG00000075618	ENSG00000149806	ENSG00000197728
27	ENSG00000080618	ENSG00000205420	ENSG00000134339	ENSG00000072274	ENSG00000197943	ENSG00000116717	ENSG00000198886	ENSG00000137033
28	ENSG00000163931	ENSG00000087086	ENSG00000166441	ENSG00000143333	ENSG00000263639	ENSG00000101255	ENSG00000169429	ENSG00000162244
29	ENSG00000197353	ENSG00000263639	ENSG00000225383	ENSG00000155657	ENSG00000167656	ENSG00000149485	ENSG00000019582	ENSG00000099624
30	ENSG00000149021	ENSG00000197943	ENSG00000164265	ENSG00000170509	ENSG00000173432	ENSG00000142089	ENSG00000265681	ENSG00000169429
31	ENSG00000244734	ENSG00000265681	ENSG00000129538	ENSG00000140279	ENSG00000265681	ENSG00000168484	ENSG00000175793	ENSG00000136238
32	ENSG00000265681	ENSG00000251562	ENSG00000256618	ENSG00000205220	ENSG00000198938	ENSG00000087494	ENSG00000166441	ENSG00000197748
33	ENSG00000248144	ENSG00000147604	ENSG00000157765	ENSG00000125851	ENSG00000140988	ENSG00000131400	ENSG00000157765	ENSG00000256618
34	ENSG00000169429	ENSG00000198712	ENSG00000269028	ENSG00000166710	ENSG00000170345	ENSG00000170296	ENSG00000122026	ENSG00000214401
35	ENSG00000129824	ENSG00000198888	ENSG00000166710	ENSG00000070831	ENSG00000122026	ENSG00000273338	ENSG00000233927	ENSG00000118997
36	ENSG00000064886	ENSG00000198886	ENSG00000163931	ENSG00000166670	ENSG00000198712	ENSG00000164265	ENSG00000105193	ENSG00000168484
37	ENSG00000100316	ENSG00000167526	ENSG00000205420	ENSG00000065809	ENSG00000166710	ENSG00000142178	ENSG00000182774	ENSG00000233493
38	ENSG00000168484	ENSG00000122026	ENSG00000171476	ENSG00000267368	ENSG00000166670	ENSG00000266402	ENSG00000170345	ENSG00000173432
39	ENSG00000180389	ENSG00000170345	ENSG00000067082	ENSG00000092964	ENSG00000198888	ENSG00000279483	ENSG00000170296	ENSG00000248144
40	ENSG00000001630	ENSG00000233493	ENSG00000148346	ENSG00000249222	ENSG00000256045	ENSG00000078401	ENSG00000142541	ENSG00000125740
41	ENSG00000198727	ENSG00000198938	ENSG00000140988	ENSG00000129757	ENSG00000064886	ENSG00000156535	ENSG00000134419	ENSG00000169908
42	ENSG00000234745	ENSG00000105193	ENSG00000148303	ENSG00000173917	ENSG00000168878	ENSG00000154734	ENSG00000131400	ENSG00000129824
43	ENSG00000214401	ENSG00000163931	ENSG00000119655	ENSG00000163606	ENSG00000160472	ENSG00000136689	ENSG00000137440	ENSG00000134339
44	ENSG00000087086	ENSG00000140988	ENSG00000170345	ENSG00000231412	ENSG00000164265	ENSG00000228253	ENSG00000136238	ENSG00000115053
45	ENSG00000168878	ENSG00000185303	ENSG00000204389	ENSG00000213626	ENSG00000133110	ENSG00000282012	ENSG00000134339	ENSG00000128016
46	ENSG00000176153	ENSG00000198840	ENSG00000240972	ENSG00000205542	ENSG00000197061	ENSG00000181029	ENSG00000197747	ENSG00000124614
47	ENSG00000137440	ENSG00000166670	ENSG00000185303	ENSG00000256377	ENSG00000169429	ENSG00000103257	ENSG00000188846	ENSG00000243955
48	ENSG00000269028	ENSG00000137440	ENSG00000248144	ENSG00000242516	ENSG00000198763	ENSG00000196260	ENSG00000166347	ENSG00000126870
49	ENSG00000228355	ENSG00000248144	ENSG00000171858	ENSG00000196154	ENSG00000120129	ENSG00000157765	ENSG00000129538	ENSG00000118785
50	ENSG00000228395	ENSG00000120129	ENSG00000108602	ENSG00000116016	ENSG00000108602	ENSG00000103888	ENSG00000198712	ENSG00000052802
51	ENSG00000228322	ENSG00000142541	ENSG00000122852	ENSG00000237541	ENSG00000105193	ENSG00000109610	ENSG00000149021	ENSG00000157765
52	ENSG00000228368	ENSG00000064886	ENSG00000185201	ENSG00000198435	ENSG00000248144	ENSG00000175793	ENSG00000171858	ENSG00000064886
53	ENSG00000228318	ENSG00000177606	ENSG00000197747	ENSG00000198692	ENSG00000276345	ENSG00000115009	ENSG00000240972	ENSG00000229807
54	ENSG00000228369	ENSG00000136238	ENSG00000198034	ENSG00000166920	ENSG00000198034	ENSG00000125657	ENSG00000063177	ENSG00000126549
55	ENSG00000228317	ENSG00000205076	ENSG00000189143	ENSG00000175664	ENSG00000163220	ENSG00000198435	ENSG00000198918	ENSG00000051523
56	ENSG00000228308	ENSG00000198034	ENSG00000159147	ENSG00000154553	ENSG00000142973	ENSG00000213988	ENSG00000081041	ENSG00000175793
57	ENSG00000228423	ENSG00000198763	ENSG00000081041	ENSG00000106538	ENSG00000142541	ENSG00000164086	ENSG00000128016	ENSG00000130164
58	ENSG00000228421	ENSG00000186847	ENSG00000143878	ENSG00000136603	ENSG00000221869	ENSG00000176014	ENSG00000052802	ENSG00000035115
59	ENSG00000228372	ENSG00000161055	ENSG00000188846	ENSG00000242265	ENSG00000165272	ENSG00000278615	ENSG00000225383	ENSG00000136689
60	ENSG00000228302	ENSG00000165272	ENSG00000182774	ENSG00000100664	ENSG00000161055	ENSG00000126368	ENSG00000185883	ENSG00000140988
61	ENSG00000228300	ENSG00000175793	ENSG00000026508	ENSG00000165272	ENSG00000132475	ENSG00000148926	ENSG00000241343	ENSG00000256045
62	ENSG00000228295	ENSG00000160472	ENSG00000251562	ENSG00000128016	ENSG00000205076	ENSG00000178726	ENSG00000198727	ENSG00000276422
63	ENSG00000228422	ENSG00000142089	ENSG00000241343	ENSG00000168899	ENSG00000134339	ENSG00000134824	ENSG00000114391	ENSG00000228253
64	ENSG00000228323	ENSG00000134339	ENSG00000169908	ENSG00000118971	ENSG00000170296	ENSG00000166710	ENSG00000163931	ENSG00000170296
65	ENSG00000228417	ENSG00000128422	ENSG00000229117	ENSG00000196352	ENSG00000240972	ENSG00000243989	ENSG00000008988	ENSG00000155368
66	ENSG00000228363	ENSG00000163220	ENSG00000164713	ENSG00000181274	ENSG00000136238	ENSG00000262202	ENSG00000177606	ENSG00000175183
67	ENSG00000228404	ENSG00000167996	ENSG00000101443	ENSG00000172216	ENSG00000096088	ENSG00000105707	ENSG00000148303	ENSG00000279483
68	ENSG00000228401	ENSG00000166441	ENSG00000167656	ENSG00000156076	ENSG00000205420	ENSG00000137193	ENSG00000162244	ENSG00000126005
69	ENSG00000228352	ENSG00000126368	ENSG00000120738	ENSG00000111348	ENSG00000144426	ENSG00000233493	ENSG00000197756	ENSG00000060138
70	ENSG00000228350	ENSG00000138061	ENSG00000243678	ENSG00000213145	ENSG00000138061	ENSG00000139725	ENSG00000142676	ENSG00000172264
71	ENSG00000228343	ENSG00000197956	ENSG00000134020	ENSG00000166681	ENSG00000175793	ENSG00000204316	ENSG00000198888	ENSG00000145824
72	ENSG00000228340	ENSG00000225383	ENSG00000196126	ENSG00000205639	ENSG00000142089	ENSG00000128016	ENSG00000196924	ENSG00000163993
73	ENSG00000228384	ENSG00000168878	ENSG00000108107	ENSG00000184226	ENSG00000197956	ENSG00000169429	ENSG00000198938	ENSG00000164265
74	ENSG00000228353	ENSG00000148175	ENSG00000083845	ENSG00000234665	ENSG00000115457	ENSG00000243678	ENSG00000013588	ENSG00000170345
75	ENSG00000228408	ENSG00000197061	ENSG00000213741	ENSG00000172602	ENSG00000197353	ENSG00000146592	ENSG00000233016	ENSG00000133636
76	ENSG00000228412	ENSG00000108107	ENSG00000162772	ENSG00000140264	ENSG00000128422	ENSG00000242114	ENSG00000169908	ENSG00000242086
77	ENSG00000228414	ENSG00000157765	ENSG00000198886	ENSG00000142235	ENSG00000101439	ENSG00000258844	ENSG00000112306	ENSG00000001630
78	ENSG00000228329	ENSG00000137818	ENSG00000138162	ENSG00000109255	ENSG00000180389	ENSG00000277196	ENSG00000204389	ENSG00000220205
79	ENSG00000228325	ENSG00000196154	ENSG00000204287	ENSG00000143013	ENSG00000178980	ENSG00000187479	ENSG00000147604	ENSG00000175592
80	ENSG00000228397	ENSG00000142973	ENSG00000198918	ENSG00000122877	ENSG00000167996	ENSG00000243056	ENSG00000243678	ENSG00000171695
81	ENSG00000228393	ENSG00000116717	ENSG00000063177	ENSG00000035115	ENSG00000124107	ENSG00000129538	ENSG00000269028	ENSG00000144426
82	ENSG00000000003	ENSG00000115457	ENSG00000130522	ENSG00000196843	ENSG00000242086	ENSG00000137801	ENSG00000234745	ENSG00000142541
83	ENSG00000228293	ENSG00000204388	ENSG00000233927	ENSG00000266340	ENSG00000178934	ENSG00000197747	ENSG00000006327	ENSG00000171858
84	ENSG00000228100	ENSG00000101439	ENSG00000087074	ENSG00000188505	ENSG00000106211	ENSG00000248098	ENSG00000204287	ENSG00000080618
85	ENSG00000228140	ENSG00000234745	ENSG00000142541	ENSG00000137460	ENSG00000084207	ENSG00000171401	ENSG00000171476	ENSG00000213741
86	ENSG00000228139	ENSG00000108602	ENSG00000166347	ENSG00000112308	ENSG00000198692	ENSG00000274213	ENSG00000147403	ENSG00000174564
87	ENSG00000228137	ENSG00000189171	ENSG00000008988	ENSG00000162493	ENSG00000116717	ENSG00000163682	ENSG00000198840	ENSG00000255823
88	ENSG00000228133	ENSG00000144426	ENSG00000145592	ENSG00000132326	ENSG00000080824	ENSG00000179588	ENSG00000156482	ENSG00000187193
89	ENSG00000228127	ENSG00000178934	ENSG00000196262	ENSG00000110492	ENSG00000233493	ENSG00000176170	ENSG00000198763	ENSG00000134108
90	ENSG00000228126	ENSG00000185201	ENSG00000198763	ENSG00000206561	ENSG00000198804	ENSG00000134339	ENSG00000198899	ENSG00000242516
91	ENSG00000228124	ENSG00000124107	ENSG00000178980	ENSG00000109475	ENSG00000198183	ENSG00000166347	ENSG00000145592	ENSG00000162909
92	ENSG00000228113	ENSG00000051523	ENSG00000219200	ENSG00000214530	ENSG00000136810	ENSG00000168878	ENSG00000103811	ENSG00000229833
93	ENSG00000228109	ENSG00000171401	ENSG00000116717	ENSG00000197632	ENSG00000126549	ENSG00000062582	ENSG00000109321	ENSG00000172361
94	ENSG00000228108	ENSG00000105974	ENSG00000105193	ENSG00000156467	ENSG00000234745	ENSG00000103811	ENSG00000105372	ENSG00000198431
95	ENSG00000228086	ENSG00000133636	ENSG00000162244	ENSG00000197019	ENSG00000214401	ENSG00000249859	ENSG00000133112	ENSG00000177606
96	ENSG00000228288	ENSG00000164265	ENSG00000169429	ENSG00000197191	ENSG00000204388	ENSG00000259803	ENSG00000161970	ENSG00000277632
97	ENSG00000228084	ENSG00000136810	ENSG00000198888	ENSG00000198417	ENSG00000177606	ENSG00000119535	ENSG00000197956	ENSG00000188257
98	ENSG00000228079	ENSG00000276345	ENSG00000144381	ENSG00000213886	ENSG00000163191	ENSG00000090339	ENSG00000142937	ENSG00000147403
99	ENSG00000228073	ENSG00000133110	ENSG00000234745	ENSG00000173110	ENSG00000160888	ENSG00000100031	ENSG00000164265	ENSG00000173610
100	ENSG00000228067	ENSG00000242086	ENSG00000197353	ENSG00000125285	ENSG00000148346	ENSG00000015479	ENSG00000148346	ENSG00000178980
101	ENSG00000228065	ENSG00000084207	ENSG00000165949	ENSG00000163492	ENSG00000125740	ENSG00000148841	ENSG00000124107	ENSG00000120129
102	ENSG00000228063	ENSG00000160180	ENSG00000136238	ENSG00000131015	ENSG00000080618	ENSG00000101224	ENSG00000144713	ENSG00000234665
103	ENSG00000228061	ENSG00000205542	ENSG00000138821	ENSG00000125144	ENSG00000057149	ENSG00000111328	ENSG00000198692	ENSG00000198502
104	ENSG00000228060	ENSG00000106211	ENSG00000137440	ENSG00000086061	ENSG00000205542	ENSG00000265681	ENSG00000108602	ENSG00000133110
105	ENSG00000228058	ENSG00000132475	ENSG00000255823	ENSG00000256013	ENSG00000198786	ENSG00000134020	ENSG00000067082	ENSG00000163606
106	ENSG00000228049	ENSG00000035115	ENSG00000134107	ENSG00000079102	ENSG00000197249	ENSG00000160888	ENSG00000197958	ENSG00000063177
107	ENSG00000228141	ENSG00000130066	ENSG00000125740	ENSG00000173221	ENSG00000167526	ENSG00000118508	ENSG00000167526	ENSG00000145423
108	ENSG00000228142	ENSG00000080618	ENSG00000161970	ENSG00000162551	ENSG00000165949	ENSG00000182118	ENSG00000244734	ENSG00000166869
109	ENSG00000228144	ENSG00000096088	ENSG00000198712	ENSG00000148154	ENSG00000126709	ENSG00000226380	ENSG00000099194	ENSG00000150687
110	ENSG00000228151	ENSG00000052802	ENSG00000198840	ENSG00000090339	ENSG00000266402	ENSG00000217930	ENSG00000031698	ENSG00000168878
111	ENSG00000228278	ENSG00000171345	ENSG00000197958	ENSG00000182809	ENSG00000197111	ENSG00000154146	ENSG00000204388	ENSG00000176153
112	ENSG00000228277	ENSG00000237541	ENSG00000100906	ENSG00000148053	ENSG00000182774	ENSG00000178919	ENSG00000137154	ENSG00000187024
113	ENSG00000228275	ENSG00000240972	ENSG00000113070	ENSG00000019582	ENSG00000237541	ENSG00000219200	ENSG00000125691	ENSG00000243710
114	ENSG00000228274	ENSG00000013588	ENSG00000166741	ENSG00000132465	ENSG00000197747	ENSG00000168000	ENSG00000196260	ENSG00000081237
115	ENSG00000228262	ENSG00000198899	ENSG00000204388	ENSG00000105371	ENSG00000189171	ENSG00000013588	ENSG00000134020	ENSG00000057149
116	ENSG00000228261	ENSG00000019582	ENSG00000133110	ENSG00000130948	ENSG00000188257	ENSG00000138111	ENSG00000185303	ENSG00000164825
117	ENSG00000228430	ENSG00000197747	ENSG00000198727	ENSG00000198743	ENSG00000143546	ENSG00000242265	ENSG00000137818	ENSG00000162772
118	ENSG00000228251	ENSG00000178980	ENSG00000161055	ENSG00000211896	ENSG00000133636	ENSG00000118503	ENSG00000132507	ENSG00000137210
119	ENSG00000228242	ENSG00000125740	ENSG00000266402	ENSG00000240583	ENSG00000103811	ENSG00000275993	ENSG00000163682	ENSG00000276345
120	ENSG00000228237	ENSG00000198183	ENSG00000142937	ENSG00000143320	ENSG00000102265	ENSG00000189143	ENSG00000159147	ENSG00000143878
121	ENSG00000228223	ENSG00000214401	ENSG00000198899	ENSG00000204176	ENSG00000096384	ENSG00000241794	ENSG00000148175	ENSG00000106278
122	ENSG00000228222	ENSG00000186081	ENSG00000123358	ENSG00000122641	ENSG00000019582	ENSG00000270069	ENSG00000083845	ENSG00000105974
123	ENSG00000228221	ENSG00000167653	ENSG00000163739	ENSG00000155380	ENSG00000241343	ENSG00000153395	ENSG00000118503	ENSG00000275385
124	ENSG00000228216	ENSG00000197958	ENSG00000122026	ENSG00000169474	ENSG00000198899	ENSG00000185201	ENSG00000167996	ENSG00000186480
125	ENSG00000228208	ENSG00000198804	ENSG00000114391	ENSG00000198502	ENSG00000177954	ENSG00000099194	ENSG00000100316	ENSG00000105193
126	ENSG00000228201	ENSG00000170296	ENSG00000151632	ENSG00000054690	ENSG00000135404	ENSG00000184545	ENSG00000130164	ENSG00000205076
127	ENSG00000228192	ENSG00000132507	ENSG00000147604	ENSG00000261863	ENSG00000035115	ENSG00000070404	ENSG00000177954	ENSG00000147604
128	ENSG00000228176	ENSG00000179344	ENSG00000133661	ENSG00000092841	ENSG00000171476	ENSG00000124593	ENSG00000138326	ENSG00000145592
129	ENSG00000228172	ENSG00000221869	ENSG00000144426	ENSG00000117519	ENSG00000167644	ENSG00000109084	ENSG00000116251	ENSG00000204389
130	ENSG00000228170	ENSG00000089009	ENSG00000130164	ENSG00000088002	ENSG00000102317	ENSG00000197756	ENSG00000119655	ENSG00000277639
131	ENSG00000228162	ENSG00000103811	ENSG00000147403	ENSG00000100012	ENSG00000100031	ENSG00000105974	ENSG00000196126	ENSG00000108107
132	ENSG00000228427	ENSG00000136689	ENSG00000149021	ENSG00000125968	ENSG00000277632	ENSG00000166741	ENSG00000089157	ENSG00000166670
133	ENSG00000228487	ENSG00000057149	ENSG00000047457	ENSG00000196611	ENSG00000225383	ENSG00000253506	ENSG00000108298	ENSG00000152583
134	ENSG00000228434	ENSG00000180389	ENSG00000112306	ENSG00000126890	ENSG00000206503	ENSG00000243749	ENSG00000167644	ENSG00000128422
135	ENSG00000228730	ENSG00000102109	ENSG00000157557	ENSG00000267519	ENSG00000185885	ENSG00000259001	ENSG00000186468	ENSG00000158246
136	ENSG00000228784	ENSG00000125999	ENSG00000115457	ENSG00000122566	ENSG00000171345	ENSG00000133112	ENSG00000134757	ENSG00000177989
137	ENSG00000228779	ENSG00000213145	ENSG00000124107	ENSG00000154856	ENSG00000169908	ENSG00000130164	ENSG00000189143	ENSG00000126709
138	ENSG00000228775	ENSG00000163993	ENSG00000177576	ENSG00000113369	ENSG00000160180	ENSG00000183010	ENSG00000164587	ENSG00000122026
139	ENSG00000228768	ENSG00000126709	ENSG00000126368	ENSG00000134294	ENSG00000126368	ENSG00000122852	ENSG00000196531	ENSG00000212907
140	ENSG00000228763	ENSG00000231106	ENSG00000103811	ENSG00000175906	ENSG00000108107	ENSG00000143878	ENSG00000198804	ENSG00000198938
141	ENSG00000228750	ENSG00000102265	ENSG00000135480	ENSG00000176907	ENSG00000051523	ENSG00000099994	ENSG00000149273	ENSG00000198034
142	ENSG00000228748	ENSG00000184076	ENSG00000116251	ENSG00000170477	ENSG00000275385	ENSG00000179593	ENSG00000177600	ENSG00000012223
143	ENSG00000228742	ENSG00000126549	ENSG00000013588	ENSG00000161547	ENSG00000211592	ENSG00000175482	ENSG00000231500	ENSG00000245532
144	ENSG00000228741	ENSG00000215182	ENSG00000244734	ENSG00000168907	ENSG00000196154	ENSG00000214401	ENSG00000167656	ENSG00000269028
145	ENSG00000228739	ENSG00000198692	ENSG00000196531	ENSG00000131979	ENSG00000185201	ENSG00000174502	ENSG00000125740	ENSG00000132386
146	ENSG00000228737	ENSG00000169908	ENSG00000142676	ENSG00000164032	ENSG00000167995	ENSG00000138166	ENSG00000131469	ENSG00000198183
147	ENSG00000228727	ENSG00000129538	ENSG00000231389	ENSG00000163082	ENSG00000166441	ENSG00000081041	ENSG00000255823	ENSG00000165949
148	ENSG00000228436	ENSG00000118503	ENSG00000196154	ENSG00000112715	ENSG00000164308	ENSG00000139675	ENSG00000198786	ENSG00000118503
149	ENSG00000228723	ENSG00000275385	ENSG00000161249	ENSG00000004468	ENSG00000163931	ENSG00000196188	ENSG00000087074	ENSG00000168036
150	ENSG00000228719	ENSG00000008394	ENSG00000189377	ENSG00000121552	ENSG00000160862	ENSG00000182287	ENSG00000231389	ENSG00000100031
151	ENSG00000228716	ENSG00000206503	ENSG00000134419	ENSG00000125845	ENSG00000112306	ENSG00000231106	ENSG00000111859	ENSG00000162434
152	ENSG00000228709	ENSG00000116285	ENSG00000198692	ENSG00000223496	ENSG00000111640	ENSG00000124575	ENSG00000114942	ENSG00000163191
153	ENSG00000228705	ENSG00000011600	ENSG00000197756	ENSG00000109971	ENSG00000089356	ENSG00000149435	ENSG00000142534	ENSG00000138083
154	ENSG00000228703	ENSG00000165949	ENSG00000185885	ENSG00000162522	ENSG00000008394	ENSG00000148426	ENSG00000109475	ENSG00000137815
155	ENSG00000228701	ENSG00000173610	ENSG00000198938	ENSG00000146733	ENSG00000257017	ENSG00000146477	ENSG00000205420	ENSG00000231106
156	ENSG00000228697	ENSG00000143546	ENSG00000131981	ENSG00000188243	ENSG00000186847	ENSG00000172818	ENSG00000204628	ENSG00000149021
157	ENSG00000228696	ENSG00000211592	ENSG00000223865	ENSG00000081181	ENSG00000185303	ENSG00000280789	ENSG00000116717	ENSG00000135390
158	ENSG00000228692	ENSG00000243955	ENSG00000118503	ENSG00000124193	ENSG00000170373	ENSG00000186081	ENSG00000174748	ENSG00000113532
159	ENSG00000228686	ENSG00000163453	ENSG00000101439	ENSG00000112977	ENSG00000001630	ENSG00000112972	ENSG00000112972	ENSG00000186847
160	ENSG00000228786	ENSG00000102854	ENSG00000114942	ENSG00000002586	ENSG00000242516	ENSG00000103187	ENSG00000111912	ENSG00000133640
161	ENSG00000228789	ENSG00000172361	ENSG00000111859	ENSG00000143546	ENSG00000234665	ENSG00000233016	ENSG00000161055	ENSG00000164687
162	ENSG00000228792	ENSG00000277632	ENSG00000187479	ENSG00000129250	ENSG00000174564	ENSG00000167972	ENSG00000143878	ENSG00000176771
163	ENSG00000228793	ENSG00000104549	ENSG00000096384	ENSG00000111110	ENSG00000173610	ENSG00000185303	ENSG00000197249	ENSG00000174886
164	ENSG00000228917	ENSG00000162244	ENSG00000233016	ENSG00000197565	ENSG00000105974	ENSG00000173432	ENSG00000126368	ENSG00000163898
165	ENSG00000228906	ENSG00000108679	ENSG00000090339	ENSG00000169715	ENSG00000090382	ENSG00000119655	ENSG00000115457	ENSG00000119888
166	ENSG00000228889	ENSG00000220205	ENSG00000198804	ENSG00000211899	ENSG00000215182	ENSG00000239779	ENSG00000101443	ENSG00000130592
167	ENSG00000228886	ENSG00000149485	ENSG00000156482	ENSG00000155622	ENSG00000204287	ENSG00000108342	ENSG00000080824	ENSG00000233276
168	ENSG00000228878	ENSG00000096384	ENSG00000112972	ENSG00000172264	ENSG00000155368	ENSG00000265190	ENSG00000150687	ENSG00000160472
169	ENSG00000228877	ENSG00000177989	ENSG00000137331	ENSG00000143126	ENSG00000137440	ENSG00000184047	ENSG00000197943	ENSG00000115457
170	ENSG00000228863	ENSG00000160888	ENSG00000163734	ENSG00000164111	ENSG00000130066	ENSG00000138061	ENSG00000245532	ENSG00000184709
171	ENSG00000228862	ENSG00000112972	ENSG00000204628	ENSG00000183779	ENSG00000120885	ENSG00000242616	ENSG00000111640	ENSG00000011600
172	ENSG00000228857	ENSG00000164825	ENSG00000204387	ENSG00000155090	ENSG00000102854	ENSG00000184731	ENSG00000075624	ENSG00000263639
173	ENSG00000228843	ENSG00000197111	ENSG00000099194	ENSG00000189060	ENSG00000047457	ENSG00000011600	ENSG00000122852	ENSG00000148346
174	ENSG00000228842	ENSG00000167644	ENSG00000108298	ENSG00000067646	ENSG00000011600	ENSG00000138162	ENSG00000233493	ENSG00000171903
175	ENSG00000228839	ENSG00000160862	ENSG00000233493	ENSG00000248489	ENSG00000231500	ENSG00000196924	ENSG00000071082	ENSG00000258844
176	ENSG00000228838	ENSG00000145425	ENSG00000168003	ENSG00000186603	ENSG00000231106	ENSG00000169908	ENSG00000151632	ENSG00000131781
177	ENSG00000228835	ENSG00000100097	ENSG00000171223	ENSG00000172889	ENSG00000179344	ENSG00000206418	ENSG00000084207	ENSG00000134216
178	ENSG00000228830	ENSG00000163191	ENSG00000125691	ENSG00000186007	ENSG00000177989	ENSG00000116285	ENSG00000114850	ENSG00000067225
179	ENSG00000228826	ENSG00000099622	ENSG00000003402	ENSG00000173610	ENSG00000163993	ENSG00000138821	ENSG00000105640	ENSG00000112139
180	ENSG00000228824	ENSG00000156508	ENSG00000034510	ENSG00000162783	ENSG00000157765	ENSG00000172345	ENSG00000172809	ENSG00000100097
181	ENSG00000228817	ENSG00000109475	ENSG00000149806	ENSG00000022267	ENSG00000156508	ENSG00000065911	ENSG00000047457	ENSG00000250479
182	ENSG00000228812	ENSG00000174564	ENSG00000008394	ENSG00000112297	ENSG00000150687	ENSG00000108691	ENSG00000198242	ENSG00000171346
183	ENSG00000228804	ENSG00000110195	ENSG00000225473	ENSG00000153071	ENSG00000145824	ENSG00000169174	ENSG00000156508	ENSG00000019582
184	ENSG00000228802	ENSG00000265972	ENSG00000100316	ENSG00000186834	ENSG00000145425	ENSG00000114739	ENSG00000135390	ENSG00000163751
185	ENSG00000228801	ENSG00000120885	ENSG00000109610	ENSG00000185222	ENSG00000145423	ENSG00000263272	ENSG00000173812	ENSG00000185303
186	ENSG00000228800	ENSG00000145423	ENSG00000109321	ENSG00000136859	ENSG00000125999	ENSG00000092036	ENSG00000165732	ENSG00000197353
187	ENSG00000228679	ENSG00000090382	ENSG00000166471	ENSG00000166961	ENSG00000120738	ENSG00000100292	ENSG00000205542	ENSG00000164308
188	ENSG00000228677	ENSG00000160752	ENSG00000089157	ENSG00000176728	ENSG00000110195	ENSG00000130522	ENSG00000144426	ENSG00000143153
189	ENSG00000228675	ENSG00000204287	ENSG00000160213	ENSG00000108551	ENSG00000109475	ENSG00000188522	ENSG00000153395	ENSG00000197253
190	ENSG00000228560	ENSG00000135390	ENSG00000135390	ENSG00000067048	ENSG00000243955	ENSG00000149564	ENSG00000112245	ENSG00000165923
191	ENSG00000228554	ENSG00000111640	ENSG00000064886	ENSG00000240065	ENSG00000220205	ENSG00000181649	ENSG00000101439	ENSG00000089356
192	ENSG00000228553	ENSG00000135404	ENSG00000163993	ENSG00000180730	ENSG00000211895	ENSG00000174021	ENSG00000118181	ENSG00000253626
193	ENSG00000228549	ENSG00000174886	ENSG00000174748	ENSG00000105131	ENSG00000197756	ENSG00000121410	ENSG00000163220	ENSG00000123200
194	ENSG00000228548	ENSG00000250479	ENSG00000110492	ENSG00000133019	ENSG00000189058	ENSG00000169710	ENSG00000168028	ENSG00000182774
195	ENSG00000228544	ENSG00000159140	ENSG00000111912	ENSG00000261609	ENSG00000187514	ENSG00000181350	ENSG00000122406	ENSG00000165272
196	ENSG00000228543	ENSG00000162772	ENSG00000164687	ENSG00000143507	ENSG00000184076	ENSG00000130768	ENSG00000122861	ENSG00000014216
197	ENSG00000228541	ENSG00000234665	ENSG00000205542	ENSG00000078804	ENSG00000182667	ENSG00000133048	ENSG00000266402	ENSG00000198727
198	ENSG00000228536	ENSG00000130522	ENSG00000099624	ENSG00000136160	ENSG00000176153	ENSG00000239467	ENSG00000110700	ENSG00000184557
199	ENSG00000228527	ENSG00000067225	ENSG00000150687	ENSG00000164929	ENSG00000172361	ENSG00000205076	ENSG00000096384	ENSG00000197061
200	ENSG00000228526	ENSG00000188257	ENSG00000245532	ENSG00000179051	ENSG00000164825	ENSG00000148175	ENSG00000170889	ENSG00000135404
201	ENSG00000228509	ENSG00000148346	ENSG00000167526	ENSG00000111537	ENSG00000164687	ENSG00000234072	ENSG00000174021	ENSG00000138162
202	ENSG00000228506	ENSG00000184897	ENSG00000167644	ENSG00000112902	ENSG00000142534	ENSG00000172893	ENSG00000181649	ENSG00000125538
203	ENSG00000228505	ENSG00000099624	ENSG00000105974	ENSG00000085117	ENSG00000129538	ENSG00000169991	ENSG00000165272	ENSG00000168631
204	ENSG00000228495	ENSG00000051620	ENSG00000122406	ENSG00000170465	ENSG00000119655	ENSG00000105327	ENSG00000184076	ENSG00000121064
205	ENSG00000228486	ENSG00000066405	ENSG00000198242	ENSG00000000003	ENSG00000109610	ENSG00000063177	ENSG00000186847	ENSG00000229117
206	ENSG00000228484	ENSG00000266402	ENSG00000062716	ENSG00000000005	ENSG00000101443	ENSG00000167508	ENSG00000198183	ENSG00000187479
207	ENSG00000228481	ENSG00000187514	ENSG00000184076	ENSG00000000419	ENSG00000067225	ENSG00000197415	ENSG00000138162	ENSG00000112972
208	ENSG00000228478	ENSG00000120738	ENSG00000156535	ENSG00000000457	ENSG00000062716	ENSG00000204427	ENSG00000174886	ENSG00000231683
209	ENSG00000228474	ENSG00000189334	ENSG00000168389	ENSG00000000460	ENSG00000052802	ENSG00000188706	ENSG00000142871	ENSG00000134419
210	ENSG00000228463	ENSG00000242516	ENSG00000168028	ENSG00000000938	ENSG00000007171	ENSG00000204389	ENSG00000143947	ENSG00000211592
211	ENSG00000228459	ENSG00000100031	ENSG00000105583	ENSG00000000971	ENSG00000245532	ENSG00000230724	ENSG00000130066	ENSG00000170291
212	ENSG00000228452	ENSG00000102317	ENSG00000165997	ENSG00000001036	ENSG00000233276	ENSG00000184489	ENSG00000136942	ENSG00000251562
213	ENSG00000228437	ENSG00000171476	ENSG00000164587	ENSG00000001084	ENSG00000213145	ENSG00000006327	ENSG00000165949	ENSG00000089009
214	ENSG00000228559	ENSG00000130303	ENSG00000104823	ENSG00000001167	ENSG00000206072	ENSG00000181577	ENSG00000231106	ENSG00000101439
215	ENSG00000228561	ENSG00000001630	ENSG00000172809	ENSG00000001460	ENSG00000198695	ENSG00000144426	ENSG00000189377	ENSG00000158869
216	ENSG00000228672	ENSG00000257017	ENSG00000167653	ENSG00000001461	ENSG00000184897	ENSG00000273149	ENSG00000135404	ENSG00000170004
217	ENSG00000228564	ENSG00000182718	ENSG00000197943	ENSG00000001497	ENSG00000176907	ENSG00000196262	ENSG00000100906	ENSG00000119655
218	ENSG00000228668	ENSG00000166920	ENSG00000161960	ENSG00000001561	ENSG00000176046	ENSG00000169242	ENSG00000161016	ENSG00000189171
219	ENSG00000228661	ENSG00000144381	ENSG00000163682	ENSG00000001617	ENSG00000171346	ENSG00000128342	ENSG00000133110	ENSG00000215217
220	ENSG00000228655	ENSG00000185885	ENSG00000163659	ENSG00000001626	ENSG00000167653	ENSG00000052802	ENSG00000136810	ENSG00000137818
221	ENSG00000228648	ENSG00000126870	ENSG00000164346	ENSG00000001629	ENSG00000164587	ENSG00000111696	ENSG00000256045	ENSG00000265681
222	ENSG00000228639	ENSG00000130592	ENSG00000130066	ENSG00000001630	ENSG00000161970	ENSG00000170522	ENSG00000118508	ENSG00000007171
223	ENSG00000228634	ENSG00000123838	ENSG00000137818	ENSG00000001631	ENSG00000142937	ENSG00000003436	ENSG00000248144	ENSG00000255308
224	ENSG00000228629	ENSG00000197249	ENSG00000174021	ENSG00000002016	ENSG00000133710	ENSG00000213782	ENSG00000175592	ENSG00000120885
225	ENSG00000228625	ENSG00000007171	ENSG00000105372	ENSG00000002330	ENSG00000133112	ENSG00000168785	ENSG00000196262	ENSG00000197635
226	ENSG00000228624	ENSG00000164308	ENSG00000099860	ENSG00000002549	ENSG00000130592	ENSG00000197635	ENSG00000159388	ENSG00000136810
227	ENSG00000228623	ENSG00000142534	ENSG00000167996	ENSG00000002587	ENSG00000100097	ENSG00000164211	ENSG00000120738	ENSG00000140279
228	ENSG00000228622	ENSG00000115963	ENSG00000165272	ENSG00000002726	ENSG00000086548	ENSG00000258315	ENSG00000166471	ENSG00000090382
229	ENSG00000228620	ENSG00000198786	ENSG00000186010	ENSG00000002745	ENSG00000065534	ENSG00000134755	ENSG00000185885	ENSG00000163220
230	ENSG00000228613	ENSG00000089157	ENSG00000173610	ENSG00000002746	ENSG00000013588	ENSG00000112306	ENSG00000003436	ENSG00000198886
231	ENSG00000228607	ENSG00000177954	ENSG00000144713	ENSG00000002822	ENSG00000008988	ENSG00000229415	ENSG00000137193	ENSG00000272196
232	ENSG00000228606	ENSG00000075624	ENSG00000184897	ENSG00000002834	ENSG00000197958	ENSG00000155962	ENSG00000110195	ENSG00000197249
233	ENSG00000228598	ENSG00000181449	ENSG00000198786	ENSG00000002919	ENSG00000187479	ENSG00000177606	ENSG00000171223	ENSG00000041982
234	ENSG00000228596	ENSG00000145824	ENSG00000163453	ENSG00000002933	ENSG00000186081	ENSG00000244687	ENSG00000206503	ENSG00000166441
235	ENSG00000228594	ENSG00000167658	ENSG00000105640	ENSG00000003056	ENSG00000171858	ENSG00000120129	ENSG00000155368	ENSG00000272279
236	ENSG00000228590	ENSG00000187908	ENSG00000163660	ENSG00000003096	ENSG00000159140	ENSG00000147065	ENSG00000196683	ENSG00000213903
237	ENSG00000228587	ENSG00000245532	ENSG00000138326	ENSG00000003137	ENSG00000138162	ENSG00000180992	ENSG00000138821	ENSG00000132475
238	ENSG00000228573	ENSG00000155368	ENSG00000110195	ENSG00000003147	ENSG00000136689	ENSG00000258818	ENSG00000163993	ENSG00000105388
239	ENSG00000228570	ENSG00000159763	ENSG00000140612	ENSG00000003249	ENSG00000134216	ENSG00000141401	ENSG00000145425	ENSG00000178934
240	ENSG00000228566	ENSG00000241343	ENSG00000186468	ENSG00000003393	ENSG00000132507	ENSG00000112149	ENSG00000130255	ENSG00000275302
241	ENSG00000228044	ENSG00000121064	ENSG00000137154	ENSG00000003400	ENSG00000126005	ENSG00000108107	ENSG00000090339	ENSG00000166710
242	ENSG00000228008	ENSG00000134216	ENSG00000106541	ENSG00000003402	ENSG00000117525	ENSG00000247134	ENSG00000089356	ENSG00000196260
243	ENSG00000228043	ENSG00000140264	ENSG00000142864	ENSG00000003436	ENSG00000112972	ENSG00000067082	ENSG00000163191	ENSG00000121039
244	ENSG00000227217	ENSG00000128383	ENSG00000124145	ENSG00000003509	ENSG00000102109	ENSG00000186493	ENSG00000133661	ENSG00000096088
245	ENSG00000227256	ENSG00000232300	ENSG00000134333	ENSG00000003756	ENSG00000250479	ENSG00000109321	ENSG00000170315	ENSG00000198899
246	ENSG00000227253	ENSG00000170323	ENSG00000171863	ENSG00000003987	ENSG00000231683	ENSG00000179361	ENSG00000124145	ENSG00000164587
247	ENSG00000227252	ENSG00000241794	ENSG00000161016	ENSG00000003989	ENSG00000213903	ENSG00000163734	ENSG00000182899	ENSG00000142089
248	ENSG00000227245	ENSG00000090339	ENSG00000115009	ENSG00000004059	ENSG00000196126	ENSG00000204388	ENSG00000121858	ENSG00000275895
249	ENSG00000227244	ENSG00000071082	ENSG00000142973	ENSG00000004139	ENSG00000187024	ENSG00000127666	ENSG00000164713	ENSG00000228412
250	ENSG00000227240	ENSG00000141002	ENSG00000074800	ENSG00000004142	ENSG00000185883	ENSG00000248801	ENSG00000111775	ENSG00000204388
251	ENSG00000227237	ENSG00000109610	ENSG00000250479	ENSG00000004399	ENSG00000170291	ENSG00000137673	ENSG00000196154	ENSG00000086548
252	ENSG00000227230	ENSG00000165171	ENSG00000231500	ENSG00000004455	ENSG00000164733	ENSG00000115756	ENSG00000263639	ENSG00000206072
253	ENSG00000227227	ENSG00000080824	ENSG00000181649	ENSG00000004478	ENSG00000163739	ENSG00000103876	ENSG00000160213	ENSG00000084207
254	ENSG00000227220	ENSG00000115268	ENSG00000132507	ENSG00000004487	ENSG00000161905	ENSG00000119673	ENSG00000115268	ENSG00000160888
255	ENSG00000227218	ENSG00000008988	ENSG00000214401	ENSG00000004534	ENSG00000143878	ENSG00000237643	ENSG00000229415	ENSG00000154080
256	ENSG00000227215	ENSG00000170906	ENSG00000084207	ENSG00000004660	ENSG00000123838	ENSG00000165030	ENSG00000221983	ENSG00000168542
257	ENSG00000227260	ENSG00000170004	ENSG00000116016	ENSG00000004700	ENSG00000123358	ENSG00000232956	ENSG00000106541	ENSG00000197111
258	ENSG00000227214	ENSG00000084234	ENSG00000187109	ENSG00000004766	ENSG00000121064	ENSG00000047936	ENSG00000109084	ENSG00000102265
259	ENSG00000227213	ENSG00000164733	ENSG00000197956	ENSG00000004776	ENSG00000118503	ENSG00000114391	ENSG00000142973	ENSG00000204580
260	ENSG00000227210	ENSG00000172264	ENSG00000104549	ENSG00000004777	ENSG00000115306	ENSG00000264230	ENSG00000120885	ENSG00000154277
261	ENSG00000227206	ENSG00000167916	ENSG00000130255	ENSG00000004779	ENSG00000099624	ENSG00000078081	ENSG00000150991	ENSG00000070831
262	ENSG00000227199	ENSG00000171695	ENSG00000242086	ENSG00000004799	ENSG00000067048	ENSG00000070669	ENSG00000163453	ENSG00000160209
263	ENSG00000227198	ENSG00000149925	ENSG00000111640	ENSG00000004809	ENSG00000275302	ENSG00000164116	ENSG00000164687	ENSG00000244879
264	ENSG00000227193	ENSG00000137033	ENSG00000133112	ENSG00000004838	ENSG00000253626	ENSG00000158220	ENSG00000171863	ENSG00000135919
265	ENSG00000227192	ENSG00000196188	ENSG00000163220	ENSG00000004846	ENSG00000244879	ENSG00000069122	ENSG00000187109	ENSG00000138326
266	ENSG00000227191	ENSG00000244879	ENSG00000049759	ENSG00000004848	ENSG00000232300	ENSG00000048540	ENSG00000125868	ENSG00000167644
267	ENSG00000227189	ENSG00000119655	ENSG00000111328	ENSG00000004864	ENSG00000198668	ENSG00000176890	ENSG00000253626	ENSG00000279765
268	ENSG00000227188	ENSG00000131400	ENSG00000052802	ENSG00000004866	ENSG00000185499	ENSG00000169228	ENSG00000181029	ENSG00000234745
269	ENSG00000227258	ENSG00000189058	ENSG00000114850	ENSG00000004897	ENSG00000174886	ENSG00000182199	ENSG00000067225	ENSG00000109610
270	ENSG00000227268	ENSG00000103534	ENSG00000185088	ENSG00000004939	ENSG00000173467	ENSG00000113161	ENSG00000171345	ENSG00000151881
271	ENSG00000228037	ENSG00000126005	ENSG00000161011	ENSG00000004948	ENSG00000173372	ENSG00000058335	ENSG00000175482	ENSG00000196199
272	ENSG00000227355	ENSG00000138326	ENSG00000186081	ENSG00000004961	ENSG00000173369	ENSG00000170525	ENSG00000008294	ENSG00000204287
273	ENSG00000227407	ENSG00000099994	ENSG00000080824	ENSG00000004975	ENSG00000172264	ENSG00000073008	ENSG00000187840	ENSG00000197958
274	ENSG00000227403	ENSG00000162522	ENSG00000116285	ENSG00000005001	ENSG00000172216	ENSG00000244734	ENSG00000143384	ENSG00000244067
275	ENSG00000227398	ENSG00000170373	ENSG00000106992	ENSG00000005007	ENSG00000171695	ENSG00000124145	ENSG00000125999	ENSG00000131389
276	ENSG00000227392	ENSG00000113532	ENSG00000151726	ENSG00000005020	ENSG00000171557	ENSG00000147872	ENSG00000034510	ENSG00000096384
277	ENSG00000227388	ENSG00000163399	ENSG00000149273	ENSG00000005022	ENSG00000171401	ENSG00000160862	ENSG00000168653	ENSG00000118971
278	ENSG00000227375	ENSG00000151881	ENSG00000103342	ENSG00000005059	ENSG00000170498	ENSG00000231389	ENSG00000197353	ENSG00000128272
279	ENSG00000227374	ENSG00000117525	ENSG00000057149	ENSG00000005073	ENSG00000166920	ENSG00000130208	ENSG00000132475	ENSG00000125999
280	ENSG00000227373	ENSG00000173369	ENSG00000108342	ENSG00000005075	ENSG00000166226	ENSG00000168389	ENSG00000130522	ENSG00000138821
281	ENSG00000227372	ENSG00000172809	ENSG00000198585	ENSG00000005100	ENSG00000163751	ENSG00000204131	ENSG00000142627	ENSG00000124226
282	ENSG00000227359	ENSG00000047457	ENSG00000126549	ENSG00000005102	ENSG00000161016	ENSG00000135838	ENSG00000124172	ENSG00000176907
283	ENSG00000227356	ENSG00000184557	ENSG00000075624	ENSG00000005108	ENSG00000151632	ENSG00000187908	ENSG00000154080	ENSG00000160180
284	ENSG00000227354	ENSG00000189377	ENSG00000177600	ENSG00000005156	ENSG00000144224	ENSG00000011028	ENSG00000074800	ENSG00000187908
285	ENSG00000227278	ENSG00000170291	ENSG00000100221	ENSG00000005175	ENSG00000140279	ENSG00000144331	ENSG00000178980	ENSG00000275993
286	ENSG00000227345	ENSG00000146278	ENSG00000185499	ENSG00000005187	ENSG00000138821	ENSG00000152661	ENSG00000267855	ENSG00000198643
287	ENSG00000227338	ENSG00000179218	ENSG00000196683	ENSG00000005189	ENSG00000131400	ENSG00000180667	ENSG00000123358	ENSG00000198786
288	ENSG00000227336	ENSG00000198668	ENSG00000149925	ENSG00000005194	ENSG00000128383	ENSG00000165996	ENSG00000219200	ENSG00000198763
289	ENSG00000227313	ENSG00000177700	ENSG00000112715	ENSG00000005206	ENSG00000122852	ENSG00000248890	ENSG00000169710	ENSG00000108602
290	ENSG00000227308	ENSG00000275302	ENSG00000221983	ENSG00000005238	ENSG00000121858	ENSG00000188493	ENSG00000173610	ENSG00000205220
291	ENSG00000227307	ENSG00000197253	ENSG00000131469	ENSG00000005249	ENSG00000115053	ENSG00000111859	ENSG00000167468	ENSG00000095970
292	ENSG00000227297	ENSG00000041982	ENSG00000089009	ENSG00000005302	ENSG00000113532	ENSG00000178607	ENSG00000132432	ENSG00000170373
293	ENSG00000227293	ENSG00000258752	ENSG00000110700	ENSG00000005339	ENSG00000112096	ENSG00000081479	ENSG00000166670	ENSG00000127324
294	ENSG00000227292	ENSG00000164687	ENSG00000282012	ENSG00000005379	ENSG00000104549	ENSG00000271447	ENSG00000106992	ENSG00000174748
295	ENSG00000227290	ENSG00000231500	ENSG00000177954	ENSG00000005381	ENSG00000100906	ENSG00000181026	ENSG00000089009	ENSG00000240972
296	ENSG00000227279	ENSG00000154277	ENSG00000071082	ENSG00000005421	ENSG00000041982	ENSG00000167995	ENSG00000143418	ENSG00000169442
297	ENSG00000227186	ENSG00000155657	ENSG00000177410	ENSG00000005436	ENSG00000026025	ENSG00000114378	ENSG00000177576	ENSG00000170498
298	ENSG00000227175	ENSG00000196199	ENSG00000013583	ENSG00000005448	ENSG00000011465	ENSG00000167772	ENSG00000198755	ENSG00000103811
299	ENSG00000227172	ENSG00000069275	ENSG00000128422	ENSG00000005469	ENSG00000265972	ENSG00000245532	ENSG00000160789	ENSG00000143761
300	ENSG00000226969	ENSG00000184709	ENSG00000206503	ENSG00000005471	ENSG00000258752	ENSG00000114738	ENSG00000167658	ENSG00000206073
301	ENSG00000227017	ENSG00000204525	ENSG00000142534	ENSG00000005483	ENSG00000243678	ENSG00000198805	ENSG00000214401	ENSG00000189143
302	ENSG00000227016	ENSG00000089356	ENSG00000121858	ENSG00000005486	ENSG00000174748	ENSG00000142544	ENSG00000180817	ENSG00000137801
303	ENSG00000227014	ENSG00000272398	ENSG00000125868	ENSG00000005513	ENSG00000170004	ENSG00000125868	ENSG00000176153	ENSG00000112306
304	ENSG00000227012	ENSG00000213853	ENSG00000125730	ENSG00000005700	ENSG00000166347	ENSG00000198053	ENSG00000185499	ENSG00000232300
305	ENSG00000227007	ENSG00000161905	ENSG00000141401	ENSG00000005801	ENSG00000163898	ENSG00000152128	ENSG00000187514	ENSG00000176046
306	ENSG00000227006	ENSG00000272279	ENSG00000198431	ENSG00000005810	ENSG00000163606	ENSG00000123358	ENSG00000103534	ENSG00000017797
307	ENSG00000226996	ENSG00000092841	ENSG00000138166	ENSG00000005812	ENSG00000162522	ENSG00000128383	ENSG00000161249	ENSG00000241794
308	ENSG00000226995	ENSG00000142937	ENSG00000175592	ENSG00000005844	ENSG00000159763	ENSG00000131747	ENSG00000189171	ENSG00000257017
309	ENSG00000226994	ENSG00000196260	ENSG00000150991	ENSG00000005882	ENSG00000154080	ENSG00000134463	ENSG00000008394	ENSG00000278097
310	ENSG00000226990	ENSG00000164346	ENSG00000079459	ENSG00000005884	ENSG00000149925	ENSG00000172264	ENSG00000163739	ENSG00000125144
311	ENSG00000226979	ENSG00000187837	ENSG00000167508	ENSG00000005889	ENSG00000149485	ENSG00000033327	ENSG00000086548	ENSG00000065534
312	ENSG00000226965	ENSG00000188290	ENSG00000075415	ENSG00000005893	ENSG00000148175	ENSG00000267855	ENSG00000250479	ENSG00000185883
313	ENSG00000227170	ENSG00000143947	ENSG00000136689	ENSG00000005961	ENSG00000147403	ENSG00000012223	ENSG00000162078	ENSG00000166226
314	ENSG00000226963	ENSG00000243056	ENSG00000095059	ENSG00000005981	ENSG00000141002	ENSG00000144824	ENSG00000106211	ENSG00000166483
315	ENSG00000226957	ENSG00000177300	ENSG00000175482	ENSG00000006007	ENSG00000126870	ENSG00000244274	ENSG00000204525	ENSG00000079102
316	ENSG00000226956	ENSG00000143819	ENSG00000171867	ENSG00000006015	ENSG00000125538	ENSG00000105321	ENSG00000149925	ENSG00000167653
317	ENSG00000226954	ENSG00000213903	ENSG00000089356	ENSG00000006016	ENSG00000121552	ENSG00000248144	ENSG00000174444	ENSG00000159388
318	ENSG00000226953	ENSG00000182667	ENSG00000256045	ENSG00000006025	ENSG00000115268	ENSG00000059804	ENSG00000070756	ENSG00000258752
319	ENSG00000226944	ENSG00000160213	ENSG00000168653	ENSG00000006042	ENSG00000115009	ENSG00000280071	ENSG00000099860	ENSG00000198692
320	ENSG00000226935	ENSG00000187024	ENSG00000133636	ENSG00000006047	ENSG00000109046	ENSG00000152137	ENSG00000160862	ENSG00000221869
321	ENSG00000226917	ENSG00000197756	ENSG00000231106	ENSG00000006059	ENSG00000106538	ENSG00000198846	ENSG00000078081	ENSG00000141002
322	ENSG00000226913	ENSG00000167995	ENSG00000007171	ENSG00000006062	ENSG00000100316	ENSG00000082014	ENSG00000110801	ENSG00000167658
323	ENSG00000226904	ENSG00000133112	ENSG00000160862	ENSG00000006071	ENSG00000099622	ENSG00000100221	ENSG00000105974	ENSG00000182667
324	ENSG00000226900	ENSG00000184227	ENSG00000198183	ENSG00000006118	ENSG00000099194	ENSG00000167711	ENSG00000116016	ENSG00000124107
325	ENSG00000227021	ENSG00000166347	ENSG00000148175	ENSG00000006128	ENSG00000094963	ENSG00000019582	ENSG00000137331	ENSG00000170509
326	ENSG00000227028	ENSG00000171557	ENSG00000244687	ENSG00000006194	ENSG00000092841	ENSG00000158270	ENSG00000221869	ENSG00000196154
327	ENSG00000227036	ENSG00000100316	ENSG00000144802	ENSG00000006210	ENSG00000070756	ENSG00000186480	ENSG00000123349	ENSG00000171345
328	ENSG00000227039	ENSG00000123358	ENSG00000117525	ENSG00000006282	ENSG00000063177	ENSG00000131069	ENSG00000162772	ENSG00000198712
329	ENSG00000227165	ENSG00000171858	ENSG00000189334	ENSG00000006283	ENSG00000275895	ENSG00000138769	ENSG00000109610	ENSG00000173369
330	ENSG00000227155	ENSG00000008838	ENSG00000070756	ENSG00000006327	ENSG00000272398	ENSG00000181588	ENSG00000186081	ENSG00000161970
331	ENSG00000227145	ENSG00000011465	ENSG00000204525	ENSG00000006377	ENSG00000272279	ENSG00000100418	ENSG00000102317	ENSG00000123689
332	ENSG00000227124	ENSG00000168653	ENSG00000184292	ENSG00000006432	ENSG00000272196	ENSG00000187678	ENSG00000131981	ENSG00000204305
333	ENSG00000227121	ENSG00000109046	ENSG00000171530	ENSG00000006451	ENSG00000270069	ENSG00000140988	ENSG00000064886	ENSG00000011465
334	ENSG00000227117	ENSG00000177410	ENSG00000109475	ENSG00000006453	ENSG00000258844	ENSG00000250509	ENSG00000163435	ENSG00000215182
335	ENSG00000227115	ENSG00000163435	ENSG00000137876	ENSG00000006459	ENSG00000242265	ENSG00000184897	ENSG00000125534	ENSG00000196476
336	ENSG00000227110	ENSG00000137726	ENSG00000118181	ENSG00000006468	ENSG00000241794	ENSG00000205002	ENSG00000130208	ENSG00000150594
337	ENSG00000227107	ENSG00000143933	ENSG00000180817	ENSG00000006530	ENSG00000206073	ENSG00000096088	ENSG00000104549	ENSG00000171476
338	ENSG00000227094	ENSG00000010278	ENSG00000198959	ENSG00000006534	ENSG00000198918	ENSG00000114737	ENSG00000108342	ENSG00000058335
339	ENSG00000227083	ENSG00000163606	ENSG00000173812	ENSG00000006555	ENSG00000197766	ENSG00000168143	ENSG00000146278	ENSG00000117394
340	ENSG00000227082	ENSG00000159713	ENSG00000112378	ENSG00000006576	ENSG00000197253	ENSG00000241343	ENSG00000187735	ENSG00000106211
341	ENSG00000227078	ENSG00000198467	ENSG00000109084	ENSG00000006606	ENSG00000196260	ENSG00000140682	ENSG00000167972	ENSG00000142973
342	ENSG00000227071	ENSG00000172216	ENSG00000156976	ENSG00000006607	ENSG00000189334	ENSG00000188846	ENSG00000127540	ENSG00000151632
343	ENSG00000227070	ENSG00000187479	ENSG00000108639	ENSG00000006611	ENSG00000188846	ENSG00000160285	ENSG00000147065	ENSG00000276216
344	ENSG00000227066	ENSG00000147155	ENSG00000181029	ENSG00000006625	ENSG00000187837	ENSG00000185479	ENSG00000176046	ENSG00000198840
345	ENSG00000227061	ENSG00000094963	ENSG00000133321	ENSG00000006634	ENSG00000186010	ENSG00000145623	ENSG00000180879	ENSG00000131400
346	ENSG00000227060	ENSG00000253626	ENSG00000159713	ENSG00000006638	ENSG00000185088	ENSG00000142910	ENSG00000164023	ENSG00000143546
347	ENSG00000227057	ENSG00000143198	ENSG00000103534	ENSG00000006652	ENSG00000184227	ENSG00000114850	ENSG00000067064	ENSG00000102317
348	ENSG00000227053	ENSG00000112306	ENSG00000130208	ENSG00000006659	ENSG00000181449	ENSG00000188906	ENSG00000242086	ENSG00000241343
349	ENSG00000227051	ENSG00000181029	ENSG00000136810	ENSG00000006695	ENSG00000177410	ENSG00000156298	ENSG00000168036	ENSG00000152082
350	ENSG00000227050	ENSG00000154080	ENSG00000154146	ENSG00000006704	ENSG00000173230	ENSG00000140612	ENSG00000161011	ENSG00000211949
351	ENSG00000227045	ENSG00000063177	ENSG00000120885	ENSG00000006712	ENSG00000171903	ENSG00000007171	ENSG00000026508	ENSG00000166959
352	ENSG00000227409	ENSG00000188846	ENSG00000062485	ENSG00000006715	ENSG00000171223	ENSG00000171840	ENSG00000010278	ENSG00000185499
353	ENSG00000227421	ENSG00000137331	ENSG00000107372	ENSG00000006740	ENSG00000168631	ENSG00000067606	ENSG00000079459	ENSG00000161055
354	ENSG00000227431	ENSG00000276422	ENSG00000169976	ENSG00000006744	ENSG00000168036	ENSG00000184076	ENSG00000005022	ENSG00000146278
355	ENSG00000227803	ENSG00000125538	ENSG00000176153	ENSG00000006747	ENSG00000163682	ENSG00000151332	ENSG00000162896	ENSG00000094963
356	ENSG00000227896	ENSG00000170498	ENSG00000152082	ENSG00000006757	ENSG00000162244	ENSG00000146112	ENSG00000092841	ENSG00000187726
357	ENSG00000227893	ENSG00000168036	ENSG00000189171	ENSG00000006788	ENSG00000162174	ENSG00000089351	ENSG00000197061	ENSG00000139192
358	ENSG00000227888	ENSG00000204305	ENSG00000206075	ENSG00000006831	ENSG00000160213	ENSG00000011422	ENSG00000186010	ENSG00000171557
359	ENSG00000227885	ENSG00000185499	ENSG00000176978	ENSG00000006837	ENSG00000154277	ENSG00000133661	ENSG00000198668	ENSG00000163739
360	ENSG00000227877	ENSG00000275895	ENSG00000165732	ENSG00000007001	ENSG00000152082	ENSG00000168631	ENSG00000133636	ENSG00000179902
361	ENSG00000227868	ENSG00000183087	ENSG00000243056	ENSG00000007038	ENSG00000145592	ENSG00000136155	ENSG00000125977	ENSG00000196126
362	ENSG00000227857	ENSG00000198695	ENSG00000143933	ENSG00000007047	ENSG00000143947	ENSG00000183696	ENSG00000189043	ENSG00000197766
363	ENSG00000227848	ENSG00000101443	ENSG00000176485	ENSG00000007062	ENSG00000143819	ENSG00000256618	ENSG00000164543	ENSG00000072310
364	ENSG00000227824	ENSG00000244067	ENSG00000062582	ENSG00000007080	ENSG00000137801	ENSG00000196735	ENSG00000169020	ENSG00000188536
365	ENSG00000227818	ENSG00000017797	ENSG00000132386	ENSG00000007129	ENSG00000137331	ENSG00000175445	ENSG00000088986	ENSG00000237541
366	ENSG00000227811	ENSG00000101161	ENSG00000182827	ENSG00000007168	ENSG00000137033	ENSG00000182952	ENSG00000168389	ENSG00000079332
367	ENSG00000227782	ENSG00000260260	ENSG00000099994	ENSG00000007171	ENSG00000135919	ENSG00000204305	ENSG00000127184	ENSG00000198888
368	ENSG00000227713	ENSG00000108691	ENSG00000229415	ENSG00000007174	ENSG00000135390	ENSG00000173812	ENSG00000057149	ENSG00000133710
369	ENSG00000227769	ENSG00000127914	ENSG00000115419	ENSG00000007202	ENSG00000132386	ENSG00000248161	ENSG00000197111	ENSG00000132507
370	ENSG00000227764	ENSG00000196735	ENSG00000113161	ENSG00000007216	ENSG00000130522	ENSG00000145824	ENSG00000140612	ENSG00000096060
371	ENSG00000227757	ENSG00000086061	ENSG00000167658	ENSG00000007237	ENSG00000125691	ENSG00000151012	ENSG00000184009	ENSG00000115590
372	ENSG00000227751	ENSG00000106992	ENSG00000178035	ENSG00000007255	ENSG00000125534	ENSG00000123838	ENSG00000135486	ENSG00000132326
373	ENSG00000227743	ENSG00000269821	ENSG00000170889	ENSG00000007264	ENSG00000117394	ENSG00000171903	ENSG00000140264	ENSG00000206561
374	ENSG00000227741	ENSG00000243449	ENSG00000101558	ENSG00000007306	ENSG00000115414	ENSG00000254682	ENSG00000198355	ENSG00000126803
375	ENSG00000227740	ENSG00000142871	ENSG00000155368	ENSG00000007312	ENSG00000103534	ENSG00000178719	ENSG00000169100	ENSG00000197747
376	ENSG00000227733	ENSG00000166770	ENSG00000163435	ENSG00000007314	ENSG00000095970	ENSG00000156299	ENSG00000117525	ENSG00000099622
377	ENSG00000227723	ENSG00000206072	ENSG00000169710	ENSG00000007341	ENSG00000089009	ENSG00000125089	ENSG00000135480	ENSG00000130522
378	ENSG00000227719	ENSG00000171903	ENSG00000105388	ENSG00000007350	ENSG00000084234	ENSG00000106992	ENSG00000143933	ENSG00000173372
379	ENSG00000227718	ENSG00000163682	ENSG00000162366	ENSG00000007372	ENSG00000276422	ENSG00000174567	ENSG00000184292	ENSG00000167995
380	ENSG00000227906	ENSG00000187109	ENSG00000267855	ENSG00000007376	ENSG00000244067	ENSG00000167656	ENSG00000178035	ENSG00000233954
381	ENSG00000227908	ENSG00000117472	ENSG00000273149	ENSG00000007384	ENSG00000238142	ENSG00000173852	ENSG00000170776	ENSG00000147642
382	ENSG00000227911	ENSG00000167978	ENSG00000186480	ENSG00000007392	ENSG00000213853	ENSG00000169826	ENSG00000138061	ENSG00000161798
383	ENSG00000227914	ENSG00000169715	ENSG00000136938	ENSG00000007402	ENSG00000204525	ENSG00000171621	ENSG00000075415	ENSG00000109475
384	ENSG00000228035	ENSG00000176907	ENSG00000143947	ENSG00000007516	ENSG00000196754	ENSG00000104368	ENSG00000165502	ENSG00000080824
385	ENSG00000228033	ENSG00000088986	ENSG00000221869	ENSG00000007520	ENSG00000196199	ENSG00000177576	ENSG00000215021	ENSG00000127129
386	ENSG00000228027	ENSG00000231683	ENSG00000253626	ENSG00000007541	ENSG00000189143	ENSG00000115419	ENSG00000099977	ENSG00000115268
387	ENSG00000228022	ENSG00000258844	ENSG00000086548	ENSG00000007545	ENSG00000187193	ENSG00000163364	ENSG00000205076	ENSG00000149927
388	ENSG00000228016	ENSG00000135940	ENSG00000151327	ENSG00000007866	ENSG00000184557	ENSG00000275342	ENSG00000062582	ENSG00000243566
389	ENSG00000228013	ENSG00000047662	ENSG00000172893	ENSG00000007908	ENSG00000184009	ENSG00000125691	ENSG00000102007	ENSG00000099290
390	ENSG00000228010	ENSG00000150782	ENSG00000171345	ENSG00000007923	ENSG00000179902	ENSG00000120889	ENSG00000244187	ENSG00000243147
391	ENSG00000228919	ENSG00000129654	ENSG00000269893	ENSG00000007933	ENSG00000173436	ENSG00000177191	ENSG00000198695	ENSG00000185885
392	ENSG00000228005	ENSG00000003436	ENSG00000123838	ENSG00000007944	ENSG00000170906	ENSG00000005243	ENSG00000065978	ENSG00000255198
393	ENSG00000227981	ENSG00000132321	ENSG00000144224	ENSG00000007952	ENSG00000170509	ENSG00000164543	ENSG00000145860	ENSG00000100979
394	ENSG00000227964	ENSG00000147274	ENSG00000142657	ENSG00000007968	ENSG00000169442	ENSG00000134531	ENSG00000131143	ENSG00000179914
395	ENSG00000227963	ENSG00000158246	ENSG00000142627	ENSG00000008018	ENSG00000168653	ENSG00000153714	ENSG00000151332	ENSG00000172216
396	ENSG00000227959	ENSG00000176046	ENSG00000196924	ENSG00000008056	ENSG00000168542	ENSG00000140961	ENSG00000166794	ENSG00000175664
397	ENSG00000227954	ENSG00000161970	ENSG00000211592	ENSG00000008083	ENSG00000167916	ENSG00000103335	ENSG00000099624	ENSG00000263627
398	ENSG00000227946	ENSG00000133710	ENSG00000173467	ENSG00000008086	ENSG00000167468	ENSG00000134278	ENSG00000204435	ENSG00000145425
399	ENSG00000227945	ENSG00000146733	ENSG00000178952	ENSG00000008118	ENSG00000166741	ENSG00000241399	ENSG00000233276	ENSG00000205542
400	ENSG00000227940	ENSG00000197635	ENSG00000187193	ENSG00000008128	ENSG00000162896	ENSG00000183607	ENSG00000140391	ENSG00000198804
401	ENSG00000227938	ENSG00000072274	ENSG00000198643	ENSG00000008130	ENSG00000148671	ENSG00000251562	ENSG00000130429	ENSG00000243449
402	ENSG00000227933	ENSG00000118785	ENSG00000166794	ENSG00000008196	ENSG00000140264	ENSG00000110047	ENSG00000134531	ENSG00000165171
403	ENSG00000227932	ENSG00000142178	ENSG00000147123	ENSG00000008226	ENSG00000138326	ENSG00000198431	ENSG00000104529	ENSG00000008394
404	ENSG00000227929	ENSG00000137975	ENSG00000132002	ENSG00000008256	ENSG00000134419	ENSG00000135931	ENSG00000269893	ENSG00000177410
405	ENSG00000227925	ENSG00000159588	ENSG00000182718	ENSG00000008277	ENSG00000132432	ENSG00000007402	ENSG00000132386	ENSG00000145833
406	ENSG00000227920	ENSG00000048540	ENSG00000149485	ENSG00000008282	ENSG00000130303	ENSG00000137460	ENSG00000196754	ENSG00000111596
407	ENSG00000227716	ENSG00000151461	ENSG00000143198	ENSG00000008283	ENSG00000127914	ENSG00000145592	ENSG00000117450	ENSG00000093072
408	ENSG00000227712	ENSG00000196476	ENSG00000134531	ENSG00000008300	ENSG00000127129	ENSG00000115274	ENSG00000125844	ENSG00000144820
409	ENSG00000227455	ENSG00000211895	ENSG00000197111	ENSG00000008311	ENSG00000124875	ENSG00000095713	ENSG00000144063	ENSG00000092841
410	ENSG00000227500	ENSG00000198355	ENSG00000152795	ENSG00000008323	ENSG00000123200	ENSG00000166450	ENSG00000007171	ENSG00000161281
411	ENSG00000227540	ENSG00000168542	ENSG00000196396	ENSG00000008324	ENSG00000108691	ENSG00000148303	ENSG00000169567	ENSG00000125534
412	ENSG00000227533	ENSG00000100664	ENSG00000135404	ENSG00000008382	ENSG00000108679	ENSG00000008394	ENSG00000173915	ENSG00000189058
413	ENSG00000227531	ENSG00000164442	ENSG00000105402	ENSG00000008394	ENSG00000100583	ENSG00000105339	ENSG00000204387	ENSG00000159763
414	ENSG00000227519	ENSG00000026025	ENSG00000153395	ENSG00000008405	ENSG00000095917	ENSG00000091137	ENSG00000099622	ENSG00000106538
415	ENSG00000227518	ENSG00000159335	ENSG00000128989	ENSG00000008438	ENSG00000093072	ENSG00000114854	ENSG00000167653	ENSG00000110195
416	ENSG00000227517	ENSG00000187257	ENSG00000187244	ENSG00000008441	ENSG00000090339	ENSG00000001630	ENSG00000117394	ENSG00000256377
417	ENSG00000227516	ENSG00000177600	ENSG00000106211	ENSG00000008513	ENSG00000088986	ENSG00000148840	ENSG00000182718	ENSG00000198668
418	ENSG00000227512	ENSG00000115414	ENSG00000163466	ENSG00000008516	ENSG00000081041	ENSG00000175832	ENSG00000102265	ENSG00000239951
419	ENSG00000227508	ENSG00000019169	ENSG00000205544	ENSG00000008517	ENSG00000075624	ENSG00000087076	ENSG00000115419	ENSG00000197956
420	ENSG00000227507	ENSG00000121039	ENSG00000131203	ENSG00000008710	ENSG00000069275	ENSG00000214063	ENSG00000148671	ENSG00000101443
421	ENSG00000227502	ENSG00000135480	ENSG00000166228	ENSG00000008735	ENSG00000060982	ENSG00000154640	ENSG00000189334	ENSG00000026025
422	ENSG00000227496	ENSG00000112096	ENSG00000115268	ENSG00000008838	ENSG00000012223	ENSG00000224189	ENSG00000160472	ENSG00000149925
423	ENSG00000227708	ENSG00000275993	ENSG00000143420	ENSG00000008853	ENSG00000010278	ENSG00000165507	ENSG00000213977	ENSG00000157557
424	ENSG00000227495	ENSG00000173467	ENSG00000213145	ENSG00000008869	ENSG00000003436	ENSG00000008853	ENSG00000105404	ENSG00000188375
425	ENSG00000227492	ENSG00000099977	ENSG00000128272	ENSG00000008952	ENSG00000278097	ENSG00000169418	ENSG00000112378	ENSG00000258818
426	ENSG00000227486	ENSG00000233730	ENSG00000187840	ENSG00000008988	ENSG00000251655	ENSG00000214708	ENSG00000125730	ENSG00000197756
427	ENSG00000227484	ENSG00000148671	ENSG00000180992	ENSG00000009307	ENSG00000243449	ENSG00000276216	ENSG00000067048	ENSG00000115414
428	ENSG00000227482	ENSG00000086548	ENSG00000111775	ENSG00000009335	ENSG00000242550	ENSG00000279765	ENSG00000051523	ENSG00000100906
429	ENSG00000227479	ENSG00000196878	ENSG00000065809	ENSG00000009413	ENSG00000239951	ENSG00000187840	ENSG00000133321	ENSG00000146733
430	ENSG00000227477	ENSG00000144224	ENSG00000104529	ENSG00000009694	ENSG00000231389	ENSG00000171557	ENSG00000167508	ENSG00000211895
431	ENSG00000227471	ENSG00000242265	ENSG00000197061	ENSG00000009709	ENSG00000230657	ENSG00000162757	ENSG00000143819	ENSG00000196502
432	ENSG00000227467	ENSG00000188536	ENSG00000048540	ENSG00000009724	ENSG00000226644	ENSG00000166278	ENSG00000177410	ENSG00000167996
433	ENSG00000227463	ENSG00000101182	ENSG00000156508	ENSG00000009765	ENSG00000206561	ENSG00000111452	ENSG00000116285	ENSG00000243678
434	ENSG00000227456	ENSG00000102760	ENSG00000127022	ENSG00000009780	ENSG00000204305	ENSG00000111412	ENSG00000170906	ENSG00000162896
435	ENSG00000227542	ENSG00000079332	ENSG00000198755	ENSG00000009790	ENSG00000198431	ENSG00000120913	ENSG00000159713	ENSG00000105371
436	ENSG00000227544	ENSG00000198488	ENSG00000129562	ENSG00000009830	ENSG00000198074	ENSG00000170890	ENSG00000223865	ENSG00000110057
437	ENSG00000227555	ENSG00000050405	ENSG00000179218	ENSG00000009844	ENSG00000197635	ENSG00000132170	ENSG00000169242	ENSG00000087074
438	ENSG00000227574	ENSG00000164111	ENSG00000174564	ENSG00000009950	ENSG00000196735	ENSG00000106780	ENSG00000112695	ENSG00000127328
439	ENSG00000227706	ENSG00000123200	ENSG00000168264	ENSG00000009954	ENSG00000196262	ENSG00000153093	ENSG00000105402	ENSG00000099194
440	ENSG00000227705	ENSG00000099860	ENSG00000102265	ENSG00000010017	ENSG00000188229	ENSG00000255150	ENSG00000177700	ENSG00000003436
441	ENSG00000227704	ENSG00000168631	ENSG00000102804	ENSG00000010030	ENSG00000187908	ENSG00000143367	ENSG00000163041	ENSG00000206503
442	ENSG00000227702	ENSG00000170509	ENSG00000120306	ENSG00000010072	ENSG00000182853	ENSG00000130558	ENSG00000196396	ENSG00000167916
443	ENSG00000227695	ENSG00000095970	ENSG00000161905	ENSG00000010165	ENSG00000182718	ENSG00000115590	ENSG00000197780	ENSG00000065154
444	ENSG00000227687	ENSG00000132670	ENSG00000165389	ENSG00000010219	ENSG00000179914	ENSG00000203485	ENSG00000069275	ENSG00000242550
445	ENSG00000227685	ENSG00000074800	ENSG00000171346	ENSG00000010244	ENSG00000177576	ENSG00000168028	ENSG00000099994	ENSG00000198074
446	ENSG00000227683	ENSG00000145833	ENSG00000130429	ENSG00000010256	ENSG00000177300	ENSG00000167900	ENSG00000159140	ENSG00000184897
447	ENSG00000227681	ENSG00000111786	ENSG00000154080	ENSG00000010270	ENSG00000175592	ENSG00000171451	ENSG00000213145	ENSG00000198695
448	ENSG00000227680	ENSG00000164647	ENSG00000164543	ENSG00000010278	ENSG00000174844	ENSG00000166794	ENSG00000177989	ENSG00000159228
449	ENSG00000227678	ENSG00000115541	ENSG00000197780	ENSG00000010282	ENSG00000170323	ENSG00000149806	ENSG00000156467	ENSG00000243056
450	ENSG00000227676	ENSG00000125534	ENSG00000163463	ENSG00000010292	ENSG00000170315	ENSG00000158792	ENSG00000104904	ENSG00000128536
451	ENSG00000227674	ENSG00000169242	ENSG00000182899	ENSG00000010295	ENSG00000169245	ENSG00000123119	ENSG00000126267	ENSG00000205155
452	ENSG00000227673	ENSG00000170421	ENSG00000125148	ENSG00000010310	ENSG00000166435	ENSG00000182774	ENSG00000171401	ENSG00000184227
453	ENSG00000227640	ENSG00000171223	ENSG00000163347	ENSG00000010318	ENSG00000165171	ENSG00000131187	ENSG00000181449	ENSG00000189043
454	ENSG00000227634	ENSG00000109971	ENSG00000102317	ENSG00000010319	ENSG00000164346	ENSG00000012171	ENSG00000164733	ENSG00000166796
455	ENSG00000227630	ENSG00000251655	ENSG00000065978	ENSG00000010322	ENSG00000163435	ENSG00000197989	ENSG00000127914	ENSG00000186010
456	ENSG00000227627	ENSG00000139192	ENSG00000135486	ENSG00000010327	ENSG00000163209	ENSG00000100439	ENSG00000270069	ENSG00000120738
457	ENSG00000227619	ENSG00000075142	ENSG00000263639	ENSG00000010361	ENSG00000161798	ENSG00000176720	ENSG00000115306	ENSG00000241837
458	ENSG00000227599	ENSG00000137801	ENSG00000136942	ENSG00000010379	ENSG00000161011	ENSG00000167962	ENSG00000123838	ENSG00000211598
459	ENSG00000227598	ENSG00000156467	ENSG00000174886	ENSG00000010404	ENSG00000159388	ENSG00000168743	ENSG00000176171	ENSG00000164647
460	ENSG00000227591	ENSG00000243566	ENSG00000102007	ENSG00000010438	ENSG00000159189	ENSG00000160691	ENSG00000121064	ENSG00000147548
461	ENSG00000227589	ENSG00000187244	ENSG00000159388	ENSG00000010539	ENSG00000158246	ENSG00000108551	ENSG00000184897	ENSG00000062716
462	ENSG00000228918	ENSG00000256377	ENSG00000241837	ENSG00000010610	ENSG00000156076	ENSG00000212907	ENSG00000196878	ENSG00000103187
463	ENSG00000229021	ENSG00000182853	ENSG00000164023	ENSG00000010626	ENSG00000155657	ENSG00000054967	ENSG00000188229	ENSG00000179344
464	ENSG00000228923	ENSG00000175664	ENSG00000114353	ENSG00000010671	ENSG00000154099	ENSG00000240972	ENSG00000103363	ENSG00000229999
465	ENSG00000230424	ENSG00000156482	ENSG00000198695	ENSG00000010704	ENSG00000152583	ENSG00000167315	ENSG00000163584	ENSG00000160221
466	ENSG00000230483	ENSG00000125851	ENSG00000165502	ENSG00000010803	ENSG00000149043	ENSG00000172059	ENSG00000125356	ENSG00000141232
467	ENSG00000230479	ENSG00000276085	ENSG00000164548	ENSG00000010810	ENSG00000148303	ENSG00000180198	ENSG00000184557	ENSG00000156968
468	ENSG00000230454	ENSG00000278097	ENSG00000162078	ENSG00000010818	ENSG00000144802	ENSG00000125798	ENSG00000131203	ENSG00000072501
469	ENSG00000230453	ENSG00000171522	ENSG00000170906	ENSG00000010932	ENSG00000143761	ENSG00000136014	ENSG00000164919	ENSG00000061455
470	ENSG00000230452	ENSG00000106538	ENSG00000034152	ENSG00000011007	ENSG00000143153	ENSG00000008294	ENSG00000128272	ENSG00000114739
471	ENSG00000230448	ENSG00000162896	ENSG00000124762	ENSG00000011009	ENSG00000142634	ENSG00000071242	ENSG00000151327	ENSG00000166405
472	ENSG00000230442	ENSG00000122566	ENSG00000169100	ENSG00000011021	ENSG00000142627	ENSG00000132481	ENSG00000105519	ENSG00000007062
473	ENSG00000230438	ENSG00000206561	ENSG00000088247	ENSG00000011028	ENSG00000141934	ENSG00000129911	ENSG00000161905	ENSG00000142871
474	ENSG00000230435	ENSG00000173917	ENSG00000067064	ENSG00000011052	ENSG00000138083	ENSG00000125967	ENSG00000164825	ENSG00000270069
475	ENSG00000230433	ENSG00000238142	ENSG00000175354	ENSG00000011083	ENSG00000137726	ENSG00000134419	ENSG00000163466	ENSG00000137959
476	ENSG00000230427	ENSG00000135919	ENSG00000006327	ENSG00000011105	ENSG00000134240	ENSG00000197905	ENSG00000062716	ENSG00000164111
477	ENSG00000230417	ENSG00000166226	ENSG00000135821	ENSG00000011114	ENSG00000134020	ENSG00000123975	ENSG00000163463	ENSG00000213853
478	ENSG00000230601	ENSG00000048649	ENSG00000163399	ENSG00000011132	ENSG00000132554	ENSG00000142937	ENSG00000134107	ENSG00000070731
479	ENSG00000230415	ENSG00000089737	ENSG00000145425	ENSG00000011143	ENSG00000132326	ENSG00000112242	ENSG00000116209	ENSG00000069275
480	ENSG00000230408	ENSG00000179914	ENSG00000172270	ENSG00000011198	ENSG00000131981	ENSG00000135678	ENSG00000132002	ENSG00000115884
481	ENSG00000230402	ENSG00000135821	ENSG00000184009	ENSG00000011201	ENSG00000131203	ENSG00000234745	ENSG00000124767	ENSG00000047457
482	ENSG00000230401	ENSG00000110492	ENSG00000005022	ENSG00000011243	ENSG00000130255	ENSG00000142396	ENSG00000173467	ENSG00000129538
483	ENSG00000230400	ENSG00000189143	ENSG00000178127	ENSG00000011258	ENSG00000130164	ENSG00000117569	ENSG00000147123	ENSG00000090339
484	ENSG00000230393	ENSG00000149577	ENSG00000134757	ENSG00000011260	ENSG00000128272	ENSG00000144810	ENSG00000180198	ENSG00000106541
485	ENSG00000230392	ENSG00000142102	ENSG00000172264	ENSG00000011275	ENSG00000127540	ENSG00000136352	ENSG00000163399	ENSG00000139329
486	ENSG00000230390	ENSG00000153395	ENSG00000196754	ENSG00000011295	ENSG00000126803	ENSG00000090530	ENSG00000178127	ENSG00000116209
487	ENSG00000230387	ENSG00000175899	ENSG00000106615	ENSG00000011304	ENSG00000125144	ENSG00000178718	ENSG00000119335	ENSG00000213145
488	ENSG00000230385	ENSG00000159189	ENSG00000118508	ENSG00000011332	ENSG00000122862	ENSG00000260740	ENSG00000108679	ENSG00000184076
489	ENSG00000230381	ENSG00000272414	ENSG00000213903	ENSG00000011347	ENSG00000118785	ENSG00000124762	ENSG00000143198	ENSG00000196878
490	ENSG00000230487	ENSG00000160221	ENSG00000008294	ENSG00000011376	ENSG00000118523	ENSG00000172432	ENSG00000135046	ENSG00000029534
491	ENSG00000230489	ENSG00000070831	ENSG00000119335	ENSG00000011405	ENSG00000117983	ENSG00000125740	ENSG00000134825	ENSG00000099994
492	ENSG00000230490	ENSG00000117399	ENSG00000067225	ENSG00000011422	ENSG00000114315	ENSG00000122691	ENSG00000241837	ENSG00000137726
493	ENSG00000230492	ENSG00000223865	ENSG00000111716	ENSG00000011426	ENSG00000111057	ENSG00000129824	ENSG00000135821	ENSG00000278817
494	ENSG00000230587	ENSG00000278817	ENSG00000051620	ENSG00000011451	ENSG00000110651	ENSG00000135604	ENSG00000141401	ENSG00000137975
495	ENSG00000230569	ENSG00000170160	ENSG00000166136	ENSG00000011454	ENSG00000109971	ENSG00000261150	ENSG00000171346	ENSG00000272398
496	ENSG00000230565	ENSG00000204642	ENSG00000167972	ENSG00000011465	ENSG00000109321	ENSG00000138074	ENSG00000232112	ENSG00000170231
497	ENSG00000230563	ENSG00000171962	ENSG00000102225	ENSG00000011478	ENSG00000106992	ENSG00000164023	ENSG00000164346	ENSG00000155957
498	ENSG00000230561	ENSG00000188177	ENSG00000117758	ENSG00000011485	ENSG00000105640	ENSG00000004399	ENSG00000162366	ENSG00000159140
499	ENSG00000230555	ENSG00000108342	ENSG00000270069	ENSG00000011523	ENSG00000102760	ENSG00000104635	ENSG00000180389	ENSG00000117525
500	ENSG00000230550	ENSG00000211949	ENSG00000123144	ENSG00000011566	ENSG00000100979	ENSG00000119403	ENSG00000144224	ENSG00000142534
501	ENSG00000230542	ENSG00000276216	ENSG00000123349	ENSG00000011590	ENSG00000100664	ENSG00000143369	ENSG00000184007	ENSG00000115009
502	ENSG00000230537	ENSG00000115053	ENSG00000198355	ENSG00000011638	ENSG00000083845	ENSG00000151364	ENSG00000135940	ENSG00000133112
503	ENSG00000230536	ENSG00000221983	ENSG00000163191	ENSG00000011677	ENSG00000038427	ENSG00000135069	ENSG00000180992	ENSG00000163399
504	ENSG00000230534	ENSG00000065534	ENSG00000243955	ENSG00000012048	ENSG00000034510	ENSG00000213906	ENSG00000112096	ENSG00000177300
505	ENSG00000230533	ENSG00000168824	ENSG00000188906	ENSG00000012061	ENSG00000029534	ENSG00000182326	ENSG00000119888	ENSG00000171401
506	ENSG00000230532	ENSG00000149806	ENSG00000143771	ENSG00000012124	ENSG00000025423	ENSG00000105852	ENSG00000185022	ENSG00000165092
507	ENSG00000230530	ENSG00000163739	ENSG00000146278	ENSG00000012171	ENSG00000019169	ENSG00000110195	ENSG00000141522	ENSG00000143333
508	ENSG00000230526	ENSG00000133321	ENSG00000107968	ENSG00000012174	ENSG00000014216	ENSG00000135723	ENSG00000100138	ENSG00000187514
509	ENSG00000230525	ENSG00000140391	ENSG00000162434	ENSG00000012211	ENSG00000008517	ENSG00000151726	ENSG00000198431	ENSG00000102109
510	ENSG00000230523	ENSG00000105894	ENSG00000101444	ENSG00000012223	ENSG00000282012	ENSG00000168386	ENSG00000154640	ENSG00000081041
511	ENSG00000230515	ENSG00000186594	ENSG00000180879	ENSG00000012232	ENSG00000277639	ENSG00000100906	ENSG00000048540	ENSG00000144224
512	ENSG00000230513	ENSG00000113141	ENSG00000119888	ENSG00000012504	ENSG00000276216	ENSG00000102109	ENSG00000087088	ENSG00000104611
513	ENSG00000230510	ENSG00000105655	ENSG00000125999	ENSG00000012660	ENSG00000276085	ENSG00000167604	ENSG00000029534	ENSG00000164972
514	ENSG00000230506	ENSG00000006125	ENSG00000132432	ENSG00000012779	ENSG00000275993	ENSG00000162551	ENSG00000144381	ENSG00000177954
515	ENSG00000230500	ENSG00000100583	ENSG00000168036	ENSG00000012817	ENSG00000267855	ENSG00000136048	ENSG00000145741	ENSG00000145335
516	ENSG00000230498	ENSG00000134419	ENSG00000029534	ENSG00000012822	ENSG00000263001	ENSG00000239789	ENSG00000126549	ENSG00000067167
517	ENSG00000230368	ENSG00000259120	ENSG00000021355	ENSG00000012963	ENSG00000261371	ENSG00000112039	ENSG00000085063	ENSG00000108679
518	ENSG00000230366	ENSG00000081181	ENSG00000087460	ENSG00000012983	ENSG00000258818	ENSG00000076641	ENSG00000126432	ENSG00000167526
519	ENSG00000230337	ENSG00000086598	ENSG00000067048	ENSG00000013016	ENSG00000257764	ENSG00000114942	ENSG00000108518	ENSG00000121858
520	ENSG00000230163	ENSG00000111775	ENSG00000166670	ENSG00000013275	ENSG00000255198	ENSG00000144218	ENSG00000165092	ENSG00000072832
521	ENSG00000230155	ENSG00000133226	ENSG00000187134	ENSG00000013288	ENSG00000247131	ENSG00000113070	ENSG00000151366	ENSG00000125285
522	ENSG00000230149	ENSG00000142676	ENSG00000160472	ENSG00000013293	ENSG00000245112	ENSG00000101439	ENSG00000100814	ENSG00000162493
523	ENSG00000230148	ENSG00000160401	ENSG00000160932	ENSG00000013297	ENSG00000244687	ENSG00000176485	ENSG00000111716	ENSG00000187257
524	ENSG00000230140	ENSG00000132424	ENSG00000089220	ENSG00000013306	ENSG00000243056	ENSG00000073536	ENSG00000164405	ENSG00000141759
525	ENSG00000230138	ENSG00000165678	ENSG00000144655	ENSG00000013364	ENSG00000236502	ENSG00000180596	ENSG00000130592	ENSG00000162551
526	ENSG00000230131	ENSG00000161281	ENSG00000035115	ENSG00000013374	ENSG00000233730	ENSG00000223482	ENSG00000035115	ENSG00000167779
527	ENSG00000230126	ENSG00000147642	ENSG00000100097	ENSG00000013375	ENSG00000229415	ENSG00000110880	ENSG00000170421	ENSG00000088986
528	ENSG00000230124	ENSG00000110700	ENSG00000111275	ENSG00000013392	ENSG00000224383	ENSG00000261740	ENSG00000111057	ENSG00000269893
529	ENSG00000230115	ENSG00000088002	ENSG00000127184	ENSG00000013441	ENSG00000223865	ENSG00000240583	ENSG00000141504	ENSG00000231500
530	ENSG00000230113	ENSG00000074410	ENSG00000092820	ENSG00000013503	ENSG00000219200	ENSG00000117479	ENSG00000128422	ENSG00000089157
531	ENSG00000230107	ENSG00000172201	ENSG00000170144	ENSG00000013523	ENSG00000211949	ENSG00000218891	ENSG00000105223	ENSG00000186594
532	ENSG00000230105	ENSG00000174547	ENSG00000215021	ENSG00000013561	ENSG00000211899	ENSG00000135390	ENSG00000110917	ENSG00000159713
533	ENSG00000230099	ENSG00000125968	ENSG00000181163	ENSG00000013563	ENSG00000205639	ENSG00000024422	ENSG00000149485	ENSG00000135842
534	ENSG00000230098	ENSG00000163898	ENSG00000160789	ENSG00000013573	ENSG00000205220	ENSG00000254470	ENSG00000102804	ENSG00000084234
535	ENSG00000230096	ENSG00000198848	ENSG00000204257	ENSG00000013583	ENSG00000204538	ENSG00000075624	ENSG00000179218	ENSG00000103534
536	ENSG00000230091	ENSG00000113558	ENSG00000078081	ENSG00000013588	ENSG00000203963	ENSG00000103485	ENSG00000160180	ENSG00000139055
537	ENSG00000230084	ENSG00000196126	ENSG00000102854	ENSG00000013619	ENSG00000198643	ENSG00000164659	ENSG00000118849	ENSG00000169715
538	ENSG00000230082	ENSG00000004809	ENSG00000147155	ENSG00000013725	ENSG00000197748	ENSG00000060982	ENSG00000181163	ENSG00000042980
539	ENSG00000230074	ENSG00000263627	ENSG00000127540	ENSG00000013810	ENSG00000197746	ENSG00000065534	ENSG00000185088	ENSG00000072210
540	ENSG00000230065	ENSG00000127337	ENSG00000106803	ENSG00000014123	ENSG00000196476	ENSG00000165724	ENSG00000186493	ENSG00000120256
541	ENSG00000230062	ENSG00000118971	ENSG00000167468	ENSG00000014138	ENSG00000189377	ENSG00000156508	ENSG00000166136	ENSG00000204642
542	ENSG00000230061	ENSG00000131174	ENSG00000214253	ENSG00000014164	ENSG00000188290	ENSG00000101577	ENSG00000084234	ENSG00000115523
543	ENSG00000230046	ENSG00000182010	ENSG00000243749	ENSG00000014216	ENSG00000187840	ENSG00000164161	ENSG00000155957	ENSG00000091137
544	ENSG00000230156	ENSG00000144820	ENSG00000233276	ENSG00000014257	ENSG00000187257	ENSG00000165997	ENSG00000133710	ENSG00000095917
545	ENSG00000230174	ENSG00000112081	ENSG00000102024	ENSG00000014641	ENSG00000187244	ENSG00000077044	ENSG00000165389	ENSG00000066405
546	ENSG00000230325	ENSG00000039537	ENSG00000179344	ENSG00000014824	ENSG00000187134	ENSG00000143479	ENSG00000186480	ENSG00000196735
547	ENSG00000230176	ENSG00000204228	ENSG00000124102	ENSG00000014914	ENSG00000186594	ENSG00000196396	ENSG00000144802	ENSG00000151461
548	ENSG00000230323	ENSG00000115306	ENSG00000124172	ENSG00000014919	ENSG00000186493	ENSG00000168481	ENSG00000167283	ENSG00000073282
549	ENSG00000230322	ENSG00000204472	ENSG00000169020	ENSG00000015133	ENSG00000186480	ENSG00000092529	ENSG00000067606	ENSG00000168000
550	ENSG00000230319	ENSG00000152518	ENSG00000126005	ENSG00000015153	ENSG00000186468	ENSG00000173457	ENSG00000156411	ENSG00000143355
551	ENSG00000230317	ENSG00000095917	ENSG00000108679	ENSG00000015171	ENSG00000185950	ENSG00000171885	ENSG00000169991	ENSG00000166920
552	ENSG00000230316	ENSG00000062582	ENSG00000164733	ENSG00000015285	ENSG00000184709	ENSG00000203697	ENSG00000096088	ENSG00000008838
553	ENSG00000230313	ENSG00000137959	ENSG00000115648	ENSG00000015413	ENSG00000181029	ENSG00000139182	ENSG00000105854	ENSG00000102854
554	ENSG00000230310	ENSG00000138821	ENSG00000140391	ENSG00000015475	ENSG00000181019	ENSG00000126458	ENSG00000108654	ENSG00000161547
555	ENSG00000230303	ENSG00000137815	ENSG00000181449	ENSG00000015479	ENSG00000179869	ENSG00000123104	ENSG00000109390	ENSG00000137331
556	ENSG00000230290	ENSG00000111716	ENSG00000242265	ENSG00000015520	ENSG00000177600	ENSG00000126603	ENSG00000178719	ENSG00000175899
557	ENSG00000230289	ENSG00000169442	ENSG00000187735	ENSG00000015532	ENSG00000172602	ENSG00000257017	ENSG00000156110	ENSG00000134201
558	ENSG00000230286	ENSG00000186493	ENSG00000104980	ENSG00000015568	ENSG00000172270	ENSG00000255398	ENSG00000140319	ENSG00000198918
559	ENSG00000230285	ENSG00000114739	ENSG00000148671	ENSG00000015592	ENSG00000169715	ENSG00000122591	ENSG00000167553	ENSG00000186230
560	ENSG00000230266	ENSG00000111057	ENSG00000196878	ENSG00000015676	ENSG00000169469	ENSG00000174669	ENSG00000178982	ENSG00000123838
561	ENSG00000230262	ENSG00000185338	ENSG00000106588	ENSG00000016082	ENSG00000169242	ENSG00000197978	ENSG00000136156	ENSG00000196754
562	ENSG00000230258	ENSG00000100979	ENSG00000178719	ENSG00000016391	ENSG00000169064	ENSG00000198963	ENSG00000126777	ENSG00000174844
563	ENSG00000230257	ENSG00000168118	ENSG00000096088	ENSG00000016402	ENSG00000167978	ENSG00000134684	ENSG00000092820	ENSG00000142178
564	ENSG00000230250	ENSG00000131050	ENSG00000120913	ENSG00000016490	ENSG00000167508	ENSG00000169594	ENSG00000089248	ENSG00000276070
565	ENSG00000230223	ENSG00000159228	ENSG00000198668	ENSG00000016602	ENSG00000166959	ENSG00000026025	ENSG00000106803	ENSG00000130303
566	ENSG00000230215	ENSG00000166348	ENSG00000183291	ENSG00000016864	ENSG00000166770	ENSG00000266338	ENSG00000241468	ENSG00000124875
567	ENSG00000230205	ENSG00000144802	ENSG00000090013	ENSG00000017260	ENSG00000166483	ENSG00000141458	ENSG00000174917	ENSG00000213988
568	ENSG00000230197	ENSG00000152669	ENSG00000178982	ENSG00000017427	ENSG00000165168	ENSG00000254109	ENSG00000125148	ENSG00000128383
569	ENSG00000230186	ENSG00000126803	ENSG00000170315	ENSG00000017483	ENSG00000165092	ENSG00000256045	ENSG00000111684	ENSG00000127914
570	ENSG00000230185	ENSG00000174844	ENSG00000138061	ENSG00000017797	ENSG00000165029	ENSG00000166471	ENSG00000158710	ENSG00000245112
571	ENSG00000230590	ENSG00000171840	ENSG00000182107	ENSG00000018189	ENSG00000164949	ENSG00000181031	ENSG00000250722	ENSG00000132530
572	ENSG00000230606	ENSG00000203697	ENSG00000140961	ENSG00000018236	ENSG00000164713	ENSG00000008405	ENSG00000113558	ENSG00000128918
573	ENSG00000228925	ENSG00000156076	ENSG00000184216	ENSG00000018280	ENSG00000164647	ENSG00000109472	ENSG00000163734	ENSG00000134202
574	ENSG00000230989	ENSG00000060237	ENSG00000047849	ENSG00000018408	ENSG00000163956	ENSG00000090924	ENSG00000187244	ENSG00000175203
575	ENSG00000231057	ENSG00000137154	ENSG00000155090	ENSG00000018510	ENSG00000163453	ENSG00000128311	ENSG00000152082	ENSG00000047662
576	ENSG00000231056	ENSG00000229999	ENSG00000164825	ENSG00000018610	ENSG00000163399	ENSG00000269028	ENSG00000151726	ENSG00000173467
577	ENSG00000231054	ENSG00000163751	ENSG00000088986	ENSG00000018625	ENSG00000162909	ENSG00000131203	ENSG00000100219	ENSG00000111229
578	ENSG00000231050	ENSG00000134827	ENSG00000143384	ENSG00000018699	ENSG00000162772	ENSG00000102034	ENSG00000196199	ENSG00000134240
579	ENSG00000231046	ENSG00000176771	ENSG00000173230	ENSG00000018869	ENSG00000162434	ENSG00000149480	ENSG00000051620	ENSG00000166206
580	ENSG00000231039	ENSG00000173436	ENSG00000069275	ENSG00000019102	ENSG00000162366	ENSG00000111424	ENSG00000173230	ENSG00000156508
581	ENSG00000231028	ENSG00000111341	ENSG00000012223	ENSG00000019144	ENSG00000161960	ENSG00000062822	ENSG00000110651	ENSG00000060982
582	ENSG00000231024	ENSG00000130164	ENSG00000111832	ENSG00000019169	ENSG00000160284	ENSG00000116017	ENSG00000183648	ENSG00000105281
583	ENSG00000231023	ENSG00000224877	ENSG00000142871	ENSG00000019186	ENSG00000160221	ENSG00000103222	ENSG00000131368	ENSG00000074410
584	ENSG00000231013	ENSG00000162078	ENSG00000060138	ENSG00000019485	ENSG00000159713	ENSG00000196408	ENSG00000198258	ENSG00000166435
585	ENSG00000231010	ENSG00000247131	ENSG00000072778	ENSG00000019505	ENSG00000159588	ENSG00000099860	ENSG00000136689	ENSG00000133433
586	ENSG00000230978	ENSG00000115009	ENSG00000133710	ENSG00000019549	ENSG00000159335	ENSG00000025423	ENSG00000110492	ENSG00000149485
587	ENSG00000230612	ENSG00000117519	ENSG00000121064	ENSG00000019991	ENSG00000159208	ENSG00000163659	ENSG00000117523	ENSG00000187837
588	ENSG00000230975	ENSG00000232112	ENSG00000109390	ENSG00000019995	ENSG00000156968	ENSG00000160193	ENSG00000148180	ENSG00000038427
589	ENSG00000230970	ENSG00000170776	ENSG00000129235	ENSG00000020129	ENSG00000156675	ENSG00000177051	ENSG00000197157	ENSG00000166770
590	ENSG00000230969	ENSG00000125356	ENSG00000006125	ENSG00000020181	ENSG00000156482	ENSG00000123374	ENSG00000123416	ENSG00000170323
591	ENSG00000230968	ENSG00000245112	ENSG00000066405	ENSG00000020256	ENSG00000156467	ENSG00000173599	ENSG00000243056	ENSG00000111786
592	ENSG00000230955	ENSG00000132432	ENSG00000169714	ENSG00000020426	ENSG00000154146	ENSG00000130513	ENSG00000187193	ENSG00000108691
593	ENSG00000230945	ENSG00000134201	ENSG00000197746	ENSG00000020577	ENSG00000153233	ENSG00000108448	ENSG00000211592	ENSG00000171840
594	ENSG00000230943	ENSG00000141367	ENSG00000004059	ENSG00000020633	ENSG00000151023	ENSG00000163492	ENSG00000143546	ENSG00000198488
595	ENSG00000230928	ENSG00000161798	ENSG00000078401	ENSG00000020922	ENSG00000148965	ENSG00000187605	ENSG00000276345	ENSG00000140263
596	ENSG00000230923	ENSG00000101558	ENSG00000167978	ENSG00000021300	ENSG00000148053	ENSG00000175505	ENSG00000125743	ENSG00000116299
597	ENSG00000230918	ENSG00000164587	ENSG00000169242	ENSG00000021355	ENSG00000147649	ENSG00000135083	ENSG00000114315	ENSG00000125868
598	ENSG00000230914	ENSG00000161249	ENSG00000187514	ENSG00000021461	ENSG00000147642	ENSG00000165175	ENSG00000174307	ENSG00000104918
599	ENSG00000231064	ENSG00000166337	ENSG00000145860	ENSG00000021488	ENSG00000147548	ENSG00000116273	ENSG00000160932	ENSG00000169126
600	ENSG00000231073	ENSG00000134202	ENSG00000112245	ENSG00000021574	ENSG00000147274	ENSG00000140391	ENSG00000172456	ENSG00000159461
601	ENSG00000231074	ENSG00000169991	ENSG00000188229	ENSG00000021645	ENSG00000147155	ENSG00000112578	ENSG00000120742	ENSG00000204634
602	ENSG00000231079	ENSG00000125144	ENSG00000185222	ENSG00000021762	ENSG00000146733	ENSG00000086544	ENSG00000008952	ENSG00000244437
603	ENSG00000231172	ENSG00000205084	ENSG00000010278	ENSG00000021776	ENSG00000145113	ENSG00000229807	ENSG00000100300	ENSG00000132670
604	ENSG00000231171	ENSG00000101160	ENSG00000026025	ENSG00000021826	ENSG00000144674	ENSG00000186174	ENSG00000188243	ENSG00000130203
605	ENSG00000231170	ENSG00000273338	ENSG00000189043	ENSG00000021852	ENSG00000143416	ENSG00000213741	ENSG00000109046	ENSG00000259803
606	ENSG00000231165	ENSG00000186973	ENSG00000127914	ENSG00000022277	ENSG00000142871	ENSG00000198074	ENSG00000159335	ENSG00000162174
607	ENSG00000231156	ENSG00000156642	ENSG00000170632	ENSG00000022355	ENSG00000139329	ENSG00000166012	ENSG00000179344	ENSG00000170835
608	ENSG00000231154	ENSG00000166206	ENSG00000125968	ENSG00000022556	ENSG00000139192	ENSG00000120738	ENSG00000178934	ENSG00000189334
609	ENSG00000231149	ENSG00000120262	ENSG00000198848	ENSG00000022567	ENSG00000138166	ENSG00000165195	ENSG00000066405	ENSG00000002933
610	ENSG00000231140	ENSG00000079102	ENSG00000169567	ENSG00000022840	ENSG00000137975	ENSG00000065618	ENSG00000115053	ENSG00000186007
611	ENSG00000231133	ENSG00000119541	ENSG00000174444	ENSG00000022976	ENSG00000137818	ENSG00000122862	ENSG00000215845	ENSG00000108342
612	ENSG00000231132	ENSG00000189221	ENSG00000258844	ENSG00000023041	ENSG00000137815	ENSG00000182985	ENSG00000111275	ENSG00000108244
613	ENSG00000231131	ENSG00000072210	ENSG00000143819	ENSG00000023171	ENSG00000137154	ENSG00000142627	ENSG00000174564	ENSG00000105655
614	ENSG00000231128	ENSG00000239779	ENSG00000204316	ENSG00000023191	ENSG00000136448	ENSG00000213920	ENSG00000105583	ENSG00000008517
615	ENSG00000231119	ENSG00000147649	ENSG00000173915	ENSG00000023228	ENSG00000136235	ENSG00000164713	ENSG00000131051	ENSG00000109046
616	ENSG00000231113	ENSG00000255198	ENSG00000105373	ENSG00000023287	ENSG00000136155	ENSG00000171858	ENSG00000134809	ENSG00000183486
617	ENSG00000231107	ENSG00000080293	ENSG00000160180	ENSG00000023318	ENSG00000135842	ENSG00000168298	ENSG00000161960	ENSG00000086061
618	ENSG00000231106	ENSG00000266340	ENSG00000100219	ENSG00000023330	ENSG00000135486	ENSG00000114529	ENSG00000204257	ENSG00000138135
619	ENSG00000231105	ENSG00000128272	ENSG00000117523	ENSG00000023445	ENSG00000135480	ENSG00000137054	ENSG00000111669	ENSG00000101161
620	ENSG00000231104	ENSG00000006327	ENSG00000165637	ENSG00000023516	ENSG00000134827	ENSG00000162591	ENSG00000129235	ENSG00000111640
621	ENSG00000231102	ENSG00000164713	ENSG00000110917	ENSG00000023572	ENSG00000133661	ENSG00000125845	ENSG00000198848	ENSG00000142102
622	ENSG00000231098	ENSG00000085265	ENSG00000248098	ENSG00000023608	ENSG00000133226	ENSG00000176153	ENSG00000004059	ENSG00000142634
623	ENSG00000231090	ENSG00000139329	ENSG00000111057	ENSG00000023697	ENSG00000131389	ENSG00000164741	ENSG00000228474	ENSG00000135480
624	ENSG00000231082	ENSG00000050426	ENSG00000167815	ENSG00000023734	ENSG00000129654	ENSG00000087074	ENSG00000196352	ENSG00000161016
625	ENSG00000231081	ENSG00000233016	ENSG00000158604	ENSG00000023839	ENSG00000127328	ENSG00000170802	ENSG00000176340	ENSG00000010278
626	ENSG00000230912	ENSG00000203734	ENSG00000144674	ENSG00000023892	ENSG00000126861	ENSG00000156076	ENSG00000118418	ENSG00000132432
627	ENSG00000230910	ENSG00000170231	ENSG00000108654	ENSG00000023902	ENSG00000125868	ENSG00000103429	ENSG00000139644	ENSG00000008988
628	ENSG00000230899	ENSG00000205220	ENSG00000126709	ENSG00000023909	ENSG00000123689	ENSG00000168140	ENSG00000121552	ENSG00000172889
629	ENSG00000230725	ENSG00000100906	ENSG00000092841	ENSG00000024048	ENSG00000121039	ENSG00000034152	ENSG00000116044	ENSG00000160752
630	ENSG00000230720	ENSG00000145741	ENSG00000162896	ENSG00000024422	ENSG00000120437	ENSG00000072071	ENSG00000112081	ENSG00000173917
631	ENSG00000230710	ENSG00000205155	ENSG00000123416	ENSG00000024526	ENSG00000120256	ENSG00000124171	ENSG00000129562	ENSG00000265972
632	ENSG00000230709	ENSG00000069122	ENSG00000115310	ENSG00000024862	ENSG00000118971	ENSG00000255468	ENSG00000169926	ENSG00000131203
633	ENSG00000230699	ENSG00000196776	ENSG00000169991	ENSG00000025039	ENSG00000118181	ENSG00000008517	ENSG00000198643	ENSG00000105372
634	ENSG00000230698	ENSG00000167615	ENSG00000115241	ENSG00000025156	ENSG00000117226	ENSG00000174996	ENSG00000100664	ENSG00000149043
635	ENSG00000230684	ENSG00000104904	ENSG00000143418	ENSG00000025293	ENSG00000116209	ENSG00000137857	ENSG00000172216	ENSG00000164713
636	ENSG00000230679	ENSG00000213626	ENSG00000130402	ENSG00000025423	ENSG00000115963	ENSG00000130203	ENSG00000130770	ENSG00000143416
637	ENSG00000230676	ENSG00000163463	ENSG00000124795	ENSG00000025434	ENSG00000115648	ENSG00000103269	ENSG00000169715	ENSG00000105894
638	ENSG00000230668	ENSG00000225548	ENSG00000114315	ENSG00000025708	ENSG00000114391	ENSG00000151327	ENSG00000105373	ENSG00000238142
639	ENSG00000230667	ENSG00000148339	ENSG00000175701	ENSG00000025770	ENSG00000113141	ENSG00000176845	ENSG00000143545	ENSG00000084092
640	ENSG00000230663	ENSG00000213886	ENSG00000134108	ENSG00000025772	ENSG00000111786	ENSG00000180190	ENSG00000167642	ENSG00000137216
641	ENSG00000230658	ENSG00000185262	ENSG00000159335	ENSG00000025796	ENSG00000111775	ENSG00000197483	ENSG00000205544	ENSG00000151012
642	ENSG00000230651	ENSG00000111666	ENSG00000147649	ENSG00000025800	ENSG00000111716	ENSG00000196126	ENSG00000100911	ENSG00000117399
643	ENSG00000230649	ENSG00000093072	ENSG00000229833	ENSG00000026036	ENSG00000110801	ENSG00000276345	ENSG00000166598	ENSG00000067048
644	ENSG00000230648	ENSG00000255308	ENSG00000138495	ENSG00000026103	ENSG00000110700	ENSG00000146232	ENSG00000147649	ENSG00000144802
645	ENSG00000230647	ENSG00000160678	ENSG00000116209	ENSG00000026297	ENSG00000108298	ENSG00000173369	ENSG00000198900	ENSG00000242265
646	ENSG00000230641	ENSG00000130770	ENSG00000131143	ENSG00000026508	ENSG00000105894	ENSG00000198585	ENSG00000108010	ENSG00000065809
647	ENSG00000230631	ENSG00000082641	ENSG00000105404	ENSG00000026559	ENSG00000105519	ENSG00000109107	ENSG00000143153	ENSG00000169991
648	ENSG00000230630	ENSG00000197321	ENSG00000102554	ENSG00000026652	ENSG00000105373	ENSG00000126767	ENSG00000074416	ENSG00000173436
649	ENSG00000230628	ENSG00000010404	ENSG00000215845	ENSG00000026751	ENSG00000105281	ENSG00000143942	ENSG00000182853	ENSG00000153395
650	ENSG00000230623	ENSG00000184613	ENSG00000136352	ENSG00000026950	ENSG00000104918	ENSG00000173376	ENSG00000160752	ENSG00000215910
651	ENSG00000230615	ENSG00000116133	ENSG00000124942	ENSG00000027001	ENSG00000100234	ENSG00000074219	ENSG00000107438	ENSG00000159208
652	ENSG00000230613	ENSG00000137288	ENSG00000176907	ENSG00000027075	ENSG00000099994	ENSG00000110237	ENSG00000225473	ENSG00000162522
653	ENSG00000230724	ENSG00000109220	ENSG00000003436	ENSG00000027644	ENSG00000099977	ENSG00000198900	ENSG00000118640	ENSG00000102970
654	ENSG00000230729	ENSG00000166796	ENSG00000101182	ENSG00000027697	ENSG00000095713	ENSG00000133794	ENSG00000138166	ENSG00000184990
655	ENSG00000230894	ENSG00000173372	ENSG00000142192	ENSG00000027847	ENSG00000091137	ENSG00000144802	ENSG00000126709	ENSG00000078898
656	ENSG00000230730	ENSG00000162585	ENSG00000112237	ENSG00000027869	ENSG00000089157	ENSG00000198517	ENSG00000134333	ENSG00000105519
657	ENSG00000230873	ENSG00000006756	ENSG00000116044	ENSG00000028116	ENSG00000087074	ENSG00000141448	ENSG00000118680	ENSG00000172809
658	ENSG00000230852	ENSG00000134184	ENSG00000120437	ENSG00000028137	ENSG00000086062	ENSG00000136371	ENSG00000178057	ENSG00000214530
659	ENSG00000230848	ENSG00000204538	ENSG00000099622	ENSG00000028203	ENSG00000086061	ENSG00000114993	ENSG00000263001	ENSG00000141401
660	ENSG00000230844	ENSG00000168438	ENSG00000111142	ENSG00000028277	ENSG00000079459	ENSG00000106397	ENSG00000182196	ENSG00000168439
661	ENSG00000230838	ENSG00000233559	ENSG00000115053	ENSG00000028310	ENSG00000079332	ENSG00000068323	ENSG00000243955	ENSG00000163453
662	ENSG00000230836	ENSG00000137857	ENSG00000198900	ENSG00000028528	ENSG00000079102	ENSG00000128944	ENSG00000117592	ENSG00000090006
663	ENSG00000230834	ENSG00000008517	ENSG00000099977	ENSG00000028839	ENSG00000074800	ENSG00000244479	ENSG00000117318	ENSG00000143947
664	ENSG00000230831	ENSG00000137216	ENSG00000259803	ENSG00000029153	ENSG00000074410	ENSG00000136238	ENSG00000090266	ENSG00000196188
665	ENSG00000230817	ENSG00000134308	ENSG00000175221	ENSG00000029363	ENSG00000072210	ENSG00000111674	ENSG00000136352	ENSG00000129654
666	ENSG00000230806	ENSG00000070756	ENSG00000140105	ENSG00000029364	ENSG00000071082	ENSG00000076864	ENSG00000189403	ENSG00000211677
667	ENSG00000230798	ENSG00000179869	ENSG00000128309	ENSG00000029559	ENSG00000070831	ENSG00000163739	ENSG00000206075	ENSG00000214026
668	ENSG00000230797	ENSG00000164741	ENSG00000137312	ENSG00000029639	ENSG00000068912	ENSG00000076706	ENSG00000125971	ENSG00000112096
669	ENSG00000230794	ENSG00000139631	ENSG00000204435	ENSG00000029725	ENSG00000068697	ENSG00000117877	ENSG00000087460	ENSG00000253404
670	ENSG00000230790	ENSG00000273149	ENSG00000150782	ENSG00000029993	ENSG00000066405	ENSG00000089327	ENSG00000163660	ENSG00000184908
671	ENSG00000230782	ENSG00000120742	ENSG00000109046	ENSG00000030066	ENSG00000050405	ENSG00000177707	ENSG00000089220	ENSG00000047936
672	ENSG00000230773	ENSG00000102970	ENSG00000149573	ENSG00000030110	ENSG00000047662	ENSG00000114270	ENSG00000136997	ENSG00000165105
673	ENSG00000230753	ENSG00000111799	ENSG00000255302	ENSG00000030304	ENSG00000039139	ENSG00000165732	ENSG00000090013	ENSG00000254333
674	ENSG00000230749	ENSG00000101335	ENSG00000182853	ENSG00000030419	ENSG00000030582	ENSG00000178184	ENSG00000133639	ENSG00000109906
675	ENSG00000230747	ENSG00000170515	ENSG00000074416	ENSG00000030582	ENSG00000008838	ENSG00000168487	ENSG00000086544	ENSG00000083307
676	ENSG00000230741	ENSG00000164978	ENSG00000143153	ENSG00000031003	ENSG00000001084	ENSG00000131771	ENSG00000110955	ENSG00000165164
677	ENSG00000230736	ENSG00000162576	ENSG00000110651	ENSG00000031081	ENSG00000283125	ENSG00000109046	ENSG00000089737	ENSG00000138587
678	ENSG00000230733	ENSG00000163815	ENSG00000126870	ENSG00000031691	ENSG00000283118	ENSG00000068028	ENSG00000107223	ENSG00000198848
679	ENSG00000230731	ENSG00000215910	ENSG00000172216	ENSG00000031823	ENSG00000283117	ENSG00000006468	ENSG00000175826	ENSG00000156675
680	ENSG00000230033	ENSG00000129009	ENSG00000118849	ENSG00000032219	ENSG00000283103	ENSG00000124067	ENSG00000154518	ENSG00000130787
681	ENSG00000230030	ENSG00000114315	ENSG00000176046	ENSG00000032389	ENSG00000283078	ENSG00000165410	ENSG00000102854	ENSG00000185088
682	ENSG00000230023	ENSG00000149435	ENSG00000153446	ENSG00000032444	ENSG00000283075	ENSG00000197063	ENSG00000204592	ENSG00000211651
683	ENSG00000229274	ENSG00000111319	ENSG00000186184	ENSG00000032742	ENSG00000283071	ENSG00000169692	ENSG00000116288	ENSG00000130066
684	ENSG00000229314	ENSG00000160201	ENSG00000168209	ENSG00000033011	ENSG00000283064	ENSG00000225342	ENSG00000101182	ENSG00000172270
685	ENSG00000229313	ENSG00000149257	ENSG00000255198	ENSG00000033030	ENSG00000283063	ENSG00000128272	ENSG00000092010	ENSG00000164830
686	ENSG00000229312	ENSG00000205544	ENSG00000165092	ENSG00000033050	ENSG00000283052	ENSG00000164442	ENSG00000239779	ENSG00000167468
687	ENSG00000229311	ENSG00000206077	ENSG00000168000	ENSG00000033100	ENSG00000283051	ENSG00000128283	ENSG00000126803	ENSG00000099977
688	ENSG00000229308	ENSG00000129103	ENSG00000162909	ENSG00000033122	ENSG00000283036	ENSG00000189171	ENSG00000115963	ENSG00000133661
689	ENSG00000229299	ENSG00000105669	ENSG00000180389	ENSG00000033170	ENSG00000283033	ENSG00000104885	ENSG00000106153	ENSG00000142937
690	ENSG00000229292	ENSG00000231231	ENSG00000105223	ENSG00000033178	ENSG00000283031	ENSG00000169439	ENSG00000124171	ENSG00000112695
691	ENSG00000229291	ENSG00000125844	ENSG00000105438	ENSG00000033327	ENSG00000283010	ENSG00000104691	ENSG00000010256	ENSG00000075624
692	ENSG00000229282	ENSG00000124260	ENSG00000112096	ENSG00000033627	ENSG00000283003	ENSG00000233927	ENSG00000166228	ENSG00000095596
693	ENSG00000229278	ENSG00000163283	ENSG00000160752	ENSG00000033800	ENSG00000283000	ENSG00000104549	ENSG00000104131	ENSG00000152518
694	ENSG00000229275	ENSG00000185475	ENSG00000091137	ENSG00000033867	ENSG00000282998	ENSG00000173334	ENSG00000125968	ENSG00000171962
695	ENSG00000229267	ENSG00000110203	ENSG00000165175	ENSG00000034053	ENSG00000282996	ENSG00000134107	ENSG00000205155	ENSG00000183172
696	ENSG00000230021	ENSG00000087460	ENSG00000139116	ENSG00000034152	ENSG00000282988	ENSG00000144597	ENSG00000162909	ENSG00000137154
697	ENSG00000229263	ENSG00000229043	ENSG00000134809	ENSG00000034239	ENSG00000282965	ENSG00000124731	ENSG00000173153	ENSG00000129562
698	ENSG00000229262	ENSG00000139910	ENSG00000143416	ENSG00000034510	ENSG00000282961	ENSG00000241852	ENSG00000265972	ENSG00000100583
699	ENSG00000229261	ENSG00000239951	ENSG00000217930	ENSG00000034533	ENSG00000282951	ENSG00000020577	ENSG00000044574	ENSG00000134827
700	ENSG00000229258	ENSG00000186010	ENSG00000111678	ENSG00000034677	ENSG00000282950	ENSG00000178814	ENSG00000143416	ENSG00000206077
701	ENSG00000229257	ENSG00000132821	ENSG00000125534	ENSG00000034693	ENSG00000282943	ENSG00000251022	ENSG00000173486	ENSG00000197780
702	ENSG00000229255	ENSG00000109906	ENSG00000050405	ENSG00000034713	ENSG00000282939	ENSG00000102359	ENSG00000118816	ENSG00000165660
703	ENSG00000229246	ENSG00000172270	ENSG00000051523	ENSG00000034971	ENSG00000282936	ENSG00000104369	ENSG00000187479	ENSG00000127920
704	ENSG00000229236	ENSG00000105971	ENSG00000103363	ENSG00000035141	ENSG00000282925	ENSG00000115306	ENSG00000068697	ENSG00000170906
705	ENSG00000229229	ENSG00000141858	ENSG00000239779	ENSG00000035403	ENSG00000282917	ENSG00000168994	ENSG00000153113	ENSG00000088002
706	ENSG00000229228	ENSG00000129518	ENSG00000117318	ENSG00000035499	ENSG00000282906	ENSG00000189007	ENSG00000012223	ENSG00000160284
707	ENSG00000229227	ENSG00000164306	ENSG00000100664	ENSG00000035664	ENSG00000282890	ENSG00000166025	ENSG00000100353	ENSG00000078674
708	ENSG00000229321	ENSG00000229415	ENSG00000242485	ENSG00000035681	ENSG00000282885	ENSG00000066405	ENSG00000198959	ENSG00000166136
709	ENSG00000229334	ENSG00000132429	ENSG00000106771	ENSG00000035687	ENSG00000282881	ENSG00000111144	ENSG00000176014	ENSG00000123358
710	ENSG00000229335	ENSG00000120256	ENSG00000089351	ENSG00000035720	ENSG00000282876	ENSG00000101460	ENSG00000213719	ENSG00000187624
711	ENSG00000229337	ENSG00000078487	ENSG00000126524	ENSG00000035862	ENSG00000282872	ENSG00000127080	ENSG00000050405	ENSG00000137288
712	ENSG00000229495	ENSG00000127837	ENSG00000173726	ENSG00000035928	ENSG00000282863	ENSG00000128059	ENSG00000143222	ENSG00000172602
713	ENSG00000229491	ENSG00000078808	ENSG00000115306	ENSG00000036054	ENSG00000282860	ENSG00000188536	ENSG00000206073	ENSG00000125851
714	ENSG00000229487	ENSG00000117410	ENSG00000166012	ENSG00000036257	ENSG00000282851	ENSG00000188026	ENSG00000115009	ENSG00000164733
715	ENSG00000229484	ENSG00000119147	ENSG00000111605	ENSG00000036448	ENSG00000282849	ENSG00000240849	ENSG00000105281	ENSG00000230657
716	ENSG00000229474	ENSG00000164032	ENSG00000151366	ENSG00000036473	ENSG00000282843	ENSG00000164823	ENSG00000115541	ENSG00000142627
717	ENSG00000229463	ENSG00000125037	ENSG00000100138	ENSG00000036530	ENSG00000282840	ENSG00000174749	ENSG00000117984	ENSG00000127337
718	ENSG00000229453	ENSG00000183607	ENSG00000197261	ENSG00000036549	ENSG00000282836	ENSG00000169857	ENSG00000117472	ENSG00000129451
719	ENSG00000229444	ENSG00000196924	ENSG00000196735	ENSG00000036565	ENSG00000282816	ENSG00000112812	ENSG00000160948	ENSG00000267519
720	ENSG00000229433	ENSG00000166961	ENSG00000177700	ENSG00000036672	ENSG00000282787	ENSG00000023902	ENSG00000167815	ENSG00000170160
721	ENSG00000229431	ENSG00000198077	ENSG00000241468	ENSG00000036828	ENSG00000282772	ENSG00000160606	ENSG00000255302	ENSG00000126861
722	ENSG00000229425	ENSG00000172236	ENSG00000172757	ENSG00000037042	ENSG00000282740	ENSG00000198455	ENSG00000060138	ENSG00000158764
723	ENSG00000229415	ENSG00000168255	ENSG00000173334	ENSG00000037241	ENSG00000282692	ENSG00000179431	ENSG00000185043	ENSG00000160182
724	ENSG00000229414	ENSG00000135679	ENSG00000031698	ENSG00000037280	ENSG00000282651	ENSG00000171970	ENSG00000125995	ENSG00000081181
725	ENSG00000229407	ENSG00000214900	ENSG00000100031	ENSG00000037474	ENSG00000282639	ENSG00000184014	ENSG00000167978	ENSG00000149577
726	ENSG00000229404	ENSG00000178585	ENSG00000112081	ENSG00000037637	ENSG00000282608	ENSG00000109929	ENSG00000158246	ENSG00000170270
727	ENSG00000229401	ENSG00000158417	ENSG00000164308	ENSG00000037749	ENSG00000282602	ENSG00000261236	ENSG00000109861	ENSG00000189266
728	ENSG00000229400	ENSG00000173110	ENSG00000161798	ENSG00000037757	ENSG00000282600	ENSG00000142871	ENSG00000131174	ENSG00000169242
729	ENSG00000229393	ENSG00000169583	ENSG00000198832	ENSG00000037897	ENSG00000282556	ENSG00000047634	ENSG00000104408	ENSG00000170421
730	ENSG00000229388	ENSG00000198363	ENSG00000155957	ENSG00000037965	ENSG00000282535	ENSG00000115648	ENSG00000130513	ENSG00000169193
731	ENSG00000229372	ENSG00000185873	ENSG00000136048	ENSG00000038002	ENSG00000282527	ENSG00000105245	ENSG00000170004	ENSG00000145777
732	ENSG00000229356	ENSG00000169031	ENSG00000198171	ENSG00000038210	ENSG00000282499	ENSG00000239697	ENSG00000266472	ENSG00000188906
733	ENSG00000229352	ENSG00000186832	ENSG00000100300	ENSG00000038219	ENSG00000282440	ENSG00000047457	ENSG00000142669	ENSG00000187867
734	ENSG00000229348	ENSG00000105327	ENSG00000126803	ENSG00000038274	ENSG00000282420	ENSG00000005884	ENSG00000120437	ENSG00000116032
735	ENSG00000229224	ENSG00000095066	ENSG00000197766	ENSG00000038295	ENSG00000282419	ENSG00000099250	ENSG00000167470	ENSG00000188177
736	ENSG00000229214	ENSG00000139629	ENSG00000111540	ENSG00000038358	ENSG00000282418	ENSG00000100288	ENSG00000185624	ENSG00000211899
737	ENSG00000229209	ENSG00000264522	ENSG00000177989	ENSG00000038382	ENSG00000282408	ENSG00000164776	ENSG00000164308	ENSG00000166347
738	ENSG00000229109	ENSG00000188976	ENSG00000180155	ENSG00000038427	ENSG00000282393	ENSG00000162783	ENSG00000173660	ENSG00000269821
739	ENSG00000229105	ENSG00000179094	ENSG00000159140	ENSG00000038532	ENSG00000282386	ENSG00000162244	ENSG00000104823	ENSG00000006327
740	ENSG00000229102	ENSG00000184908	ENSG00000130592	ENSG00000038945	ENSG00000282381	ENSG00000112759	ENSG00000213853	ENSG00000085365
741	ENSG00000229086	ENSG00000101441	ENSG00000155366	ENSG00000039068	ENSG00000282375	ENSG00000086548	ENSG00000063046	ENSG00000185022
742	ENSG00000229081	ENSG00000221963	ENSG00000132475	ENSG00000039123	ENSG00000282320	ENSG00000183579	ENSG00000150782	ENSG00000156076
743	ENSG00000229066	ENSG00000182979	ENSG00000188706	ENSG00000039139	ENSG00000282317	ENSG00000167716	ENSG00000183087	ENSG00000163815
744	ENSG00000229065	ENSG00000141965	ENSG00000125356	ENSG00000039319	ENSG00000282301	ENSG00000235584	ENSG00000132341	ENSG00000176485
745	ENSG00000229056	ENSG00000260259	ENSG00000134825	ENSG00000039523	ENSG00000282246	ENSG00000144285	ENSG00000070831	ENSG00000163558
746	ENSG00000229047	ENSG00000154678	ENSG00000276345	ENSG00000039560	ENSG00000282221	ENSG00000177542	ENSG00000169738	ENSG00000178585
747	ENSG00000229044	ENSG00000211598	ENSG00000163382	ENSG00000039600	ENSG00000282218	ENSG00000172889	ENSG00000051108	ENSG00000261150
748	ENSG00000229043	ENSG00000141338	ENSG00000072210	ENSG00000039650	ENSG00000282173	ENSG00000142409	ENSG00000113732	ENSG00000213886
749	ENSG00000229042	ENSG00000156675	ENSG00000023191	ENSG00000039987	ENSG00000282143	ENSG00000145569	ENSG00000142864	ENSG00000118523
750	ENSG00000226889	ENSG00000176155	ENSG00000105971	ENSG00000040199	ENSG00000282142	ENSG00000165689	ENSG00000144674	ENSG00000182010
751	ENSG00000229017	ENSG00000183172	ENSG00000113732	ENSG00000040275	ENSG00000282122	ENSG00000131378	ENSG00000124762	ENSG00000172551
752	ENSG00000229015	ENSG00000237765	ENSG00000240583	ENSG00000040341	ENSG00000282121	ENSG00000116761	ENSG00000104763	ENSG00000165029
753	ENSG00000228988	ENSG00000244437	ENSG00000196352	ENSG00000040487	ENSG00000282097	ENSG00000155657	ENSG00000101608	ENSG00000221968
754	ENSG00000228980	ENSG00000177595	ENSG00000243449	ENSG00000040531	ENSG00000282057	ENSG00000140859	ENSG00000188290	ENSG00000215252
755	ENSG00000228973	ENSG00000166405	ENSG00000125995	ENSG00000040608	ENSG00000282041	ENSG00000115221	ENSG00000111678	ENSG00000134443
756	ENSG00000228971	ENSG00000065413	ENSG00000170890	ENSG00000040633	ENSG00000282034	ENSG00000162366	ENSG00000065809	ENSG00000102760
757	ENSG00000228959	ENSG00000168610	ENSG00000126267	ENSG00000040731	ENSG00000282033	ENSG00000176463	ENSG00000105669	ENSG00000174428
758	ENSG00000228952	ENSG00000156171	ENSG00000112149	ENSG00000040933	ENSG00000282024	ENSG00000136997	ENSG00000185650	ENSG00000125691
759	ENSG00000228950	ENSG00000140519	ENSG00000120742	ENSG00000041353	ENSG00000282022	ENSG00000121104	ENSG00000142192	ENSG00000166963
760	ENSG00000228944	ENSG00000153233	ENSG00000125844	ENSG00000041357	ENSG00000282021	ENSG00000137449	ENSG00000109971	ENSG00000225548
761	ENSG00000228933	ENSG00000196639	ENSG00000070081	ENSG00000041515	ENSG00000281990	ENSG00000108961	ENSG00000120913	ENSG00000183049
762	ENSG00000229108	ENSG00000002586	ENSG00000138135	ENSG00000041802	ENSG00000281938	ENSG00000115363	ENSG00000086061	ENSG00000168653
763	ENSG00000229111	ENSG00000133063	ENSG00000167553	ENSG00000041880	ENSG00000281920	ENSG00000092295	ENSG00000182154	ENSG00000155657
764	ENSG00000229206	ENSG00000279714	ENSG00000117592	ENSG00000041988	ENSG00000281912	ENSG00000186577	ENSG00000173726	ENSG00000179869
765	ENSG00000229116	ENSG00000196262	ENSG00000167969	ENSG00000042062	ENSG00000281904	ENSG00000110660	ENSG00000143774	ENSG00000163659
766	ENSG00000229205	ENSG00000157423	ENSG00000105669	ENSG00000042088	ENSG00000281903	ENSG00000145194	ENSG00000176978	ENSG00000168487
767	ENSG00000229196	ENSG00000137473	ENSG00000240065	ENSG00000042286	ENSG00000281883	ENSG00000134954	ENSG00000112514	ENSG00000163283
768	ENSG00000229195	ENSG00000163558	ENSG00000135218	ENSG00000042304	ENSG00000281852	ENSG00000147324	ENSG00000237541	ENSG00000196843
769	ENSG00000229192	ENSG00000272234	ENSG00000164919	ENSG00000042317	ENSG00000281849	ENSG00000127249	ENSG00000092295	ENSG00000147257
770	ENSG00000229191	ENSG00000173809	ENSG00000104408	ENSG00000042429	ENSG00000281832	ENSG00000258757	ENSG00000246705	ENSG00000260916
771	ENSG00000229190	ENSG00000005884	ENSG00000086544	ENSG00000042445	ENSG00000281831	ENSG00000148346	ENSG00000188612	ENSG00000179403
772	ENSG00000229188	ENSG00000105339	ENSG00000165030	ENSG00000042493	ENSG00000281809	ENSG00000106070	ENSG00000152234	ENSG00000109321
773	ENSG00000229183	ENSG00000267383	ENSG00000130312	ENSG00000042753	ENSG00000281778	ENSG00000068650	ENSG00000162434	ENSG00000214456
774	ENSG00000229180	ENSG00000107819	ENSG00000124171	ENSG00000042781	ENSG00000281769	ENSG00000160712	ENSG00000156976	ENSG00000122566
775	ENSG00000229178	ENSG00000102858	ENSG00000164442	ENSG00000042813	ENSG00000281756	ENSG00000123146	ENSG00000111229	ENSG00000111275
776	ENSG00000229177	ENSG00000197826	ENSG00000159228	ENSG00000042832	ENSG00000281741	ENSG00000048740	ENSG00000124795	ENSG00000160188
777	ENSG00000229167	ENSG00000186510	ENSG00000244187	ENSG00000042980	ENSG00000281731	ENSG00000179344	ENSG00000163479	ENSG00000109736
778	ENSG00000229162	ENSG00000130529	ENSG00000204592	ENSG00000043039	ENSG00000281721	ENSG00000140254	ENSG00000171159	ENSG00000019169
779	ENSG00000229160	ENSG00000111052	ENSG00000228474	ENSG00000043093	ENSG00000281706	ENSG00000100600	ENSG00000100097	ENSG00000178127
780	ENSG00000229155	ENSG00000130811	ENSG00000104904	ENSG00000043143	ENSG00000281692	ENSG00000111341	ENSG00000170017	ENSG00000144136
781	ENSG00000229154	ENSG00000272141	ENSG00000188290	ENSG00000043355	ENSG00000281691	ENSG00000138135	ENSG00000173113	ENSG00000185475
782	ENSG00000229153	ENSG00000164287	ENSG00000107223	ENSG00000043462	ENSG00000281655	ENSG00000112096	ENSG00000196419	ENSG00000110492
783	ENSG00000229151	ENSG00000130203	ENSG00000224032	ENSG00000043514	ENSG00000281649	ENSG00000144655	ENSG00000101558	ENSG00000131196
784	ENSG00000229140	ENSG00000100300	ENSG00000206073	ENSG00000043591	ENSG00000281641	ENSG00000171793	ENSG00000171530	ENSG00000143819
785	ENSG00000229127	ENSG00000162004	ENSG00000183648	ENSG00000044012	ENSG00000281613	ENSG00000165886	ENSG00000135441	ENSG00000198755
786	ENSG00000229124	ENSG00000142599	ENSG00000157514	ENSG00000044090	ENSG00000281593	ENSG00000147804	ENSG00000069122	ENSG00000276085
787	ENSG00000229118	ENSG00000184384	ENSG00000126777	ENSG00000044115	ENSG00000281591	ENSG00000184260	ENSG00000101460	ENSG00000169738
788	ENSG00000229117	ENSG00000134551	ENSG00000189058	ENSG00000044446	ENSG00000281571	ENSG00000110218	ENSG00000169564	ENSG00000162783
789	ENSG00000229498	ENSG00000253404	ENSG00000205155	ENSG00000044459	ENSG00000281560	ENSG00000137502	ENSG00000177156	ENSG00000169550
790	ENSG00000229502	ENSG00000119397	ENSG00000125977	ENSG00000044524	ENSG00000281550	ENSG00000170345	ENSG00000003402	ENSG00000164741
791	ENSG00000229522	ENSG00000238045	ENSG00000115541	ENSG00000044574	ENSG00000281548	ENSG00000169047	ENSG00000130811	ENSG00000164949
792	ENSG00000229915	ENSG00000173715	ENSG00000142669	ENSG00000046604	ENSG00000281538	ENSG00000134324	ENSG00000159763	ENSG00000147649
793	ENSG00000229905	ENSG00000162571	ENSG00000141002	ENSG00000046647	ENSG00000281501	ENSG00000175573	ENSG00000143771	ENSG00000131469
794	ENSG00000229901	ENSG00000138180	ENSG00000173113	ENSG00000046651	ENSG00000281491	ENSG00000136840	ENSG00000111144	ENSG00000148671
795	ENSG00000229896	ENSG00000170142	ENSG00000118418	ENSG00000046653	ENSG00000281450	ENSG00000173846	ENSG00000087365	ENSG00000004809
796	ENSG00000229893	ENSG00000181350	ENSG00000156675	ENSG00000046889	ENSG00000281406	ENSG00000100234	ENSG00000149043	ENSG00000184545
797	ENSG00000229891	ENSG00000164128	ENSG00000165527	ENSG00000047056	ENSG00000281404	ENSG00000166974	ENSG00000197746	ENSG00000074800
798	ENSG00000229882	ENSG00000229109	ENSG00000174307	ENSG00000047188	ENSG00000281392	ENSG00000168907	ENSG00000161798	ENSG00000159189
799	ENSG00000229881	ENSG00000211652	ENSG00000122861	ENSG00000047230	ENSG00000281386	ENSG00000119280	ENSG00000168000	ENSG00000165795
800	ENSG00000229876	ENSG00000239789	ENSG00000177156	ENSG00000047249	ENSG00000281383	ENSG00000198899	ENSG00000267795	ENSG00000106992
801	ENSG00000229873	ENSG00000211938	ENSG00000159763	ENSG00000047315	ENSG00000281376	ENSG00000169432	ENSG00000137309	ENSG00000167972
802	ENSG00000229869	ENSG00000255974	ENSG00000179262	ENSG00000047346	ENSG00000281371	ENSG00000116251	ENSG00000197261	ENSG00000119541
803	ENSG00000229867	ENSG00000140284	ENSG00000173660	ENSG00000047365	ENSG00000281358	ENSG00000180694	ENSG00000282012	ENSG00000134107
804	ENSG00000229862	ENSG00000154760	ENSG00000117450	ENSG00000047410	ENSG00000281357	ENSG00000128340	ENSG00000117691	ENSG00000070756
805	ENSG00000229859	ENSG00000129226	ENSG00000008853	ENSG00000047457	ENSG00000281333	ENSG00000273899	ENSG00000130741	ENSG00000101160
806	ENSG00000229855	ENSG00000102580	ENSG00000166598	ENSG00000047578	ENSG00000281332	ENSG00000197353	ENSG00000138495	ENSG00000173915
807	ENSG00000229852	ENSG00000119004	ENSG00000130414	ENSG00000047579	ENSG00000281219	ENSG00000143771	ENSG00000021355	ENSG00000204385
808	ENSG00000229851	ENSG00000139180	ENSG00000149131	ENSG00000047597	ENSG00000281207	ENSG00000160588	ENSG00000166913	ENSG00000053900
809	ENSG00000229848	ENSG00000108688	ENSG00000100911	ENSG00000047617	ENSG00000281196	ENSG00000183597	ENSG00000164985	ENSG00000160213
810	ENSG00000229847	ENSG00000158869	ENSG00000122705	ENSG00000047621	ENSG00000281189	ENSG00000154310	ENSG00000176485	ENSG00000167508
811	ENSG00000229846	ENSG00000173611	ENSG00000104979	ENSG00000047634	ENSG00000281186	ENSG00000178922	ENSG00000172115	ENSG00000005884
812	ENSG00000229839	ENSG00000162399	ENSG00000068912	ENSG00000047644	ENSG00000281181	ENSG00000105647	ENSG00000214253	ENSG00000031698
813	ENSG00000229833	ENSG00000166974	ENSG00000100814	ENSG00000047648	ENSG00000281179	ENSG00000138031	ENSG00000185222	ENSG00000126432
814	ENSG00000229809	ENSG00000129128	ENSG00000130811	ENSG00000047662	ENSG00000281162	ENSG00000166441	ENSG00000137857	ENSG00000096006
815	ENSG00000229807	ENSG00000126759	ENSG00000184840	ENSG00000047849	ENSG00000281160	ENSG00000102119	ENSG00000105379	ENSG00000169245
816	ENSG00000229912	ENSG00000269091	ENSG00000143546	ENSG00000047932	ENSG00000281131	ENSG00000150457	ENSG00000157557	ENSG00000178982
817	ENSG00000229918	ENSG00000081052	ENSG00000110955	ENSG00000047936	ENSG00000281128	ENSG00000183426	ENSG00000115310	ENSG00000112715
818	ENSG00000229791	ENSG00000174807	ENSG00000145741	ENSG00000048028	ENSG00000281106	ENSG00000144485	ENSG00000170890	ENSG00000124422
819	ENSG00000229921	ENSG00000092929	ENSG00000184557	ENSG00000048052	ENSG00000281103	ENSG00000136111	ENSG00000187134	ENSG00000140264
820	ENSG00000230020	ENSG00000131591	ENSG00000117472	ENSG00000048140	ENSG00000281097	ENSG00000105472	ENSG00000178741	ENSG00000148180
821	ENSG00000230013	ENSG00000231738	ENSG00000131051	ENSG00000048162	ENSG00000281091	ENSG00000133816	ENSG00000147155	ENSG00000167711
822	ENSG00000230010	ENSG00000132002	ENSG00000153113	ENSG00000048342	ENSG00000281039	ENSG00000165905	ENSG00000153446	ENSG00000239672
823	ENSG00000229999	ENSG00000173638	ENSG00000170373	ENSG00000048392	ENSG00000281021	ENSG00000031698	ENSG00000050393	ENSG00000172201
824	ENSG00000229996	ENSG00000137077	ENSG00000100380	ENSG00000048405	ENSG00000281016	ENSG00000177410	ENSG00000240065	ENSG00000204220
825	ENSG00000229990	ENSG00000179632	ENSG00000127324	ENSG00000048462	ENSG00000281005	ENSG00000183878	ENSG00000169469	ENSG00000114391
826	ENSG00000229989	ENSG00000139793	ENSG00000183087	ENSG00000048471	ENSG00000280997	ENSG00000143674	ENSG00000134884	ENSG00000100911
827	ENSG00000229986	ENSG00000156515	ENSG00000105677	ENSG00000048544	ENSG00000280989	ENSG00000187837	ENSG00000198830	ENSG00000129226
828	ENSG00000229983	ENSG00000147684	ENSG00000114446	ENSG00000048545	ENSG00000280987	ENSG00000096433	ENSG00000166741	ENSG00000173540
829	ENSG00000229981	ENSG00000196800	ENSG00000170421	ENSG00000048649	ENSG00000280969	ENSG00000153823	ENSG00000143013	ENSG00000204525
830	ENSG00000229972	ENSG00000170379	ENSG00000110321	ENSG00000048707	ENSG00000280953	ENSG00000154222	ENSG00000147274	ENSG00000112081
831	ENSG00000229970	ENSG00000105976	ENSG00000133639	ENSG00000048740	ENSG00000280927	ENSG00000163697	ENSG00000198931	ENSG00000075142
832	ENSG00000229961	ENSG00000104067	ENSG00000137309	ENSG00000048828	ENSG00000280924	ENSG00000170776	ENSG00000127922	ENSG00000123136
833	ENSG00000229960	ENSG00000260493	ENSG00000118640	ENSG00000048991	ENSG00000280916	ENSG00000124839	ENSG00000258844	ENSG00000186710
834	ENSG00000229953	ENSG00000204463	ENSG00000166200	ENSG00000049089	ENSG00000280890	ENSG00000167553	ENSG00000099795	ENSG00000235162
835	ENSG00000229951	ENSG00000176095	ENSG00000008952	ENSG00000049130	ENSG00000280881	ENSG00000049759	ENSG00000237643	ENSG00000204410
836	ENSG00000229950	ENSG00000244687	ENSG00000196975	ENSG00000049167	ENSG00000280878	ENSG00000183628	ENSG00000100031	ENSG00000182165
837	ENSG00000229941	ENSG00000174502	ENSG00000237541	ENSG00000049192	ENSG00000280870	ENSG00000151718	ENSG00000198832	ENSG00000164346
838	ENSG00000229931	ENSG00000106771	ENSG00000129351	ENSG00000049239	ENSG00000280850	ENSG00000143258	ENSG00000196975	ENSG00000008294
839	ENSG00000229928	ENSG00000147654	ENSG00000150093	ENSG00000049245	ENSG00000280832	ENSG00000109762	ENSG00000172354	ENSG00000105402
840	ENSG00000229925	ENSG00000185479	ENSG00000137955	ENSG00000049246	ENSG00000280800	ENSG00000204520	ENSG00000100129	ENSG00000046604
841	ENSG00000229924	ENSG00000173451	ENSG00000136448	ENSG00000049247	ENSG00000280798	ENSG00000110104	ENSG00000135624	ENSG00000164442
842	ENSG00000229922	ENSG00000176009	ENSG00000197321	ENSG00000049249	ENSG00000280789	ENSG00000074800	ENSG00000163874	ENSG00000085662
843	ENSG00000229792	ENSG00000136352	ENSG00000085063	ENSG00000049283	ENSG00000280780	ENSG00000161011	ENSG00000172361	ENSG00000164978
844	ENSG00000229782	ENSG00000177239	ENSG00000139921	ENSG00000049323	ENSG00000280778	ENSG00000215021	ENSG00000229833	ENSG00000090621
845	ENSG00000229525	ENSG00000136059	ENSG00000001084	ENSG00000049449	ENSG00000280767	ENSG00000080293	ENSG00000204305	ENSG00000115963
846	ENSG00000229654	ENSG00000103429	ENSG00000091436	ENSG00000049540	ENSG00000280758	ENSG00000235169	ENSG00000105701	ENSG00000177425
847	ENSG00000229647	ENSG00000120694	ENSG00000147274	ENSG00000049541	ENSG00000280721	ENSG00000109501	ENSG00000122705	ENSG00000113161
848	ENSG00000229646	ENSG00000105618	ENSG00000092010	ENSG00000049618	ENSG00000280719	ENSG00000042286	ENSG00000154723	ENSG00000118849
849	ENSG00000229637	ENSG00000197180	ENSG00000243927	ENSG00000049656	ENSG00000280711	ENSG00000143418	ENSG00000230657	ENSG00000010072
850	ENSG00000229630	ENSG00000105323	ENSG00000110801	ENSG00000049759	ENSG00000280710	ENSG00000104312	ENSG00000100380	ENSG00000197019
851	ENSG00000229628	ENSG00000158764	ENSG00000105519	ENSG00000049768	ENSG00000280707	ENSG00000157168	ENSG00000150093	ENSG00000215845
852	ENSG00000229625	ENSG00000099985	ENSG00000154640	ENSG00000049769	ENSG00000280693	ENSG00000147996	ENSG00000126005	ENSG00000177994
853	ENSG00000229619	ENSG00000254901	ENSG00000196591	ENSG00000049860	ENSG00000280683	ENSG00000086289	ENSG00000065518	ENSG00000109861
854	ENSG00000229618	ENSG00000204540	ENSG00000257103	ENSG00000049883	ENSG00000280670	ENSG00000115239	ENSG00000117410	ENSG00000088325
855	ENSG00000229611	ENSG00000104859	ENSG00000115756	ENSG00000050030	ENSG00000280650	ENSG00000156482	ENSG00000240583	ENSG00000248333
856	ENSG00000229591	ENSG00000178694	ENSG00000169252	ENSG00000050130	ENSG00000280649	ENSG00000134802	ENSG00000100528	ENSG00000186081
857	ENSG00000229589	ENSG00000153234	ENSG00000126432	ENSG00000050165	ENSG00000280639	ENSG00000115414	ENSG00000167863	ENSG00000187244
858	ENSG00000229588	ENSG00000262967	ENSG00000136950	ENSG00000050344	ENSG00000280634	ENSG00000241370	ENSG00000136888	ENSG00000189377
859	ENSG00000229569	ENSG00000124939	ENSG00000187908	ENSG00000050393	ENSG00000280623	ENSG00000047644	ENSG00000134248	ENSG00000196776
860	ENSG00000229563	ENSG00000141569	ENSG00000165215	ENSG00000050438	ENSG00000280620	ENSG00000166451	ENSG00000167757	ENSG00000163682
861	ENSG00000229558	ENSG00000257315	ENSG00000249859	ENSG00000050555	ENSG00000280614	ENSG00000137462	ENSG00000183172	ENSG00000112531
862	ENSG00000229557	ENSG00000179698	ENSG00000188643	ENSG00000050628	ENSG00000280587	ENSG00000182768	ENSG00000118705	ENSG00000159674
863	ENSG00000229550	ENSG00000103460	ENSG00000156467	ENSG00000050730	ENSG00000280571	ENSG00000140545	ENSG00000241794	ENSG00000175416
864	ENSG00000229544	ENSG00000171711	ENSG00000140416	ENSG00000050748	ENSG00000280560	ENSG00000100814	ENSG00000183011	ENSG00000144115
865	ENSG00000229543	ENSG00000275874	ENSG00000204305	ENSG00000050767	ENSG00000280537	ENSG00000078237	ENSG00000166681	ENSG00000187840
866	ENSG00000229539	ENSG00000125848	ENSG00000084234	ENSG00000050820	ENSG00000280515	ENSG00000065833	ENSG00000116871	ENSG00000159314
867	ENSG00000229536	ENSG00000073756	ENSG00000184584	ENSG00000051009	ENSG00000280511	ENSG00000223865	ENSG00000107372	ENSG00000166337
868	ENSG00000229531	ENSG00000196814	ENSG00000263001	ENSG00000051108	ENSG00000280486	ENSG00000165802	ENSG00000065154	ENSG00000185104
869	ENSG00000229528	ENSG00000204542	ENSG00000198060	ENSG00000051128	ENSG00000280485	ENSG00000186654	ENSG00000169813	ENSG00000135269
870	ENSG00000229649	ENSG00000004846	ENSG00000100129	ENSG00000051180	ENSG00000280445	ENSG00000120833	ENSG00000122566	ENSG00000143977
871	ENSG00000229656	ENSG00000165029	ENSG00000125743	ENSG00000051341	ENSG00000280441	ENSG00000232533	ENSG00000145423	ENSG00000108551
872	ENSG00000229780	ENSG00000167657	ENSG00000014216	ENSG00000051382	ENSG00000280433	ENSG00000165752	ENSG00000116133	ENSG00000124562
873	ENSG00000229664	ENSG00000160211	ENSG00000132485	ENSG00000051523	ENSG00000280411	ENSG00000102575	ENSG00000170759	ENSG00000106565
874	ENSG00000229775	ENSG00000035862	ENSG00000130303	ENSG00000051596	ENSG00000280382	ENSG00000167695	ENSG00000068912	ENSG00000153774
875	ENSG00000229774	ENSG00000106333	ENSG00000178934	ENSG00000051620	ENSG00000280356	ENSG00000107968	ENSG00000178952	ENSG00000197746
876	ENSG00000229771	ENSG00000221838	ENSG00000156076	ENSG00000051825	ENSG00000280350	ENSG00000130695	ENSG00000166278	ENSG00000160218
877	ENSG00000229769	ENSG00000131042	ENSG00000144063	ENSG00000052126	ENSG00000280341	ENSG00000168005	ENSG00000104267	ENSG00000136888
878	ENSG00000229766	ENSG00000136699	ENSG00000185022	ENSG00000052344	ENSG00000280336	ENSG00000011465	ENSG00000145113	ENSG00000167797
879	ENSG00000229751	ENSG00000198721	ENSG00000089248	ENSG00000052723	ENSG00000280303	ENSG00000149131	ENSG00000099797	ENSG00000130208
880	ENSG00000229750	ENSG00000266967	ENSG00000101294	ENSG00000052749	ENSG00000280279	ENSG00000069812	ENSG00000114446	ENSG00000171314
881	ENSG00000229740	ENSG00000006451	ENSG00000140264	ENSG00000052795	ENSG00000280273	ENSG00000101104	ENSG00000172366	ENSG00000173812
882	ENSG00000229739	ENSG00000155307	ENSG00000167283	ENSG00000052841	ENSG00000280241	ENSG00000260708	ENSG00000147677	ENSG00000105404
883	ENSG00000229732	ENSG00000134775	ENSG00000187446	ENSG00000052850	ENSG00000280213	ENSG00000157110	ENSG00000170373	ENSG00000004478
884	ENSG00000229728	ENSG00000159307	ENSG00000213988	ENSG00000053108	ENSG00000280207	ENSG00000132932	ENSG00000242265	ENSG00000272414
885	ENSG00000229722	ENSG00000198039	ENSG00000160209	ENSG00000053254	ENSG00000280206	ENSG00000040487	ENSG00000135678	ENSG00000092621
886	ENSG00000229719	ENSG00000078795	ENSG00000185950	ENSG00000053328	ENSG00000280195	ENSG00000175471	ENSG00000163565	ENSG00000196352
887	ENSG00000229717	ENSG00000132819	ENSG00000169692	ENSG00000053371	ENSG00000280191	ENSG00000136854	ENSG00000113712	ENSG00000068912
888	ENSG00000229703	ENSG00000124491	ENSG00000007062	ENSG00000053372	ENSG00000280184	ENSG00000103044	ENSG00000152795	ENSG00000104549
889	ENSG00000229699	ENSG00000165168	ENSG00000115380	ENSG00000053438	ENSG00000280179	ENSG00000006118	ENSG00000166562	ENSG00000138449
890	ENSG00000229694	ENSG00000101928	ENSG00000147065	ENSG00000053501	ENSG00000280169	ENSG00000215910	ENSG00000108639	ENSG00000182240
891	ENSG00000229688	ENSG00000166313	ENSG00000092199	ENSG00000053524	ENSG00000280165	ENSG00000172366	ENSG00000172757	ENSG00000113070
892	ENSG00000229679	ENSG00000198759	ENSG00000158710	ENSG00000053702	ENSG00000280164	ENSG00000144063	ENSG00000177733	ENSG00000100316
893	ENSG00000229676	ENSG00000127603	ENSG00000130513	ENSG00000053747	ENSG00000280148	ENSG00000196531	ENSG00000108946	ENSG00000071082
894	ENSG00000229672	ENSG00000113300	ENSG00000113712	ENSG00000053770	ENSG00000280145	ENSG00000172992	ENSG00000158716	ENSG00000139697
895	ENSG00000229671	ENSG00000211973	ENSG00000179010	ENSG00000053900	ENSG00000280136	ENSG00000107036	ENSG00000092199	ENSG00000120675
896	ENSG00000229666	ENSG00000211651	ENSG00000232112	ENSG00000053918	ENSG00000280113	ENSG00000137124	ENSG00000023191	ENSG00000162073
897	ENSG00000226899	ENSG00000259498	ENSG00000131368	ENSG00000054116	ENSG00000280095	ENSG00000197111	ENSG00000136770	ENSG00000185414
898	ENSG00000226851	ENSG00000125122	ENSG00000136770	ENSG00000054118	ENSG00000280081	ENSG00000104976	ENSG00000188643	ENSG00000169895
899	ENSG00000226887	ENSG00000169413	ENSG00000025423	ENSG00000054148	ENSG00000280071	ENSG00000104835	ENSG00000132698	ENSG00000158467
900	ENSG00000224141	ENSG00000172005	ENSG00000169715	ENSG00000054179	ENSG00000280029	ENSG00000149257	ENSG00000014216	ENSG00000165678
901	ENSG00000224186	ENSG00000065361	ENSG00000173436	ENSG00000054219	ENSG00000280025	ENSG00000170561	ENSG00000105971	ENSG00000177600
902	ENSG00000224184	ENSG00000177302	ENSG00000220205	ENSG00000054267	ENSG00000280018	ENSG00000165006	ENSG00000146066	ENSG00000198830
903	ENSG00000224177	ENSG00000149260	ENSG00000174917	ENSG00000054277	ENSG00000280011	ENSG00000178809	ENSG00000142168	ENSG00000117983
904	ENSG00000224174	ENSG00000092850	ENSG00000265972	ENSG00000054282	ENSG00000280007	ENSG00000136891	ENSG00000175416	ENSG00000134020
905	ENSG00000224173	ENSG00000089248	ENSG00000148180	ENSG00000054356	ENSG00000280005	ENSG00000131188	ENSG00000173334	ENSG00000107902
906	ENSG00000224167	ENSG00000281181	ENSG00000134884	ENSG00000054392	ENSG00000279998	ENSG00000068366	ENSG00000166337	ENSG00000106025
907	ENSG00000224165	ENSG00000281383	ENSG00000250722	ENSG00000054523	ENSG00000279968	ENSG00000079805	ENSG00000165215	ENSG00000135063
908	ENSG00000224164	ENSG00000267107	ENSG00000126934	ENSG00000054598	ENSG00000279956	ENSG00000166575	ENSG00000162191	ENSG00000107863
909	ENSG00000224157	ENSG00000182324	ENSG00000143222	ENSG00000054611	ENSG00000279954	ENSG00000116337	ENSG00000179869	ENSG00000235863
910	ENSG00000224153	ENSG00000256969	ENSG00000125652	ENSG00000054654	ENSG00000279949	ENSG00000137819	ENSG00000100632	ENSG00000125968
911	ENSG00000224152	ENSG00000107954	ENSG00000185624	ENSG00000054793	ENSG00000279928	ENSG00000103126	ENSG00000067560	ENSG00000177981
912	ENSG00000224137	ENSG00000127951	ENSG00000142684	ENSG00000054803	ENSG00000279927	ENSG00000133101	ENSG00000165637	ENSG00000184009
913	ENSG00000224066	ENSG00000124613	ENSG00000092621	ENSG00000054938	ENSG00000279914	ENSG00000075234	ENSG00000175390	ENSG00000168824
914	ENSG00000224132	ENSG00000100997	ENSG00000158195	ENSG00000054965	ENSG00000279897	ENSG00000104825	ENSG00000100650	ENSG00000099860
915	ENSG00000224116	ENSG00000226752	ENSG00000163634	ENSG00000054967	ENSG00000279873	ENSG00000185189	ENSG00000150459	ENSG00000131981
916	ENSG00000224107	ENSG00000166523	ENSG00000126247	ENSG00000054983	ENSG00000279855	ENSG00000111913	ENSG00000120675	ENSG00000135679
917	ENSG00000224101	ENSG00000006534	ENSG00000152234	ENSG00000055044	ENSG00000279851	ENSG00000064932	ENSG00000142684	ENSG00000147274
918	ENSG00000224100	ENSG00000164675	ENSG00000184007	ENSG00000055070	ENSG00000279847	ENSG00000089157	ENSG00000124102	ENSG00000198060
919	ENSG00000224099	ENSG00000112294	ENSG00000089597	ENSG00000055118	ENSG00000279833	ENSG00000245848	ENSG00000105258	ENSG00000101558
920	ENSG00000224093	ENSG00000069812	ENSG00000069849	ENSG00000055130	ENSG00000279813	ENSG00000125841	ENSG00000230989	ENSG00000104408
921	ENSG00000224090	ENSG00000244274	ENSG00000104413	ENSG00000055147	ENSG00000279765	ENSG00000074416	ENSG00000142178	ENSG00000090615
922	ENSG00000224086	ENSG00000161929	ENSG00000125991	ENSG00000055163	ENSG00000279762	ENSG00000165140	ENSG00000168003	ENSG00000101246
923	ENSG00000224079	ENSG00000123131	ENSG00000146731	ENSG00000055208	ENSG00000279750	ENSG00000108298	ENSG00000244754	ENSG00000139318
924	ENSG00000224077	ENSG00000251632	ENSG00000120675	ENSG00000055211	ENSG00000279727	ENSG00000091127	ENSG00000136938	ENSG00000136146
925	ENSG00000224187	ENSG00000127249	ENSG00000102030	ENSG00000055332	ENSG00000279726	ENSG00000160746	ENSG00000156675	ENSG00000148730
926	ENSG00000224189	ENSG00000150625	ENSG00000186493	ENSG00000055483	ENSG00000279714	ENSG00000197457	ENSG00000141002	ENSG00000171223
927	ENSG00000224195	ENSG00000148225	ENSG00000117691	ENSG00000055609	ENSG00000279687	ENSG00000106688	ENSG00000105894	ENSG00000134463
928	ENSG00000224204	ENSG00000129467	ENSG00000196199	ENSG00000055732	ENSG00000279686	ENSG00000110801	ENSG00000220205	ENSG00000120262
929	ENSG00000224310	ENSG00000142185	ENSG00000135940	ENSG00000055813	ENSG00000279658	ENSG00000147403	ENSG00000136153	ENSG00000183644
930	ENSG00000224308	ENSG00000130724	ENSG00000105281	ENSG00000055917	ENSG00000279652	ENSG00000184226	ENSG00000196776	ENSG00000044574
931	ENSG00000224307	ENSG00000244482	ENSG00000080618	ENSG00000055950	ENSG00000279636	ENSG00000231119	ENSG00000008018	ENSG00000224877
932	ENSG00000224301	ENSG00000162910	ENSG00000112514	ENSG00000055955	ENSG00000279607	ENSG00000052344	ENSG00000173436	ENSG00000130726
933	ENSG00000224294	ENSG00000228401	ENSG00000181019	ENSG00000055957	ENSG00000279597	ENSG00000075240	ENSG00000115380	ENSG00000166750
934	ENSG00000224292	ENSG00000125386	ENSG00000130707	ENSG00000056050	ENSG00000279579	ENSG00000153071	ENSG00000169714	ENSG00000117758
935	ENSG00000224286	ENSG00000100146	ENSG00000125971	ENSG00000056097	ENSG00000279571	ENSG00000142279	ENSG00000181019	ENSG00000117519
936	ENSG00000224276	ENSG00000198836	ENSG00000160214	ENSG00000056277	ENSG00000279548	ENSG00000162714	ENSG00000122565	ENSG00000185862
937	ENSG00000224272	ENSG00000185245	ENSG00000164405	ENSG00000056291	ENSG00000279530	ENSG00000110013	ENSG00000069849	ENSG00000039537
938	ENSG00000224271	ENSG00000077616	ENSG00000139343	ENSG00000056487	ENSG00000279529	ENSG00000143554	ENSG00000128228	ENSG00000180992
939	ENSG00000224265	ENSG00000111275	ENSG00000113558	ENSG00000056558	ENSG00000279494	ENSG00000104774	ENSG00000187446	ENSG00000112245
940	ENSG00000224260	ENSG00000141959	ENSG00000044574	ENSG00000056586	ENSG00000279467	ENSG00000198901	ENSG00000182768	ENSG00000177683
941	ENSG00000224259	ENSG00000123342	ENSG00000078674	ENSG00000056736	ENSG00000279461	ENSG00000075131	ENSG00000197451	ENSG00000268621
942	ENSG00000224251	ENSG00000263015	ENSG00000267795	ENSG00000056972	ENSG00000279457	ENSG00000100401	ENSG00000278615	ENSG00000007202
943	ENSG00000224247	ENSG00000260807	ENSG00000140575	ENSG00000056998	ENSG00000279442	ENSG00000105928	ENSG00000166295	ENSG00000143321
944	ENSG00000224243	ENSG00000111665	ENSG00000109971	ENSG00000057019	ENSG00000279440	ENSG00000144659	ENSG00000179262	ENSG00000163463
945	ENSG00000224239	ENSG00000182255	ENSG00000198258	ENSG00000057149	ENSG00000279386	ENSG00000212747	ENSG00000152601	ENSG00000135205
946	ENSG00000224238	ENSG00000264269	ENSG00000257727	ENSG00000057252	ENSG00000279345	ENSG00000146278	ENSG00000214530	ENSG00000168298
947	ENSG00000224228	ENSG00000276043	ENSG00000090382	ENSG00000057294	ENSG00000279342	ENSG00000115109	ENSG00000163468	ENSG00000177700
948	ENSG00000224222	ENSG00000117151	ENSG00000198830	ENSG00000057468	ENSG00000279321	ENSG00000181392	ENSG00000172428	ENSG00000179218
949	ENSG00000224220	ENSG00000104267	ENSG00000179593	ENSG00000057593	ENSG00000279317	ENSG00000139370	ENSG00000000971	ENSG00000121552
950	ENSG00000224216	ENSG00000170734	ENSG00000133048	ENSG00000057608	ENSG00000279298	ENSG00000177303	ENSG00000157514	ENSG00000152409
951	ENSG00000224215	ENSG00000272180	ENSG00000095066	ENSG00000057657	ENSG00000279278	ENSG00000156795	ENSG00000213988	ENSG00000181019
952	ENSG00000224074	ENSG00000216937	ENSG00000108518	ENSG00000057663	ENSG00000279274	ENSG00000107242	ENSG00000041357	ENSG00000131016
953	ENSG00000224063	ENSG00000071243	ENSG00000118515	ENSG00000057704	ENSG00000279261	ENSG00000059728	ENSG00000138135	ENSG00000103245
954	ENSG00000223791	ENSG00000095539	ENSG00000105701	ENSG00000057757	ENSG00000279243	ENSG00000123836	ENSG00000167085	ENSG00000136235
955	ENSG00000223863	ENSG00000160326	ENSG00000172456	ENSG00000057935	ENSG00000279232	ENSG00000174915	ENSG00000143977	ENSG00000149806
956	ENSG00000223923	ENSG00000214338	ENSG00000115963	ENSG00000058056	ENSG00000279217	ENSG00000247077	ENSG00000185432	ENSG00000161905
957	ENSG00000223914	ENSG00000260589	ENSG00000117394	ENSG00000058063	ENSG00000279206	ENSG00000155368	ENSG00000217930	ENSG00000087250
958	ENSG00000223911	ENSG00000253967	ENSG00000099797	ENSG00000058085	ENSG00000279182	ENSG00000187583	ENSG00000026025	ENSG00000183196
959	ENSG00000223910	ENSG00000172466	ENSG00000102109	ENSG00000058091	ENSG00000279168	ENSG00000213903	ENSG00000095066	ENSG00000272092
960	ENSG00000223901	ENSG00000260545	ENSG00000108561	ENSG00000058262	ENSG00000279159	ENSG00000168061	ENSG00000102554	ENSG00000109971
961	ENSG00000223891	ENSG00000235522	ENSG00000178057	ENSG00000058272	ENSG00000279152	ENSG00000157326	ENSG00000132963	ENSG00000113141
962	ENSG00000223882	ENSG00000230319	ENSG00000214941	ENSG00000058335	ENSG00000279151	ENSG00000169241	ENSG00000164111	ENSG00000100664
963	ENSG00000223881	ENSG00000211972	ENSG00000110092	ENSG00000058404	ENSG00000279141	ENSG00000102218	ENSG00000124831	ENSG00000154310
964	ENSG00000223874	ENSG00000169554	ENSG00000163041	ENSG00000058453	ENSG00000279119	ENSG00000161970	ENSG00000183828	ENSG00000111666
965	ENSG00000223872	ENSG00000182492	ENSG00000107949	ENSG00000058600	ENSG00000279115	ENSG00000182325	ENSG00000132424	ENSG00000151689
966	ENSG00000223865	ENSG00000249348	ENSG00000122378	ENSG00000058668	ENSG00000279110	ENSG00000196535	ENSG00000140990	ENSG00000100234
967	ENSG00000223855	ENSG00000205903	ENSG00000173457	ENSG00000058673	ENSG00000279096	ENSG00000005187	ENSG00000277443	ENSG00000108424
968	ENSG00000224057	ENSG00000104866	ENSG00000143545	ENSG00000058729	ENSG00000279094	ENSG00000103064	ENSG00000159228	ENSG00000122862
969	ENSG00000223843	ENSG00000152128	ENSG00000099341	ENSG00000058799	ENSG00000279085	ENSG00000136717	ENSG00000123144	ENSG00000165792
970	ENSG00000223842	ENSG00000164879	ENSG00000141905	ENSG00000058804	ENSG00000279082	ENSG00000139266	ENSG00000154146	ENSG00000152580
971	ENSG00000223839	ENSG00000234961	ENSG00000068697	ENSG00000058866	ENSG00000279081	ENSG00000272894	ENSG00000188186	ENSG00000044115
972	ENSG00000223834	ENSG00000247828	ENSG00000135441	ENSG00000059122	ENSG00000279080	ENSG00000185813	ENSG00000103266	ENSG00000184613
973	ENSG00000223823	ENSG00000250361	ENSG00000131018	ENSG00000059145	ENSG00000279078	ENSG00000124107	ENSG00000167004	ENSG00000114315
974	ENSG00000223813	ENSG00000164031	ENSG00000185122	ENSG00000059377	ENSG00000279072	ENSG00000256628	ENSG00000164442	ENSG00000206527
975	ENSG00000223811	ENSG00000170835	ENSG00000139722	ENSG00000059378	ENSG00000279070	ENSG00000142046	ENSG00000075618	ENSG00000164405
976	ENSG00000223806	ENSG00000254427	ENSG00000171159	ENSG00000059573	ENSG00000279068	ENSG00000169926	ENSG00000110321	ENSG00000110651
977	ENSG00000223802	ENSG00000231877	ENSG00000025708	ENSG00000059588	ENSG00000279064	ENSG00000133030	ENSG00000104979	ENSG00000203734
978	ENSG00000223799	ENSG00000261706	ENSG00000183011	ENSG00000059691	ENSG00000279058	ENSG00000150722	ENSG00000143761	ENSG00000142192
979	ENSG00000223797	ENSG00000270141	ENSG00000010256	ENSG00000059728	ENSG00000279047	ENSG00000184428	ENSG00000197448	ENSG00000130770
980	ENSG00000223930	ENSG00000127074	ENSG00000177697	ENSG00000059758	ENSG00000279006	ENSG00000156463	ENSG00000078674	ENSG00000171711
981	ENSG00000223935	ENSG00000184677	ENSG00000100902	ENSG00000059769	ENSG00000278996	ENSG00000119457	ENSG00000086598	ENSG00000181381
982	ENSG00000223946	ENSG00000169385	ENSG00000089737	ENSG00000059804	ENSG00000278981	ENSG00000073756	ENSG00000002586	ENSG00000204472
983	ENSG00000223947	ENSG00000126458	ENSG00000119632	ENSG00000059915	ENSG00000278961	ENSG00000176171	ENSG00000158417	ENSG00000067082
984	ENSG00000224051	ENSG00000129167	ENSG00000169738	ENSG00000060069	ENSG00000278955	ENSG00000189377	ENSG00000005884	ENSG00000244274
985	ENSG00000224049	ENSG00000112936	ENSG00000115875	ENSG00000060138	ENSG00000278946	ENSG00000031081	ENSG00000186832	ENSG00000175768
986	ENSG00000224046	ENSG00000103544	ENSG00000147804	ENSG00000060140	ENSG00000278936	ENSG00000254531	ENSG00000049759	ENSG00000133665
987	ENSG00000224043	ENSG00000259663	ENSG00000101460	ENSG00000060237	ENSG00000278932	ENSG00000165389	ENSG00000141753	ENSG00000140395
988	ENSG00000224041	ENSG00000111704	ENSG00000167863	ENSG00000060339	ENSG00000278921	ENSG00000132510	ENSG00000051596	ENSG00000108946
989	ENSG00000224038	ENSG00000105376	ENSG00000277443	ENSG00000060491	ENSG00000278916	ENSG00000112245	ENSG00000028310	ENSG00000174021
990	ENSG00000224034	ENSG00000186474	ENSG00000117984	ENSG00000060558	ENSG00000278915	ENSG00000089486	ENSG00000171885	ENSG00000069122
991	ENSG00000224032	ENSG00000164535	ENSG00000109861	ENSG00000060566	ENSG00000278910	ENSG00000162511	ENSG00000196735	ENSG00000149591
[truncated: 27,033 more rows]

## Sheet: Immune
Rank	Adaboost feature list	CatBoost feature list	ExtraTrees feature list	LASSO feature list	LightGBM feature list	MCFS feature list	RF_ZL feature list	XGBoost feature list
[truncated: 28,024 more rows]

[truncated: 1 more sheets: Stroma]
