# Supplementary material for: Machine Learning Reveals Impacts of Smoking on Gene Profiles of Different Cell Types in Lung
Source: Life (Basel). 2024 Apr 13;14(4):502. doi: 10.3390/life14040502 (PMC11051039; doi:10.3390/life14040502)
Supplement: Supplementary file 1 [file life-14-00502-s001.zip › Table_S3.xlsx]

## Sheet: Endothelial Adaboost
Classification algorithm	Number of features	ACC	MCC	Macro F1	Weighted F1
DT	5	0.676635	0.460954	0.631361	0.692159
DT	10	0.715451	0.516105	0.670228	0.728527
DT	15	0.746687	0.56165	0.701953	0.757841
DT	20	0.76575	0.583479	0.719229	0.77534
DT	25	0.770045	0.586539	0.722717	0.779098
DT	30	0.786146	0.612249	0.740606	0.794173
DT	35	0.792944	0.621062	0.747183	0.800253
DT	40	0.802866	0.6324	0.755949	0.80918
DT	45	0.808448	0.640773	0.762062	0.814336
DT	50	0.808264	0.641934	0.761761	0.814382
DT	55	0.808126	0.641212	0.762007	0.814144
DT	60	0.806082	0.637336	0.759247	0.812214
DT	65	0.807391	0.639752	0.760743	0.813486
DT	70	0.808425	0.641894	0.76238	0.814422
DT	75	0.806955	0.638964	0.760051	0.813037
DT	80	0.808861	0.642772	0.763699	0.814768
DT	85	0.804612	0.635917	0.758402	0.810847
DT	90	0.809412	0.642212	0.762832	0.815247
DT	95	0.807827	0.64009	0.761748	0.813761
DT	100	0.803923	0.633201	0.757258	0.810049
DT	105	0.807001	0.639749	0.760353	0.813189
DT	110	0.808448	0.643307	0.763774	0.814502
DT	115	0.809435	0.643465	0.763021	0.815495
DT	120	0.807368	0.639708	0.760259	0.813482
DT	125	0.805714	0.637612	0.759488	0.811885
DT	130	0.807552	0.639039	0.760446	0.81351
DT	135	0.809183	0.643356	0.763385	0.815193
DT	140	0.807483	0.639857	0.760576	0.813566
DT	145	0.808356	0.640343	0.761838	0.814204
DT	150	0.809091	0.642774	0.762933	0.81506
DT	155	0.808585	0.640888	0.76205	0.814479
DT	160	0.810262	0.643779	0.7643	0.815991
DT	165	0.806679	0.638847	0.760456	0.812776
DT	170	0.808631	0.641154	0.761696	0.814559
DT	175	0.80452	0.635291	0.757806	0.810751
DT	180	0.809895	0.643813	0.763521	0.815801
DT	185	0.806312	0.638878	0.760161	0.812512
DT	190	0.805209	0.6356	0.75864	0.811266
DT	195	0.810767	0.644927	0.764068	0.816615
DT	200	0.809274	0.644181	0.763716	0.815348
RF	5	0.724063	0.543907	0.685234	0.736838
RF	10	0.784033	0.631626	0.747513	0.793392
RF	15	0.828636	0.697464	0.795188	0.835013
RF	20	0.855532	0.736959	0.823896	0.860293
RF	25	0.862032	0.746767	0.831194	0.866378
RF	30	0.895151	0.798962	0.868737	0.897495
RF	35	0.901146	0.807985	0.875409	0.903159
RF	40	0.910816	0.824151	0.886601	0.912334
RF	45	0.919934	0.840436	0.897346	0.921101
RF	50	0.920049	0.840847	0.897465	0.92123
RF	55	0.920508	0.841812	0.898132	0.921692
RF	60	0.920669	0.842134	0.898491	0.921863
RF	65	0.920278	0.841065	0.897612	0.921426
RF	70	0.920118	0.840867	0.897474	0.921297
RF	75	0.920531	0.841523	0.898004	0.921664
RF	80	0.920278	0.840806	0.897552	0.921422
RF	85	0.918165	0.83672	0.895149	0.919332
RF	90	0.920003	0.840133	0.897172	0.921145
RF	95	0.920416	0.841079	0.897583	0.921559
RF	100	0.91874	0.837731	0.895609	0.919898
RF	105	0.920003	0.840242	0.897373	0.921134
RF	110	0.918808	0.837769	0.895926	0.919941
RF	115	0.918831	0.837946	0.895735	0.920002
RF	120	0.918165	0.836237	0.89465	0.919316
RF	125	0.919681	0.840013	0.896963	0.920911
RF	130	0.918349	0.837098	0.895206	0.919522
RF	135	0.917522	0.835527	0.893721	0.91876
RF	140	0.917867	0.836028	0.894522	0.91904
RF	145	0.917706	0.835328	0.894118	0.918847
RF	150	0.917522	0.835293	0.894066	0.918711
RF	155	0.917959	0.836371	0.894765	0.919178
RF	160	0.918165	0.836691	0.895029	0.91937
RF	165	0.917522	0.835518	0.894095	0.91876
RF	170	0.91952	0.839286	0.896738	0.920682
RF	175	0.918946	0.838234	0.895883	0.92017
RF	180	0.918808	0.838069	0.895702	0.920013
RF	185	0.920623	0.841371	0.898061	0.921758
RF	190	0.91828	0.836888	0.895031	0.919447
RF	195	0.917614	0.83547	0.894417	0.918815
RF	200	0.918326	0.836984	0.895172	0.919489

## Sheet: Endothelial CatBoost
Classification algorithm	Number of features	ACC	MCC	Macro F1	Weighted F1
DT	5	0.70206	0.49273	0.65617	0.716621
DT	10	0.770229	0.597467	0.727493	0.779867
DT	15	0.80932	0.65335	0.767165	0.81616
DT	20	0.818117	0.664561	0.775202	0.824271
DT	25	0.822848	0.670355	0.779257	0.828594
DT	30	0.823583	0.668572	0.778766	0.828991
DT	35	0.82425	0.668124	0.779351	0.829417
DT	40	0.828728	0.673942	0.783135	0.833515
DT	45	0.825467	0.668323	0.780187	0.830336
DT	50	0.82735	0.670734	0.781486	0.832072
DT	55	0.827098	0.667457	0.779432	0.831551
DT	60	0.820299	0.655245	0.770737	0.825103
DT	65	0.818875	0.650733	0.768498	0.823492
DT	70	0.815522	0.644869	0.764382	0.820349
DT	75	0.815407	0.643938	0.763081	0.820203
DT	80	0.814144	0.641219	0.76157	0.818927
DT	85	0.813225	0.639084	0.758626	0.818117
DT	90	0.81373	0.639508	0.76006	0.8184
DT	95	0.812697	0.63771	0.759055	0.817445
DT	100	0.809045	0.630909	0.75385	0.813998
DT	105	0.810698	0.633916	0.756444	0.815526
DT	110	0.812398	0.636801	0.757567	0.81718
DT	115	0.811365	0.633947	0.757018	0.815994
DT	120	0.807414	0.625962	0.750114	0.812255
DT	125	0.808057	0.626926	0.751131	0.812767
DT	130	0.808126	0.626301	0.751152	0.812717
DT	135	0.80514	0.62023	0.746859	0.809829
DT	140	0.806932	0.625146	0.750204	0.811746
DT	145	0.809573	0.628435	0.752316	0.814043
DT	150	0.802108	0.614972	0.742395	0.807045
DT	155	0.801167	0.611275	0.73966	0.805912
DT	160	0.802017	0.613721	0.741663	0.80682
DT	165	0.802131	0.613163	0.740893	0.806842
DT	170	0.800914	0.610541	0.740599	0.805533
DT	175	0.803785	0.615054	0.742848	0.808206
DT	180	0.797768	0.603906	0.735495	0.802455
DT	185	0.799651	0.607933	0.738427	0.80431
DT	190	0.792439	0.592584	0.72809	0.797143
DT	195	0.795746	0.600801	0.7329	0.800653
DT	200	0.793702	0.595582	0.730593	0.798409
RF	5	0.740371	0.564111	0.700993	0.752089
RF	10	0.850065	0.731169	0.818378	0.855321
RF	15	0.891431	0.797134	0.865335	0.894672
RF	20	0.90613	0.821161	0.882273	0.908642
RF	25	0.918372	0.841224	0.896476	0.920145
RF	30	0.927146	0.856378	0.906394	0.928571
RF	35	0.932359	0.865024	0.91279	0.933443
RF	40	0.935965	0.871335	0.91708	0.936828
RF	45	0.93755	0.873734	0.918846	0.938298
RF	50	0.938997	0.876218	0.920361	0.939688
RF	55	0.93925	0.876415	0.920484	0.939897
RF	60	0.938745	0.87499	0.919837	0.939355
RF	65	0.940215	0.877284	0.921388	0.940667
RF	70	0.940559	0.878134	0.922134	0.941066
RF	75	0.939916	0.876642	0.921012	0.940393
RF	80	0.93987	0.876198	0.920774	0.940268
RF	85	0.939548	0.87523	0.920075	0.939891
RF	90	0.939525	0.875198	0.920313	0.939855
RF	95	0.936264	0.867896	0.91556	0.936495
RF	100	0.937389	0.870147	0.916894	0.937595
RF	105	0.938492	0.872518	0.918598	0.938705
RF	110	0.935437	0.865825	0.914277	0.935582
RF	115	0.935414	0.865427	0.914116	0.935465
RF	120	0.935162	0.864933	0.913883	0.935224
RF	125	0.935874	0.866554	0.914858	0.935969
RF	130	0.935667	0.865982	0.914507	0.935722
RF	135	0.933806	0.861825	0.911973	0.933776
RF	140	0.93275	0.859439	0.910019	0.932704
RF	145	0.931785	0.857373	0.908779	0.931716
RF	150	0.930155	0.85366	0.906446	0.929981
RF	155	0.92942	0.852047	0.905215	0.929211
RF	160	0.92857	0.850201	0.904168	0.928331
RF	165	0.927812	0.848355	0.902962	0.927478
RF	170	0.928271	0.849362	0.903448	0.92793
RF	175	0.927421	0.847269	0.902341	0.92698
RF	180	0.927054	0.846418	0.901745	0.926598
RF	185	0.924481	0.840922	0.898017	0.923985
RF	190	0.924206	0.840215	0.897701	0.923641
RF	195	0.924321	0.840226	0.897669	0.923658
RF	200	0.922644	0.836672	0.895416	0.921978

## Sheet: Endothelial ExtraTrees
Classification algorithm	Number of features	ACC	MCC	Macro F1	Weighted F1
DT	5	0.679988	0.400811	0.599461	0.689396
DT	10	0.677875	0.465788	0.637352	0.693863
DT	15	0.731207	0.536273	0.687276	0.743026
DT	20	0.753623	0.567362	0.70862	0.763832
DT	25	0.757872	0.571886	0.712596	0.767709
DT	30	0.768208	0.581934	0.720452	0.777125
DT	35	0.775029	0.59043	0.725661	0.783509
DT	40	0.773536	0.584077	0.722028	0.781773
DT	45	0.775672	0.585184	0.723885	0.783572
DT	50	0.772112	0.575702	0.718135	0.779932
DT	55	0.775718	0.57972	0.721131	0.783056
DT	60	0.781208	0.588925	0.726027	0.788337
DT	65	0.782448	0.590271	0.727327	0.789382
DT	70	0.784079	0.59019	0.727371	0.790609
DT	75	0.787363	0.594355	0.730935	0.793535
DT	80	0.787891	0.595695	0.731253	0.794119
DT	85	0.789109	0.595786	0.731401	0.795059
DT	90	0.788144	0.592537	0.72977	0.793906
DT	95	0.791681	0.598969	0.733851	0.79728
DT	100	0.789178	0.595125	0.731181	0.795016
DT	105	0.789063	0.594003	0.730816	0.794767
DT	110	0.78649	0.589013	0.726743	0.792347
DT	115	0.791589	0.598484	0.732658	0.797259
DT	120	0.789522	0.59279	0.729464	0.795019
DT	125	0.788305	0.588645	0.726422	0.793624
DT	130	0.795632	0.603462	0.735729	0.800815
DT	135	0.794207	0.601338	0.734136	0.799541
DT	140	0.794483	0.600531	0.733198	0.799647
DT	145	0.790877	0.594945	0.730279	0.79628
DT	150	0.793886	0.599647	0.733909	0.799035
DT	155	0.789568	0.590547	0.727735	0.794762
DT	160	0.788856	0.589792	0.726173	0.794259
DT	165	0.78943	0.590848	0.727691	0.794725
DT	170	0.78881	0.587482	0.724924	0.793854
DT	175	0.790808	0.591702	0.727778	0.795847
DT	180	0.787019	0.58279	0.722738	0.791886
DT	185	0.787363	0.585007	0.723275	0.7925
DT	190	0.786215	0.58152	0.721572	0.791174
DT	195	0.788695	0.588069	0.724626	0.793885
DT	200	0.785273	0.580032	0.71901	0.790399
RF	5	0.691885	0.441708	0.622755	0.700881
RF	10	0.731298	0.55506	0.695353	0.742696
RF	15	0.813501	0.672347	0.779244	0.820303
RF	20	0.850823	0.72611	0.818114	0.855738
RF	25	0.860309	0.740936	0.829325	0.864577
RF	30	0.880291	0.770472	0.850471	0.883268
RF	35	0.889708	0.784722	0.860677	0.892229
RF	40	0.8946	0.791909	0.866092	0.896764
RF	45	0.897563	0.796157	0.869045	0.899368
RF	50	0.90133	0.802052	0.873204	0.902735
RF	55	0.90195	0.801275	0.87268	0.903127
RF	60	0.903787	0.804907	0.87509	0.904969
RF	65	0.907439	0.811814	0.879712	0.908461
RF	70	0.906934	0.809771	0.878636	0.907825
RF	75	0.909438	0.814004	0.881545	0.910113
RF	80	0.910586	0.81613	0.882316	0.91117
RF	85	0.914674	0.824463	0.887773	0.91528
RF	90	0.914812	0.824524	0.887835	0.915329
RF	95	0.911137	0.816049	0.882557	0.91152
RF	100	0.914697	0.823653	0.887451	0.915116
RF	105	0.916397	0.826869	0.889585	0.916717
RF	110	0.913687	0.820814	0.885903	0.913926
RF	115	0.916006	0.825546	0.888529	0.916175
RF	120	0.913916	0.820982	0.885906	0.914093
RF	125	0.914192	0.821329	0.886135	0.914305
RF	130	0.9158	0.824383	0.888012	0.91585
RF	135	0.912515	0.81732	0.883307	0.912456
RF	140	0.914628	0.821826	0.886448	0.914646
RF	145	0.915593	0.823133	0.88699	0.915391
RF	150	0.914422	0.820406	0.885198	0.914132
RF	155	0.913273	0.818118	0.884122	0.913014
RF	160	0.911183	0.813258	0.880645	0.910771
RF	165	0.912538	0.815977	0.882207	0.912026
RF	170	0.914146	0.819268	0.884389	0.913619
RF	175	0.910999	0.81237	0.879879	0.910387
RF	180	0.911941	0.814379	0.881208	0.911296
RF	185	0.909346	0.808489	0.877357	0.908546
RF	190	0.910127	0.810292	0.878381	0.909358
RF	195	0.908932	0.80754	0.876674	0.908137
RF	200	0.910172	0.809952	0.878059	0.9093

## Sheet: Endothelial LASSO
Classification algorithm	Number of features	ACC	MCC	Macro F1	Weighted F1
DT	5	0.627483	0.394307	0.582234	0.646872
DT	10	0.689267	0.479688	0.644415	0.705162
DT	15	0.713705	0.507695	0.66523	0.727769
DT	20	0.717839	0.508284	0.667499	0.731332
DT	25	0.722088	0.512905	0.670462	0.735344
DT	30	0.731689	0.52403	0.677323	0.744109
DT	35	0.733618	0.524142	0.67771	0.745884
DT	40	0.73394	0.522301	0.678562	0.745674
DT	45	0.728979	0.512804	0.672536	0.741121
DT	50	0.726521	0.50805	0.667916	0.738894
DT	55	0.719378	0.494746	0.66043	0.73194
DT	60	0.722456	0.498426	0.661828	0.73487
DT	65	0.726429	0.502474	0.665245	0.738457
DT	70	0.731827	0.510708	0.670705	0.743079
DT	75	0.736926	0.519224	0.676229	0.747885
DT	80	0.73456	0.515038	0.673001	0.745713
DT	85	0.733343	0.5114	0.671003	0.744468
DT	90	0.730701	0.507406	0.669141	0.741943
DT	95	0.729346	0.50364	0.666057	0.740493
DT	100	0.727003	0.498954	0.663132	0.738302
DT	105	0.728175	0.499288	0.664088	0.739234
DT	110	0.725694	0.494665	0.660947	0.736873
DT	115	0.7245	0.4893	0.657581	0.735441
DT	120	0.725671	0.493205	0.659624	0.736702
DT	125	0.722065	0.485295	0.654872	0.733095
DT	130	0.717724	0.478765	0.64983	0.729293
DT	135	0.738694	0.51281	0.672996	0.748638
DT	140	0.744551	0.521051	0.677963	0.753954
DT	145	0.739475	0.510778	0.670505	0.749051
DT	150	0.741841	0.517046	0.674962	0.751463
DT	155	0.741634	0.515517	0.674408	0.751203
DT	160	0.738258	0.507827	0.669087	0.747896
DT	165	0.734284	0.50082	0.664331	0.744132
DT	170	0.737431	0.504459	0.667744	0.746782
DT	175	0.73688	0.505256	0.667423	0.746434
DT	180	0.737408	0.506123	0.667466	0.747107
DT	185	0.738281	0.508136	0.669979	0.747804
DT	190	0.737247	0.506008	0.668133	0.746842
DT	195	0.738372	0.507101	0.668616	0.747878
DT	200	0.7341	0.499843	0.663553	0.743905
RF	5	0.71258	0.516101	0.667396	0.726474
RF	10	0.800799	0.650689	0.762822	0.808606
RF	15	0.835389	0.699987	0.79944	0.840761
RF	20	0.84979	0.717818	0.813405	0.85394
RF	25	0.859367	0.733874	0.82467	0.86299
RF	30	0.87912	0.763849	0.845516	0.881436
RF	35	0.884058	0.772307	0.851425	0.886112
RF	40	0.88709	0.776975	0.855249	0.888871
RF	45	0.88686	0.773982	0.853608	0.888322
RF	50	0.88624	0.771258	0.852242	0.887463
RF	55	0.888031	0.774344	0.854004	0.889152
RF	60	0.885827	0.76885	0.850826	0.886805
RF	65	0.888537	0.773793	0.854191	0.88943
RF	70	0.89212	0.779442	0.858569	0.892708
RF	75	0.895037	0.784287	0.861691	0.895394
RF	80	0.891752	0.77695	0.856605	0.892043
RF	85	0.894945	0.783153	0.860958	0.895144
RF	90	0.893199	0.778392	0.85756	0.893159
RF	95	0.891362	0.774832	0.85533	0.89137
RF	100	0.894187	0.780669	0.859683	0.894146
RF	105	0.893061	0.777834	0.857337	0.892924
RF	110	0.889708	0.769694	0.851977	0.889281
RF	115	0.888973	0.767198	0.850286	0.888296
RF	120	0.884954	0.758539	0.844646	0.88407
RF	125	0.886722	0.762264	0.847448	0.88589
RF	130	0.884448	0.756794	0.843787	0.88341
RF	135	0.888927	0.767056	0.850619	0.888221
RF	140	0.889134	0.767447	0.850274	0.888367
RF	145	0.886676	0.762128	0.846865	0.885862
RF	150	0.884012	0.755668	0.842899	0.882932
RF	155	0.884058	0.755369	0.84266	0.882871
RF	160	0.881945	0.751115	0.839802	0.880777
RF	165	0.881279	0.74924	0.838102	0.880003
RF	170	0.88098	0.748332	0.837795	0.879522
RF	175	0.879373	0.744499	0.835083	0.877727
RF	180	0.877765	0.740753	0.832428	0.875982
RF	185	0.874825	0.734363	0.828153	0.872953
RF	190	0.87889	0.743135	0.833619	0.877117
RF	195	0.875583	0.735939	0.829298	0.873689
RF	200	0.876249	0.737049	0.829963	0.87429

## Sheet: Endothelial LightGBM
Classification algorithm	Number of features	ACC	MCC	Macro F1	Weighted F1
DT	5	0.66731	0.445944	0.618903	0.684246
DT	10	0.760904	0.584512	0.718581	0.770893
DT	15	0.804061	0.644722	0.761444	0.811192
DT	20	0.81938	0.666907	0.777096	0.825428
DT	25	0.831301	0.685678	0.78976	0.836644
DT	30	0.824893	0.670705	0.780421	0.830205
DT	35	0.827787	0.675232	0.783444	0.832905
DT	40	0.827281	0.673139	0.781943	0.832353
DT	45	0.828797	0.673887	0.78259	0.833613
DT	50	0.825122	0.66694	0.777805	0.830094
DT	55	0.82441	0.664081	0.777009	0.829162
DT	60	0.823974	0.663381	0.776018	0.828806
DT	65	0.823055	0.662012	0.774792	0.827976
DT	70	0.816165	0.646947	0.764489	0.821167
DT	75	0.818875	0.651547	0.76854	0.823636
DT	80	0.815039	0.643017	0.761702	0.819875
DT	85	0.819495	0.652566	0.76872	0.824301
DT	90	0.816601	0.646542	0.76393	0.821443
DT	95	0.816372	0.644378	0.762601	0.821044
DT	100	0.816923	0.644467	0.763279	0.8214
DT	105	0.816073	0.642705	0.762314	0.820534
DT	110	0.811847	0.634623	0.756878	0.816471
DT	115	0.81141	0.634969	0.756909	0.816178
DT	120	0.809114	0.629317	0.753344	0.813803
DT	125	0.80932	0.629291	0.753389	0.813986
DT	130	0.811479	0.634381	0.756193	0.816226
DT	135	0.808333	0.626063	0.75076	0.812863
DT	140	0.810607	0.629946	0.754302	0.814928
DT	145	0.807529	0.62362	0.74892	0.811997
DT	150	0.807345	0.623975	0.749322	0.81189
DT	155	0.805439	0.619843	0.746799	0.809957
DT	160	0.804796	0.620143	0.746318	0.809591
DT	165	0.804061	0.616152	0.743808	0.80853
DT	170	0.805347	0.619716	0.746711	0.809901
DT	175	0.808562	0.625134	0.749142	0.812993
DT	180	0.802683	0.61467	0.742485	0.807379
DT	185	0.802063	0.612647	0.740475	0.806727
DT	190	0.802522	0.614333	0.741773	0.807261
DT	195	0.800707	0.607413	0.737892	0.80496
DT	200	0.799697	0.609272	0.739019	0.804541
RF	5	0.72032	0.529117	0.675914	0.734041
RF	10	0.853947	0.732217	0.821118	0.858764
RF	15	0.886676	0.786544	0.858571	0.889686
RF	20	0.908611	0.823852	0.884388	0.910647
RF	25	0.922001	0.84792	0.900689	0.923646
RF	30	0.929397	0.859759	0.909203	0.930559
RF	35	0.933875	0.868073	0.914469	0.934925
RF	40	0.938699	0.87675	0.9207	0.93955
RF	45	0.94072	0.880664	0.922921	0.941527
RF	50	0.940812	0.880493	0.923138	0.941568
RF	55	0.941225	0.880709	0.923247	0.941877
RF	60	0.942442	0.88293	0.924719	0.943019
RF	65	0.943637	0.88494	0.926206	0.944144
RF	70	0.944257	0.885939	0.926869	0.944725
RF	75	0.941386	0.879719	0.923031	0.941836
RF	80	0.943246	0.882952	0.925032	0.943566
RF	85	0.942075	0.880355	0.92344	0.94237
RF	90	0.940444	0.876957	0.921362	0.940725
RF	95	0.941868	0.879708	0.922943	0.942113
RF	100	0.939319	0.874245	0.919739	0.939544
RF	105	0.939043	0.873411	0.919179	0.939208
RF	110	0.93778	0.870648	0.917546	0.937902
RF	115	0.936746	0.86827	0.915875	0.936829
RF	120	0.937022	0.868786	0.916047	0.937104
RF	125	0.937344	0.869486	0.916559	0.93739
RF	130	0.936838	0.86837	0.915861	0.936883
RF	135	0.934128	0.862549	0.91213	0.934135
RF	140	0.934794	0.863771	0.912761	0.934768
RF	145	0.936172	0.866558	0.91481	0.936105
RF	150	0.935116	0.864058	0.913174	0.934962
RF	155	0.933163	0.859888	0.910333	0.932949
RF	160	0.932497	0.858537	0.909562	0.932324
RF	165	0.932635	0.858712	0.909634	0.932384
RF	170	0.931785	0.857121	0.908557	0.931595
RF	175	0.930844	0.85482	0.906936	0.930572
RF	180	0.931441	0.856048	0.90807	0.931154
RF	185	0.928822	0.850274	0.904064	0.928398
RF	190	0.928248	0.848965	0.903476	0.927791
RF	195	0.928133	0.848782	0.903296	0.927701
RF	200	0.92687	0.845958	0.901312	0.92639

## Sheet:  Endothelial MCFS
Classification algorithm	Number of features	ACC	MCC	Macro F1	Weighted F1
DT	5	0.677278	0.459303	0.632606	0.693424
DT	10	0.708078	0.507522	0.666489	0.721895
DT	15	0.729369	0.53954	0.688072	0.741702
DT	20	0.740623	0.550583	0.696344	0.752289
DT	25	0.755346	0.566265	0.709185	0.765403
DT	30	0.764028	0.577233	0.716964	0.773384
DT	35	0.767496	0.582073	0.719788	0.776613
DT	40	0.773927	0.589258	0.725607	0.782347
DT	45	0.775603	0.590913	0.726867	0.783972
DT	50	0.777211	0.590324	0.726226	0.785219
DT	55	0.777142	0.588229	0.725437	0.784923
DT	60	0.775833	0.585534	0.723375	0.783641
DT	65	0.774225	0.581528	0.720917	0.782044
DT	70	0.775764	0.58274	0.721218	0.783468
DT	75	0.780863	0.590267	0.726647	0.788146
DT	80	0.776683	0.581542	0.72145	0.784036
DT	85	0.775925	0.579707	0.719828	0.783378
DT	90	0.777464	0.580264	0.721451	0.784428
DT	95	0.774983	0.574997	0.717685	0.782067
DT	100	0.775695	0.57621	0.71801	0.782788
DT	105	0.771676	0.568789	0.712845	0.778965
DT	110	0.768644	0.560959	0.708331	0.775767
DT	115	0.776017	0.574202	0.716626	0.782849
DT	120	0.775466	0.573032	0.715413	0.782341
DT	125	0.774731	0.56979	0.713998	0.781417
DT	130	0.776683	0.572792	0.715936	0.783243
DT	135	0.774409	0.569027	0.713543	0.781081
DT	140	0.772985	0.565752	0.711433	0.779614
DT	145	0.772204	0.564155	0.710591	0.778823
DT	150	0.774777	0.566403	0.712733	0.780917
DT	155	0.771102	0.559971	0.707535	0.777585
DT	160	0.773376	0.563724	0.709485	0.779746
DT	165	0.774065	0.564999	0.710928	0.780339
DT	170	0.768529	0.554201	0.704263	0.774979
DT	175	0.774019	0.562769	0.709792	0.779998
DT	180	0.766899	0.551594	0.701932	0.773502
DT	185	0.769999	0.556447	0.704958	0.776374
DT	190	0.769724	0.55492	0.704706	0.775934
DT	195	0.766485	0.5503	0.70123	0.773015
DT	200	0.76869	0.55472	0.703449	0.775255
RF	5	0.70562	0.518759	0.667292	0.718924
RF	10	0.774134	0.618474	0.739211	0.783318
RF	15	0.808539	0.666171	0.773944	0.815764
RF	20	0.830497	0.699686	0.797667	0.836485
RF	25	0.862078	0.744455	0.831378	0.866047
RF	30	0.874434	0.763863	0.84506	0.877797
RF	35	0.881991	0.774631	0.852769	0.885006
RF	40	0.886148	0.779923	0.857188	0.88869
RF	45	0.890834	0.788019	0.862401	0.893292
RF	50	0.89228	0.788892	0.863602	0.894448
RF	55	0.891867	0.787034	0.862738	0.893922
RF	60	0.892602	0.788324	0.863933	0.894648
RF	65	0.897931	0.796773	0.869276	0.89967
RF	70	0.901192	0.802437	0.87303	0.902713
RF	75	0.900503	0.800865	0.872115	0.902057
RF	80	0.902134	0.803046	0.873883	0.903461
RF	85	0.90172	0.802027	0.872939	0.903029
RF	90	0.903787	0.805083	0.875309	0.904972
RF	95	0.902019	0.801389	0.872874	0.903255
RF	100	0.903535	0.803251	0.874007	0.904485
RF	105	0.900825	0.797102	0.870348	0.901674
RF	110	0.903948	0.802343	0.873683	0.904592
RF	115	0.905579	0.805748	0.875794	0.906218
RF	120	0.903741	0.801647	0.873472	0.904332
RF	125	0.904201	0.802373	0.873652	0.904776
RF	130	0.906337	0.806393	0.876115	0.906722
RF	135	0.906773	0.807224	0.877036	0.907174
RF	140	0.906911	0.807047	0.876603	0.907188
RF	145	0.905602	0.804303	0.87506	0.90587
RF	150	0.903994	0.800514	0.872866	0.904148
RF	155	0.901835	0.795533	0.869359	0.901827
RF	160	0.899837	0.791124	0.866905	0.899853
RF	165	0.900733	0.792554	0.867556	0.900569
RF	170	0.899401	0.789763	0.865713	0.899258
RF	175	0.896897	0.784174	0.862176	0.896692
RF	180	0.89692	0.783837	0.86211	0.896623
RF	185	0.897127	0.784162	0.86204	0.896743
RF	190	0.897379	0.784615	0.862268	0.896929
RF	195	0.896024	0.781464	0.86022	0.895466
RF	200	0.896185	0.781323	0.860066	0.895552

## Sheet: Endothelial RF
Classification algorithm	Number of features	ACC	MCC	Macro F1	Weighted F1
DT	5	0.708353	0.506419	0.663893	0.72278
DT	10	0.73874	0.552463	0.695952	0.750532
DT	15	0.762075	0.58527	0.72088	0.771906
DT	20	0.764832	0.585148	0.721281	0.77454
DT	25	0.770321	0.590349	0.726287	0.779347
DT	30	0.782034	0.607399	0.736786	0.790331
DT	35	0.78463	0.607574	0.737405	0.792498
DT	40	0.779967	0.598372	0.731115	0.788085
DT	45	0.784102	0.599558	0.733049	0.791559
DT	50	0.784699	0.600167	0.733153	0.792107
DT	55	0.782034	0.5928	0.727822	0.789401
DT	60	0.781897	0.591908	0.72889	0.789011
DT	65	0.781506	0.589084	0.726426	0.788525
DT	70	0.786238	0.594704	0.730008	0.792813
DT	75	0.788626	0.596891	0.731381	0.794857
DT	80	0.78757	0.593622	0.72957	0.793645
DT	85	0.789178	0.59733	0.731286	0.795331
DT	90	0.794942	0.605428	0.737064	0.800533
DT	95	0.785617	0.591364	0.727812	0.791987
DT	100	0.788833	0.594862	0.730125	0.794781
DT	105	0.783022	0.581402	0.721799	0.788842
DT	110	0.784584	0.585452	0.724153	0.790557
DT	115	0.780473	0.577848	0.719017	0.786622
DT	120	0.785916	0.588775	0.726916	0.791882
DT	125	0.783573	0.581587	0.722146	0.789291
DT	130	0.7844	0.58183	0.721635	0.789995
DT	135	0.783206	0.581124	0.721171	0.789015
DT	140	0.778061	0.570872	0.714667	0.78397
DT	145	0.779164	0.573291	0.715296	0.785183
DT	150	0.780656	0.576052	0.717897	0.78655
DT	155	0.782149	0.578299	0.718823	0.787981
DT	160	0.774662	0.563661	0.709739	0.780647
DT	165	0.786996	0.582368	0.722446	0.791876
DT	170	0.790234	0.591082	0.727972	0.795346
DT	175	0.792094	0.592354	0.727685	0.796885
DT	180	0.791382	0.592605	0.727769	0.796441
DT	185	0.787409	0.584053	0.722142	0.792449
DT	190	0.789086	0.587621	0.725819	0.794053
DT	195	0.79237	0.594175	0.72947	0.797303
DT	200	0.789063	0.585931	0.723253	0.793858
RF	5	0.753646	0.586621	0.715098	0.764608
RF	10	0.819197	0.68416	0.785634	0.826146
RF	15	0.860171	0.746297	0.831293	0.864874
RF	20	0.87533	0.767899	0.846927	0.879046
RF	25	0.881509	0.776593	0.853397	0.884669
RF	30	0.897586	0.80253	0.871489	0.900025
RF	35	0.901858	0.808582	0.876097	0.904147
RF	40	0.90156	0.806328	0.87519	0.903616
RF	45	0.907233	0.815323	0.88087	0.908851
RF	50	0.909667	0.819248	0.883649	0.911147
RF	55	0.908151	0.815322	0.881347	0.909502
RF	60	0.909208	0.816791	0.882512	0.910451
RF	65	0.911734	0.82045	0.884888	0.912698
RF	70	0.911183	0.818735	0.884138	0.912054
RF	75	0.914881	0.826506	0.88914	0.915788
RF	80	0.914399	0.824382	0.887672	0.915087
RF	85	0.918028	0.831177	0.892232	0.918569
RF	90	0.918005	0.83081	0.891986	0.918441
RF	95	0.91596	0.826567	0.889587	0.9164
RF	100	0.918579	0.831507	0.892607	0.918886
RF	105	0.918165	0.830271	0.891611	0.918378
RF	110	0.917522	0.82876	0.89066	0.917679
RF	115	0.917293	0.827816	0.890001	0.917321
RF	120	0.918073	0.829675	0.891302	0.918158
RF	125	0.91596	0.824401	0.888077	0.915807
RF	130	0.916282	0.824939	0.888359	0.916076
RF	135	0.916144	0.824609	0.888212	0.915922
RF	140	0.9158	0.823798	0.887343	0.915555
RF	145	0.915662	0.82284	0.886715	0.915262
RF	150	0.915983	0.823522	0.887294	0.915557
RF	155	0.916075	0.823832	0.88743	0.915689
RF	160	0.913664	0.818638	0.884029	0.913207
RF	165	0.913434	0.818052	0.883515	0.912889
RF	170	0.914858	0.820776	0.885414	0.9143
RF	175	0.914904	0.82077	0.885295	0.914301
RF	180	0.915065	0.821178	0.885477	0.914476
RF	185	0.91348	0.817399	0.883	0.912778
RF	190	0.913043	0.816508	0.882389	0.912345
RF	195	0.911711	0.813388	0.880731	0.910843
RF	200	0.9124	0.814638	0.881183	0.911489

## Sheet: Endothelial XGBoost
Classification algorithm	Number of features	ACC	MCC	Macro F1	Weighted F1
DT	5	0.676933	0.390299	0.592386	0.686552
DT	10	0.699878	0.486708	0.652758	0.713735
DT	15	0.724018	0.524908	0.679642	0.736522
DT	20	0.746296	0.556151	0.701019	0.757502
DT	25	0.771125	0.590295	0.725492	0.780182
DT	30	0.776637	0.596083	0.730032	0.785104
DT	35	0.789063	0.613339	0.74196	0.796493
DT	40	0.795149	0.622663	0.748636	0.802151
DT	45	0.806495	0.637647	0.757933	0.812722
DT	50	0.80978	0.643556	0.76168	0.815852
DT	55	0.81435	0.647404	0.765821	0.819688
DT	60	0.81164	0.643288	0.762636	0.81722
DT	65	0.810882	0.639677	0.759339	0.816372
DT	70	0.81373	0.645428	0.763001	0.819155
DT	75	0.810285	0.638481	0.758752	0.815749
DT	80	0.813546	0.641803	0.762114	0.818506
DT	85	0.810239	0.636409	0.758531	0.815412
DT	90	0.811342	0.637905	0.758652	0.816472
DT	95	0.807115	0.630631	0.75317	0.812549
DT	100	0.814833	0.641831	0.76077	0.819574
DT	105	0.812995	0.638693	0.758078	0.817896
DT	110	0.810607	0.634949	0.756316	0.815651
DT	115	0.809137	0.630542	0.753716	0.813993
DT	120	0.813133	0.637585	0.758966	0.817761
DT	125	0.812077	0.634847	0.756903	0.816662
DT	130	0.810951	0.633604	0.755611	0.815698
DT	135	0.811962	0.6335	0.756181	0.816381
DT	140	0.808218	0.628535	0.751832	0.813129
DT	145	0.805324	0.620639	0.747317	0.809985
DT	150	0.807736	0.625934	0.751091	0.812356
DT	155	0.807575	0.626196	0.750925	0.812309
DT	160	0.809872	0.629229	0.753768	0.814311
DT	165	0.805875	0.622415	0.748597	0.810598
DT	170	0.807644	0.625863	0.750106	0.812403
DT	175	0.806128	0.621427	0.747743	0.810651
DT	180	0.810239	0.629574	0.753096	0.814659
DT	185	0.809068	0.626345	0.750701	0.813385
DT	190	0.80978	0.627415	0.752098	0.814038
DT	195	0.807965	0.623645	0.749071	0.812237
DT	200	0.802706	0.615003	0.743843	0.807374
RF	5	0.681435	0.409628	0.604725	0.6916
RF	10	0.728772	0.546535	0.689546	0.740376
RF	15	0.807483	0.657165	0.770021	0.814275
RF	20	0.8412	0.712055	0.80816	0.84626
RF	25	0.86821	0.752663	0.837655	0.871612
RF	30	0.874825	0.763364	0.844882	0.877957
RF	35	0.886493	0.783164	0.858163	0.889142
RF	40	0.892671	0.794227	0.865839	0.895103
RF	45	0.909598	0.821449	0.884477	0.911256
RF	50	0.915616	0.832762	0.891653	0.917075
RF	55	0.919153	0.838254	0.89563	0.920424
RF	60	0.919474	0.837706	0.895262	0.920526
RF	65	0.92416	0.846407	0.90104	0.925058
RF	70	0.927674	0.853117	0.905457	0.928506
RF	75	0.929534	0.856627	0.907841	0.930287
RF	80	0.931027	0.858691	0.909352	0.931614
RF	85	0.932291	0.860804	0.910628	0.932764
RF	90	0.932268	0.861061	0.910944	0.932822
RF	95	0.932176	0.860496	0.910708	0.932649
RF	100	0.933806	0.863665	0.912283	0.93424
RF	105	0.931762	0.859452	0.909824	0.932227
RF	110	0.930407	0.856637	0.908143	0.930874
RF	115	0.929351	0.853717	0.905999	0.929615
RF	120	0.929603	0.853934	0.906328	0.929821
RF	125	0.928501	0.851549	0.904927	0.928683
RF	130	0.92919	0.852806	0.905267	0.929338
RF	135	0.928708	0.851529	0.904749	0.928789
RF	140	0.928685	0.851701	0.905206	0.928806
RF	145	0.929098	0.852341	0.905671	0.929185
RF	150	0.929259	0.852504	0.905695	0.929277
RF	155	0.927904	0.849285	0.903462	0.927821
RF	160	0.927008	0.847336	0.902319	0.926904
RF	165	0.927789	0.849053	0.90347	0.927713
RF	170	0.926503	0.846302	0.901809	0.926445
RF	175	0.926893	0.847007	0.90208	0.926741
RF	180	0.926158	0.845448	0.901386	0.926003
RF	185	0.9254	0.843672	0.899995	0.925213
RF	190	0.924022	0.840527	0.89804	0.9237
RF	195	0.924987	0.842614	0.899227	0.924684
RF	200	0.924367	0.841089	0.898327	0.923993

## Sheet: Epithelial AdaBoost
Classification algorithm	Number of features	ACC	MCC	Macro F1	Weighted F1
DT	5	0.604125	0.318181	0.551793	0.61275
DT	10	0.667329	0.461904	0.645401	0.676593
DT	15	0.713769	0.526773	0.694175	0.721704
DT	20	0.780127	0.623706	0.759968	0.785376
DT	25	0.796159	0.647488	0.775293	0.800637
DT	30	0.803904	0.657447	0.781964	0.807883
DT	35	0.841412	0.717468	0.818865	0.843968
DT	40	0.852609	0.735971	0.83082	0.85475
DT	45	0.855037	0.73964	0.832775	0.857077
DT	50	0.854256	0.737712	0.831761	0.856242
DT	55	0.853974	0.737104	0.831523	0.855942
DT	60	0.85423	0.737932	0.831748	0.856257
DT	65	0.852852	0.735489	0.830165	0.85491
DT	70	0.85432	0.737992	0.831865	0.856321
DT	75	0.854021	0.737846	0.831715	0.856056
DT	80	0.854179	0.737841	0.831719	0.856195
DT	85	0.853526	0.737004	0.831023	0.855588
DT	90	0.854491	0.73841	0.831877	0.85651
DT	95	0.853786	0.737062	0.831197	0.855789
DT	100	0.852063	0.734216	0.829115	0.854127
DT	105	0.853117	0.735779	0.830321	0.85512
DT	110	0.852839	0.735051	0.82978	0.854853
DT	115	0.85196	0.734113	0.829324	0.85403
DT	120	0.851883	0.734039	0.828979	0.853968
DT	125	0.85263	0.735072	0.829799	0.854659
DT	130	0.85289	0.7356	0.830388	0.854916
DT	135	0.850637	0.73149	0.82747	0.852684
DT	140	0.853693	0.737032	0.831149	0.855725
DT	145	0.852301	0.734432	0.829514	0.854315
DT	150	0.853027	0.735853	0.830473	0.855072
DT	155	0.852583	0.734967	0.830017	0.854587
DT	160	0.853091	0.735738	0.830031	0.8551
DT	165	0.850624	0.731677	0.827681	0.852707
DT	170	0.851346	0.732836	0.828502	0.853413
DT	175	0.850223	0.731113	0.82749	0.85232
DT	180	0.852903	0.735271	0.8301	0.854882
DT	185	0.852071	0.734085	0.829197	0.85412
DT	190	0.852438	0.734552	0.829597	0.854447
DT	195	0.852771	0.735326	0.830141	0.85479
DT	200	0.851422	0.733282	0.82868	0.853522
RF	5	0.61219	0.340561	0.564314	0.620473
RF	10	0.729536	0.562149	0.711321	0.736463
RF	15	0.797016	0.658816	0.78065	0.801655
RF	20	0.873825	0.775456	0.858831	0.87551
RF	25	0.895549	0.810434	0.881319	0.896467
RF	30	0.899957	0.817453	0.885346	0.90075
RF	35	0.922931	0.858992	0.910793	0.923538
RF	40	0.927621	0.867543	0.916084	0.928186
RF	45	0.933241	0.877121	0.922342	0.933667
RF	50	0.934214	0.879035	0.923655	0.93465
RF	55	0.934132	0.878715	0.923386	0.934551
RF	60	0.933928	0.8784	0.923082	0.934347
RF	65	0.933817	0.878029	0.922944	0.93422
RF	70	0.933172	0.876889	0.922211	0.93358
RF	75	0.933104	0.876707	0.922047	0.933507
RF	80	0.933424	0.877296	0.9224	0.933824
RF	85	0.932199	0.874954	0.921045	0.932596
RF	90	0.932353	0.875308	0.921169	0.932755
RF	95	0.932797	0.876022	0.921604	0.933182
RF	100	0.93263	0.875813	0.921406	0.933032
RF	105	0.932605	0.875691	0.921364	0.932992
RF	110	0.932332	0.875252	0.920935	0.932735
RF	115	0.932566	0.875632	0.921272	0.932959
RF	120	0.93301	0.876198	0.921624	0.93337
RF	125	0.932558	0.875512	0.921199	0.932936
RF	130	0.931948	0.874479	0.920568	0.932341
RF	135	0.93237	0.875128	0.920879	0.932743
RF	140	0.932003	0.874441	0.92047	0.932376
RF	145	0.931696	0.873923	0.920037	0.932079
RF	150	0.931922	0.874286	0.920416	0.932298
RF	155	0.931632	0.873801	0.92007	0.932015
RF	160	0.93086	0.872422	0.919064	0.931258
RF	165	0.930868	0.872287	0.919096	0.931241
RF	170	0.931389	0.873345	0.919794	0.931769
RF	175	0.931026	0.872534	0.919283	0.931391
RF	180	0.931534	0.873576	0.91982	0.931909
RF	185	0.931355	0.87322	0.91966	0.931729
RF	190	0.930736	0.872198	0.918949	0.931125
RF	195	0.930983	0.872467	0.919143	0.931351
RF	200	0.931069	0.87276	0.919333	0.931455

## Sheet: Epithelial CatBoost
Classification algorithm	Number of features	ACC	MCC	Macro F1	Weighted F1
DT	5	0.706455	0.515329	0.677027	0.714709
DT	10	0.814712	0.681772	0.790729	0.818654
DT	15	0.847928	0.733409	0.825744	0.850645
DT	20	0.862807	0.756172	0.841353	0.864918
DT	25	0.871051	0.768926	0.850135	0.872846
DT	30	0.879052	0.782284	0.859067	0.880625
DT	35	0.879611	0.782562	0.859235	0.881085
DT	40	0.881216	0.784942	0.860629	0.882631
DT	45	0.880605	0.783523	0.859655	0.881995
DT	50	0.883349	0.78832	0.862755	0.884676
DT	55	0.883528	0.788149	0.862738	0.884797
DT	60	0.882398	0.786094	0.861195	0.883686
DT	65	0.882257	0.785489	0.860914	0.883503
DT	70	0.880981	0.783048	0.85911	0.882243
DT	75	0.881216	0.783609	0.859219	0.882501
DT	80	0.879671	0.780467	0.857044	0.880946
DT	85	0.878963	0.779082	0.855846	0.880241
DT	90	0.877239	0.775902	0.854457	0.878514
DT	95	0.878293	0.777691	0.855337	0.879546
DT	100	0.876496	0.774783	0.853332	0.877819
DT	105	0.876611	0.775101	0.853352	0.87795
DT	110	0.877606	0.77656	0.854372	0.878884
DT	115	0.87633	0.774381	0.852499	0.877663
DT	120	0.875532	0.772597	0.851493	0.876824
DT	125	0.87441	0.770884	0.850086	0.875766
DT	130	0.874422	0.770758	0.850139	0.875766
DT	135	0.875583	0.772763	0.85157	0.87689
DT	140	0.875263	0.771992	0.850976	0.876546
DT	145	0.875067	0.771856	0.850809	0.876388
DT	150	0.874273	0.770399	0.84972	0.875603
DT	155	0.875438	0.772168	0.851118	0.876699
DT	160	0.874495	0.770481	0.849858	0.875775
DT	165	0.873338	0.768658	0.848803	0.874674
DT	170	0.872673	0.767065	0.847894	0.873961
DT	175	0.871619	0.765439	0.846731	0.872961
DT	180	0.872549	0.766598	0.847683	0.873802
DT	185	0.870731	0.763454	0.845301	0.87204
DT	190	0.871184	0.764125	0.845726	0.872465
DT	195	0.87132	0.764471	0.84609	0.872606
DT	200	0.869844	0.7618	0.844117	0.871163
RF	5	0.729685	0.562704	0.706753	0.737007
RF	10	0.867079	0.771868	0.850455	0.869588
RF	15	0.908201	0.837247	0.894478	0.909442
RF	20	0.926379	0.866793	0.914402	0.927112
RF	25	0.934444	0.880271	0.923593	0.934975
RF	30	0.943691	0.896289	0.934187	0.944041
RF	35	0.951022	0.90913	0.942375	0.951236
RF	40	0.953876	0.914116	0.945349	0.95404
RF	45	0.955063	0.916157	0.946782	0.955194
RF	50	0.955899	0.917564	0.947681	0.956006
RF	55	0.957102	0.919658	0.949002	0.957186
RF	60	0.958284	0.921753	0.950311	0.958347
RF	65	0.959859	0.924618	0.95203	0.959903
RF	70	0.960068	0.924934	0.952288	0.960096
RF	75	0.96073	0.926179	0.952899	0.960762
RF	80	0.96064	0.925962	0.952655	0.960665
RF	85	0.960934	0.92651	0.95309	0.960956
RF	90	0.960397	0.92542	0.952298	0.960406
RF	95	0.96055	0.92567	0.952401	0.960551
RF	100	0.961741	0.927909	0.953776	0.961742
RF	105	0.961574	0.92755	0.953516	0.961567
RF	110	0.961647	0.927654	0.953614	0.961631
RF	115	0.961216	0.926797	0.953084	0.961189
RF	120	0.961502	0.927305	0.953381	0.961466
RF	125	0.962005	0.928264	0.953927	0.961973
RF	130	0.961583	0.927468	0.953515	0.961552
RF	135	0.961907	0.928033	0.953893	0.96186
RF	140	0.961685	0.927586	0.953614	0.961632
RF	145	0.961826	0.927886	0.953734	0.961784
RF	150	0.961527	0.927304	0.953447	0.961481
RF	155	0.961233	0.926724	0.953006	0.961178
RF	160	0.960977	0.92621	0.952761	0.960913
RF	165	0.959961	0.924282	0.951457	0.959893
RF	170	0.959957	0.924271	0.951542	0.959889
RF	175	0.959104	0.922629	0.950446	0.959026
RF	180	0.958622	0.921704	0.949836	0.95854
RF	185	0.959232	0.922831	0.950542	0.959138
RF	190	0.958208	0.920858	0.94923	0.958104
RF	195	0.957171	0.918866	0.947979	0.957055
RF	200	0.957256	0.919005	0.948071	0.95713

[truncated: 22 more sheets: Epithelial ExtraTrees, Epithelial LASSO, Epithelial LightGBM, Epithelial MCFS, Epithelial RF, Epithelial XGBoost, Immune AdaBoost, Immune CatBoost, Immune ExtraTrees, Immune LASSO, Immune LightGBM, Immune MCFS, Immune RF, Immune XGBoost, Stroma AdaBoost, Stroma CatBoost, Stroma ExtraTrees, Stroma LASSO, Stroma LightGBM, Stroma MCFS …]
