# Supplementary material for: Machine Learning Reveals Impacts of Smoking on Gene Profiles of Different Cell Types in Lung
Source: Life (Basel). 2024 Apr 13;14(4):502. doi: 10.3390/life14040502 (PMC11051039; doi:10.3390/life14040502)
Supplement: Supplementary file 1 [file life-14-00502-s001.zip › Table_S4.xlsx]

## Sheet: Endothelial
Genes in eight sets	Genes in seven sets	Genes in six sets	Genes in five sets	Genes in four sets	Genes in three sets	Genes in two sets	Genes in one set
	ENSG00000198918	ENSG00000166710	ENSG00000235904	ENSG00000112096	ENSG00000198763	ENSG00000247925	ENSG00000167526
			ENSG00000133112		ENSG00000151276	ENSG00000085063	ENSG00000174748
			ENSG00000163041		ENSG00000198727	ENSG00000198899	ENSG00000137818
			ENSG00000156508			ENSG00000233927	ENSG00000184005
			ENSG00000173482			ENSG00000187514	ENSG00000105640
						ENSG00000108654	ENSG00000164587
						ENSG00000181722	ENSG00000109971
						ENSG00000155849	ENSG00000161970
						ENSG00000140988	ENSG00000198755
						ENSG00000169744	ENSG00000282278
						ENSG00000230876	ENSG00000100292
							ENSG00000245532
							ENSG00000278996
							ENSG00000173432
							ENSG00000137154
							ENSG00000142541
							ENSG00000143947
							ENSG00000138326
							ENSG00000162244
							ENSG00000256947
							ENSG00000285106
							ENSG00000118181
							ENSG00000152061
							ENSG00000122406
							ENSG00000123416
							ENSG00000227110
							ENSG00000177954
							ENSG00000127329
							ENSG00000170011
							ENSG00000230590
							ENSG00000168675
							ENSG00000198886
							ENSG00000234745
							ENSG00000204592
							ENSG00000122566
							ENSG00000229117
							ENSG00000099860
							ENSG00000231079
							ENSG00000237613
							ENSG00000243485
							ENSG00000142534
							ENSG00000116251

## Sheet: Epithelial
Genes in eight sets	Genes in seven sets	Genes in six sets	Genes in five sets	Genes in four sets	Genes in three sets	Genes in two sets	Genes in one set
	ENSG00000228253	ENSG00000166710	ENSG00000256618	ENSG00000064886	ENSG00000149021	ENSG00000160888	ENSG00000148346
	ENSG00000124614	ENSG00000198502	ENSG00000229807	ENSG00000256045	ENSG00000175793	ENSG00000126368	ENSG00000162244
	ENSG00000254772		ENSG00000212907	ENSG00000167656	ENSG00000180389	ENSG00000185201	ENSG00000198840
	ENSG00000087086		ENSG00000173432	ENSG00000170345	ENSG00000229117	ENSG00000134339	ENSG00000198938
	ENSG00000279483		ENSG00000128016	ENSG00000244734	ENSG00000204389	ENSG00000001630	ENSG00000137033
	ENSG00000168484		ENSG00000159147	ENSG00000142089	ENSG00000157765	ENSG00000214401	ENSG00000188846
	ENSG00000197728		ENSG00000169429	ENSG00000269028	ENSG00000137440	ENSG00000019582	ENSG00000160472
	ENSG00000129824		ENSG00000205420	ENSG00000213741	ENSG00000080618	ENSG00000175592	ENSG00000196352
			ENSG00000197943	ENSG00000198727	ENSG00000105193	ENSG00000198888	ENSG00000160862
			ENSG00000265681	ENSG00000248144	ENSG00000120129	ENSG00000133636	ENSG00000197061
				ENSG00000170296	ENSG00000225383	ENSG00000242086	ENSG00000198763
				ENSG00000163931	ENSG00000140988	ENSG00000166670	ENSG00000115306
				ENSG00000251562		ENSG00000198435	ENSG00000108602
				ENSG00000266402		ENSG00000198886	ENSG00000148175
				ENSG00000164265		ENSG00000122026	ENSG00000226644
				ENSG00000168878		ENSG00000198712	ENSG00000133110
						ENSG00000147604	ENSG00000118971
						ENSG00000198034	ENSG00000168899
						ENSG00000263639	ENSG00000165272
						ENSG00000234745	ENSG00000205542
						ENSG00000276345	ENSG00000256377
						ENSG00000185883	ENSG00000242516
						ENSG00000169469	ENSG00000196154
						ENSG00000197249	ENSG00000116016
						ENSG00000171476	ENSG00000237541
						ENSG00000116717	ENSG00000099624
						ENSG00000255823	ENSG00000198692
						ENSG00000131400	ENSG00000166920
						ENSG00000136689	ENSG00000175664
						ENSG00000196260	ENSG00000154553
						ENSG00000186847	ENSG00000106538
							ENSG00000136603
							ENSG00000242265
							ENSG00000100664
							ENSG00000163220
							ENSG00000213988
							ENSG00000186832
							ENSG00000138061
							ENSG00000142178
							ENSG00000078401
							ENSG00000156535
							ENSG00000154734
							ENSG00000148926
							ENSG00000282012
							ENSG00000273338
							ENSG00000181029
							ENSG00000278615
							ENSG00000103888
							ENSG00000109610
							ENSG00000176014
							ENSG00000115009
							ENSG00000125657
							ENSG00000103257
							ENSG00000178726
							ENSG00000134824
							ENSG00000087494
							ENSG00000122852
							ENSG00000134757
							ENSG00000122861
							ENSG00000013588
							ENSG00000253626
							ENSG00000181449
							ENSG00000149806
							ENSG00000127129
							ENSG00000197261
							ENSG00000158246
							ENSG00000075618
							ENSG00000108107
							ENSG00000101255
							ENSG00000149485
							ENSG00000243989
							ENSG00000067082
							ENSG00000231412
							ENSG00000213626
							ENSG00000173917
							ENSG00000220205
							ENSG00000163993
							ENSG00000145824
							ENSG00000172264
							ENSG00000060138
							ENSG00000126005
							ENSG00000171695
							ENSG00000175183
							ENSG00000276422
							ENSG00000035115
							ENSG00000130164
							ENSG00000051523
							ENSG00000126549
							ENSG00000163606
							ENSG00000155368
							ENSG00000144426
							ENSG00000142541
							ENSG00000171858
							ENSG00000129538
							ENSG00000166441
							ENSG00000177606
							ENSG00000228395
							ENSG00000228355
							ENSG00000176153
							ENSG00000100316
							ENSG00000197353
							ENSG00000163191
							ENSG00000198804
							ENSG00000161055
							ENSG00000230657
							ENSG00000164587
							ENSG00000277632
							ENSG00000197747
							ENSG00000118785
							ENSG00000126870
							ENSG00000052802
							ENSG00000243955
							ENSG00000269821
							ENSG00000197111
							ENSG00000072274
							ENSG00000143333
							ENSG00000155657
							ENSG00000170509
							ENSG00000140279
							ENSG00000186594
							ENSG00000205220
							ENSG00000070831
							ENSG00000136238
							ENSG00000065809
							ENSG00000267368
							ENSG00000092964
							ENSG00000249222
							ENSG00000129757
							ENSG00000125851
							ENSG00000178934
							ENSG00000197748
							ENSG00000135919
							ENSG00000041982
							ENSG00000115053
							ENSG00000123838
							ENSG00000169908
							ENSG00000125740
							ENSG00000233493
							ENSG00000070756
							ENSG00000118997
							ENSG00000164086
							ENSG00000184557
							ENSG00000134216
							ENSG00000171401
							ENSG00000240972

## Sheet: Immune
Genes in eight sets	Genes in seven sets	Genes in six sets	Genes in five sets	Genes in four sets	Genes in three sets	Genes in two sets	Genes in one set
ENSG00000204525	ENSG00000168484	ENSG00000170296	ENSG00000229117	ENSG00000198727	ENSG00000140988	ENSG00000198242	ENSG00000100079
ENSG00000234745	ENSG00000197728	ENSG00000173432	ENSG00000071082	ENSG00000198712	ENSG00000269028	ENSG00000197747	ENSG00000242616
	ENSG00000279483	ENSG00000257764	ENSG00000130208	ENSG00000147604	ENSG00000124107	ENSG00000100292	ENSG00000134184
	ENSG00000228253	ENSG00000129824	ENSG00000213741	ENSG00000237541	ENSG00000100316	ENSG00000243749	ENSG00000181029
	ENSG00000251562	ENSG00000166710	ENSG00000255823	ENSG00000198840	ENSG00000211592	ENSG00000160213	ENSG00000124491
	ENSG00000198502	ENSG00000205542	ENSG00000185303	ENSG00000087086	ENSG00000275385	ENSG00000173391	ENSG00000224916
	ENSG00000148346	ENSG00000168878	ENSG00000204389	ENSG00000134339	ENSG00000149021	ENSG00000104918	ENSG00000243056
		ENSG00000212907	ENSG00000229807	ENSG00000198918	ENSG00000161055	ENSG00000204287	ENSG00000262664
		ENSG00000124614	ENSG00000101443	ENSG00000144426	ENSG00000244734	ENSG00000130203	ENSG00000125999
		ENSG00000159147	ENSG00000142541	ENSG00000090382	ENSG00000102265	ENSG00000211899	ENSG00000124593
		ENSG00000185883	ENSG00000038427	ENSG00000254772	ENSG00000171223	ENSG00000175482	ENSG00000142657
		ENSG00000122026	ENSG00000115414	ENSG00000122852	ENSG00000133112	ENSG00000100902	ENSG00000104774
					ENSG00000188257	ENSG00000122641	ENSG00000234961
					ENSG00000182774	ENSG00000197111	ENSG00000128422
					ENSG00000180389	ENSG00000275302	ENSG00000278615
					ENSG00000243678	ENSG00000111341	ENSG00000179918
					ENSG00000219200	ENSG00000233276	ENSG00000131400
					ENSG00000008988	ENSG00000177606	ENSG00000249437
					ENSG00000036448	ENSG00000251230	ENSG00000244274
					ENSG00000166441	ENSG00000204388	ENSG00000010327
						ENSG00000196154	ENSG00000115523
						ENSG00000156508	ENSG00000074842
						ENSG00000276345	ENSG00000126709
						ENSG00000062582	ENSG00000113811
						ENSG00000110203	ENSG00000115963
						ENSG00000170345	ENSG00000109475
						ENSG00000164713	ENSG00000108179
						ENSG00000080824	ENSG00000148926
						ENSG00000265681	ENSG00000187134
						ENSG00000161955	ENSG00000123610
							ENSG00000090621
							ENSG00000120875
							ENSG00000149131
							ENSG00000105372
							ENSG00000177954
							ENSG00000175445
							ENSG00000276070
							ENSG00000197471
							ENSG00000239961
							ENSG00000170128
							ENSG00000278097
							ENSG00000108107
							ENSG00000110077
							ENSG00000228352
							ENSG00000228355
							ENSG00000228437
							ENSG00000228459
							ENSG00000228350
							ENSG00000228452
							ENSG00000228368
							ENSG00000228343
							ENSG00000228340
							ENSG00000196126
							ENSG00000260314
							ENSG00000159189
							ENSG00000143878
							ENSG00000066336
							ENSG00000102575
							ENSG00000125691
							ENSG00000101439
							ENSG00000228353
							ENSG00000206503
							ENSG00000008394
							ENSG00000143947
							ENSG00000178726
							ENSG00000085265
							ENSG00000216490
							ENSG00000042753
							ENSG00000107438
							ENSG00000163220
							ENSG00000256045
							ENSG00000231500
							ENSG00000185291
							ENSG00000111144
							ENSG00000146374
							ENSG00000115541
							ENSG00000142512
							ENSG00000239951
							ENSG00000004799
							ENSG00000245532
							ENSG00000221869
							ENSG00000125148
							ENSG00000131471
							ENSG00000231389
							ENSG00000104972
							ENSG00000129538
							ENSG00000198763
							ENSG00000100906
							ENSG00000158869
							ENSG00000156113
							ENSG00000132507
							ENSG00000145425
							ENSG00000253978
							ENSG00000138135
							ENSG00000145287
							ENSG00000256618
							ENSG00000099194
							ENSG00000198886
							ENSG00000128016
							ENSG00000126890
							ENSG00000176485
							ENSG00000105374
							ENSG00000089009
							ENSG00000213088
							ENSG00000188290

## Sheet: Stroma
Genes in eight sets	Genes in seven sets	Genes in six sets	Genes in five sets	Genes in four sets	Genes in three sets	Genes in two sets	Genes in one set
	ENSG00000148346	ENSG00000129824	ENSG00000102265	ENSG00000161055	ENSG00000170345	ENSG00000171858	ENSG00000144713
	ENSG00000166598	ENSG00000211899	ENSG00000229807	ENSG00000205542	ENSG00000240972	ENSG00000091986	ENSG00000139329
	ENSG00000255823	ENSG00000188257	ENSG00000128016	ENSG00000204389	ENSG00000170296	ENSG00000155660	ENSG00000160888
	ENSG00000279483		ENSG00000087086	ENSG00000019582	ENSG00000251562	ENSG00000141753	ENSG00000206503
	ENSG00000228253		ENSG00000197956	ENSG00000130208	ENSG00000142669	ENSG00000108821	ENSG00000100823
	ENSG00000197728		ENSG00000168542	ENSG00000229117	ENSG00000256618	ENSG00000198918	ENSG00000055732
	ENSG00000168484		ENSG00000034510	ENSG00000102317	ENSG00000198840	ENSG00000164647	ENSG00000106484
	ENSG00000140264		ENSG00000142156	ENSG00000277632	ENSG00000089157	ENSG00000164692	ENSG00000197953
	ENSG00000149257		ENSG00000197747	ENSG00000198763	ENSG00000125730	ENSG00000102802	ENSG00000148180
			ENSG00000275385	ENSG00000185303	ENSG00000233927	ENSG00000197958	ENSG00000168140
			ENSG00000198712	ENSG00000265681	ENSG00000123689	ENSG00000135245	ENSG00000099998
			ENSG00000198727	ENSG00000112936	ENSG00000213741	ENSG00000162493	ENSG00000129038
				ENSG00000124614	ENSG00000261701	ENSG00000185885	ENSG00000186594
				ENSG00000212907	ENSG00000185201	ENSG00000275302	ENSG00000162407
					ENSG00000142541	ENSG00000138449	ENSG00000149798
					ENSG00000198899	ENSG00000101439	ENSG00000166165
					ENSG00000143947	ENSG00000166441	ENSG00000167515
					ENSG00000166710	ENSG00000120885	ENSG00000142871
					ENSG00000130255	ENSG00000211895	ENSG00000198848
					ENSG00000173372	ENSG00000118849	ENSG00000136244
					ENSG00000173369	ENSG00000132507	ENSG00000125347
					ENSG00000152583	ENSG00000169429	ENSG00000081041
					ENSG00000273259	ENSG00000198886	ENSG00000135069
						ENSG00000144426	ENSG00000002933
						ENSG00000221869	ENSG00000245532
						ENSG00000198938	ENSG00000133083
						ENSG00000228474	ENSG00000258947
						ENSG00000168878	ENSG00000175445
						ENSG00000244734	ENSG00000152518
						ENSG00000187193	ENSG00000100079
						ENSG00000140988	ENSG00000197253
						ENSG00000204287	ENSG00000167772
						ENSG00000125148	ENSG00000181019
						ENSG00000149021	ENSG00000105374
						ENSG00000163453	ENSG00000120738
						ENSG00000234745	ENSG00000099194
						ENSG00000064205	ENSG00000238142
						ENSG00000100650	ENSG00000008394
						ENSG00000017427	ENSG00000010932
						ENSG00000074410	ENSG00000244752
						ENSG00000198034	ENSG00000143870
						ENSG00000241343	ENSG00000138615
						ENSG00000134184	ENSG00000162433
						ENSG00000171223	ENSG00000211679
						ENSG00000159147	ENSG00000182718
						ENSG00000106624	ENSG00000213316
						ENSG00000122884	ENSG00000140379
						ENSG00000198888	ENSG00000180389
						ENSG00000134339	ENSG00000125538
							ENSG00000184937
							ENSG00000233954
							ENSG00000276216
							ENSG00000158373
							ENSG00000189129
							ENSG00000211445
							ENSG00000180573
							ENSG00000004799
							ENSG00000122420
							ENSG00000122026
							ENSG00000198786
							ENSG00000173110
							ENSG00000163520
							ENSG00000197943
							ENSG00000178878
							ENSG00000172216
							ENSG00000167996
							ENSG00000158747
							ENSG00000233901
							ENSG00000103353
							ENSG00000099622
							ENSG00000227053
							ENSG00000087448
							ENSG00000127603
							ENSG00000243649
							ENSG00000198692
							ENSG00000136235
							ENSG00000184489
							ENSG00000090006
							ENSG00000163347
							ENSG00000159216
							ENSG00000276085
							ENSG00000163661
							ENSG00000126705
							ENSG00000134291
							ENSG00000109610
							ENSG00000101182
							ENSG00000109452
							ENSG00000166482
							ENSG00000254772
							ENSG00000070081
							ENSG00000163430
							ENSG00000167779
							ENSG00000228372
							ENSG00000228079
							ENSG00000228144
							ENSG00000112306
							ENSG00000123416
							ENSG00000164919
							ENSG00000159189
							ENSG00000167552
							ENSG00000197766
							ENSG00000143641
							ENSG00000115414
							ENSG00000204388
							ENSG00000115523
							ENSG00000099204
							ENSG00000239951
							ENSG00000116096
							ENSG00000142089
							ENSG00000162244
							ENSG00000002586
							ENSG00000189058
							ENSG00000100097
							ENSG00000163017
							ENSG00000106211
							ENSG00000197568
							ENSG00000008988
							ENSG00000108654
							ENSG00000113140
							ENSG00000101955
							ENSG00000122121
							ENSG00000106809
							ENSG00000132386
							ENSG00000111057
							ENSG00000071082
							ENSG00000261064
							ENSG00000143387
							ENSG00000196549
							ENSG00000128342
							ENSG00000155962
							ENSG00000136942
