# Supplementary material for: Machine Learning Reveals Impacts of Smoking on Gene Profiles of Different Cell Types in Lung
Source: Life (Basel). 2024 Apr 13;14(4):502. doi: 10.3390/life14040502 (PMC11051039; doi:10.3390/life14040502)
Supplement: Supplementary file 1 [file life-14-00502-s001.zip › Table_S5.xlsx]

## Sheet: Endothelial
Geneset_ID	Combined_Gene	Group
1	ACKR1, CCL3, FAM174C, FKTN-AS1, HSPC324, LINC01209, LINC01890, LOC107985688, MDK, RAMP2, RRAGC-DT	Adaboost
2	CAVIN2, CD74, ZFP36	Adaboost CatBoost ExtraTrees LASSO LightGBM MCFS RF_ZL XGBoost
3	ND3	Adaboost CatBoost ExtraTrees LASSO LightGBM RF_ZL
4	SCGB1A1, TXNIP	Adaboost CatBoost ExtraTreesLASSO LightGBM RF_ZL XGBoost
5	TUBA1B	Adaboost CatBoost ExtraTrees LASSO MCFS RF_ZL XGBoost
6	ATP8, FTL, HLA-C, KLF2, LCN2, MALAT1, ND4L, RPL41, RPS12, RPS26	AdaboostCatBoost ExtraTrees LightGBM MCFS RF_ZL XGBoost
7	SFTPC	Adaboost CatBoost ExtraTrees LightGBM RF_ZL XGBoost
8	APOC1, C1QA, C1QB, CCL18	Adaboost CatBoost ExtraTrees MCFS RF_ZL XGBoost
9	ATP6	Adaboost CatBoost LASSO LightGBM RF_ZL
10	IFITM2	Adaboost CatBoost LASSO LightGBM RF_ZL XGBoost
11	RPS27	Adaboost CatBoost LightGBM MCFS RF_ZL XGBoost
12	HBB, HSPA1A	Adaboost CatBoost LightGBM MCFS XGBoost
13	ADIRF	Adaboost ExtraTrees LASSO MCFS
14	MT1A	Adaboost ExtraTrees LASSO MCFS XGBoost
15	EEF1G, RPL27A	Adaboost ExtraTrees MCFS RF_ZL
16	NOSTRIN	Adaboost LASSO
17	RPL10	Adaboost LASSO MCFS
18	VIM	Adaboost LightGBM MCFS RF_ZL
19	RPS2	Adaboost LightGBM RF_ZL
20	PECAM1	Adaboost MCFS RF_ZL
21	EGLN3	Adaboost MCFS XGBoost
22	DONSON, S100A13	Adaboost XGBoost
23	RPL21	CatBoost ExtraTrees LASSO LightGBM MCFS RF_ZL
24	EIF1, RPL13A	CatBoost ExtraTrees LASSO LightGBM MCFS RF_ZL XGBoost
25	ND2	CatBoost ExtraTrees LASSO LightGBM RF_ZL
26	FOS, JUNB, SCGB3A1	CatBoost ExtraTrees LASSO LightGBM RF_ZL XGBoost
27	RPS4Y1	CatBoost ExtraTrees LASSO LightGBM XGBoost
28	HSPB1	CatBoost ExtraTrees LightGBM
29	COX2, HLA-A, TMSB4X	CatBoost ExtraTrees LightGBM MCFS RF_ZL
30	B2M, HLA-DRB5, IL1RL1	CatBoost ExtraTrees LightGBM MCFS RF_ZL XGBoost
31	DUSP1, HLA-DRB1, SPARCL1	CatBoost ExtraTrees LightGBM RF_ZL
32	RPLP1	CatBoost ExtraTrees LightGBM RF_ZL XGBoost
33	NUPR1, RPS10	CatBoost ExtraTrees MCFS RF_ZL
34	IRF1, SOX18	CatBoost ExtraTrees MCFS RF_ZL XGBoost
35	ACTB	CatBoost LASSO LightGBM RF_ZL XGBoost
36	XIST	CatBoost LASSO LightGBM XGBoost
37	IFITM3	CatBoost LightGBM
38	TIMP3	CatBoost LightGBM MCFS
39	MT2A, RPL34	CatBoost LightGBM MCFS RF_ZL
40	HLA-B	CatBoost LightGBM RF_ZL XGBoost
41	ID1, IFI27, NEAT1, PDK4, SORBS2, TPPP3, ZBTB16	CatBoost LightGBM XGBoost
42	F8	CatBoost MCFS XGBoost
43	GADD45B	CatBoost XGBoost
44	CA4, CX3CL1, FOSB, HLA-DPA1, HLA-DPB1, HSPG2, PCAT19, RHOB, RPS29, RPS3A	ExtraTrees
45	EMP1	ExtraTrees LASSO
46	ANXA1	ExtraTrees LASSO MCFS
47	PPP1R15A, RPL7, RPS20, TUBA1A, UBC	ExtraTreesLASSOMCFSRF_ZL
48	DDX5	ExtraTrees LASSO MCFS RF_ZL XGBoost
49	CEBPD, COX1, RPL17	ExtraTrees LightGBM MCFS RF_ZL
50	APOE, CCL2, CST3, CTSD, EMP2, HSPA1B, TRAPPC5, TYROBP	ExtraTrees MCFS
51	CLEC3B, CNN3, DEPP1, DUSP6, GABARAP, HLA-DRA, MT1X, NME2, PDLIM1, RSEK, RPL28, RPL30, RPL39, RPS17, RPS21, RPS28, SOCS3, TMEM35B, RNASEK	ExtraTrees MCFSRF_ZL
52	ATP6V0C, C1QC	ExtraTrees MCFS RF_ZL XGBoost
53	CD52, PLVAP, SPP1, TCIM	ExtraTrees MCFS XGBoost
54	RPL32, RPS18	ExtraTrees RF_ZL
55	BRINP1, CCL23, CD300LG, CRIP1, EWSR1, FAM107A, FAM118A, FENDRR, FUS, GGT5, GNLY, HNRNPA2B1, LHFPL6, LOC102724594, SP, ND5, NDUFA12, NMUR2, NPDC1, PCBP2, PIK3R3, PLAC9, PNMT, PROCR, RGS5, RPL10A, RPS25, RPS9, RTEL1-TNFRSF6B, SULT1E1, THBD, UMODL1, ZC3HAV1, NASP	LASSO
56	PTGDS	LASSO LightGBM
57	FCN3, SFTPB	LASSO LightGBM XGBoost
58	CD14, HLA-DQA1, HLA-DQA2	LASSO MCFS XGBoost
59	CYTB, ND4	LASSO RF_ZL
60	F2RL3, IDO1, TUBB4B	LASSO XGBoost
61	GSN, NR4A1	LightGBM
62	SAA1	LightGBM MCFS XGBoost
63	FTH1	LightGBM RF_ZL
64	ACP5, AKAP12, BCKDHA, C11orf98, CAPG, CD68, CDK2AP1, COL15A1, CSF3, CXCL8, DBNDD2, FBP1, FCER1G, GCHFR, GCOM1, GNG10, H1-4, IFITM1, IGFBP3, IL6, MARCO, MATR3, MEOX1, MRPL38, MRPS24, ND6, NPC2, PKHD1L1, PLSCR3, RAB24, RBP7, RPL3, S100A3, S100A8, S100A9, SEPHS2, SERPI1, SERPINE2, SMAD6, TFPI, VIPR1, WBP1, SERPINA1	MCFS
65	UBB	MCFS RF_ZL
66	RPL12	MCFS RF_ZL XGBoost
67	HLA-E, RPL13, RPS13, RPS14, RPS15A, RPS6, RPS8	RF_ZL
68	RPS27A	RF_ZL XGBoost
69	ANGPT2, BPIFA1, CCL4, CLEC14A, CP, CYTOR, FAM184B, FBLN2, GNPDA1, HEY1, HPR, IFI6, IGKV3-20, IL1B, MT1M, ND1, NFIB, NTRK2, PLA2G2A, SFTPA2, SLC7A11, SLC7A5, SMAD1, TMEM100, TMEM88, WWTR1, XRRA1	XGBoost

## Sheet: Epithelial
Geneset_ID	Combined_Gene	Group
1	PRB4, RPL3, RPS14	Adaboost
2	HLA-DRB5	Adaboost CatBoost ExtraTrees LASSO LightGBM MCFS RF_ZL XGBoost
3	CYTB, RPS4Y1	Adaboost CatBoost ExtraTrees LASSO LightGBM RF_ZL XGBoost
4	RPL17	Adaboost CatBoost ExtraTrees LightGBM MCFS RF_ZL
5	ATP8, CXCL8, EEF1G, FTL, RPS10, RPS26, SFTPC	Adaboost CatBoost ExtraTrees LightGBM MCFS RF_ZL XGBoost
6	DONSON, KRT6A	Adaboost CatBoost ExtraTrees LightGBM MCFS XGBoost
7	MALAT1	Adaboost CatBoost ExtraTrees LightGBM RF_ZL
8	HSPA1A, ND4L, SCGB1A1	Adaboost CatBoost ExtraTrees LightGBM RF_ZL XGBoost
9	HBB	Adaboost CatBoost ExtraTrees LightGBM XGBoost
10	PLCG2	Adaboost CatBoost LightGBM MCFS XGBoost
11	SNHG25	Adaboost ExtraTrees LASSO LightGBM MCFS XGBoost
12	HLA-B	Adaboost ExtraTrees LASSO LightGBM RF_ZL
13	FOS	Adaboost ExtraTrees LASSO LightGBM RF_ZL XGBoost
14	ADH1C	Adaboost ExtraTrees LASSO LightGBM XGBoost
15	SCGB3A1	AdaboostExtraTreesLightGBM
16	IFITM3, S100A10	AdaboostExtraTreesLightGBMMCFSRF_ZL
17	GABARAP, RPS16, SFTPB	AdaboostExtraTreesLightGBMMCFSRF_ZLXGBoost
18	LYPD2	AdaboostExtraTreesLightGBMXGBoost
19	FGFBP1, TKT	AdaboostExtraTreesMCFSRF_ZLXGBoost
20	CHI3L2, CPB2	AdaboostLASSOLightGBMXGBoost
21	COX1	AdaboostLightGBM
22	KANSL1-AS1	AdaboostLightGBMMCFSXGBoost
23	S100A11	AdaboostLightGBMXGBoost
24	KRT14	AdaboostMCFSXGBoost
25	CCL3, CYP51A1, GPX2	Adaboost XGBoost
26	B2M	CatBoost ExtraTrees LASSO LightGBM MCFS RF_ZL
27	ZFP36	CatBoost ExtraTrees LASSO LightGBM MCFS RF_ZL XGBoost
28	LY6D	CatBoost ExtraTrees LASSO LightGBM XGBoost
29	SAA1	CatBoost ExtraTrees LightGBM MCFS RF_ZL XGBoost
30	COX2, ND1, RPL41	CatBoost ExtraTrees LightGBM RF_ZL
31	RPL7, RPS29, XIST	CatBoost ExtraTrees LightGBM RF_ZL XGBoost
32	MSMB	CatBoost LightGBM XGBoost
33	AKR1C2, BHLHE40, BRI3, C18orf32, CD44, CP, CXCL1, CXCL17, DMKN, EGR1, ETS2, HBEGF, HLA-DPA1, HLA-DRB1, HSPD1, IFITM1, JUND, KRT7, NACA, NFKBIA, NR4A1, PPIA, PPP1R15A, RPL12, RPL22, RPS5, SFTPD, SLC39A8, TACC2, WFDC2	ExtraTrees
34	S100A4	ExtraTrees LASSO
35	EIF1AY, MIF	ExtraTrees LASSO LightGBM RF_ZL
36	CD74, RPL21	ExtraTrees LASSO LightGBM RF_ZL XGBoost
37	HSPA1B	ExtraTrees LightGBM
38	SERPINA1	ExtraTrees LightGBM MCFS
39	CTSH, IER2	ExtraTrees LightGBM MCFS RF_ZL
40	SAA2, SCGB3A2, SFN	ExtraTrees LightGBM MCFS RF_ZL XGBoost
41	GADD45A	ExtraTrees LightGBM MCFS XGBoost
42	ALDH3A1, ATP6, ND2, ND3, ND4, RPL36A, SLPI	ExtraTrees LightGBM RF_ZL
43	COX3, DUSP1, JUN, LCN2, RAC1, RPL13A, RPS17, RPS2, RPS4X	ExtraTrees LightGBM RF_ZL XGBoost
44	FOSB, IFI27, IGFBP2, NBEAL1, POSTN, SELENOW	ExtraTrees LightGBM XGBoost
45	CLDN4, NNMT, NPC2, PEBP4, RNASEK, SFTA2	ExtraTrees MCFS
46	ATP6V0C, CXCL2, CYB5A, HOPX, NAPSA, NME2, RNASE1, RPL37A	ExtraTrees MCFS RF_ZL
47	GPRC5A, IFITM2, SFTA1P, SLC34A2	ExtraTrees MCFS RF_ZL XGBoost
48	LDLR, NR1D1, RHOB, SFTPA1, SFTPA2	ExtraTrees MCFS XGBoost
49	HLA-DRA, KLF6, RPL11, RPL24, RPL26, RPL27A, RPL39, RPL7A, RPS12, RPS15A, RPS20, RPS28, RPS8	ExtraTrees RF_ZL
50	RPL10, RPL14, RPL18, RPL28, RPL29, RPL37, RPS21, TM4SF1	ExtraTrees RF_ZL XGBoost
51	ATF3	ExtraTrees XGBoost
52	ALPL, AQP1, ARHGDIB, ARID5A, ATP5MGL, BEX3, C15orf48, C4BPA, C6orf62, CCDC141, CCND2, CD55, CDC42, CDKN1C, CEBPB, COLQ, CRABP2, CRIP1, CRIP2, CYSRT1, DNAJA1, DPYSL2, DUOX2, EGR2, EIF5, EPAS1, FAM107B, FHDC1, FRAT2, GLRX, HOXB2, HSD17B13, HSD17B3, HSPA6, ICAM4, IGHG1, INHBA, JCHAIN, KCNQ1OT1, LBH, LMO4, LMTK3, MDK, MFSD2B, MIR22HG, MT1F, MT1G, NCCRP1, NMU, NTRK2, PABPC1, PCDH9, PCSK2, PDLIM3, PDPN…	LASSO
53	HLA-DQA1, HLA-DQA2, PCBP2, TMSB4X	LASSO LightGBM
54	AQP3, LGALS7, LGALS7, LGALS7B, LGALS7B, MMP10, MRPL23, NTS, SDHAP2	LASSO LightGBM XGBoost
55	ICAM1, KRT13, NRARP, PEG10	LASSO MCFS
56	CD200R1, CHIA, LINC00960, SH3YL1, SOCS3	LASSO XGBoost
57	CEBPD, CST3, CYP4B1, FTH1, GSTP1, H3-3B, HSP90AA1, HSP90AB1, HSPB1, ND5, PGC, RPL13, RPS27, S100A13, S100A8, S100A9, TIMP1, TXN	LightGBM
58	CYP1B1, TMEM238	LightGBM MCFS XGBoost
59	S100A6	LightGBM RF_ZL
60	BPIFA1, H4C3, IFI6, KRT17, PLA2G2A, SERPINB3, STATH, TMEM190	LightGBM XGBoost
61	ABCA3, ACY1, ADAMTS1, ADM, ALOX15B, ANXA8, AP1S2, BCKDHA, BSCL2, C11orf96, C11orf98, C6orf141, CCL20, CD109, CDC25B, CDK2AP1, CEMIP, COTL1, CREB5, CSF3, CSF3R, CTSE, DIABLO, DSG3, DUSP5, DUSP7, DUSP8, EDN1, EDN2, EIF4EBP3, FADS1, FADS2, FAM89A, FOXE1, FSCN1, FSTL3, GGTLC1, H1-3, HMGCS1, HNRNPA1L2, HPN, ITPRIP, KRT16, KRT5, LOC102724428, LOC124905092, LPCAT1, MATR3, MFSD13A, MRPL38, MRPS24, MTFP1,…	MCFS
62	LOC124900276, SNHG7, TPT1	MCFS RF_ZL
63	CAV1, EIF5AL1, FOSL1, GGT1, IL1RN, SPRR1B, TENT5B, TNFAIP3	MCFS XGBoost
64	AREG, FAU, FLNA, RPL30, RPL32, RPS19, TNFRSF12A	RF_ZL
65	MSMO1	RF_ZL XGBoost
66	AGBL2, ARL8B, ATP1B1, ATP5F1D, ATP5MC2, AZGP1, CAPN1, CAPN2, CCL18, CD63, CFAP43, CFAP53, CFAP57, CHCHD10, CHD9NB, CHP2, CIMAP1B, CPA3, CSRP2, CTNNB1, CXCL14, CYBA, CYP4F11, DBI, DEFB1, DNAH7, DYNC2I1, EPCAM, ERAP2, FABP5, FMO5, FXYD3, GPX1, GSTA1, IL20RB, IL33, INSIG1, JAK1, KRT15, LGALS1, LIPH, LKAAEAR1, LOC124906839, LRRC26, LRRIQ1, LSP1, LTF, MACROD2, MDGA1, MMP24OS, MT1X, NCKAP5, NCL, NDUFA1…	XGBoost

## Sheet: Immune
Geneset_ID	Combined_Gene	Group
1	LINC02585, LOC729296, MIR646HG, MT2A	Adaboost
2	B2M, HLA-B, HLA-C, MALAT1	Adaboost CatBoost ExtraTrees LASSO LightGBM MCFS RF_ZL XGBoost
3	XIST	Adaboost CatBoost ExtraTrees LASSO LightGBM RF_ZL XGBoost
4	FN1	Adaboost CatBoost ExtraTrees LASSO XGBoost
5	ATP8, DONSON, HLA-DRB5, LCN2, ND4L, RPS10, RPS26, SFTPC	Adaboost CatBoost ExtraTrees LightGBM MCFS RF_ZL XGBoost
6	APOC1, HSPA1A, ND3, RPS4Y1, SCGB1A1, SFTPA2, SFTPB	Adaboost CatBoost ExtraTrees LightGBM RF_ZL XGBoost
7	ATP6V0C, GABARAP	Adaboost CatBoost ExtraTrees MCFS RF_ZL XGBoost
8	CYTB	Adaboost CatBoost LASSO LightGBM XGBoost
9	TIMP1	Adaboost CatBoost RF_ZL XGBoost
10	RPL3	Adaboost ExtraTrees MCFS RF_ZL
11	EEF1G, PLA2G2A, SAA2, VCAN	Adaboost ExtraTrees MCFS RF_ZL XGBoost
12	OLR1	Adaboost ExtraTrees RF_ZL XGBoost
13	EEF1A1, MIR3945HG, S100A4	Adaboost LASSO XGBoost
14	HSP90AA1	Adaboost LightGBM XGBoost
15	CSTB, IGHM, MGP, MGST1, RPS27A	Adaboost XGBoost
16	TMSB4X	CatBoost ExtraTrees LASSO LightGBM MCFS RF_ZL
17	RPL21	CatBoost ExtraTrees LASSO LightGBM MCFS RF_ZL XGBoost
18	HLA-DQA1, HLA-DQA2	CatBoost ExtraTrees LASSO LightGBM RF_ZL XGBoost
19	NBEAL1	CatBoost ExtraTrees LASSO LightGBM XGBoost
20	RPL41, RPS29, SAA1	CatBoost ExtraTrees LightGBM MCFS RF_ZL XGBoost
21	RPS2	CatBoost ExtraTrees LightGBM RF_ZL
22	HSPA1B, LYZ, RPL39, TPT1	CatBoost ExtraTrees LightGBM RF_ZL XGBoost
23	RPL13A, WFDC2	CatBoost ExtraTrees MCFS RF_ZL XGBoost
24	SFTPA1	CatBoost ExtraTrees RF_ZL XGBoost
25	JUNB, SCGB3A1	CatBoost LASSO LightGBM XGBoost
26	RPL17	CatBoost LightGBM
27	CCL18, FTL	CatBoost LightGBM RF_ZL XGBoost
28	APOE, HBB, IGKC	CatBoost LightGBM XGBoost
29	ND4	CatBoost RF_ZL
30	NKG7, RETN	CatBoost XGBoost
31	ACP5, ATP5PO, C1QC, CD302, CD68, CXCR4, GRI, GSTP1, HLA-DPA1, MRC1, ND6, NPC2, RHOB, RPL23, SPI1	ExtraTrees
32	ZFP36	ExtraTrees LASSO
33	RPL7	ExtraTrees LASSO MCFS RF_ZL
34	RPL31	ExtraTrees LASSO MCFS RF_ZL XGBoost
35	FOS	ExtraTrees LASSO RF_ZL
36	INHBA	ExtraTrees LASSO XGBoost
37	COX2	ExtraTrees LightGBM MCFS RF_ZL XGBoost
38	GNG10, MRPS24, POLD4, PSMA6, TMEM35B	ExtraTrees MCFS
39	NME2, RPS17, S100A10, SLPI, TNFSF13	ExtraTrees MCFS RF_ZL
40	RSEK, RPL27A, RPS20	ExtraTrees MCFS RF_ZL XGBoost
41	BPIFB1, HMOX1	ExtraTrees MCFS XGBoost
42	C1QA, CD74, CST3, RPL23A, RPL7A, RPS11, RPS21, RPS27	ExtraTrees RF_ZL
43	CCL4, CTSD, GPX1, HLA-A, HLA-DRB1, PTPRCAP, S100A9	ExtraTrees RF_ZL XGBoost
44	IFI30, NEAT1	ExtraTrees XGBoost
45	ACKR1, ADM, AKR1C1, ANKRD12, CCL20, CEBPB, CES1, CH25H, COX17, CTAG2, DUSP4, EIF5A, ESRRA, FABP3, FCER1G, GATA2, GPR25, GRIN2A, HES4, IFI6, IMPDH1, KCNMA1, LARP7, LGALS2, LILRB1, LPL, MTMR11, MYDGF, ND5, NSRP1, NT5C3B, PABPC1, PABPC4, PHLDA1, PLAAT3, PLAC8, PPIF, PRELID1, PSCA, PSMC1, PSME2, RGS19, RSE1, RPL34, RPL6, RPS3A, SELENOK, SERPING1, SPN, TMBIM1, TNFAIP3, TNFAIP6, TNIP3, TPSB2, TRBV11-1,…	LASSO
46	MRPL23, MYOM2	LASSO MCFS XGBoost
47	EIF1, ND2	LASSO RF_ZL
48	AOC3, CCL4L1, CCL4L2, CISH, FOLR3, JUN, LILRA4, NFKBIA, PCBP2, PEBP1, RND3, RPS19, SCD, TARP, TENM2-AS1, TRGC1	LASSO XGBoost
49	BRI3, GNLY	LightGBM XGBoost
50	C11orf98, DBNDD2, EIF4EBP3, F13A1, KRT17, IP, PSA, OVCA2, PGD, SEPHS2, STAB1, TRAPPC5	MCFS
51	MAN2B1	MCFS RF_ZL
52	GSTM1	MCFS XGBoost
53	CTSB, LY6E, MARCO, MIF, PRF1, RPL27, RPL28, RPS15A, RPS25, RPS28, RPS4X, RPS6, S100A6, SERPI1	RF_ZL
54	HLA-DRA, HSPB1, MS4A6A, RPLP1, RPS12, RPS16, RPS18	RF_ZL XGBoost
55	AP2S1, BGN, CALM2, CCL3, CD163, CEBPD, COL1A2, COL3A1, CREM, CRIP1, CXCL8, CYBB, DCN, DDX3Y, EIF1AY, EVL, FABP4, FCN1, FGFBP2, HEBP2, HSPE1, IER3, IFNG, IGFBP6, IGHA1, IGKV3-20, IGKV4-1, IGLC3, IGLL5, IGLV1-51, IGSF6, IL3RA, ITGAM, KLF2, LTA4H, LUM, MMP24OS, MT1E, MZT2B, PDK4, PDLIM1, RAC1, RPL13, RPL37A, RPL8, RSPO3, SIGLEC10, SPARC, SPARCL1, SQSTM1, SRRM2, THBD, TMEM190, TNNI2, TREM1, UBB, UCP2…	XGBoost

## Sheet: Stroma
Geneset_ID	Combined_Gene	Group
1	CHMP3-AS1, EFCAB14-AS1, EFHD2-AS1, FAM174C, FKTN-AS1, GALNT2, HCG11, HSPA1B, HSPC324, IGKV3D-7, INPP4B, LINC00578, LINC00687, LINC01209, LINC01317, LINC01320, LINC01635, LINC01736, LINC01740, LINC01820, LINC01890, LINC02585, LINC02869, LNC-LBCS, LOC101928733, LOC105371485, LOC107985688, LOC107986583, LOC338963, LOC729296, LYPLAL1-DT, MELTF-AS1, MFAP4, MIR646HG, REL-DT, RRAGC-DT, TUBA1A, TUBA1B, T…	Adaboost
2	SFTPA2	Adaboost CatBoost ExtraTrees LightGBM MCFS
3	TMSB4X	Adaboost CatBoost ExtraTrees LightGBM MCFS RF_ZL
4	ATP8, CD74, HSP90B1, LCN2, RPL41, RPS26, SERF2, SERPINH1, SFTPC	Adaboost CatBoost ExtraTrees LightGBM MCFS RF_ZL XGBoost
5	RPL17, XIST, ZFP36	Adaboost CatBoost ExtraTrees LightGBM RF_ZL XGBoost
6	APOC1, RPL13A	Adaboost CatBoost ExtraTrees LightGBM XGBoost
7	B2M	Adaboost CatBoost LightGBM
8	HSPA1A	Adaboost CatBoost LightGBM XGBoost
9	CXCL8	Adaboost CatBoost MCFS XGBoost
10	G0S2	Adaboost CatBoost XGBoost
11	CFD, EEF1G	Adaboost ExtraTrees
12	COX2, IGHM	Adaboost ExtraTrees LightGBM MCFS RF_ZL XGBoost
13	RPS12	Adaboost ExtraTrees MCFS
14	C7	Adaboost ExtraTrees MCFS RF_ZL XGBoost
15	AEBP1, JUNB, SAA2	Adaboost LightGBM
16	CCL3	Adaboost LightGBM MCFS XGBoost
17	DONSON, HPR	Adaboost LightGBM XGBoost
18	C1QC	Adaboost MCFS
19	CCL4, COX6C, FN1, SLC40A1	Adaboost XGBoost
20	RPS20	CatBoost
21	ND2	CatBoost ExtraTrees LASSO LightGBM RF_ZL
22	CYTB, RBM3	CatBoost ExtraTrees LASSO LightGBM RF_ZL XGBoost
23	CCN5, CEBPD, ND4	CatBoost ExtraTrees LightGBM
24	SFTPB	CatBoost ExtraTrees LightGBM MCFS
25	RPS10, RPS29, S100A10, TMSB10	CatBoost ExtraTrees LightGBM MCFS RF_ZL
26	C1QB, CCL18, COL6A1, FTL, ND4L, PLA2G2A, RPS4Y1, TIMP1	CatBoost ExtraTrees LightGBM MCFS RF_ZL XGBoost
27	ATP6, ND3	CatBoost ExtraTrees LightGBM RF_ZL
28	C1QA, HLA-DRA	CatBoost ExtraTrees LightGBM XGBoost
29	GABARAP, RPL36	CatBoost ExtraTrees MCFS RF_ZL
30	COL3A1, S100A6	CatBoost ExtraTrees MCFS RF_ZL XGBoost
31	C3	CatBoost ExtraTrees MCFS XGBoost
32	COX3, NBEAL1	CatBoost ExtraTrees XGBoost
33	FOS	CatBoost LASSO LightGBM
34	IFITM2, RPS27A, SCGB3A1	CatBoost LASSO LightGBM XGBoost
35	MT1X	CatBoost LightGBM
36	MALAT1	CatBoost LightGBM MCFS RF_ZL
37	SPARCL1	CatBoost LightGBM RF_ZL XGBoost
38	HBB, MT2A, RPS2, SCGB1A1	CatBoost LightGBM XGBoost
39	ADH1B, APRT, CCN2, CD52, CD81, COL6A3, COX1, CTSH, DYNLL1, GPX8, HLA-DRB1, IGFBP6, KCNK3, MYLIP, NNMT, POLR2L, PPDPF, PPP1R14A, RAB13, RPL32, RPS15A, RPS17, S100A4, SERP1, SSR4, TMA7, UQCR10, UQCR11	ExtraTrees
40	CCN1, CIRBP, LPL, SRSF5	ExtraTrees LASSO
41	ND1	ExtraTrees LASSO RF_ZL
42	LUM	ExtraTrees LightGBM
43	GSTM1	ExtraTrees LightGBM MCFS
44	CLU	ExtraTrees LightGBM MCFS RF_ZL
45	ANXA2, ATP5F1E, CLIC2, COL1A1, FBLN2, FGL2, FSTL1, GAS7, IGFBP4, LTC4S, MGP, MGST1, NME2, NUCB2, OAF, PDIA6, PPIB, RPL37, RPLP1, S100A11	ExtraTrees MCFS
46	APOD, COL1A2, CST3, IFITM3, IGF1, LGALS1, MIF, OST4, P4HA1, PDIA4, RPL12, RPL36A, RPL39, RPLP0, RPS21, RPS28, SERPINF1, SH3BGRL3, SRPX, STEAP1	ExtraTrees MCFS RF_ZL
47	CCDC80	ExtraTrees MCFS RF_ZL XGBoost
48	CTSK, EGFL6, EIF1AY, FBN1, HILPDA, SFRP2	ExtraTrees MCFS XGBoost
49	DDX5, HSPB1, IFITM1	ExtraTrees RF_ZL
50	RPL27A	ExtraTrees RF_ZL XGBoost
51	GPNMB, RPL31, RPS6	ExtraTrees XGBoost
52	AADACL2, ANGPTL4, APEX1, CDC42EP2, CES1, CKB, CXCL2, GGT5, GSN, IL6, LGALS2, LOXL1, MCOLN3, MEST, MIR22HG, NKG7, NQO1, PLPP3, PSAT1, TMEM176A, TPSB2, TRAPPC2L, TUBB3, VASN, ZFP36L2	LASSO
53	HLA-B, IGFBP7, RARRES1, RPS4X	LASSO LightGBM
54	EIF5A	LASSO LightGBM XGBoost
55	GNLY, IRF1	LASSO XGBoost
56	APOLD1, CEBPB, EGR1, FTH1, GPX3, HLA-A, IER2, MICOS10-NBL1, NBL1, ND5, NEAT1, PDK4, RPL21	LightGBM
57	PLAC9	LightGBM XGBoost
58	ADAMTS15, AIF1, AK4, AKR1C1, ALDH1L2, ANKRD13C-DT, AOX1, BCAT1, BCL2A1, C16orf89, CA3, CALR, CDK2AP1, CDON, CGREF1, CILP, COL5A1, CREB3L1, CRELD2, CRYBB2, CXCL3, DCLK1, DEPTOR, DHCR24, DJC12, EEIG2, FAIM2, FKBP11, FMO1, GAPDH, GASK1B, GATD3, GPC6, GPRC5A, H2AC6, H2BC5, HLA-DQB1, HLA-DRB5, HMOX1, HRH1, HSPA6, IER5L, IGF2, IGKC, IGLC3, IL1B, LINC01133, LINC01503, LOC105376805, LRRC17, LST1, LXN, ME…	MCFS
59	IGHA1, MEDAG, OGN	MCFS RF_ZL
60	CA12, CCL3L1, CCL3L3, LINC02802, LOC107985200, PDPN, PTN	MCFS XGBoost
61	CD99, RPL29, RPL35, SPARC	RF_ZL
62	ABLIM1, ACTG2, AHDC1, AKD1, AXL, BZW2, CFB, CKS1B, CLDN1, CRYM, DPT, FAM107B, FHL1, HOPX, IGKV3-20, JUN, KLHL42, KRT18, LIF, LOC100506403, LTBP3, LTBP4, MACF1, MARCO, MME, MRGPRF, MT1M, MYL9, NFKBIL1, NOL3, OMD, PABPC4, PJA2, PLK3, PPP1R15A, PSMA7, PTP4A3, PTX3, RAB20, RIC3, RUNX1, SDCCAG8, SLC39A4, SOD3, TAF3, TGFBR3, TMEM106C, TMEM50B, WASF2, WBP1, WFDC2	XGBoost
