# Supplementary material for: Machine Learning Reveals Impacts of Smoking on Gene Profiles of Different Cell Types in Lung
Source: Life (Basel). 2024 Apr 13;14(4):502. doi: 10.3390/life14040502 (PMC11051039; doi:10.3390/life14040502)
Supplement: Supplementary file 1 [file life-14-00502-s001.zip › Table_S6.xlsx]

## Sheet: Adaboost
Rules_0	passed counts:5080
node_0: feature_name=ENSG00000228253	feature_id[19].value <= threshold=1.6594613790512085
node_1: feature_name=ENSG00000251562	feature_id[25].value > threshold=5.841836214065552
node_3853: feature_name=ENSG00000148346	feature_id[31].value <= threshold=1.8208851218223572
node_3854: feature_name=ENSG00000149021	feature_id[12].value > threshold=0.5827588438987732
node_5364: feature_name=ENSG00000244734	feature_id[37].value <= threshold=0.6736062169075012
node_5365: feature_name=ENSG00000168484	feature_id[44].value <= threshold=3.4548819065093994
node_5366: feature_name=ENSG00000204525	feature_id[1].value > threshold=3.058236837387085
node_5520: feature_name=ENSG00000279483	feature_id[0].value <= threshold=2.8509219884872437
node_5521: feature_name=ENSG00000212907	feature_id[22].value <= threshold=3.185249924659729
node_5522: feature_name=ENSG00000254772	feature_id[15].value <= threshold=1.9940778613090515
node_5523: feature_name=ENSG00000228060	feature_id[104].value <= threshold=1.4036466479301453
node_5524: feature_name=ENSG00000228696	feature_id[188].value <= threshold=2.152738034725189
node_5525: feature_name=ENSG00000265972	feature_id[42].value <= threshold=4.3406455516815186
node_5526: feature_name=ENSG00000168484	feature_id[44].value <= threshold=2.3632553815841675
node_5527: feature_name=ENSG00000265972	feature_id[42].value <= threshold=4.227171897888184
node_5528: feature_name=ENSG00000228779	feature_id[141].value <= threshold=1.237920880317688
node_5529: feature_name=ENSG00000019582	feature_id[27].value > threshold=2.199826240539551
node_5565: feature_name=ENSG00000166441	feature_id[13].value <= threshold=3.1566957235336304
node_5566: feature_name=ENSG00000204389	feature_id[10].value <= threshold=5.098362684249878
node_5567: feature_name=ENSG00000123416	feature_id[43].value <= threshold=3.6170859336853027
node_5568: feature_name=ENSG00000228889	feature_id[169].value <= threshold=1.2113957405090332
node_5569: feature_name=ENSG00000228192	feature_id[129].value <= threshold=1.0017740428447723
node_5570: feature_name=ENSG00000228300	feature_id[56].value <= threshold=1.5076083540916443
node_5571: feature_name=ENSG00000198899	feature_id[32].value <= threshold=4.720471620559692
node_5572: feature_name=ENSG00000265972	feature_id[42].value <= threshold=4.056286096572876
node_5573: feature_name=ENSG00000149021	feature_id[12].value > threshold=0.6492839753627777
node_5577: feature_name=ENSG00000279483	feature_id[0].value <= threshold=1.8809028267860413
node_5578: feature_name=ENSG00000110492	feature_id[24].value <= threshold=1.8883769512176514
node_5579: feature_name=ENSG00000147403	feature_id[21].value <= threshold=3.289838671684265
node_5580: feature_name=ENSG00000168484	feature_id[44].value <= threshold=2.163517117500305
node_5581: feature_name=ENSG00000149021	feature_id[12].value > threshold=0.8123290836811066
Class: never
Rules_1	passed counts:1162
node_0: feature_name=ENSG00000228253	feature_id[19].value <= threshold=1.6594613790512085
node_1: feature_name=ENSG00000251562	feature_id[25].value <= threshold=5.841836214065552
node_2: feature_name=ENSG00000148346	feature_id[31].value <= threshold=1.4960952401161194
node_3: feature_name=ENSG00000197728	feature_id[3].value <= threshold=3.4978387355804443
node_4: feature_name=ENSG00000279483	feature_id[0].value <= threshold=1.6767359972000122
node_5: feature_name=ENSG00000229117	feature_id[17].value <= threshold=3.96041476726532
node_6: feature_name=ENSG00000168484	feature_id[44].value <= threshold=1.4968228340148926
node_7: feature_name=ENSG00000149021	feature_id[12].value > threshold=0.047815095633268356
node_1111: feature_name=ENSG00000148346	feature_id[31].value <= threshold=0.8887037038803101
node_1112: feature_name=ENSG00000228253	feature_id[19].value <= threshold=1.3678370118141174
node_1113: feature_name=ENSG00000168484	feature_id[44].value <= threshold=1.152796447277069
node_1114: feature_name=ENSG00000197728	feature_id[3].value <= threshold=3.4373068809509277
node_1115: feature_name=ENSG00000244734	feature_id[37].value <= threshold=0.7838987708091736
node_1116: feature_name=ENSG00000212907	feature_id[22].value <= threshold=3.1370209455490112
node_1117: feature_name=ENSG00000163072	feature_id[5].value <= threshold=3.111242890357971
node_1118: feature_name=ENSG00000026025	feature_id[40].value <= threshold=4.861062288284302
node_1119: feature_name=ENSG00000185201	feature_id[29].value <= threshold=4.216141223907471
node_1120: feature_name=ENSG00000228288	feature_id[112].value <= threshold=1.2218404114246368
node_1121: feature_name=ENSG00000129521	feature_id[14].value <= threshold=2.124196410179138
node_1122: feature_name=ENSG00000130208	feature_id[4].value <= threshold=1.944996416568756
node_1123: feature_name=ENSG00000149021	feature_id[12].value > threshold=0.6852478682994843
node_1145: feature_name=ENSG00000228434	feature_id[54].value <= threshold=1.1673070788383484
node_1146: feature_name=ENSG00000173372	feature_id[39].value <= threshold=1.4652318358421326
node_1147: feature_name=ENSG00000228223	feature_id[122].value <= threshold=1.1315812468528748
node_1148: feature_name=ENSG00000228242	feature_id[121].value <= threshold=0.83353191614151
node_1149: feature_name=ENSG00000110492	feature_id[24].value <= threshold=2.532054901123047
node_1150: feature_name=ENSG00000019582	feature_id[27].value > threshold=1.687645435333252
node_1182: feature_name=ENSG00000112306	feature_id[36].value <= threshold=3.974128007888794
node_1183: feature_name=ENSG00000127528	feature_id[23].value <= threshold=3.335222840309143
node_1184: feature_name=ENSG00000019582	feature_id[27].value <= threshold=4.822627067565918
node_1185: feature_name=ENSG00000026025	feature_id[40].value <= threshold=4.392206430435181
node_1186: feature_name=ENSG00000255823	feature_id[38].value <= threshold=2.16449773311615
node_1187: feature_name=ENSG00000228300	feature_id[56].value <= threshold=1.0354205965995789
node_1188: feature_name=ENSG00000131477	feature_id[34].value <= threshold=3.2956026792526245
Class: never
Rules_2	passed counts:1152
node_0: feature_name=ENSG00000228253	feature_id[19].value <= threshold=1.6594613790512085
node_1: feature_name=ENSG00000251562	feature_id[25].value > threshold=5.841836214065552
node_3853: feature_name=ENSG00000148346	feature_id[31].value <= threshold=1.8208851218223572
node_3854: feature_name=ENSG00000149021	feature_id[12].value <= threshold=0.5827588438987732
node_3855: feature_name=ENSG00000128016	feature_id[35].value > threshold=2.6152288913726807
node_4875: feature_name=ENSG00000255823	feature_id[38].value <= threshold=2.138717532157898
node_4876: feature_name=ENSG00000204525	feature_id[1].value > threshold=3.715127944946289
node_5176: feature_name=ENSG00000212907	feature_id[22].value <= threshold=3.412832260131836
node_5177: feature_name=ENSG00000128016	feature_id[35].value > threshold=3.0847729444503784
node_5281: feature_name=ENSG00000229117	feature_id[17].value <= threshold=3.7670174837112427
node_5282: feature_name=ENSG00000228126	feature_id[90].value <= threshold=1.3048515617847443
node_5283: feature_name=ENSG00000213088	feature_id[11].value <= threshold=2.5482752323150635
node_5284: feature_name=ENSG00000244734	feature_id[37].value <= threshold=2.0767775774002075
node_5285: feature_name=ENSG00000168497	feature_id[30].value <= threshold=4.13052225112915
node_5286: feature_name=ENSG00000148671	feature_id[16].value <= threshold=4.1118364334106445
node_5287: feature_name=ENSG00000026025	feature_id[40].value <= threshold=4.067929267883301
node_5288: feature_name=ENSG00000140988	feature_id[6].value <= threshold=2.8846384286880493
node_5289: feature_name=ENSG00000128016	feature_id[35].value > threshold=3.3013116121292114
node_5305: feature_name=ENSG00000123416	feature_id[43].value <= threshold=3.2930960655212402
Class: never
Rules_3	passed counts:920
node_0: feature_name=ENSG00000228253	feature_id[19].value > threshold=1.6594613790512085
node_5826: feature_name=ENSG00000130208	feature_id[4].value > threshold=0.90781569480896
node_8484: feature_name=ENSG00000087086	feature_id[26].value > threshold=3.1801341772079468
node_8566: feature_name=ENSG00000168484	feature_id[44].value <= threshold=1.2228962182998657
node_8567: feature_name=ENSG00000204525	feature_id[1].value <= threshold=4.261498928070068
node_8568: feature_name=ENSG00000197728	feature_id[3].value <= threshold=3.0066128969192505
node_8569: feature_name=ENSG00000265972	feature_id[42].value > threshold=1.6976293921470642
node_8599: feature_name=ENSG00000019582	feature_id[27].value <= threshold=4.829948902130127
node_8600: feature_name=ENSG00000251562	feature_id[25].value <= threshold=6.245753526687622
node_8601: feature_name=ENSG00000127528	feature_id[23].value <= threshold=2.6613075733184814
node_8602: feature_name=ENSG00000279483	feature_id[0].value <= threshold=4.101306676864624
node_8603: feature_name=ENSG00000228800	feature_id[162].value <= threshold=0.4883039891719818
node_8604: feature_name=ENSG00000140988	feature_id[6].value <= threshold=3.233636736869812
node_8605: feature_name=ENSG00000148346	feature_id[31].value <= threshold=0.877483069896698
node_8606: feature_name=ENSG00000087086	feature_id[26].value <= threshold=5.538172245025635
node_8607: feature_name=ENSG00000228889	feature_id[169].value <= threshold=1.2885391116142273
node_8608: feature_name=ENSG00000269028	feature_id[41].value <= threshold=1.5873345136642456
node_8609: feature_name=ENSG00000251562	feature_id[25].value <= threshold=5.904432058334351
node_8610: feature_name=ENSG00000130208	feature_id[4].value > threshold=0.9662171304225922
node_8614: feature_name=ENSG00000204389	feature_id[10].value <= threshold=3.0295329093933105
Class: former
Rules_4	passed counts:543
node_0: feature_name=ENSG00000228253	feature_id[19].value <= threshold=1.6594613790512085
node_1: feature_name=ENSG00000251562	feature_id[25].value > threshold=5.841836214065552
node_3853: feature_name=ENSG00000148346	feature_id[31].value <= threshold=1.8208851218223572
node_3854: feature_name=ENSG00000149021	feature_id[12].value > threshold=0.5827588438987732
node_5364: feature_name=ENSG00000244734	feature_id[37].value <= threshold=0.6736062169075012
node_5365: feature_name=ENSG00000168484	feature_id[44].value <= threshold=3.4548819065093994
node_5366: feature_name=ENSG00000204525	feature_id[1].value <= threshold=3.058236837387085
node_5367: feature_name=ENSG00000148346	feature_id[31].value <= threshold=1.5632187724113464
node_5368: feature_name=ENSG00000168484	feature_id[44].value <= threshold=1.7458796501159668
node_5369: feature_name=ENSG00000198899	feature_id[32].value <= threshold=4.807828903198242
node_5370: feature_name=ENSG00000251562	feature_id[25].value <= threshold=7.9270055294036865
node_5371: feature_name=ENSG00000228242	feature_id[121].value <= threshold=0.45529837906360626
node_5372: feature_name=ENSG00000168497	feature_id[30].value <= threshold=3.3888202905654907
node_5373: feature_name=ENSG00000148346	feature_id[31].value <= threshold=1.0723636746406555
node_5374: feature_name=ENSG00000228300	feature_id[56].value <= threshold=2.263352155685425
node_5375: feature_name=ENSG00000228459	feature_id[136].value <= threshold=0.2558108866214752
node_5376: feature_name=ENSG00000228801	feature_id[164].value <= threshold=1.0276851058006287
node_5377: feature_name=ENSG00000123416	feature_id[43].value <= threshold=3.138582706451416
node_5378: feature_name=ENSG00000149021	feature_id[12].value <= threshold=2.156350612640381
node_5379: feature_name=ENSG00000197728	feature_id[3].value <= threshold=3.2755576372146606
node_5380: feature_name=ENSG00000168497	feature_id[30].value <= threshold=2.796587347984314
node_5381: feature_name=ENSG00000198899	feature_id[32].value <= threshold=4.669984579086304
node_5382: feature_name=ENSG00000168484	feature_id[44].value <= threshold=1.5122732520103455
node_5383: feature_name=ENSG00000205362	feature_id[9].value <= threshold=3.2662179470062256
Class: never
Rules_5	passed counts:488
node_0: feature_name=ENSG00000228253	feature_id[19].value <= threshold=1.6594613790512085
node_1: feature_name=ENSG00000251562	feature_id[25].value > threshold=5.841836214065552
node_3853: feature_name=ENSG00000148346	feature_id[31].value <= threshold=1.8208851218223572
node_3854: feature_name=ENSG00000149021	feature_id[12].value <= threshold=0.5827588438987732
node_3855: feature_name=ENSG00000128016	feature_id[35].value > threshold=2.6152288913726807
node_4875: feature_name=ENSG00000255823	feature_id[38].value <= threshold=2.138717532157898
node_4876: feature_name=ENSG00000204525	feature_id[1].value <= threshold=3.715127944946289
node_4877: feature_name=ENSG00000128016	feature_id[35].value > threshold=3.1536874771118164
node_5009: feature_name=ENSG00000229117	feature_id[17].value <= threshold=4.094142913818359
node_5010: feature_name=ENSG00000212907	feature_id[22].value <= threshold=1.269634187221527
node_5011: feature_name=ENSG00000251562	feature_id[25].value <= threshold=7.724390029907227
node_5012: feature_name=ENSG00000265972	feature_id[42].value <= threshold=3.7457451820373535
node_5013: feature_name=ENSG00000275385	feature_id[7].value <= threshold=2.48372220993042
node_5014: feature_name=ENSG00000198899	feature_id[32].value <= threshold=5.249720096588135
node_5015: feature_name=ENSG00000228800	feature_id[162].value <= threshold=0.723695695400238
node_5016: feature_name=ENSG00000019582	feature_id[27].value <= threshold=4.723676919937134
node_5017: feature_name=ENSG00000228509	feature_id[135].value <= threshold=0.6393041610717773
node_5018: feature_name=ENSG00000149021	feature_id[12].value <= threshold=0.5462295413017273
node_5019: feature_name=ENSG00000204525	feature_id[1].value <= threshold=3.714170813560486
node_5020: feature_name=ENSG00000251562	feature_id[25].value > threshold=5.849924325942993
node_5024: feature_name=ENSG00000189171	feature_id[20].value <= threshold=1.6514616012573242
node_5025: feature_name=ENSG00000228784	feature_id[140].value <= threshold=1.522305965423584
node_5026: feature_name=ENSG00000198840	feature_id[2].value <= threshold=4.1203155517578125
node_5027: feature_name=ENSG00000228308	feature_id[53].value <= threshold=1.0510104894638062
node_5028: feature_name=ENSG00000168497	feature_id[30].value <= threshold=3.026171326637268
node_5029: feature_name=ENSG00000204525	feature_id[1].value > threshold=1.3057762384414673
node_5035: feature_name=ENSG00000228463	feature_id[190].value <= threshold=0.7477753460407257
node_5036: feature_name=ENSG00000000003	feature_id[82].value <= threshold=1.6568744778633118
node_5037: feature_name=ENSG00000185201	feature_id[29].value <= threshold=3.4469622373580933
Class: never
Rules_6	passed counts:480
node_0: feature_name=ENSG00000228253	feature_id[19].value <= threshold=1.6594613790512085
node_1: feature_name=ENSG00000251562	feature_id[25].value > threshold=5.841836214065552
node_3853: feature_name=ENSG00000148346	feature_id[31].value <= threshold=1.8208851218223572
node_3854: feature_name=ENSG00000149021	feature_id[12].value <= threshold=0.5827588438987732
node_3855: feature_name=ENSG00000128016	feature_id[35].value <= threshold=2.6152288913726807
node_3856: feature_name=ENSG00000019582	feature_id[27].value <= threshold=4.802504062652588
node_3857: feature_name=ENSG00000279483	feature_id[0].value <= threshold=1.9820777773857117
node_3858: feature_name=ENSG00000265972	feature_id[42].value <= threshold=3.214699387550354
node_3859: feature_name=ENSG00000204525	feature_id[1].value > threshold=3.8768903017044067
node_4403: feature_name=ENSG00000251562	feature_id[25].value > threshold=6.213905572891235
node_4489: feature_name=ENSG00000140988	feature_id[6].value <= threshold=2.890479803085327
node_4490: feature_name=ENSG00000148671	feature_id[16].value <= threshold=4.223553657531738
node_4491: feature_name=ENSG00000228223	feature_id[122].value <= threshold=1.6443034410476685
node_4492: feature_name=ENSG00000110492	feature_id[24].value <= threshold=2.126013994216919
node_4493: feature_name=ENSG00000198840	feature_id[2].value <= threshold=4.660735368728638
node_4494: feature_name=ENSG00000228288	feature_id[112].value <= threshold=1.760306715965271
node_4495: feature_name=ENSG00000228274	feature_id[116].value <= threshold=0.6590015292167664
node_4496: feature_name=ENSG00000173369	feature_id[33].value <= threshold=1.2018475532531738
node_4497: feature_name=ENSG00000229117	feature_id[17].value <= threshold=2.903248429298401
node_4498: feature_name=ENSG00000026025	feature_id[40].value <= threshold=3.975844383239746
node_4499: feature_name=ENSG00000228801	feature_id[164].value <= threshold=1.4473485946655273
node_4500: feature_name=ENSG00000185201	feature_id[29].value > threshold=1.1823536157608032
node_4522: feature_name=ENSG00000131477	feature_id[34].value <= threshold=3.8376864194869995
node_4523: feature_name=ENSG00000168497	feature_id[30].value <= threshold=3.8307348489761353
node_4524: feature_name=ENSG00000173372	feature_id[39].value <= threshold=1.545333445072174
node_4525: feature_name=ENSG00000228300	feature_id[56].value <= threshold=1.3239589929580688
Class: never
Rules_7	passed counts:440
node_0: feature_name=ENSG00000228253	feature_id[19].value <= threshold=1.6594613790512085
node_1: feature_name=ENSG00000251562	feature_id[25].value > threshold=5.841836214065552
node_3853: feature_name=ENSG00000148346	feature_id[31].value <= threshold=1.8208851218223572
node_3854: feature_name=ENSG00000149021	feature_id[12].value > threshold=0.5827588438987732
node_5364: feature_name=ENSG00000244734	feature_id[37].value <= threshold=0.6736062169075012
node_5365: feature_name=ENSG00000168484	feature_id[44].value <= threshold=3.4548819065093994
node_5366: feature_name=ENSG00000204525	feature_id[1].value > threshold=3.058236837387085
node_5520: feature_name=ENSG00000279483	feature_id[0].value <= threshold=2.8509219884872437
node_5521: feature_name=ENSG00000212907	feature_id[22].value <= threshold=3.185249924659729
node_5522: feature_name=ENSG00000254772	feature_id[15].value <= threshold=1.9940778613090515
node_5523: feature_name=ENSG00000228060	feature_id[104].value <= threshold=1.4036466479301453
node_5524: feature_name=ENSG00000228696	feature_id[188].value <= threshold=2.152738034725189
node_5525: feature_name=ENSG00000265972	feature_id[42].value <= threshold=4.3406455516815186
node_5526: feature_name=ENSG00000168484	feature_id[44].value <= threshold=2.3632553815841675
node_5527: feature_name=ENSG00000265972	feature_id[42].value <= threshold=4.227171897888184
node_5528: feature_name=ENSG00000228779	feature_id[141].value <= threshold=1.237920880317688
node_5529: feature_name=ENSG00000019582	feature_id[27].value > threshold=2.199826240539551
node_5565: feature_name=ENSG00000166441	feature_id[13].value <= threshold=3.1566957235336304
node_5566: feature_name=ENSG00000204389	feature_id[10].value <= threshold=5.098362684249878
node_5567: feature_name=ENSG00000123416	feature_id[43].value <= threshold=3.6170859336853027
node_5568: feature_name=ENSG00000228889	feature_id[169].value <= threshold=1.2113957405090332
node_5569: feature_name=ENSG00000228192	feature_id[129].value <= threshold=1.0017740428447723
node_5570: feature_name=ENSG00000228300	feature_id[56].value <= threshold=1.5076083540916443
node_5571: feature_name=ENSG00000198899	feature_id[32].value <= threshold=4.720471620559692
node_5572: feature_name=ENSG00000265972	feature_id[42].value <= threshold=4.056286096572876
node_5573: feature_name=ENSG00000149021	feature_id[12].value > threshold=0.6492839753627777
node_5577: feature_name=ENSG00000279483	feature_id[0].value <= threshold=1.8809028267860413
node_5578: feature_name=ENSG00000110492	feature_id[24].value <= threshold=1.8883769512176514
node_5579: feature_name=ENSG00000147403	feature_id[21].value > threshold=3.289838671684265
node_5589: feature_name=ENSG00000147403	feature_id[21].value > threshold=3.2910733222961426
node_5591: feature_name=ENSG00000140988	feature_id[6].value > threshold=0.4729160666465759
Class: never
Rules_8	passed counts:344
node_0: feature_name=ENSG00000228253	feature_id[19].value <= threshold=1.6594613790512085
node_1: feature_name=ENSG00000251562	feature_id[25].value > threshold=5.841836214065552
node_3853: feature_name=ENSG00000148346	feature_id[31].value <= threshold=1.8208851218223572
node_3854: feature_name=ENSG00000149021	feature_id[12].value > threshold=0.5827588438987732
node_5364: feature_name=ENSG00000244734	feature_id[37].value <= threshold=0.6736062169075012
node_5365: feature_name=ENSG00000168484	feature_id[44].value <= threshold=3.4548819065093994
node_5366: feature_name=ENSG00000204525	feature_id[1].value > threshold=3.058236837387085
node_5520: feature_name=ENSG00000279483	feature_id[0].value <= threshold=2.8509219884872437
node_5521: feature_name=ENSG00000212907	feature_id[22].value <= threshold=3.185249924659729
node_5522: feature_name=ENSG00000254772	feature_id[15].value <= threshold=1.9940778613090515
node_5523: feature_name=ENSG00000228060	feature_id[104].value <= threshold=1.4036466479301453
node_5524: feature_name=ENSG00000228696	feature_id[188].value <= threshold=2.152738034725189
node_5525: feature_name=ENSG00000265972	feature_id[42].value <= threshold=4.3406455516815186
node_5526: feature_name=ENSG00000168484	feature_id[44].value <= threshold=2.3632553815841675
node_5527: feature_name=ENSG00000265972	feature_id[42].value <= threshold=4.227171897888184
node_5528: feature_name=ENSG00000228779	feature_id[141].value <= threshold=1.237920880317688
node_5529: feature_name=ENSG00000019582	feature_id[27].value <= threshold=2.199826240539551
node_5530: feature_name=ENSG00000265972	feature_id[42].value <= threshold=3.5626739263534546
node_5531: feature_name=ENSG00000019582	feature_id[27].value <= threshold=2.198882222175598
node_5532: feature_name=ENSG00000148346	feature_id[31].value <= threshold=1.582184076309204
node_5533: feature_name=ENSG00000149021	feature_id[12].value > threshold=0.6503932476043701
node_5535: feature_name=ENSG00000228863	feature_id[173].value <= threshold=1.0319404304027557
node_5536: feature_name=ENSG00000127528	feature_id[23].value <= threshold=2.9312082529067993
node_5537: feature_name=ENSG00000166441	feature_id[13].value <= threshold=2.603661894798279
node_5538: feature_name=ENSG00000261371	feature_id[28].value <= threshold=3.080463409423828
Class: never
Rules_9	passed counts:343
node_0: feature_name=ENSG00000228253	feature_id[19].value > threshold=1.6594613790512085
node_5826: feature_name=ENSG00000130208	feature_id[4].value <= threshold=0.90781569480896
node_5827: feature_name=ENSG00000185201	feature_id[29].value <= threshold=2.9072329998016357
node_5828: feature_name=ENSG00000204389	feature_id[10].value > threshold=2.160242795944214
node_7254: feature_name=ENSG00000087086	feature_id[26].value <= threshold=3.725667119026184
node_7255: feature_name=ENSG00000212907	feature_id[22].value > threshold=0.3449922502040863
node_7263: feature_name=ENSG00000123416	feature_id[43].value <= threshold=2.2575408220291138
node_7264: feature_name=ENSG00000131477	feature_id[34].value <= threshold=3.237170100212097
node_7265: feature_name=ENSG00000213088	feature_id[11].value <= threshold=3.465535044670105
node_7266: feature_name=ENSG00000269028	feature_id[41].value <= threshold=0.7905758917331696
node_7267: feature_name=ENSG00000229117	feature_id[17].value <= threshold=3.1967639923095703
node_7268: feature_name=ENSG00000265972	feature_id[42].value <= threshold=4.143329620361328
node_7269: feature_name=ENSG00000228509	feature_id[135].value <= threshold=0.6820552945137024
node_7270: feature_name=ENSG00000128016	feature_id[35].value <= threshold=4.864691972732544
node_7271: feature_name=ENSG00000205362	feature_id[9].value <= threshold=2.83907151222229
node_7272: feature_name=ENSG00000189171	feature_id[20].value <= threshold=1.7577834129333496
node_7273: feature_name=ENSG00000275385	feature_id[7].value <= threshold=1.044534832239151
node_7274: feature_name=ENSG00000279483	feature_id[0].value > threshold=1.473762333393097
node_7296: feature_name=ENSG00000197728	feature_id[3].value <= threshold=3.318547487258911
node_7297: feature_name=ENSG00000228395	feature_id[62].value <= threshold=1.148910403251648
node_7298: feature_name=ENSG00000228223	feature_id[122].value <= threshold=0.6530497074127197
node_7299: feature_name=ENSG00000000003	feature_id[82].value <= threshold=1.6038872599601746
node_7300: feature_name=ENSG00000269028	feature_id[41].value <= threshold=0.7143187522888184
Class: active
Rules_10	passed counts:315
node_0: feature_name=ENSG00000228253	feature_id[19].value <= threshold=1.6594613790512085
node_1: feature_name=ENSG00000251562	feature_id[25].value <= threshold=5.841836214065552
node_2: feature_name=ENSG00000148346	feature_id[31].value <= threshold=1.4960952401161194
node_3: feature_name=ENSG00000197728	feature_id[3].value > threshold=3.4978387355804443
node_3609: feature_name=ENSG00000128016	feature_id[35].value > threshold=1.9357303977012634
node_3741: feature_name=ENSG00000166441	feature_id[13].value <= threshold=2.6656585931777954
node_3742: feature_name=ENSG00000229117	feature_id[17].value > threshold=2.204400062561035
node_3778: feature_name=ENSG00000198899	feature_id[32].value <= threshold=4.40541672706604
node_3779: feature_name=ENSG00000279483	feature_id[0].value <= threshold=4.243244886398315
node_3780: feature_name=ENSG00000148671	feature_id[16].value <= threshold=4.270268440246582
node_3781: feature_name=ENSG00000177954	feature_id[18].value <= threshold=4.3365867137908936
node_3782: feature_name=ENSG00000204389	feature_id[10].value <= threshold=3.347680449485779
node_3783: feature_name=ENSG00000166441	feature_id[13].value <= threshold=2.621535301208496
Class: former
Rules_11	passed counts:314
node_0: feature_name=ENSG00000228253	feature_id[19].value > threshold=1.6594613790512085
node_5826: feature_name=ENSG00000130208	feature_id[4].value <= threshold=0.90781569480896
node_5827: feature_name=ENSG00000185201	feature_id[29].value > threshold=2.9072329998016357
node_7407: feature_name=ENSG00000173372	feature_id[39].value <= threshold=0.1886078268289566
node_7408: feature_name=ENSG00000087086	feature_id[26].value <= threshold=2.5239733457565308
node_7409: feature_name=ENSG00000019582	feature_id[27].value > threshold=1.8765435814857483
node_7507: feature_name=ENSG00000197728	feature_id[3].value <= threshold=3.0955220460891724
node_7508: feature_name=ENSG00000168497	feature_id[30].value > threshold=1.2512845396995544
node_7600: feature_name=ENSG00000228434	feature_id[54].value <= threshold=0.46699652075767517
node_7601: feature_name=ENSG00000244734	feature_id[37].value <= threshold=2.3535667657852173
node_7602: feature_name=ENSG00000269028	feature_id[41].value <= threshold=3.26253080368042
node_7603: feature_name=ENSG00000255823	feature_id[38].value <= threshold=1.8069275617599487
node_7604: feature_name=ENSG00000128016	feature_id[35].value <= threshold=4.232778072357178
node_7605: feature_name=ENSG00000265972	feature_id[42].value > threshold=1.876807689666748
node_7649: feature_name=ENSG00000204389	feature_id[10].value <= threshold=3.4201748371124268
node_7650: feature_name=ENSG00000251562	feature_id[25].value <= threshold=5.115849256515503
node_7651: feature_name=ENSG00000228401	feature_id[50].value <= threshold=2.5787527561187744
node_7652: feature_name=ENSG00000228223	feature_id[122].value <= threshold=0.36123785376548767
node_7653: feature_name=ENSG00000228253	feature_id[19].value <= threshold=3.473249077796936
node_7654: feature_name=ENSG00000110492	feature_id[24].value <= threshold=1.3555383682250977
node_7655: feature_name=ENSG00000087086	feature_id[26].value <= threshold=2.388859272003174
Class: never
Rules_12	passed counts:296
node_0: feature_name=ENSG00000228253	feature_id[19].value <= threshold=1.6594613790512085
node_1: feature_name=ENSG00000251562	feature_id[25].value <= threshold=5.841836214065552
node_2: feature_name=ENSG00000148346	feature_id[31].value > threshold=1.4960952401161194
node_3806: feature_name=ENSG00000204525	feature_id[1].value <= threshold=3.2671087980270386
node_3807: feature_name=ENSG00000212907	feature_id[22].value <= threshold=1.5585825443267822
node_3808: feature_name=ENSG00000177954	feature_id[18].value <= threshold=3.467917323112488
node_3809: feature_name=ENSG00000279483	feature_id[0].value <= threshold=2.406146764755249
node_3810: feature_name=ENSG00000127528	feature_id[23].value <= threshold=2.1313021183013916
Class: former
Rules_13	passed counts:286
node_0: feature_name=ENSG00000228253	feature_id[19].value <= threshold=1.6594613790512085
node_1: feature_name=ENSG00000251562	feature_id[25].value > threshold=5.841836214065552
node_3853: feature_name=ENSG00000148346	feature_id[31].value <= threshold=1.8208851218223572
node_3854: feature_name=ENSG00000149021	feature_id[12].value <= threshold=0.5827588438987732
node_3855: feature_name=ENSG00000128016	feature_id[35].value <= threshold=2.6152288913726807
node_3856: feature_name=ENSG00000019582	feature_id[27].value <= threshold=4.802504062652588
node_3857: feature_name=ENSG00000279483	feature_id[0].value <= threshold=1.9820777773857117
node_3858: feature_name=ENSG00000265972	feature_id[42].value <= threshold=3.214699387550354
node_3859: feature_name=ENSG00000204525	feature_id[1].value <= threshold=3.8768903017044067
node_3860: feature_name=ENSG00000204389	feature_id[10].value <= threshold=1.9559233784675598
node_3861: feature_name=ENSG00000168497	feature_id[30].value <= threshold=1.571469008922577
node_3862: feature_name=ENSG00000197728	feature_id[3].value <= threshold=2.0458858013153076
node_3863: feature_name=ENSG00000147403	feature_id[21].value > threshold=3.752664566040039
node_3943: feature_name=ENSG00000251562	feature_id[25].value <= threshold=7.825697898864746
node_3944: feature_name=ENSG00000173369	feature_id[33].value <= threshold=0.9080014824867249
node_3945: feature_name=ENSG00000228742	feature_id[147].value <= threshold=2.2949100732803345
node_3946: feature_name=ENSG00000112306	feature_id[36].value > threshold=2.239027500152588
node_3952: feature_name=ENSG00000026025	feature_id[40].value <= threshold=4.657277584075928
node_3953: feature_name=ENSG00000140988	feature_id[6].value <= threshold=4.283709287643433
node_3954: feature_name=ENSG00000168484	feature_id[44].value <= threshold=1.2330005168914795
Class: never
Rules_14	passed counts:276
node_0: feature_name=ENSG00000228253	feature_id[19].value <= threshold=1.6594613790512085
node_1: feature_name=ENSG00000251562	feature_id[25].value > threshold=5.841836214065552
node_3853: feature_name=ENSG00000148346	feature_id[31].value <= threshold=1.8208851218223572
node_3854: feature_name=ENSG00000149021	feature_id[12].value > threshold=0.5827588438987732
node_5364: feature_name=ENSG00000244734	feature_id[37].value <= threshold=0.6736062169075012
node_5365: feature_name=ENSG00000168484	feature_id[44].value <= threshold=3.4548819065093994
node_5366: feature_name=ENSG00000204525	feature_id[1].value <= threshold=3.058236837387085
node_5367: feature_name=ENSG00000148346	feature_id[31].value <= threshold=1.5632187724113464
node_5368: feature_name=ENSG00000168484	feature_id[44].value <= threshold=1.7458796501159668
node_5369: feature_name=ENSG00000198899	feature_id[32].value <= threshold=4.807828903198242
node_5370: feature_name=ENSG00000251562	feature_id[25].value <= threshold=7.9270055294036865
node_5371: feature_name=ENSG00000228242	feature_id[121].value <= threshold=0.45529837906360626
node_5372: feature_name=ENSG00000168497	feature_id[30].value <= threshold=3.3888202905654907
node_5373: feature_name=ENSG00000148346	feature_id[31].value <= threshold=1.0723636746406555
node_5374: feature_name=ENSG00000228300	feature_id[56].value <= threshold=2.263352155685425
node_5375: feature_name=ENSG00000228459	feature_id[136].value <= threshold=0.2558108866214752
node_5376: feature_name=ENSG00000228801	feature_id[164].value <= threshold=1.0276851058006287
node_5377: feature_name=ENSG00000123416	feature_id[43].value <= threshold=3.138582706451416
node_5378: feature_name=ENSG00000149021	feature_id[12].value > threshold=2.156350612640381
node_5402: feature_name=ENSG00000149021	feature_id[12].value > threshold=2.1580722332000732
node_5404: feature_name=ENSG00000198840	feature_id[2].value > threshold=3.534692645072937
node_5436: feature_name=ENSG00000159147	feature_id[45].value <= threshold=0.4255809485912323
node_5437: feature_name=ENSG00000228300	feature_id[56].value <= threshold=1.9124494791030884
node_5438: feature_name=ENSG00000147403	feature_id[21].value <= threshold=4.623865365982056
node_5439: feature_name=ENSG00000265972	feature_id[42].value <= threshold=3.0898998975753784
Class: never
Rules_15	passed counts:271
node_0: feature_name=ENSG00000228253	feature_id[19].value <= threshold=1.6594613790512085
node_1: feature_name=ENSG00000251562	feature_id[25].value <= threshold=5.841836214065552
node_2: feature_name=ENSG00000148346	feature_id[31].value <= threshold=1.4960952401161194
node_3: feature_name=ENSG00000197728	feature_id[3].value <= threshold=3.4978387355804443
node_4: feature_name=ENSG00000279483	feature_id[0].value <= threshold=1.6767359972000122
node_5: feature_name=ENSG00000229117	feature_id[17].value <= threshold=3.96041476726532
node_6: feature_name=ENSG00000168484	feature_id[44].value <= threshold=1.4968228340148926
node_7: feature_name=ENSG00000149021	feature_id[12].value <= threshold=0.047815095633268356
node_8: feature_name=ENSG00000128016	feature_id[35].value > threshold=2.843377470970154
node_818: feature_name=ENSG00000197728	feature_id[3].value <= threshold=3.276314616203308
node_819: feature_name=ENSG00000228253	feature_id[19].value <= threshold=0.9885610938072205
node_820: feature_name=ENSG00000229117	feature_id[17].value <= threshold=2.65619158744812
node_821: feature_name=ENSG00000269028	feature_id[41].value <= threshold=2.9529833793640137
node_822: feature_name=ENSG00000255823	feature_id[38].value <= threshold=1.796713948249817
node_823: feature_name=ENSG00000212907	feature_id[22].value <= threshold=3.019701600074768
node_824: feature_name=ENSG00000228084	feature_id[97].value <= threshold=0.8769137263298035
node_825: feature_name=ENSG00000148671	feature_id[16].value <= threshold=4.253021955490112
node_826: feature_name=ENSG00000000003	feature_id[82].value <= threshold=1.210614025592804
node_827: feature_name=ENSG00000127528	feature_id[23].value > threshold=1.1307262778282166
node_883: feature_name=ENSG00000168484	feature_id[44].value <= threshold=1.454201877117157
node_884: feature_name=ENSG00000000003	feature_id[82].value <= threshold=1.0491273999214172
node_885: feature_name=ENSG00000251562	feature_id[25].value > threshold=1.9435044527053833
node_889: feature_name=ENSG00000128016	feature_id[35].value <= threshold=4.7214744091033936
node_890: feature_name=ENSG00000026025	feature_id[40].value <= threshold=3.5473530292510986
Class: never
Rules_16	passed counts:264
node_0: feature_name=ENSG00000228253	feature_id[19].value <= threshold=1.6594613790512085
node_1: feature_name=ENSG00000251562	feature_id[25].value <= threshold=5.841836214065552
node_2: feature_name=ENSG00000148346	feature_id[31].value <= threshold=1.4960952401161194
node_3: feature_name=ENSG00000197728	feature_id[3].value <= threshold=3.4978387355804443
node_4: feature_name=ENSG00000279483	feature_id[0].value > threshold=1.6767359972000122
node_2156: feature_name=ENSG00000130208	feature_id[4].value <= threshold=0.13036727905273438
node_2157: feature_name=ENSG00000123416	feature_id[43].value > threshold=1.7434906363487244
node_3063: feature_name=ENSG00000255823	feature_id[38].value <= threshold=2.283791422843933
node_3064: feature_name=ENSG00000204525	feature_id[1].value <= threshold=4.415133953094482
node_3065: feature_name=ENSG00000128016	feature_id[35].value <= threshold=3.7893956899642944
node_3066: feature_name=ENSG00000198840	feature_id[2].value > threshold=1.326865792274475
node_3190: feature_name=ENSG00000110492	feature_id[24].value <= threshold=2.5646533966064453
node_3191: feature_name=ENSG00000185201	feature_id[29].value <= threshold=4.412967681884766
node_3192: feature_name=ENSG00000197728	feature_id[3].value <= threshold=2.632280945777893
node_3193: feature_name=ENSG00000173372	feature_id[39].value <= threshold=1.9989771842956543
node_3194: feature_name=ENSG00000148671	feature_id[16].value <= threshold=3.9729793071746826
node_3195: feature_name=ENSG00000173369	feature_id[33].value <= threshold=2.1059848070144653
node_3196: feature_name=ENSG00000112306	feature_id[36].value > threshold=2.9901230335235596
node_3268: feature_name=ENSG00000228463	feature_id[190].value <= threshold=1.6943157315254211
node_3269: feature_name=ENSG00000228201	feature_id[128].value <= threshold=0.2725009620189667
node_3270: feature_name=ENSG00000255823	feature_id[38].value <= threshold=2.1936386823654175
node_3271: feature_name=ENSG00000279483	feature_id[0].value > threshold=1.6829291582107544
node_3273: feature_name=ENSG00000204389	feature_id[10].value <= threshold=3.187928557395935
node_3274: feature_name=ENSG00000261371	feature_id[28].value <= threshold=3.689531683921814
node_3275: feature_name=ENSG00000168484	feature_id[44].value <= threshold=3.961742639541626
node_3276: feature_name=ENSG00000110492	feature_id[24].value <= threshold=2.1087111234664917
node_3277: feature_name=ENSG00000026025	feature_id[40].value <= threshold=4.534456968307495
node_3278: feature_name=ENSG00000087086	feature_id[26].value <= threshold=4.254906415939331
Class: never
Rules_17	passed counts:259
node_0: feature_name=ENSG00000228253	feature_id[19].value > threshold=1.6594613790512085
node_5826: feature_name=ENSG00000130208	feature_id[4].value <= threshold=0.90781569480896
node_5827: feature_name=ENSG00000185201	feature_id[29].value <= threshold=2.9072329998016357
node_5828: feature_name=ENSG00000204389	feature_id[10].value <= threshold=2.160242795944214
node_5829: feature_name=ENSG00000087086	feature_id[26].value > threshold=2.3714746236801147
node_6281: feature_name=ENSG00000112306	feature_id[36].value <= threshold=3.8543365001678467
node_6282: feature_name=ENSG00000204525	feature_id[1].value > threshold=3.6259926557540894
node_6858: feature_name=ENSG00000128016	feature_id[35].value <= threshold=2.4715594053268433
node_6859: feature_name=ENSG00000087086	feature_id[26].value > threshold=3.237341523170471
node_6995: feature_name=ENSG00000275385	feature_id[7].value <= threshold=0.6004905104637146
node_6996: feature_name=ENSG00000269028	feature_id[41].value <= threshold=2.4761884212493896
node_6997: feature_name=ENSG00000163072	feature_id[5].value <= threshold=2.2474427223205566
node_6998: feature_name=ENSG00000123416	feature_id[43].value <= threshold=1.6281906366348267
node_6999: feature_name=ENSG00000173369	feature_id[33].value <= threshold=2.4189281463623047
node_7000: feature_name=ENSG00000244734	feature_id[37].value <= threshold=1.8200761079788208
node_7001: feature_name=ENSG00000254772	feature_id[15].value <= threshold=2.0830681324005127
node_7002: feature_name=ENSG00000228395	feature_id[62].value <= threshold=1.4961700439453125
node_7003: feature_name=ENSG00000204389	feature_id[10].value <= threshold=2.136581540107727
node_7004: feature_name=ENSG00000265972	feature_id[42].value <= threshold=3.7028751373291016
node_7005: feature_name=ENSG00000261371	feature_id[28].value > threshold=1.4468159675598145
node_7011: feature_name=ENSG00000213088	feature_id[11].value <= threshold=2.047196090221405
node_7012: feature_name=ENSG00000168497	feature_id[30].value <= threshold=3.1432883739471436
Class: active
Rules_18	passed counts:256
node_0: feature_name=ENSG00000228253	feature_id[19].value <= threshold=1.6594613790512085
node_1: feature_name=ENSG00000251562	feature_id[25].value <= threshold=5.841836214065552
node_2: feature_name=ENSG00000148346	feature_id[31].value <= threshold=1.4960952401161194
node_3: feature_name=ENSG00000197728	feature_id[3].value <= threshold=3.4978387355804443
node_4: feature_name=ENSG00000279483	feature_id[0].value > threshold=1.6767359972000122
node_2156: feature_name=ENSG00000130208	feature_id[4].value <= threshold=0.13036727905273438
node_2157: feature_name=ENSG00000123416	feature_id[43].value <= threshold=1.7434906363487244
node_2158: feature_name=ENSG00000177954	feature_id[18].value > threshold=2.183464288711548
node_2530: feature_name=ENSG00000244734	feature_id[37].value <= threshold=0.3198901116847992
node_2531: feature_name=ENSG00000127528	feature_id[23].value <= threshold=1.8418360948562622
node_2532: feature_name=ENSG00000128016	feature_id[35].value <= threshold=3.59743869304657
node_2533: feature_name=ENSG00000198840	feature_id[2].value > threshold=2.3101892471313477
node_2703: feature_name=ENSG00000204389	feature_id[10].value <= threshold=2.773125648498535
node_2704: feature_name=ENSG00000204525	feature_id[1].value <= threshold=4.379270076751709
node_2705: feature_name=ENSG00000198899	feature_id[32].value > threshold=1.9646354913711548
node_2747: feature_name=ENSG00000204525	feature_id[1].value > threshold=0.5910922288894653
node_2763: feature_name=ENSG00000019582	feature_id[27].value <= threshold=4.789414882659912
node_2764: feature_name=ENSG00000269028	feature_id[41].value <= threshold=2.096204161643982
node_2765: feature_name=ENSG00000228065	feature_id[101].value <= threshold=1.3943619430065155
node_2766: feature_name=ENSG00000204389	feature_id[10].value <= threshold=2.6458464860916138
node_2767: feature_name=ENSG00000228775	feature_id[142].value <= threshold=0.6108354330062866
node_2768: feature_name=ENSG00000123416	feature_id[43].value <= threshold=1.7427738308906555
node_2769: feature_name=ENSG00000228801	feature_id[164].value <= threshold=1.488690972328186
node_2770: feature_name=ENSG00000173369	feature_id[33].value <= threshold=3.067465901374817
node_2771: feature_name=ENSG00000279483	feature_id[0].value > threshold=1.681436002254486
node_2773: feature_name=ENSG00000140988	feature_id[6].value > threshold=0.5139124989509583
node_2791: feature_name=ENSG00000110492	feature_id[24].value <= threshold=0.5213165730237961
node_2792: feature_name=ENSG00000228395	feature_id[62].value <= threshold=0.48644882440567017
node_2793: feature_name=ENSG00000147403	feature_id[21].value > threshold=0.6396093368530273
node_2797: feature_name=ENSG00000159147	feature_id[45].value <= threshold=1.3921549916267395
node_2798: feature_name=ENSG00000127528	feature_id[23].value <= threshold=1.743382215499878
node_2799: feature_name=ENSG00000163072	feature_id[5].value <= threshold=2.349639058113098
node_2800: feature_name=ENSG00000129521	feature_id[14].value <= threshold=0.8598223030567169
node_2801: feature_name=ENSG00000254772	feature_id[15].value <= threshold=2.3075809478759766
Class: never
Rules_19	passed counts:247
node_0: feature_name=ENSG00000228253	feature_id[19].value <= threshold=1.6594613790512085
node_1: feature_name=ENSG00000251562	feature_id[25].value > threshold=5.841836214065552
node_3853: feature_name=ENSG00000148346	feature_id[31].value <= threshold=1.8208851218223572
node_3854: feature_name=ENSG00000149021	feature_id[12].value <= threshold=0.5827588438987732
node_3855: feature_name=ENSG00000128016	feature_id[35].value > threshold=2.6152288913726807
node_4875: feature_name=ENSG00000255823	feature_id[38].value <= threshold=2.138717532157898
node_4876: feature_name=ENSG00000204525	feature_id[1].value > threshold=3.715127944946289
node_5176: feature_name=ENSG00000212907	feature_id[22].value <= threshold=3.412832260131836
node_5177: feature_name=ENSG00000128016	feature_id[35].value <= threshold=3.0847729444503784
node_5178: feature_name=ENSG00000265972	feature_id[42].value <= threshold=3.2042272090911865
node_5179: feature_name=ENSG00000228300	feature_id[56].value <= threshold=2.194093704223633
node_5180: feature_name=ENSG00000130208	feature_id[4].value <= threshold=2.3973671197891235
node_5181: feature_name=ENSG00000228801	feature_id[164].value <= threshold=1.5003561973571777
node_5182: feature_name=ENSG00000228463	feature_id[190].value <= threshold=1.73116534948349
node_5183: feature_name=ENSG00000123416	feature_id[43].value <= threshold=3.276173233985901
node_5184: feature_name=ENSG00000087086	feature_id[26].value <= threshold=2.3832852840423584
node_5185: feature_name=ENSG00000026025	feature_id[40].value <= threshold=3.298488140106201
Class: never
Rules_20	passed counts:244
node_0: feature_name=ENSG00000228253	feature_id[19].value <= threshold=1.6594613790512085
node_1: feature_name=ENSG00000251562	feature_id[25].value > threshold=5.841836214065552
node_3853: feature_name=ENSG00000148346	feature_id[31].value <= threshold=1.8208851218223572
node_3854: feature_name=ENSG00000149021	feature_id[12].value <= threshold=0.5827588438987732
node_3855: feature_name=ENSG00000128016	feature_id[35].value > threshold=2.6152288913726807
node_4875: feature_name=ENSG00000255823	feature_id[38].value <= threshold=2.138717532157898
node_4876: feature_name=ENSG00000204525	feature_id[1].value > threshold=3.715127944946289
node_5176: feature_name=ENSG00000212907	feature_id[22].value <= threshold=3.412832260131836
node_5177: feature_name=ENSG00000128016	feature_id[35].value > threshold=3.0847729444503784
node_5281: feature_name=ENSG00000229117	feature_id[17].value <= threshold=3.7670174837112427
node_5282: feature_name=ENSG00000228126	feature_id[90].value <= threshold=1.3048515617847443
node_5283: feature_name=ENSG00000213088	feature_id[11].value <= threshold=2.5482752323150635
node_5284: feature_name=ENSG00000244734	feature_id[37].value <= threshold=2.0767775774002075
node_5285: feature_name=ENSG00000168497	feature_id[30].value <= threshold=4.13052225112915
node_5286: feature_name=ENSG00000148671	feature_id[16].value <= threshold=4.1118364334106445
node_5287: feature_name=ENSG00000026025	feature_id[40].value <= threshold=4.067929267883301
node_5288: feature_name=ENSG00000140988	feature_id[6].value <= threshold=2.8846384286880493
node_5289: feature_name=ENSG00000128016	feature_id[35].value <= threshold=3.3013116121292114
node_5290: feature_name=ENSG00000128016	feature_id[35].value <= threshold=3.3006399869918823
node_5291: feature_name=ENSG00000087086	feature_id[26].value <= threshold=3.700455904006958
node_5292: feature_name=ENSG00000189171	feature_id[20].value <= threshold=1.6915308237075806
Class: never
Rules_21	passed counts:231
node_0: feature_name=ENSG00000228253	feature_id[19].value <= threshold=1.6594613790512085
node_1: feature_name=ENSG00000251562	feature_id[25].value <= threshold=5.841836214065552
node_2: feature_name=ENSG00000148346	feature_id[31].value <= threshold=1.4960952401161194
node_3: feature_name=ENSG00000197728	feature_id[3].value <= threshold=3.4978387355804443
node_4: feature_name=ENSG00000279483	feature_id[0].value <= threshold=1.6767359972000122
node_5: feature_name=ENSG00000229117	feature_id[17].value <= threshold=3.96041476726532
node_6: feature_name=ENSG00000168484	feature_id[44].value <= threshold=1.4968228340148926
node_7: feature_name=ENSG00000149021	feature_id[12].value <= threshold=0.047815095633268356
node_8: feature_name=ENSG00000128016	feature_id[35].value <= threshold=2.843377470970154
node_9: feature_name=ENSG00000269028	feature_id[41].value > threshold=0.0761878564953804
node_625: feature_name=ENSG00000269028	feature_id[41].value <= threshold=3.641703724861145
node_626: feature_name=ENSG00000168497	feature_id[30].value > threshold=2.0441986322402954
node_732: feature_name=ENSG00000275385	feature_id[7].value <= threshold=1.1215863823890686
node_733: feature_name=ENSG00000168484	feature_id[44].value <= threshold=1.4661732912063599
node_734: feature_name=ENSG00000228701	feature_id[159].value <= threshold=1.2674659490585327
node_735: feature_name=ENSG00000166441	feature_id[13].value <= threshold=4.0516440868377686
node_736: feature_name=ENSG00000185201	feature_id[29].value <= threshold=3.867809772491455
node_737: feature_name=ENSG00000228434	feature_id[54].value <= threshold=1.2510523796081543
node_738: feature_name=ENSG00000265972	feature_id[42].value <= threshold=3.257271409034729
node_739: feature_name=ENSG00000228559	feature_id[194].value <= threshold=0.3033559024333954
node_740: feature_name=ENSG00000189171	feature_id[20].value <= threshold=2.786450505256653
node_741: feature_name=ENSG00000275385	feature_id[7].value <= threshold=0.5927359014749527
node_742: feature_name=ENSG00000255823	feature_id[38].value <= threshold=2.2577322721481323
node_743: feature_name=ENSG00000189171	feature_id[20].value <= threshold=2.6135995388031006
node_744: feature_name=ENSG00000129521	feature_id[14].value <= threshold=1.0487991571426392
node_745: feature_name=ENSG00000204389	feature_id[10].value <= threshold=3.110281467437744
node_746: feature_name=ENSG00000204525	feature_id[1].value <= threshold=4.214212656021118
node_747: feature_name=ENSG00000185201	feature_id[29].value > threshold=1.6433175206184387
node_759: feature_name=ENSG00000229117	feature_id[17].value > threshold=0.5011870861053467
Class: never
Rules_22	passed counts:229
node_0: feature_name=ENSG00000228253	feature_id[19].value <= threshold=1.6594613790512085
node_1: feature_name=ENSG00000251562	feature_id[25].value <= threshold=5.841836214065552
node_2: feature_name=ENSG00000148346	feature_id[31].value <= threshold=1.4960952401161194
node_3: feature_name=ENSG00000197728	feature_id[3].value <= threshold=3.4978387355804443
node_4: feature_name=ENSG00000279483	feature_id[0].value <= threshold=1.6767359972000122
node_5: feature_name=ENSG00000229117	feature_id[17].value <= threshold=3.96041476726532
node_6: feature_name=ENSG00000168484	feature_id[44].value > threshold=1.4968228340148926
node_1328: feature_name=ENSG00000229117	feature_id[17].value <= threshold=2.9957687854766846
node_1329: feature_name=ENSG00000197728	feature_id[3].value <= threshold=2.837269902229309
node_1330: feature_name=ENSG00000255823	feature_id[38].value <= threshold=2.1439647674560547
node_1331: feature_name=ENSG00000197728	feature_id[3].value <= threshold=1.9410915970802307
node_1332: feature_name=ENSG00000228801	feature_id[164].value <= threshold=1.9197222590446472
node_1333: feature_name=ENSG00000159147	feature_id[45].value <= threshold=0.7538551688194275
node_1334: feature_name=ENSG00000198840	feature_id[2].value <= threshold=1.8964454531669617
node_1335: feature_name=ENSG00000173372	feature_id[39].value <= threshold=2.511709690093994
node_1336: feature_name=ENSG00000204525	feature_id[1].value <= threshold=4.59717059135437
node_1337: feature_name=ENSG00000228126	feature_id[90].value <= threshold=0.6811860203742981
node_1338: feature_name=ENSG00000277632	feature_id[8].value <= threshold=2.326517105102539
node_1339: feature_name=ENSG00000228253	feature_id[19].value <= threshold=1.6467943787574768
node_1340: feature_name=ENSG00000279483	feature_id[0].value <= threshold=1.5981552004814148
node_1341: feature_name=ENSG00000212907	feature_id[22].value <= threshold=3.0235342979431152
node_1342: feature_name=ENSG00000019582	feature_id[27].value <= threshold=4.639382362365723
Class: never
Rules_23	passed counts:224
node_0: feature_name=ENSG00000228253	feature_id[19].value <= threshold=1.6594613790512085
node_1: feature_name=ENSG00000251562	feature_id[25].value <= threshold=5.841836214065552
node_2: feature_name=ENSG00000148346	feature_id[31].value <= threshold=1.4960952401161194
node_3: feature_name=ENSG00000197728	feature_id[3].value <= threshold=3.4978387355804443
node_4: feature_name=ENSG00000279483	feature_id[0].value <= threshold=1.6767359972000122
node_5: feature_name=ENSG00000229117	feature_id[17].value <= threshold=3.96041476726532
node_6: feature_name=ENSG00000168484	feature_id[44].value <= threshold=1.4968228340148926
node_7: feature_name=ENSG00000149021	feature_id[12].value > threshold=0.047815095633268356
node_1111: feature_name=ENSG00000148346	feature_id[31].value <= threshold=0.8887037038803101
node_1112: feature_name=ENSG00000228253	feature_id[19].value <= threshold=1.3678370118141174
node_1113: feature_name=ENSG00000168484	feature_id[44].value <= threshold=1.152796447277069
node_1114: feature_name=ENSG00000197728	feature_id[3].value <= threshold=3.4373068809509277
node_1115: feature_name=ENSG00000244734	feature_id[37].value <= threshold=0.7838987708091736
node_1116: feature_name=ENSG00000212907	feature_id[22].value <= threshold=3.1370209455490112
node_1117: feature_name=ENSG00000163072	feature_id[5].value <= threshold=3.111242890357971
node_1118: feature_name=ENSG00000026025	feature_id[40].value <= threshold=4.861062288284302
node_1119: feature_name=ENSG00000185201	feature_id[29].value <= threshold=4.216141223907471
node_1120: feature_name=ENSG00000228288	feature_id[112].value <= threshold=1.2218404114246368
node_1121: feature_name=ENSG00000129521	feature_id[14].value <= threshold=2.124196410179138
node_1122: feature_name=ENSG00000130208	feature_id[4].value <= threshold=1.944996416568756
node_1123: feature_name=ENSG00000149021	feature_id[12].value > threshold=0.6852478682994843
node_1145: feature_name=ENSG00000228434	feature_id[54].value <= threshold=1.1673070788383484
node_1146: feature_name=ENSG00000173372	feature_id[39].value <= threshold=1.4652318358421326
node_1147: feature_name=ENSG00000228223	feature_id[122].value <= threshold=1.1315812468528748
node_1148: feature_name=ENSG00000228242	feature_id[121].value <= threshold=0.83353191614151
node_1149: feature_name=ENSG00000110492	feature_id[24].value <= threshold=2.532054901123047
node_1150: feature_name=ENSG00000019582	feature_id[27].value <= threshold=1.687645435333252
node_1151: feature_name=ENSG00000189171	feature_id[20].value <= threshold=1.6632348895072937
node_1152: feature_name=ENSG00000110492	feature_id[24].value <= threshold=1.6930807828903198
node_1153: feature_name=ENSG00000197728	feature_id[3].value <= threshold=3.317805290222168
node_1154: feature_name=ENSG00000147403	feature_id[21].value > threshold=0.9241653680801392
node_1158: feature_name=ENSG00000204525	feature_id[1].value <= threshold=3.947663903236389
node_1159: feature_name=ENSG00000128016	feature_id[35].value <= threshold=3.8768439292907715
Class: never
Rules_24	passed counts:189
node_0: feature_name=ENSG00000228253	feature_id[19].value > threshold=1.6594613790512085
node_5826: feature_name=ENSG00000130208	feature_id[4].value <= threshold=0.90781569480896
node_5827: feature_name=ENSG00000185201	feature_id[29].value > threshold=2.9072329998016357
node_7407: feature_name=ENSG00000173372	feature_id[39].value > threshold=0.1886078268289566
node_8423: feature_name=ENSG00000168484	feature_id[44].value <= threshold=0.35733288526535034
node_8424: feature_name=ENSG00000197728	feature_id[3].value <= threshold=3.117556095123291
node_8425: feature_name=ENSG00000087086	feature_id[26].value > threshold=2.649192214012146
node_8431: feature_name=ENSG00000112306	feature_id[36].value <= threshold=3.851903796195984
node_8432: feature_name=ENSG00000019582	feature_id[27].value <= threshold=4.374134302139282
node_8433: feature_name=ENSG00000204525	feature_id[1].value <= threshold=3.9629403352737427
node_8434: feature_name=ENSG00000228300	feature_id[56].value <= threshold=2.2218470573425293
node_8435: feature_name=ENSG00000261371	feature_id[28].value <= threshold=3.785554885864258
node_8436: feature_name=ENSG00000127528	feature_id[23].value <= threshold=2.545106291770935
Class: former
Rules_25	passed counts:174
node_0: feature_name=ENSG00000228253	feature_id[19].value <= threshold=1.6594613790512085
node_1: feature_name=ENSG00000251562	feature_id[25].value <= threshold=5.841836214065552
node_2: feature_name=ENSG00000148346	feature_id[31].value <= threshold=1.4960952401161194
node_3: feature_name=ENSG00000197728	feature_id[3].value <= threshold=3.4978387355804443
node_4: feature_name=ENSG00000279483	feature_id[0].value > threshold=1.6767359972000122
node_2156: feature_name=ENSG00000130208	feature_id[4].value <= threshold=0.13036727905273438
node_2157: feature_name=ENSG00000123416	feature_id[43].value > threshold=1.7434906363487244
node_3063: feature_name=ENSG00000255823	feature_id[38].value <= threshold=2.283791422843933
node_3064: feature_name=ENSG00000204525	feature_id[1].value <= threshold=4.415133953094482
node_3065: feature_name=ENSG00000128016	feature_id[35].value <= threshold=3.7893956899642944
node_3066: feature_name=ENSG00000198840	feature_id[2].value > threshold=1.326865792274475
node_3190: feature_name=ENSG00000110492	feature_id[24].value <= threshold=2.5646533966064453
node_3191: feature_name=ENSG00000185201	feature_id[29].value <= threshold=4.412967681884766
node_3192: feature_name=ENSG00000197728	feature_id[3].value <= threshold=2.632280945777893
node_3193: feature_name=ENSG00000173372	feature_id[39].value <= threshold=1.9989771842956543
node_3194: feature_name=ENSG00000148671	feature_id[16].value <= threshold=3.9729793071746826
node_3195: feature_name=ENSG00000173369	feature_id[33].value <= threshold=2.1059848070144653
node_3196: feature_name=ENSG00000112306	feature_id[36].value <= threshold=2.9901230335235596
node_3197: feature_name=ENSG00000265972	feature_id[42].value > threshold=1.5677038431167603
node_3223: feature_name=ENSG00000244734	feature_id[37].value <= threshold=0.1943223923444748
node_3224: feature_name=ENSG00000087086	feature_id[26].value <= threshold=3.763184070587158
node_3225: feature_name=ENSG00000228261	feature_id[119].value <= threshold=0.9553037285804749
node_3226: feature_name=ENSG00000163072	feature_id[5].value <= threshold=2.8415199518203735
node_3227: feature_name=ENSG00000228323	feature_id[48].value <= threshold=0.2873929440975189
node_3228: feature_name=ENSG00000228395	feature_id[62].value <= threshold=1.7518228888511658
node_3229: feature_name=ENSG00000127528	feature_id[23].value <= threshold=3.854619026184082
node_3230: feature_name=ENSG00000265972	feature_id[42].value <= threshold=4.174112796783447
node_3231: feature_name=ENSG00000123416	feature_id[43].value > threshold=1.8469340801239014
node_3241: feature_name=ENSG00000204525	feature_id[1].value <= threshold=4.273988962173462
node_3242: feature_name=ENSG00000205362	feature_id[9].value <= threshold=2.0600310564041138
Class: never
Rules_26	passed counts:162
node_0: feature_name=ENSG00000228253	feature_id[19].value <= threshold=1.6594613790512085
node_1: feature_name=ENSG00000251562	feature_id[25].value <= threshold=5.841836214065552
node_2: feature_name=ENSG00000148346	feature_id[31].value <= threshold=1.4960952401161194
node_3: feature_name=ENSG00000197728	feature_id[3].value <= threshold=3.4978387355804443
node_4: feature_name=ENSG00000279483	feature_id[0].value > threshold=1.6767359972000122
node_2156: feature_name=ENSG00000130208	feature_id[4].value <= threshold=0.13036727905273438
node_2157: feature_name=ENSG00000123416	feature_id[43].value <= threshold=1.7434906363487244
node_2158: feature_name=ENSG00000177954	feature_id[18].value <= threshold=2.183464288711548
node_2159: feature_name=ENSG00000128016	feature_id[35].value <= threshold=2.0371984243392944
node_2160: feature_name=ENSG00000204525	feature_id[1].value > threshold=3.460523247718811
node_2292: feature_name=ENSG00000185201	feature_id[29].value <= threshold=3.765579581260681
node_2293: feature_name=ENSG00000087086	feature_id[26].value > threshold=2.631844997406006
node_2337: feature_name=ENSG00000204389	feature_id[10].value <= threshold=3.6416735649108887
node_2338: feature_name=ENSG00000198840	feature_id[2].value <= threshold=2.7151342630386353
node_2339: feature_name=ENSG00000112306	feature_id[36].value <= threshold=3.9487528800964355
node_2340: feature_name=ENSG00000254772	feature_id[15].value <= threshold=2.4957367181777954
node_2341: feature_name=ENSG00000213088	feature_id[11].value <= threshold=4.36220395565033
node_2342: feature_name=ENSG00000228300	feature_id[56].value <= threshold=2.0347466468811035
node_2343: feature_name=ENSG00000019582	feature_id[27].value <= threshold=5.017204999923706
node_2344: feature_name=ENSG00000112306	feature_id[36].value > threshold=1.5867493748664856
node_2354: feature_name=ENSG00000265972	feature_id[42].value <= threshold=3.6464006900787354
Class: active
Rules_27	passed counts:160
node_0: feature_name=ENSG00000228253	feature_id[19].value <= threshold=1.6594613790512085
node_1: feature_name=ENSG00000251562	feature_id[25].value <= threshold=5.841836214065552
node_2: feature_name=ENSG00000148346	feature_id[31].value <= threshold=1.4960952401161194
node_3: feature_name=ENSG00000197728	feature_id[3].value <= threshold=3.4978387355804443
node_4: feature_name=ENSG00000279483	feature_id[0].value <= threshold=1.6767359972000122
node_5: feature_name=ENSG00000229117	feature_id[17].value <= threshold=3.96041476726532
node_6: feature_name=ENSG00000168484	feature_id[44].value <= threshold=1.4968228340148926
node_7: feature_name=ENSG00000149021	feature_id[12].value <= threshold=0.047815095633268356
node_8: feature_name=ENSG00000128016	feature_id[35].value <= threshold=2.843377470970154
node_9: feature_name=ENSG00000269028	feature_id[41].value > threshold=0.0761878564953804
node_625: feature_name=ENSG00000269028	feature_id[41].value <= threshold=3.641703724861145
node_626: feature_name=ENSG00000168497	feature_id[30].value <= threshold=2.0441986322402954
node_627: feature_name=ENSG00000166441	feature_id[13].value > threshold=1.6452468037605286
node_673: feature_name=ENSG00000130208	feature_id[4].value <= threshold=1.7385854125022888
node_674: feature_name=ENSG00000159147	feature_id[45].value <= threshold=0.9863450825214386
node_675: feature_name=ENSG00000173372	feature_id[39].value <= threshold=1.1431196331977844
node_676: feature_name=ENSG00000019582	feature_id[27].value <= threshold=4.725754976272583
node_677: feature_name=ENSG00000265972	feature_id[42].value <= threshold=3.5196897983551025
node_678: feature_name=ENSG00000228696	feature_id[188].value <= threshold=0.4142394959926605
node_679: feature_name=ENSG00000228172	feature_id[131].value <= threshold=0.1770164668560028
node_680: feature_name=ENSG00000168484	feature_id[44].value <= threshold=1.4050331711769104
node_681: feature_name=ENSG00000166441	feature_id[13].value > threshold=1.8977345824241638
node_687: feature_name=ENSG00000251562	feature_id[25].value <= threshold=5.819617986679077
node_688: feature_name=ENSG00000131477	feature_id[34].value <= threshold=2.5665091276168823
node_689: feature_name=ENSG00000147403	feature_id[21].value > threshold=2.554914116859436
node_693: feature_name=ENSG00000213088	feature_id[11].value <= threshold=4.811065673828125
Class: never
Rules_28	passed counts:153
node_0: feature_name=ENSG00000228253	feature_id[19].value <= threshold=1.6594613790512085
node_1: feature_name=ENSG00000251562	feature_id[25].value > threshold=5.841836214065552
node_3853: feature_name=ENSG00000148346	feature_id[31].value <= threshold=1.8208851218223572
node_3854: feature_name=ENSG00000149021	feature_id[12].value <= threshold=0.5827588438987732
node_3855: feature_name=ENSG00000128016	feature_id[35].value <= threshold=2.6152288913726807
node_3856: feature_name=ENSG00000019582	feature_id[27].value <= threshold=4.802504062652588
node_3857: feature_name=ENSG00000279483	feature_id[0].value <= threshold=1.9820777773857117
node_3858: feature_name=ENSG00000265972	feature_id[42].value <= threshold=3.214699387550354
node_3859: feature_name=ENSG00000204525	feature_id[1].value <= threshold=3.8768903017044067
node_3860: feature_name=ENSG00000204389	feature_id[10].value <= threshold=1.9559233784675598
node_3861: feature_name=ENSG00000168497	feature_id[30].value > threshold=1.571469008922577
node_4075: feature_name=ENSG00000269028	feature_id[41].value > threshold=0.7328938841819763
node_4297: feature_name=ENSG00000275385	feature_id[7].value <= threshold=1.3070709109306335
node_4298: feature_name=ENSG00000255823	feature_id[38].value <= threshold=3.1533291339874268
node_4299: feature_name=ENSG00000112306	feature_id[36].value <= threshold=4.18675684928894
node_4300: feature_name=ENSG00000185201	feature_id[29].value > threshold=1.1859217882156372
node_4314: feature_name=ENSG00000228863	feature_id[173].value <= threshold=1.223889708518982
node_4315: feature_name=ENSG00000204525	feature_id[1].value <= threshold=3.868161201477051
node_4316: feature_name=ENSG00000228889	feature_id[169].value <= threshold=0.4586580991744995
node_4317: feature_name=ENSG00000251562	feature_id[25].value <= threshold=7.249541282653809
node_4318: feature_name=ENSG00000228084	feature_id[97].value <= threshold=0.5889132618904114
node_4319: feature_name=ENSG00000168497	feature_id[30].value <= threshold=3.6702240705490112
Class: never
Rules_29	passed counts:149
node_0: feature_name=ENSG00000228253	feature_id[19].value <= threshold=1.6594613790512085
node_1: feature_name=ENSG00000251562	feature_id[25].value > threshold=5.841836214065552
node_3853: feature_name=ENSG00000148346	feature_id[31].value > threshold=1.8208851218223572
node_5793: feature_name=ENSG00000198899	feature_id[32].value > threshold=3.1164475679397583
node_5801: feature_name=ENSG00000198840	feature_id[2].value <= threshold=4.167936086654663
node_5802: feature_name=ENSG00000229117	feature_id[17].value <= threshold=3.686850666999817
node_5803: feature_name=ENSG00000019582	feature_id[27].value <= threshold=4.3323705196380615
node_5804: feature_name=ENSG00000204525	feature_id[1].value <= threshold=3.8409677743911743
node_5805: feature_name=ENSG00000212907	feature_id[22].value <= threshold=2.69319748878479
node_5806: feature_name=ENSG00000123416	feature_id[43].value <= threshold=2.9936256408691406
node_5807: feature_name=ENSG00000000003	feature_id[82].value <= threshold=1.960086166858673
node_5808: feature_name=ENSG00000149021	feature_id[12].value <= threshold=4.144642353057861
Class: former
Rules_30	passed counts:149
node_0: feature_name=ENSG00000228253	feature_id[19].value <= threshold=1.6594613790512085
node_1: feature_name=ENSG00000251562	feature_id[25].value <= threshold=5.841836214065552
node_2: feature_name=ENSG00000148346	feature_id[31].value <= threshold=1.4960952401161194
node_3: feature_name=ENSG00000197728	feature_id[3].value <= threshold=3.4978387355804443
node_4: feature_name=ENSG00000279483	feature_id[0].value <= threshold=1.6767359972000122
node_5: feature_name=ENSG00000229117	feature_id[17].value <= threshold=3.96041476726532
node_6: feature_name=ENSG00000168484	feature_id[44].value <= threshold=1.4968228340148926
node_7: feature_name=ENSG00000149021	feature_id[12].value <= threshold=0.047815095633268356
node_8: feature_name=ENSG00000128016	feature_id[35].value > threshold=2.843377470970154
node_818: feature_name=ENSG00000197728	feature_id[3].value <= threshold=3.276314616203308
node_819: feature_name=ENSG00000228253	feature_id[19].value <= threshold=0.9885610938072205
node_820: feature_name=ENSG00000229117	feature_id[17].value <= threshold=2.65619158744812
node_821: feature_name=ENSG00000269028	feature_id[41].value <= threshold=2.9529833793640137
node_822: feature_name=ENSG00000255823	feature_id[38].value <= threshold=1.796713948249817
node_823: feature_name=ENSG00000212907	feature_id[22].value <= threshold=3.019701600074768
node_824: feature_name=ENSG00000228084	feature_id[97].value <= threshold=0.8769137263298035
node_825: feature_name=ENSG00000148671	feature_id[16].value <= threshold=4.253021955490112
node_826: feature_name=ENSG00000000003	feature_id[82].value <= threshold=1.210614025592804
node_827: feature_name=ENSG00000127528	feature_id[23].value <= threshold=1.1307262778282166
node_828: feature_name=ENSG00000127528	feature_id[23].value <= threshold=1.1284251809120178
node_829: feature_name=ENSG00000197728	feature_id[3].value <= threshold=1.6784278750419617
node_830: feature_name=ENSG00000228300	feature_id[56].value <= threshold=1.3839468955993652
node_831: feature_name=ENSG00000279483	feature_id[0].value <= threshold=1.5723708868026733
node_832: feature_name=ENSG00000204525	feature_id[1].value > threshold=3.4476999044418335
Class: never
Rules_31	passed counts:145
node_0: feature_name=ENSG00000228253	feature_id[19].value <= threshold=1.6594613790512085
node_1: feature_name=ENSG00000251562	feature_id[25].value <= threshold=5.841836214065552
node_2: feature_name=ENSG00000148346	feature_id[31].value <= threshold=1.4960952401161194
node_3: feature_name=ENSG00000197728	feature_id[3].value <= threshold=3.4978387355804443
node_4: feature_name=ENSG00000279483	feature_id[0].value > threshold=1.6767359972000122
node_2156: feature_name=ENSG00000130208	feature_id[4].value <= threshold=0.13036727905273438
node_2157: feature_name=ENSG00000123416	feature_id[43].value <= threshold=1.7434906363487244
node_2158: feature_name=ENSG00000177954	feature_id[18].value > threshold=2.183464288711548
node_2530: feature_name=ENSG00000244734	feature_id[37].value <= threshold=0.3198901116847992
node_2531: feature_name=ENSG00000127528	feature_id[23].value <= threshold=1.8418360948562622
node_2532: feature_name=ENSG00000128016	feature_id[35].value <= threshold=3.59743869304657
node_2533: feature_name=ENSG00000198840	feature_id[2].value <= threshold=2.3101892471313477
node_2534: feature_name=ENSG00000185201	feature_id[29].value > threshold=2.7109594345092773
node_2620: feature_name=ENSG00000204525	feature_id[1].value <= threshold=4.061481952667236
node_2621: feature_name=ENSG00000110492	feature_id[24].value <= threshold=0.48929746448993683
node_2622: feature_name=ENSG00000112306	feature_id[36].value > threshold=3.2817453145980835
node_2656: feature_name=ENSG00000128016	feature_id[35].value <= threshold=3.3620916604995728
node_2657: feature_name=ENSG00000177954	feature_id[18].value > threshold=2.3888611793518066
node_2665: feature_name=ENSG00000168484	feature_id[44].value <= threshold=2.636904716491699
node_2666: feature_name=ENSG00000228401	feature_id[50].value <= threshold=2.0046215653419495
node_2667: feature_name=ENSG00000228300	feature_id[56].value <= threshold=1.1528281569480896
Class: never
Rules_32	passed counts:141
node_0: feature_name=ENSG00000228253	feature_id[19].value > threshold=1.6594613790512085
node_5826: feature_name=ENSG00000130208	feature_id[4].value <= threshold=0.90781569480896
node_5827: feature_name=ENSG00000185201	feature_id[29].value > threshold=2.9072329998016357
node_7407: feature_name=ENSG00000173372	feature_id[39].value <= threshold=0.1886078268289566
node_7408: feature_name=ENSG00000087086	feature_id[26].value > threshold=2.5239733457565308
node_7722: feature_name=ENSG00000123416	feature_id[43].value <= threshold=1.6571818590164185
node_7723: feature_name=ENSG00000204525	feature_id[1].value > threshold=3.4155502319335938
node_7999: feature_name=ENSG00000019582	feature_id[27].value <= threshold=1.6660813093185425
node_8000: feature_name=ENSG00000168484	feature_id[44].value <= threshold=1.3242493867874146
node_8001: feature_name=ENSG00000197728	feature_id[3].value <= threshold=2.9992573261260986
node_8002: feature_name=ENSG00000275385	feature_id[7].value <= threshold=0.8258159160614014
node_8003: feature_name=ENSG00000198899	feature_id[32].value <= threshold=4.947788953781128
node_8004: feature_name=ENSG00000147403	feature_id[21].value <= threshold=3.683035373687744
node_8005: feature_name=ENSG00000228288	feature_id[112].value <= threshold=1.6836217045783997
node_8006: feature_name=ENSG00000166441	feature_id[13].value <= threshold=2.162103533744812
node_8007: feature_name=ENSG00000185201	feature_id[29].value <= threshold=3.8939157724380493
node_8008: feature_name=ENSG00000229117	feature_id[17].value <= threshold=3.163862466812134
Class: active
Rules_33	passed counts:139
node_0: feature_name=ENSG00000228253	feature_id[19].value <= threshold=1.6594613790512085
node_1: feature_name=ENSG00000251562	feature_id[25].value <= threshold=5.841836214065552
node_2: feature_name=ENSG00000148346	feature_id[31].value <= threshold=1.4960952401161194
node_3: feature_name=ENSG00000197728	feature_id[3].value <= threshold=3.4978387355804443
node_4: feature_name=ENSG00000279483	feature_id[0].value <= threshold=1.6767359972000122
node_5: feature_name=ENSG00000229117	feature_id[17].value > threshold=3.96041476726532
node_1725: feature_name=ENSG00000019582	feature_id[27].value <= threshold=4.401377439498901
node_1726: feature_name=ENSG00000159147	feature_id[45].value <= threshold=0.4439035952091217
node_1727: feature_name=ENSG00000147403	feature_id[21].value > threshold=4.559605121612549
node_1965: feature_name=ENSG00000026025	feature_id[40].value <= threshold=4.571157455444336
node_1966: feature_name=ENSG00000177954	feature_id[18].value > threshold=3.537932872772217
node_1980: feature_name=ENSG00000168484	feature_id[44].value <= threshold=1.4237614870071411
node_1981: feature_name=ENSG00000127528	feature_id[23].value <= threshold=2.2425814867019653
node_1982: feature_name=ENSG00000198899	feature_id[32].value <= threshold=3.4511046409606934
node_1983: feature_name=ENSG00000123416	feature_id[43].value <= threshold=2.198934316635132
node_1984: feature_name=ENSG00000251562	feature_id[25].value > threshold=1.7648548483848572
node_1988: feature_name=ENSG00000112306	feature_id[36].value > threshold=3.33926260471344
node_1994: feature_name=ENSG00000265972	feature_id[42].value <= threshold=3.0324608087539673
Class: never
Rules_34	passed counts:138
node_0: feature_name=ENSG00000228253	feature_id[19].value <= threshold=1.6594613790512085
node_1: feature_name=ENSG00000251562	feature_id[25].value <= threshold=5.841836214065552
node_2: feature_name=ENSG00000148346	feature_id[31].value <= threshold=1.4960952401161194
node_3: feature_name=ENSG00000197728	feature_id[3].value <= threshold=3.4978387355804443
node_4: feature_name=ENSG00000279483	feature_id[0].value <= threshold=1.6767359972000122
node_5: feature_name=ENSG00000229117	feature_id[17].value <= threshold=3.96041476726532
node_6: feature_name=ENSG00000168484	feature_id[44].value <= threshold=1.4968228340148926
node_7: feature_name=ENSG00000149021	feature_id[12].value <= threshold=0.047815095633268356
node_8: feature_name=ENSG00000128016	feature_id[35].value > threshold=2.843377470970154
node_818: feature_name=ENSG00000197728	feature_id[3].value <= threshold=3.276314616203308
node_819: feature_name=ENSG00000228253	feature_id[19].value <= threshold=0.9885610938072205
node_820: feature_name=ENSG00000229117	feature_id[17].value > threshold=2.65619158744812
node_924: feature_name=ENSG00000168484	feature_id[44].value <= threshold=1.2963677048683167
node_925: feature_name=ENSG00000255823	feature_id[38].value <= threshold=2.612851142883301
node_926: feature_name=ENSG00000173369	feature_id[33].value <= threshold=0.29966025054454803
node_927: feature_name=ENSG00000112306	feature_id[36].value > threshold=3.406540632247925
node_1027: feature_name=ENSG00000177954	feature_id[18].value <= threshold=4.389801025390625
node_1028: feature_name=ENSG00000189171	feature_id[20].value <= threshold=2.5117673873901367
node_1029: feature_name=ENSG00000275385	feature_id[7].value <= threshold=0.8422189652919769
node_1030: feature_name=ENSG00000228434	feature_id[54].value <= threshold=0.7223761081695557
Class: never
Rules_35	passed counts:137
node_0: feature_name=ENSG00000228253	feature_id[19].value > threshold=1.6594613790512085
node_5826: feature_name=ENSG00000130208	feature_id[4].value <= threshold=0.90781569480896
node_5827: feature_name=ENSG00000185201	feature_id[29].value <= threshold=2.9072329998016357
node_5828: feature_name=ENSG00000204389	feature_id[10].value <= threshold=2.160242795944214
node_5829: feature_name=ENSG00000087086	feature_id[26].value > threshold=2.3714746236801147
node_6281: feature_name=ENSG00000112306	feature_id[36].value > threshold=3.8543365001678467
node_7139: feature_name=ENSG00000279483	feature_id[0].value > threshold=3.0014854669570923
node_7155: feature_name=ENSG00000112306	feature_id[36].value > threshold=4.27881646156311
node_7223: feature_name=ENSG00000128016	feature_id[35].value <= threshold=1.9279668927192688
node_7224: feature_name=ENSG00000204525	feature_id[1].value <= threshold=3.857014775276184
node_7225: feature_name=ENSG00000228835	feature_id[180].value <= threshold=0.33147433400154114
node_7226: feature_name=ENSG00000177954	feature_id[18].value > threshold=0.8310523629188538
node_7230: feature_name=ENSG00000228065	feature_id[101].value <= threshold=0.5658345222473145
node_7231: feature_name=ENSG00000148346	feature_id[31].value <= threshold=0.5319123864173889
Class: never
Rules_36	passed counts:136
node_0: feature_name=ENSG00000228253	feature_id[19].value <= threshold=1.6594613790512085
node_1: feature_name=ENSG00000251562	feature_id[25].value <= threshold=5.841836214065552
node_2: feature_name=ENSG00000148346	feature_id[31].value <= threshold=1.4960952401161194
node_3: feature_name=ENSG00000197728	feature_id[3].value <= threshold=3.4978387355804443
node_4: feature_name=ENSG00000279483	feature_id[0].value <= threshold=1.6767359972000122
node_5: feature_name=ENSG00000229117	feature_id[17].value <= threshold=3.96041476726532
node_6: feature_name=ENSG00000168484	feature_id[44].value > threshold=1.4968228340148926
node_1328: feature_name=ENSG00000229117	feature_id[17].value <= threshold=2.9957687854766846
node_1329: feature_name=ENSG00000197728	feature_id[3].value <= threshold=2.837269902229309
node_1330: feature_name=ENSG00000255823	feature_id[38].value <= threshold=2.1439647674560547
node_1331: feature_name=ENSG00000197728	feature_id[3].value <= threshold=1.9410915970802307
node_1332: feature_name=ENSG00000228801	feature_id[164].value <= threshold=1.9197222590446472
node_1333: feature_name=ENSG00000159147	feature_id[45].value <= threshold=0.7538551688194275
node_1334: feature_name=ENSG00000198840	feature_id[2].value > threshold=1.8964454531669617
node_1366: feature_name=ENSG00000251562	feature_id[25].value <= threshold=5.8125951290130615
node_1367: feature_name=ENSG00000228300	feature_id[56].value <= threshold=0.9063512682914734
node_1368: feature_name=ENSG00000198840	feature_id[2].value > threshold=1.906602144241333
node_1370: feature_name=ENSG00000212907	feature_id[22].value <= threshold=3.9653834104537964
node_1371: feature_name=ENSG00000198899	feature_id[32].value > threshold=0.41180673241615295
node_1379: feature_name=ENSG00000148346	feature_id[31].value <= threshold=0.3288884460926056
node_1380: feature_name=ENSG00000228251	feature_id[120].value <= threshold=0.5253269076347351
node_1381: feature_name=ENSG00000185201	feature_id[29].value > threshold=0.37318602204322815
node_1395: feature_name=ENSG00000177954	feature_id[18].value > threshold=0.4703344404697418
node_1411: feature_name=ENSG00000254772	feature_id[15].value <= threshold=2.029699921607971
node_1412: feature_name=ENSG00000244734	feature_id[37].value <= threshold=0.6285095810890198
node_1413: feature_name=ENSG00000228463	feature_id[190].value <= threshold=1.0206228196620941
node_1414: feature_name=ENSG00000198840	feature_id[2].value <= threshold=4.766181707382202
node_1415: feature_name=ENSG00000204389	feature_id[10].value <= threshold=2.0014137625694275
Class: never
Rules_37	passed counts:135
node_0: feature_name=ENSG00000228253	feature_id[19].value > threshold=1.6594613790512085
node_5826: feature_name=ENSG00000130208	feature_id[4].value <= threshold=0.90781569480896
node_5827: feature_name=ENSG00000185201	feature_id[29].value > threshold=2.9072329998016357
node_7407: feature_name=ENSG00000173372	feature_id[39].value <= threshold=0.1886078268289566
node_7408: feature_name=ENSG00000087086	feature_id[26].value > threshold=2.5239733457565308
node_7722: feature_name=ENSG00000123416	feature_id[43].value > threshold=1.6571818590164185
node_8216: feature_name=ENSG00000173369	feature_id[33].value <= threshold=0.172858327627182
node_8217: feature_name=ENSG00000204525	feature_id[1].value <= threshold=4.140309810638428
node_8218: feature_name=ENSG00000189171	feature_id[20].value <= threshold=1.3532835245132446
node_8219: feature_name=ENSG00000228253	feature_id[19].value <= threshold=2.4681061506271362
node_8220: feature_name=ENSG00000197728	feature_id[3].value <= threshold=2.6361981630325317
node_8221: feature_name=ENSG00000269028	feature_id[41].value <= threshold=0.978388637304306
node_8222: feature_name=ENSG00000087086	feature_id[26].value <= threshold=4.299380779266357
node_8223: feature_name=ENSG00000228696	feature_id[188].value <= threshold=0.44543665647506714
node_8224: feature_name=ENSG00000168484	feature_id[44].value <= threshold=3.388795852661133
node_8225: feature_name=ENSG00000251562	feature_id[25].value <= threshold=5.28220272064209
Class: never
Rules_38	passed counts:135
node_0: feature_name=ENSG00000228253	feature_id[19].value > threshold=1.6594613790512085
node_5826: feature_name=ENSG00000130208	feature_id[4].value <= threshold=0.90781569480896
node_5827: feature_name=ENSG00000185201	feature_id[29].value > threshold=2.9072329998016357
node_7407: feature_name=ENSG00000173372	feature_id[39].value <= threshold=0.1886078268289566
node_7408: feature_name=ENSG00000087086	feature_id[26].value <= threshold=2.5239733457565308
node_7409: feature_name=ENSG00000019582	feature_id[27].value > threshold=1.8765435814857483
node_7507: feature_name=ENSG00000197728	feature_id[3].value <= threshold=3.0955220460891724
node_7508: feature_name=ENSG00000168497	feature_id[30].value <= threshold=1.2512845396995544
node_7509: feature_name=ENSG00000127528	feature_id[23].value <= threshold=2.5954447984695435
node_7510: feature_name=ENSG00000261371	feature_id[28].value <= threshold=3.1064939498901367
node_7511: feature_name=ENSG00000128016	feature_id[35].value <= threshold=3.9851003885269165
node_7512: feature_name=ENSG00000251562	feature_id[25].value <= threshold=4.882317304611206
node_7513: feature_name=ENSG00000204525	feature_id[1].value > threshold=0.8138217329978943
node_7515: feature_name=ENSG00000177954	feature_id[18].value <= threshold=3.039232015609741
node_7516: feature_name=ENSG00000000003	feature_id[82].value <= threshold=1.932858169078827
node_7517: feature_name=ENSG00000228839	feature_id[178].value <= threshold=0.8412995338439941
node_7518: feature_name=ENSG00000229117	feature_id[17].value <= threshold=2.4945969581604004
node_7519: feature_name=ENSG00000147403	feature_id[21].value > threshold=1.8628180027008057
node_7527: feature_name=ENSG00000128016	feature_id[35].value <= threshold=3.8680108785629272
Class: never
Rules_39	passed counts:133
node_0: feature_name=ENSG00000228253	feature_id[19].value <= threshold=1.6594613790512085
node_1: feature_name=ENSG00000251562	feature_id[25].value > threshold=5.841836214065552
node_3853: feature_name=ENSG00000148346	feature_id[31].value <= threshold=1.8208851218223572
node_3854: feature_name=ENSG00000149021	feature_id[12].value <= threshold=0.5827588438987732
node_3855: feature_name=ENSG00000128016	feature_id[35].value <= threshold=2.6152288913726807
node_3856: feature_name=ENSG00000019582	feature_id[27].value <= threshold=4.802504062652588
node_3857: feature_name=ENSG00000279483	feature_id[0].value <= threshold=1.9820777773857117
node_3858: feature_name=ENSG00000265972	feature_id[42].value <= threshold=3.214699387550354
node_3859: feature_name=ENSG00000204525	feature_id[1].value > threshold=3.8768903017044067
node_4403: feature_name=ENSG00000251562	feature_id[25].value <= threshold=6.213905572891235
node_4404: feature_name=ENSG00000168497	feature_id[30].value <= threshold=3.3787386417388916
node_4405: feature_name=ENSG00000212907	feature_id[22].value <= threshold=2.2861530780792236
node_4406: feature_name=ENSG00000229117	feature_id[17].value <= threshold=3.1602710485458374
node_4407: feature_name=ENSG00000228839	feature_id[178].value <= threshold=0.5412265658378601
node_4408: feature_name=ENSG00000140988	feature_id[6].value <= threshold=3.3275816440582275
node_4409: feature_name=ENSG00000147403	feature_id[21].value <= threshold=2.8283424377441406
node_4410: feature_name=ENSG00000228172	feature_id[131].value <= threshold=1.3238050937652588
node_4411: feature_name=ENSG00000026025	feature_id[40].value <= threshold=4.497575521469116
node_4412: feature_name=ENSG00000204525	feature_id[1].value > threshold=3.9315959215164185
node_4418: feature_name=ENSG00000228434	feature_id[54].value <= threshold=0.8014838695526123
Class: never
Rules_40	passed counts:132
node_0: feature_name=ENSG00000228253	feature_id[19].value <= threshold=1.6594613790512085
node_1: feature_name=ENSG00000251562	feature_id[25].value <= threshold=5.841836214065552
node_2: feature_name=ENSG00000148346	feature_id[31].value <= threshold=1.4960952401161194
node_3: feature_name=ENSG00000197728	feature_id[3].value <= threshold=3.4978387355804443
node_4: feature_name=ENSG00000279483	feature_id[0].value <= threshold=1.6767359972000122
node_5: feature_name=ENSG00000229117	feature_id[17].value <= threshold=3.96041476726532
node_6: feature_name=ENSG00000168484	feature_id[44].value <= threshold=1.4968228340148926
node_7: feature_name=ENSG00000149021	feature_id[12].value > threshold=0.047815095633268356
node_1111: feature_name=ENSG00000148346	feature_id[31].value <= threshold=0.8887037038803101
node_1112: feature_name=ENSG00000228253	feature_id[19].value <= threshold=1.3678370118141174
node_1113: feature_name=ENSG00000168484	feature_id[44].value <= threshold=1.152796447277069
node_1114: feature_name=ENSG00000197728	feature_id[3].value <= threshold=3.4373068809509277
node_1115: feature_name=ENSG00000244734	feature_id[37].value <= threshold=0.7838987708091736
node_1116: feature_name=ENSG00000212907	feature_id[22].value <= threshold=3.1370209455490112
node_1117: feature_name=ENSG00000163072	feature_id[5].value <= threshold=3.111242890357971
node_1118: feature_name=ENSG00000026025	feature_id[40].value <= threshold=4.861062288284302
node_1119: feature_name=ENSG00000185201	feature_id[29].value <= threshold=4.216141223907471
node_1120: feature_name=ENSG00000228288	feature_id[112].value <= threshold=1.2218404114246368
node_1121: feature_name=ENSG00000129521	feature_id[14].value <= threshold=2.124196410179138
node_1122: feature_name=ENSG00000130208	feature_id[4].value <= threshold=1.944996416568756
node_1123: feature_name=ENSG00000149021	feature_id[12].value <= threshold=0.6852478682994843
node_1124: feature_name=ENSG00000265972	feature_id[42].value <= threshold=2.6119829416275024
node_1125: feature_name=ENSG00000123416	feature_id[43].value > threshold=0.6010707020759583
node_1129: feature_name=ENSG00000228395	feature_id[62].value <= threshold=0.5574074536561966
node_1130: feature_name=ENSG00000228434	feature_id[54].value <= threshold=0.45616281032562256
node_1131: feature_name=ENSG00000168497	feature_id[30].value <= threshold=3.5356277227401733
Class: never
Rules_41	passed counts:132
node_0: feature_name=ENSG00000228253	feature_id[19].value <= threshold=1.6594613790512085
node_1: feature_name=ENSG00000251562	feature_id[25].value <= threshold=5.841836214065552
node_2: feature_name=ENSG00000148346	feature_id[31].value <= threshold=1.4960952401161194
node_3: feature_name=ENSG00000197728	feature_id[3].value <= threshold=3.4978387355804443
node_4: feature_name=ENSG00000279483	feature_id[0].value <= threshold=1.6767359972000122
node_5: feature_name=ENSG00000229117	feature_id[17].value <= threshold=3.96041476726532
node_6: feature_name=ENSG00000168484	feature_id[44].value <= threshold=1.4968228340148926
node_7: feature_name=ENSG00000149021	feature_id[12].value <= threshold=0.047815095633268356
node_8: feature_name=ENSG00000128016	feature_id[35].value <= threshold=2.843377470970154
node_9: feature_name=ENSG00000269028	feature_id[41].value <= threshold=0.0761878564953804
node_10: feature_name=ENSG00000251562	feature_id[25].value <= threshold=4.449301719665527
node_11: feature_name=ENSG00000019582	feature_id[27].value <= threshold=5.052736759185791
node_12: feature_name=ENSG00000254772	feature_id[15].value <= threshold=1.6621979475021362
node_13: feature_name=ENSG00000228253	feature_id[19].value <= threshold=0.7226944416761398
node_14: feature_name=ENSG00000189171	feature_id[20].value <= threshold=0.6049722135066986
node_15: feature_name=ENSG00000265972	feature_id[42].value <= threshold=4.126667737960815
node_16: feature_name=ENSG00000129521	feature_id[14].value <= threshold=2.2827073335647583
node_17: feature_name=ENSG00000131477	feature_id[34].value <= threshold=2.14042592048645
node_18: feature_name=ENSG00000275385	feature_id[7].value <= threshold=2.7674667835235596
node_19: feature_name=ENSG00000128016	feature_id[35].value <= threshold=2.820830821990967
node_20: feature_name=ENSG00000110492	feature_id[24].value <= threshold=1.454876184463501
node_21: feature_name=ENSG00000279483	feature_id[0].value <= threshold=1.513953149318695
node_22: feature_name=ENSG00000168497	feature_id[30].value <= threshold=2.0874170064926147
Class: never
Rules_42	passed counts:130
node_0: feature_name=ENSG00000228253	feature_id[19].value > threshold=1.6594613790512085
node_5826: feature_name=ENSG00000130208	feature_id[4].value <= threshold=0.90781569480896
node_5827: feature_name=ENSG00000185201	feature_id[29].value <= threshold=2.9072329998016357
node_5828: feature_name=ENSG00000204389	feature_id[10].value <= threshold=2.160242795944214
node_5829: feature_name=ENSG00000087086	feature_id[26].value <= threshold=2.3714746236801147
node_5830: feature_name=ENSG00000168497	feature_id[30].value > threshold=2.2567509412765503
node_6186: feature_name=ENSG00000228253	feature_id[19].value <= threshold=3.331606388092041
node_6187: feature_name=ENSG00000244734	feature_id[37].value <= threshold=0.3271465301513672
node_6188: feature_name=ENSG00000204525	feature_id[1].value <= threshold=4.488470554351807
node_6189: feature_name=ENSG00000197728	feature_id[3].value <= threshold=3.8700424432754517
node_6190: feature_name=ENSG00000275385	feature_id[7].value <= threshold=0.46960458159446716
node_6191: feature_name=ENSG00000251562	feature_id[25].value <= threshold=5.682867050170898
node_6192: feature_name=ENSG00000254772	feature_id[15].value <= threshold=2.4258501529693604
node_6193: feature_name=ENSG00000177954	feature_id[18].value <= threshold=3.621556043624878
node_6194: feature_name=ENSG00000228300	feature_id[56].value <= threshold=2.0372689962387085
node_6195: feature_name=ENSG00000228172	feature_id[131].value <= threshold=0.9760299324989319
node_6196: feature_name=ENSG00000228878	feature_id[171].value <= threshold=1.4838497638702393
node_6197: feature_name=ENSG00000255823	feature_id[38].value <= threshold=1.9093689918518066
node_6198: feature_name=ENSG00000228434	feature_id[54].value <= threshold=1.5790018439292908
node_6199: feature_name=ENSG00000228288	feature_id[112].value <= threshold=0.6333904266357422
node_6200: feature_name=ENSG00000212907	feature_id[22].value <= threshold=4.635724782943726
node_6201: feature_name=ENSG00000197728	feature_id[3].value > threshold=1.224844515323639
node_6215: feature_name=ENSG00000127528	feature_id[23].value <= threshold=2.6033947467803955
node_6216: feature_name=ENSG00000229117	feature_id[17].value <= threshold=2.476667881011963
Class: never
Rules_43	passed counts:130
node_0: feature_name=ENSG00000228253	feature_id[19].value <= threshold=1.6594613790512085
node_1: feature_name=ENSG00000251562	feature_id[25].value <= threshold=5.841836214065552
node_2: feature_name=ENSG00000148346	feature_id[31].value <= threshold=1.4960952401161194
node_3: feature_name=ENSG00000197728	feature_id[3].value <= threshold=3.4978387355804443
node_4: feature_name=ENSG00000279483	feature_id[0].value <= threshold=1.6767359972000122
node_5: feature_name=ENSG00000229117	feature_id[17].value <= threshold=3.96041476726532
node_6: feature_name=ENSG00000168484	feature_id[44].value <= threshold=1.4968228340148926
node_7: feature_name=ENSG00000149021	feature_id[12].value <= threshold=0.047815095633268356
node_8: feature_name=ENSG00000128016	feature_id[35].value <= threshold=2.843377470970154
node_9: feature_name=ENSG00000269028	feature_id[41].value <= threshold=0.0761878564953804
node_10: feature_name=ENSG00000251562	feature_id[25].value <= threshold=4.449301719665527
node_11: feature_name=ENSG00000019582	feature_id[27].value <= threshold=5.052736759185791
node_12: feature_name=ENSG00000254772	feature_id[15].value <= threshold=1.6621979475021362
node_13: feature_name=ENSG00000228253	feature_id[19].value <= threshold=0.7226944416761398
node_14: feature_name=ENSG00000189171	feature_id[20].value <= threshold=0.6049722135066986
node_15: feature_name=ENSG00000265972	feature_id[42].value <= threshold=4.126667737960815
node_16: feature_name=ENSG00000129521	feature_id[14].value <= threshold=2.2827073335647583
node_17: feature_name=ENSG00000131477	feature_id[34].value > threshold=2.14042592048645
node_41: feature_name=ENSG00000131477	feature_id[34].value > threshold=2.1474796533584595
node_45: feature_name=ENSG00000198840	feature_id[2].value <= threshold=3.298622488975525
node_46: feature_name=ENSG00000185201	feature_id[29].value <= threshold=3.529171943664551
node_47: feature_name=ENSG00000212907	feature_id[22].value <= threshold=3.581789970397949
node_48: feature_name=ENSG00000204525	feature_id[1].value <= threshold=4.808737516403198
node_49: feature_name=ENSG00000026025	feature_id[40].value <= threshold=4.577871322631836
node_50: feature_name=ENSG00000173372	feature_id[39].value <= threshold=1.9585388898849487
node_51: feature_name=ENSG00000213088	feature_id[11].value <= threshold=5.105006217956543
node_52: feature_name=ENSG00000026025	feature_id[40].value <= threshold=3.974292039871216
node_53: feature_name=ENSG00000128016	feature_id[35].value <= threshold=2.709628462791443
node_54: feature_name=ENSG00000204389	feature_id[10].value <= threshold=2.5735082626342773
node_55: feature_name=ENSG00000130208	feature_id[4].value <= threshold=1.6041632294654846
node_56: feature_name=ENSG00000279483	feature_id[0].value <= threshold=1.6180992126464844
Class: never
Rules_44	passed counts:126
node_0: feature_name=ENSG00000228253	feature_id[19].value <= threshold=1.6594613790512085
node_1: feature_name=ENSG00000251562	feature_id[25].value <= threshold=5.841836214065552
node_2: feature_name=ENSG00000148346	feature_id[31].value <= threshold=1.4960952401161194
node_3: feature_name=ENSG00000197728	feature_id[3].value <= threshold=3.4978387355804443
node_4: feature_name=ENSG00000279483	feature_id[0].value <= threshold=1.6767359972000122
node_5: feature_name=ENSG00000229117	feature_id[17].value <= threshold=3.96041476726532
node_6: feature_name=ENSG00000168484	feature_id[44].value <= threshold=1.4968228340148926
node_7: feature_name=ENSG00000149021	feature_id[12].value <= threshold=0.047815095633268356
node_8: feature_name=ENSG00000128016	feature_id[35].value <= threshold=2.843377470970154
node_9: feature_name=ENSG00000269028	feature_id[41].value <= threshold=0.0761878564953804
node_10: feature_name=ENSG00000251562	feature_id[25].value > threshold=4.449301719665527
node_180: feature_name=ENSG00000168497	feature_id[30].value <= threshold=2.432500958442688
node_181: feature_name=ENSG00000204389	feature_id[10].value <= threshold=0.7754470407962799
node_182: feature_name=ENSG00000147403	feature_id[21].value > threshold=4.233952283859253
node_384: feature_name=ENSG00000026025	feature_id[40].value <= threshold=4.350456237792969
node_385: feature_name=ENSG00000204525	feature_id[1].value <= threshold=3.9640557765960693
node_386: feature_name=ENSG00000205362	feature_id[9].value <= threshold=0.554033100605011
node_387: feature_name=ENSG00000123416	feature_id[43].value <= threshold=2.2126898765563965
node_388: feature_name=ENSG00000255823	feature_id[38].value <= threshold=2.4199159145355225
node_389: feature_name=ENSG00000204525	feature_id[1].value <= threshold=3.7356091737747192
node_390: feature_name=ENSG00000019582	feature_id[27].value > threshold=2.122743844985962
Class: never
Rules_45	passed counts:123
node_0: feature_name=ENSG00000228253	feature_id[19].value <= threshold=1.6594613790512085
node_1: feature_name=ENSG00000251562	feature_id[25].value <= threshold=5.841836214065552
node_2: feature_name=ENSG00000148346	feature_id[31].value <= threshold=1.4960952401161194
node_3: feature_name=ENSG00000197728	feature_id[3].value <= threshold=3.4978387355804443
node_4: feature_name=ENSG00000279483	feature_id[0].value > threshold=1.6767359972000122
node_2156: feature_name=ENSG00000130208	feature_id[4].value <= threshold=0.13036727905273438
node_2157: feature_name=ENSG00000123416	feature_id[43].value <= threshold=1.7434906363487244
node_2158: feature_name=ENSG00000177954	feature_id[18].value <= threshold=2.183464288711548
node_2159: feature_name=ENSG00000128016	feature_id[35].value > threshold=2.0371984243392944
node_2379: feature_name=ENSG00000197728	feature_id[3].value <= threshold=2.8958752155303955
node_2380: feature_name=ENSG00000244734	feature_id[37].value <= threshold=0.1569613814353943
node_2381: feature_name=ENSG00000168497	feature_id[30].value > threshold=1.89399915933609
node_2447: feature_name=ENSG00000087086	feature_id[26].value <= threshold=3.1102691888809204
node_2448: feature_name=ENSG00000279483	feature_id[0].value <= threshold=3.5731592178344727
node_2449: feature_name=ENSG00000197728	feature_id[3].value <= threshold=2.6821502447128296
node_2450: feature_name=ENSG00000129521	feature_id[14].value <= threshold=0.5828762650489807
node_2451: feature_name=ENSG00000254772	feature_id[15].value <= threshold=1.6016060709953308
node_2452: feature_name=ENSG00000000003	feature_id[82].value <= threshold=1.7279332280158997
node_2453: feature_name=ENSG00000205362	feature_id[9].value <= threshold=2.3514338731765747
Class: never
Rules_46	passed counts:121
node_0: feature_name=ENSG00000228253	feature_id[19].value > threshold=1.6594613790512085
node_5826: feature_name=ENSG00000130208	feature_id[4].value <= threshold=0.90781569480896
node_5827: feature_name=ENSG00000185201	feature_id[29].value <= threshold=2.9072329998016357
node_5828: feature_name=ENSG00000204389	feature_id[10].value <= threshold=2.160242795944214
node_5829: feature_name=ENSG00000087086	feature_id[26].value > threshold=2.3714746236801147
node_6281: feature_name=ENSG00000112306	feature_id[36].value <= threshold=3.8543365001678467
node_6282: feature_name=ENSG00000204525	feature_id[1].value <= threshold=3.6259926557540894
node_6283: feature_name=ENSG00000087086	feature_id[26].value <= threshold=3.7992441654205322
node_6284: feature_name=ENSG00000123416	feature_id[43].value <= threshold=1.7614001035690308
node_6285: feature_name=ENSG00000168484	feature_id[44].value <= threshold=1.7535605430603027
node_6286: feature_name=ENSG00000279483	feature_id[0].value > threshold=2.0855517387390137
node_6358: feature_name=ENSG00000275385	feature_id[7].value <= threshold=0.7126492857933044
node_6359: feature_name=ENSG00000177954	feature_id[18].value > threshold=2.9584847688674927
node_6479: feature_name=ENSG00000279483	feature_id[0].value > threshold=2.55685031414032
node_6489: feature_name=ENSG00000197728	feature_id[3].value <= threshold=3.703733801841736
node_6490: feature_name=ENSG00000112306	feature_id[36].value <= threshold=3.5767191648483276
node_6491: feature_name=ENSG00000110492	feature_id[24].value <= threshold=1.371034860610962
node_6492: feature_name=ENSG00000087086	feature_id[26].value <= threshold=3.768906831741333
node_6493: feature_name=ENSG00000130208	feature_id[4].value <= threshold=0.8015049993991852
node_6494: feature_name=ENSG00000265972	feature_id[42].value > threshold=0.5828604996204376
node_6504: feature_name=ENSG00000026025	feature_id[40].value > threshold=1.2858372926712036
Class: active
Rules_47	passed counts:117
node_0: feature_name=ENSG00000228253	feature_id[19].value <= threshold=1.6594613790512085
node_1: feature_name=ENSG00000251562	feature_id[25].value <= threshold=5.841836214065552
node_2: feature_name=ENSG00000148346	feature_id[31].value <= threshold=1.4960952401161194
node_3: feature_name=ENSG00000197728	feature_id[3].value <= threshold=3.4978387355804443
node_4: feature_name=ENSG00000279483	feature_id[0].value <= threshold=1.6767359972000122
node_5: feature_name=ENSG00000229117	feature_id[17].value <= threshold=3.96041476726532
node_6: feature_name=ENSG00000168484	feature_id[44].value <= threshold=1.4968228340148926
node_7: feature_name=ENSG00000149021	feature_id[12].value <= threshold=0.047815095633268356
node_8: feature_name=ENSG00000128016	feature_id[35].value > threshold=2.843377470970154
node_818: feature_name=ENSG00000197728	feature_id[3].value <= threshold=3.276314616203308
node_819: feature_name=ENSG00000228253	feature_id[19].value <= threshold=0.9885610938072205
node_820: feature_name=ENSG00000229117	feature_id[17].value > threshold=2.65619158744812
node_924: feature_name=ENSG00000168484	feature_id[44].value <= threshold=1.2963677048683167
node_925: feature_name=ENSG00000255823	feature_id[38].value <= threshold=2.612851142883301
node_926: feature_name=ENSG00000173369	feature_id[33].value <= threshold=0.29966025054454803
node_927: feature_name=ENSG00000112306	feature_id[36].value <= threshold=3.406540632247925
node_928: feature_name=ENSG00000251562	feature_id[25].value > threshold=2.6091856956481934
node_932: feature_name=ENSG00000228401	feature_id[50].value <= threshold=2.4541879892349243
node_933: feature_name=ENSG00000185201	feature_id[29].value > threshold=1.1074436902999878
node_945: feature_name=ENSG00000212907	feature_id[22].value <= threshold=3.3720890283584595
node_946: feature_name=ENSG00000269028	feature_id[41].value > threshold=0.34665273129940033
node_1010: feature_name=ENSG00000168497	feature_id[30].value <= threshold=3.6553189754486084
node_1011: feature_name=ENSG00000228878	feature_id[171].value <= threshold=0.5716155171394348
node_1012: feature_name=ENSG00000244734	feature_id[37].value <= threshold=0.4405660927295685
node_1013: feature_name=ENSG00000000003	feature_id[82].value <= threshold=1.5686790347099304
node_1014: feature_name=ENSG00000177954	feature_id[18].value <= threshold=3.799521803855896
Class: never
Rules_48	passed counts:116
node_0: feature_name=ENSG00000228253	feature_id[19].value <= threshold=1.6594613790512085
node_1: feature_name=ENSG00000251562	feature_id[25].value > threshold=5.841836214065552
node_3853: feature_name=ENSG00000148346	feature_id[31].value <= threshold=1.8208851218223572
node_3854: feature_name=ENSG00000149021	feature_id[12].value <= threshold=0.5827588438987732
node_3855: feature_name=ENSG00000128016	feature_id[35].value > threshold=2.6152288913726807
node_4875: feature_name=ENSG00000255823	feature_id[38].value <= threshold=2.138717532157898
node_4876: feature_name=ENSG00000204525	feature_id[1].value <= threshold=3.715127944946289
node_4877: feature_name=ENSG00000128016	feature_id[35].value <= threshold=3.1536874771118164
node_4878: feature_name=ENSG00000204389	feature_id[10].value > threshold=1.3748058676719666
node_4976: feature_name=ENSG00000255823	feature_id[38].value <= threshold=0.855841875076294
node_4977: feature_name=ENSG00000129521	feature_id[14].value <= threshold=1.7811824679374695
node_4978: feature_name=ENSG00000177954	feature_id[18].value <= threshold=3.974099040031433
node_4979: feature_name=ENSG00000244734	feature_id[37].value <= threshold=1.6092772483825684
node_4980: feature_name=ENSG00000087086	feature_id[26].value <= threshold=5.278403997421265
node_4981: feature_name=ENSG00000228401	feature_id[50].value <= threshold=1.9420918822288513
node_4982: feature_name=ENSG00000228223	feature_id[122].value <= threshold=1.1527166962623596
node_4983: feature_name=ENSG00000251562	feature_id[25].value > threshold=5.873019456863403
Class: never
Rules_49	passed counts:112
node_0: feature_name=ENSG00000228253	feature_id[19].value <= threshold=1.6594613790512085
node_1: feature_name=ENSG00000251562	feature_id[25].value <= threshold=5.841836214065552
node_2: feature_name=ENSG00000148346	feature_id[31].value <= threshold=1.4960952401161194
node_3: feature_name=ENSG00000197728	feature_id[3].value <= threshold=3.4978387355804443
node_4: feature_name=ENSG00000279483	feature_id[0].value > threshold=1.6767359972000122
node_2156: feature_name=ENSG00000130208	feature_id[4].value <= threshold=0.13036727905273438
node_2157: feature_name=ENSG00000123416	feature_id[43].value > threshold=1.7434906363487244
node_3063: feature_name=ENSG00000255823	feature_id[38].value <= threshold=2.283791422843933
node_3064: feature_name=ENSG00000204525	feature_id[1].value <= threshold=4.415133953094482
node_3065: feature_name=ENSG00000128016	feature_id[35].value <= threshold=3.7893956899642944
node_3066: feature_name=ENSG00000198840	feature_id[2].value > threshold=1.326865792274475
node_3190: feature_name=ENSG00000110492	feature_id[24].value <= threshold=2.5646533966064453
node_3191: feature_name=ENSG00000185201	feature_id[29].value <= threshold=4.412967681884766
node_3192: feature_name=ENSG00000197728	feature_id[3].value > threshold=2.632280945777893
node_3314: feature_name=ENSG00000140988	feature_id[6].value > threshold=1.4501080513000488
node_3340: feature_name=ENSG00000277632	feature_id[8].value <= threshold=0.6448726654052734
node_3341: feature_name=ENSG00000112306	feature_id[36].value > threshold=3.871217966079712
node_3391: feature_name=ENSG00000127528	feature_id[23].value <= threshold=1.8313173055648804
node_3392: feature_name=ENSG00000204389	feature_id[10].value <= threshold=0.8795682191848755
Class: never
Rules_50	passed counts:111
node_0: feature_name=ENSG00000228253	feature_id[19].value <= threshold=1.6594613790512085
node_1: feature_name=ENSG00000251562	feature_id[25].value > threshold=5.841836214065552
node_3853: feature_name=ENSG00000148346	feature_id[31].value <= threshold=1.8208851218223572
node_3854: feature_name=ENSG00000149021	feature_id[12].value > threshold=0.5827588438987732
node_5364: feature_name=ENSG00000244734	feature_id[37].value <= threshold=0.6736062169075012
node_5365: feature_name=ENSG00000168484	feature_id[44].value <= threshold=3.4548819065093994
node_5366: feature_name=ENSG00000204525	feature_id[1].value <= threshold=3.058236837387085
node_5367: feature_name=ENSG00000148346	feature_id[31].value <= threshold=1.5632187724113464
node_5368: feature_name=ENSG00000168484	feature_id[44].value <= threshold=1.7458796501159668
node_5369: feature_name=ENSG00000198899	feature_id[32].value <= threshold=4.807828903198242
node_5370: feature_name=ENSG00000251562	feature_id[25].value <= threshold=7.9270055294036865
node_5371: feature_name=ENSG00000228242	feature_id[121].value <= threshold=0.45529837906360626
node_5372: feature_name=ENSG00000168497	feature_id[30].value <= threshold=3.3888202905654907
node_5373: feature_name=ENSG00000148346	feature_id[31].value <= threshold=1.0723636746406555
node_5374: feature_name=ENSG00000228300	feature_id[56].value <= threshold=2.263352155685425
node_5375: feature_name=ENSG00000228459	feature_id[136].value <= threshold=0.2558108866214752
node_5376: feature_name=ENSG00000228801	feature_id[164].value <= threshold=1.0276851058006287
node_5377: feature_name=ENSG00000123416	feature_id[43].value <= threshold=3.138582706451416
node_5378: feature_name=ENSG00000149021	feature_id[12].value > threshold=2.156350612640381
node_5402: feature_name=ENSG00000149021	feature_id[12].value > threshold=2.1580722332000732
node_5404: feature_name=ENSG00000198840	feature_id[2].value <= threshold=3.534692645072937
node_5405: feature_name=ENSG00000198899	feature_id[32].value <= threshold=3.9148539304733276
node_5406: feature_name=ENSG00000198899	feature_id[32].value <= threshold=2.811619520187378
node_5407: feature_name=ENSG00000177954	feature_id[18].value <= threshold=4.487271070480347
Class: never
Rules_51	passed counts:110
node_0: feature_name=ENSG00000228253	feature_id[19].value <= threshold=1.6594613790512085
node_1: feature_name=ENSG00000251562	feature_id[25].value > threshold=5.841836214065552
node_3853: feature_name=ENSG00000148346	feature_id[31].value <= threshold=1.8208851218223572
node_3854: feature_name=ENSG00000149021	feature_id[12].value <= threshold=0.5827588438987732
node_3855: feature_name=ENSG00000128016	feature_id[35].value <= threshold=2.6152288913726807
node_3856: feature_name=ENSG00000019582	feature_id[27].value <= threshold=4.802504062652588
node_3857: feature_name=ENSG00000279483	feature_id[0].value <= threshold=1.9820777773857117
node_3858: feature_name=ENSG00000265972	feature_id[42].value <= threshold=3.214699387550354
node_3859: feature_name=ENSG00000204525	feature_id[1].value > threshold=3.8768903017044067
node_4403: feature_name=ENSG00000251562	feature_id[25].value > threshold=6.213905572891235
node_4489: feature_name=ENSG00000140988	feature_id[6].value <= threshold=2.890479803085327
node_4490: feature_name=ENSG00000148671	feature_id[16].value <= threshold=4.223553657531738
node_4491: feature_name=ENSG00000228223	feature_id[122].value <= threshold=1.6443034410476685
node_4492: feature_name=ENSG00000110492	feature_id[24].value <= threshold=2.126013994216919
node_4493: feature_name=ENSG00000198840	feature_id[2].value <= threshold=4.660735368728638
node_4494: feature_name=ENSG00000228288	feature_id[112].value <= threshold=1.760306715965271
node_4495: feature_name=ENSG00000228274	feature_id[116].value <= threshold=0.6590015292167664
node_4496: feature_name=ENSG00000173369	feature_id[33].value <= threshold=1.2018475532531738
node_4497: feature_name=ENSG00000229117	feature_id[17].value <= threshold=2.903248429298401
node_4498: feature_name=ENSG00000026025	feature_id[40].value <= threshold=3.975844383239746
node_4499: feature_name=ENSG00000228801	feature_id[164].value <= threshold=1.4473485946655273
node_4500: feature_name=ENSG00000185201	feature_id[29].value <= threshold=1.1823536157608032
node_4501: feature_name=ENSG00000168497	feature_id[30].value <= threshold=3.9797672033309937
node_4502: feature_name=ENSG00000265972	feature_id[42].value <= threshold=3.152249336242676
node_4503: feature_name=ENSG00000275385	feature_id[7].value <= threshold=1.5058231949806213
node_4504: feature_name=ENSG00000185201	feature_id[29].value <= threshold=1.1758569478988647
node_4505: feature_name=ENSG00000168497	feature_id[30].value <= threshold=3.591630220413208
node_4506: feature_name=ENSG00000198899	feature_id[32].value > threshold=0.5070927739143372
Class: never
Rules_52	passed counts:108
node_0: feature_name=ENSG00000228253	feature_id[19].value <= threshold=1.6594613790512085
node_1: feature_name=ENSG00000251562	feature_id[25].value <= threshold=5.841836214065552
node_2: feature_name=ENSG00000148346	feature_id[31].value <= threshold=1.4960952401161194
node_3: feature_name=ENSG00000197728	feature_id[3].value <= threshold=3.4978387355804443
node_4: feature_name=ENSG00000279483	feature_id[0].value <= threshold=1.6767359972000122
node_5: feature_name=ENSG00000229117	feature_id[17].value <= threshold=3.96041476726532
node_6: feature_name=ENSG00000168484	feature_id[44].value <= threshold=1.4968228340148926
node_7: feature_name=ENSG00000149021	feature_id[12].value <= threshold=0.047815095633268356
node_8: feature_name=ENSG00000128016	feature_id[35].value > threshold=2.843377470970154
node_818: feature_name=ENSG00000197728	feature_id[3].value <= threshold=3.276314616203308
node_819: feature_name=ENSG00000228253	feature_id[19].value <= threshold=0.9885610938072205
node_820: feature_name=ENSG00000229117	feature_id[17].value > threshold=2.65619158744812
node_924: feature_name=ENSG00000168484	feature_id[44].value <= threshold=1.2963677048683167
node_925: feature_name=ENSG00000255823	feature_id[38].value <= threshold=2.612851142883301
node_926: feature_name=ENSG00000173369	feature_id[33].value <= threshold=0.29966025054454803
node_927: feature_name=ENSG00000112306	feature_id[36].value <= threshold=3.406540632247925
node_928: feature_name=ENSG00000251562	feature_id[25].value > threshold=2.6091856956481934
node_932: feature_name=ENSG00000228401	feature_id[50].value <= threshold=2.4541879892349243
node_933: feature_name=ENSG00000185201	feature_id[29].value > threshold=1.1074436902999878
node_945: feature_name=ENSG00000212907	feature_id[22].value <= threshold=3.3720890283584595
node_946: feature_name=ENSG00000269028	feature_id[41].value <= threshold=0.34665273129940033
node_947: feature_name=ENSG00000229117	feature_id[17].value <= threshold=3.413782477378845
node_948: feature_name=ENSG00000168497	feature_id[30].value <= threshold=3.3695437908172607
node_949: feature_name=ENSG00000019582	feature_id[27].value <= threshold=4.357707738876343
node_950: feature_name=ENSG00000228223	feature_id[122].value <= threshold=0.7956622838973999
node_951: feature_name=ENSG00000228397	feature_id[80].value <= threshold=0.22599397599697113
node_952: feature_name=ENSG00000229117	feature_id[17].value > threshold=2.6565812826156616
node_954: feature_name=ENSG00000000003	feature_id[82].value <= threshold=1.5934872031211853
node_955: feature_name=ENSG00000128016	feature_id[35].value > threshold=2.876615881919861
node_957: feature_name=ENSG00000251562	feature_id[25].value <= threshold=5.8378376960754395
node_958: feature_name=ENSG00000148671	feature_id[16].value <= threshold=3.478451728820801
node_959: feature_name=ENSG00000019582	feature_id[27].value > threshold=0.7886969447135925
node_969: feature_name=ENSG00000228308	feature_id[53].value <= threshold=1.129960834980011
node_970: feature_name=ENSG00000261371	feature_id[28].value > threshold=0.39181914925575256
Class: never
Rules_53	passed counts:108
node_0: feature_name=ENSG00000228253	feature_id[19].value <= threshold=1.6594613790512085
node_1: feature_name=ENSG00000251562	feature_id[25].value <= threshold=5.841836214065552
node_2: feature_name=ENSG00000148346	feature_id[31].value <= threshold=1.4960952401161194
node_3: feature_name=ENSG00000197728	feature_id[3].value <= threshold=3.4978387355804443
node_4: feature_name=ENSG00000279483	feature_id[0].value <= threshold=1.6767359972000122
node_5: feature_name=ENSG00000229117	feature_id[17].value <= threshold=3.96041476726532
node_6: feature_name=ENSG00000168484	feature_id[44].value <= threshold=1.4968228340148926
node_7: feature_name=ENSG00000149021	feature_id[12].value <= threshold=0.047815095633268356
node_8: feature_name=ENSG00000128016	feature_id[35].value <= threshold=2.843377470970154
node_9: feature_name=ENSG00000269028	feature_id[41].value <= threshold=0.0761878564953804
node_10: feature_name=ENSG00000251562	feature_id[25].value > threshold=4.449301719665527
node_180: feature_name=ENSG00000168497	feature_id[30].value <= threshold=2.432500958442688
node_181: feature_name=ENSG00000204389	feature_id[10].value > threshold=0.7754470407962799
node_423: feature_name=ENSG00000159147	feature_id[45].value <= threshold=0.8689631819725037
node_424: feature_name=ENSG00000212907	feature_id[22].value <= threshold=1.8367736339569092
node_425: feature_name=ENSG00000026025	feature_id[40].value > threshold=1.0854933559894562
node_431: feature_name=ENSG00000204525	feature_id[1].value > threshold=2.0518912076950073
node_441: feature_name=ENSG00000265972	feature_id[42].value <= threshold=3.4939552545547485
node_442: feature_name=ENSG00000279483	feature_id[0].value <= threshold=1.5571035146713257
node_443: feature_name=ENSG00000228302	feature_id[55].value <= threshold=0.436506986618042
node_444: feature_name=ENSG00000198899	feature_id[32].value > threshold=1.7745940685272217
node_454: feature_name=ENSG00000251562	feature_id[25].value > threshold=4.511159658432007
node_458: feature_name=ENSG00000168484	feature_id[44].value <= threshold=1.1729397177696228
Class: never
Rules_54	passed counts:107
node_0: feature_name=ENSG00000228253	feature_id[19].value <= threshold=1.6594613790512085
node_1: feature_name=ENSG00000251562	feature_id[25].value > threshold=5.841836214065552
node_3853: feature_name=ENSG00000148346	feature_id[31].value <= threshold=1.8208851218223572
node_3854: feature_name=ENSG00000149021	feature_id[12].value <= threshold=0.5827588438987732
node_3855: feature_name=ENSG00000128016	feature_id[35].value <= threshold=2.6152288913726807
node_3856: feature_name=ENSG00000019582	feature_id[27].value <= threshold=4.802504062652588
node_3857: feature_name=ENSG00000279483	feature_id[0].value <= threshold=1.9820777773857117
node_3858: feature_name=ENSG00000265972	feature_id[42].value <= threshold=3.214699387550354
node_3859: feature_name=ENSG00000204525	feature_id[1].value <= threshold=3.8768903017044067
node_3860: feature_name=ENSG00000204389	feature_id[10].value <= threshold=1.9559233784675598
node_3861: feature_name=ENSG00000168497	feature_id[30].value <= threshold=1.571469008922577
node_3862: feature_name=ENSG00000197728	feature_id[3].value <= threshold=2.0458858013153076
node_3863: feature_name=ENSG00000147403	feature_id[21].value <= threshold=3.752664566040039
node_3864: feature_name=ENSG00000026025	feature_id[40].value <= threshold=4.111680746078491
node_3865: feature_name=ENSG00000228463	feature_id[190].value <= threshold=1.0106165707111359
node_3866: feature_name=ENSG00000173372	feature_id[39].value <= threshold=1.1662684082984924
node_3867: feature_name=ENSG00000228300	feature_id[56].value <= threshold=1.0273958146572113
node_3868: feature_name=ENSG00000112306	feature_id[36].value <= threshold=3.4640228748321533
node_3869: feature_name=ENSG00000127528	feature_id[23].value <= threshold=3.563482165336609
node_3870: feature_name=ENSG00000251562	feature_id[25].value <= threshold=8.250582218170166
node_3871: feature_name=ENSG00000228463	feature_id[190].value <= threshold=0.1206924244761467
node_3872: feature_name=ENSG00000166441	feature_id[13].value <= threshold=3.6339569091796875
node_3873: feature_name=ENSG00000163072	feature_id[5].value <= threshold=2.5302164554595947
node_3874: feature_name=ENSG00000255823	feature_id[38].value <= threshold=3.113253116607666
node_3875: feature_name=ENSG00000204525	feature_id[1].value <= threshold=3.388834595680237
node_3876: feature_name=ENSG00000168484	feature_id[44].value <= threshold=3.047738552093506
node_3877: feature_name=ENSG00000168484	feature_id[44].value <= threshold=1.9484736919403076
Class: never
Rules_55	passed counts:106
node_0: feature_name=ENSG00000228253	feature_id[19].value <= threshold=1.6594613790512085
node_1: feature_name=ENSG00000251562	feature_id[25].value <= threshold=5.841836214065552
node_2: feature_name=ENSG00000148346	feature_id[31].value <= threshold=1.4960952401161194
node_3: feature_name=ENSG00000197728	feature_id[3].value <= threshold=3.4978387355804443
node_4: feature_name=ENSG00000279483	feature_id[0].value <= threshold=1.6767359972000122
node_5: feature_name=ENSG00000229117	feature_id[17].value > threshold=3.96041476726532
node_1725: feature_name=ENSG00000019582	feature_id[27].value > threshold=4.401377439498901
node_2047: feature_name=ENSG00000026025	feature_id[40].value > threshold=4.238311052322388
node_2137: feature_name=ENSG00000127528	feature_id[23].value <= threshold=2.3841792345046997
node_2138: feature_name=ENSG00000229117	feature_id[17].value > threshold=3.9810216426849365
node_2140: feature_name=ENSG00000148671	feature_id[16].value <= threshold=4.463292121887207
node_2141: feature_name=ENSG00000228393	feature_id[64].value <= threshold=0.9533020853996277
node_2142: feature_name=ENSG00000147403	feature_id[21].value <= threshold=5.49185848236084
node_2143: feature_name=ENSG00000110492	feature_id[24].value <= threshold=2.3011993169784546
Class: former
Rules_56	passed counts:105
node_0: feature_name=ENSG00000228253	feature_id[19].value > threshold=1.6594613790512085
node_5826: feature_name=ENSG00000130208	feature_id[4].value <= threshold=0.90781569480896
node_5827: feature_name=ENSG00000185201	feature_id[29].value <= threshold=2.9072329998016357
node_5828: feature_name=ENSG00000204389	feature_id[10].value <= threshold=2.160242795944214
node_5829: feature_name=ENSG00000087086	feature_id[26].value > threshold=2.3714746236801147
node_6281: feature_name=ENSG00000112306	feature_id[36].value <= threshold=3.8543365001678467
node_6282: feature_name=ENSG00000204525	feature_id[1].value > threshold=3.6259926557540894
node_6858: feature_name=ENSG00000128016	feature_id[35].value <= threshold=2.4715594053268433
node_6859: feature_name=ENSG00000087086	feature_id[26].value <= threshold=3.237341523170471
node_6860: feature_name=ENSG00000148671	feature_id[16].value <= threshold=2.115852475166321
node_6861: feature_name=ENSG00000140988	feature_id[6].value > threshold=1.0959515571594238
node_6927: feature_name=ENSG00000019582	feature_id[27].value <= threshold=5.213025093078613
node_6928: feature_name=ENSG00000168497	feature_id[30].value <= threshold=2.9205604791641235
node_6929: feature_name=ENSG00000228124	feature_id[91].value <= threshold=0.6286733150482178
node_6930: feature_name=ENSG00000185201	feature_id[29].value <= threshold=2.9016761779785156
node_6931: feature_name=ENSG00000228300	feature_id[56].value <= threshold=1.9847676157951355
node_6932: feature_name=ENSG00000228775	feature_id[142].value <= threshold=0.3337661027908325
node_6933: feature_name=ENSG00000147403	feature_id[21].value <= threshold=4.054995536804199
node_6934: feature_name=ENSG00000205362	feature_id[9].value <= threshold=2.916615843772888
node_6935: feature_name=ENSG00000185201	feature_id[29].value > threshold=0.5736862421035767
node_6943: feature_name=ENSG00000251562	feature_id[25].value > threshold=4.1695029735565186
Class: active
Rules_57	passed counts:105
node_0: feature_name=ENSG00000228253	feature_id[19].value <= threshold=1.6594613790512085
node_1: feature_name=ENSG00000251562	feature_id[25].value > threshold=5.841836214065552
node_3853: feature_name=ENSG00000148346	feature_id[31].value <= threshold=1.8208851218223572
node_3854: feature_name=ENSG00000149021	feature_id[12].value > threshold=0.5827588438987732
node_5364: feature_name=ENSG00000244734	feature_id[37].value <= threshold=0.6736062169075012
node_5365: feature_name=ENSG00000168484	feature_id[44].value <= threshold=3.4548819065093994
node_5366: feature_name=ENSG00000204525	feature_id[1].value > threshold=3.058236837387085
node_5520: feature_name=ENSG00000279483	feature_id[0].value <= threshold=2.8509219884872437
node_5521: feature_name=ENSG00000212907	feature_id[22].value <= threshold=3.185249924659729
node_5522: feature_name=ENSG00000254772	feature_id[15].value <= threshold=1.9940778613090515
node_5523: feature_name=ENSG00000228060	feature_id[104].value <= threshold=1.4036466479301453
node_5524: feature_name=ENSG00000228696	feature_id[188].value <= threshold=2.152738034725189
node_5525: feature_name=ENSG00000265972	feature_id[42].value <= threshold=4.3406455516815186
node_5526: feature_name=ENSG00000168484	feature_id[44].value > threshold=2.3632553815841675
node_5648: feature_name=ENSG00000197728	feature_id[3].value <= threshold=2.5148040056228638
node_5649: feature_name=ENSG00000229117	feature_id[17].value <= threshold=2.8245067596435547
node_5650: feature_name=ENSG00000130208	feature_id[4].value <= threshold=2.6981074810028076
node_5651: feature_name=ENSG00000189171	feature_id[20].value <= threshold=2.7831201553344727
node_5652: feature_name=ENSG00000261371	feature_id[28].value <= threshold=3.581958532333374
node_5653: feature_name=ENSG00000087086	feature_id[26].value <= threshold=4.034868001937866
node_5654: feature_name=ENSG00000173369	feature_id[33].value <= threshold=2.0078296661376953
node_5655: feature_name=ENSG00000228049	feature_id[106].value <= threshold=1.2616578936576843
Class: never
Rules_58	passed counts:104
node_0: feature_name=ENSG00000228253	feature_id[19].value <= threshold=1.6594613790512085
node_1: feature_name=ENSG00000251562	feature_id[25].value > threshold=5.841836214065552
node_3853: feature_name=ENSG00000148346	feature_id[31].value <= threshold=1.8208851218223572
node_3854: feature_name=ENSG00000149021	feature_id[12].value <= threshold=0.5827588438987732
node_3855: feature_name=ENSG00000128016	feature_id[35].value <= threshold=2.6152288913726807
node_3856: feature_name=ENSG00000019582	feature_id[27].value > threshold=4.802504062652588
node_4810: feature_name=ENSG00000198840	feature_id[2].value <= threshold=0.6196249723434448
node_4811: feature_name=ENSG00000127528	feature_id[23].value <= threshold=1.6004460453987122
node_4812: feature_name=ENSG00000269028	feature_id[41].value <= threshold=1.6287853717803955
node_4813: feature_name=ENSG00000204525	feature_id[1].value <= threshold=4.216048240661621
node_4814: feature_name=ENSG00000026025	feature_id[40].value <= threshold=4.906578302383423
node_4815: feature_name=ENSG00000255823	feature_id[38].value <= threshold=2.5997806787490845
node_4816: feature_name=ENSG00000198899	feature_id[32].value <= threshold=2.8943898677825928
node_4817: feature_name=ENSG00000228560	feature_id[193].value <= threshold=0.6681855916976929
node_4818: feature_name=ENSG00000279483	feature_id[0].value <= threshold=1.811722218990326
node_4819: feature_name=ENSG00000019582	feature_id[27].value > threshold=4.866093873977661
node_4825: feature_name=ENSG00000228434	feature_id[54].value <= threshold=0.8860540390014648
node_4826: feature_name=ENSG00000177954	feature_id[18].value > threshold=3.0920039415359497
Class: former
Rules_59	passed counts:104
node_0: feature_name=ENSG00000228253	feature_id[19].value <= threshold=1.6594613790512085
node_1: feature_name=ENSG00000251562	feature_id[25].value > threshold=5.841836214065552
node_3853: feature_name=ENSG00000148346	feature_id[31].value <= threshold=1.8208851218223572
node_3854: feature_name=ENSG00000149021	feature_id[12].value <= threshold=0.5827588438987732
node_3855: feature_name=ENSG00000128016	feature_id[35].value <= threshold=2.6152288913726807
node_3856: feature_name=ENSG00000019582	feature_id[27].value <= threshold=4.802504062652588
node_3857: feature_name=ENSG00000279483	feature_id[0].value <= threshold=1.9820777773857117
node_3858: feature_name=ENSG00000265972	feature_id[42].value <= threshold=3.214699387550354
node_3859: feature_name=ENSG00000204525	feature_id[1].value <= threshold=3.8768903017044067
node_3860: feature_name=ENSG00000204389	feature_id[10].value > threshold=1.9559233784675598
node_4340: feature_name=ENSG00000255823	feature_id[38].value <= threshold=1.3065288066864014
node_4341: feature_name=ENSG00000159147	feature_id[45].value <= threshold=0.3899458646774292
node_4342: feature_name=ENSG00000198840	feature_id[2].value > threshold=2.314044713973999
node_4364: feature_name=ENSG00000279483	feature_id[0].value <= threshold=1.2124214172363281
node_4365: feature_name=ENSG00000228716	feature_id[155].value <= threshold=1.279262900352478
node_4366: feature_name=ENSG00000277632	feature_id[8].value <= threshold=1.8457579612731934
node_4367: feature_name=ENSG00000212907	feature_id[22].value <= threshold=3.0651828050613403
Class: never
Rules_60	passed counts:103
node_0: feature_name=ENSG00000228253	feature_id[19].value > threshold=1.6594613790512085
node_5826: feature_name=ENSG00000130208	feature_id[4].value > threshold=0.90781569480896
node_8484: feature_name=ENSG00000087086	feature_id[26].value > threshold=3.1801341772079468
node_8566: feature_name=ENSG00000168484	feature_id[44].value <= threshold=1.2228962182998657
node_8567: feature_name=ENSG00000204525	feature_id[1].value <= threshold=4.261498928070068
node_8568: feature_name=ENSG00000197728	feature_id[3].value <= threshold=3.0066128969192505
node_8569: feature_name=ENSG00000265972	feature_id[42].value <= threshold=1.6976293921470642
node_8570: feature_name=ENSG00000140988	feature_id[6].value <= threshold=2.3703888654708862
node_8571: feature_name=ENSG00000204525	feature_id[1].value <= threshold=3.816105365753174
node_8572: feature_name=ENSG00000204389	feature_id[10].value <= threshold=3.067110061645508
node_8573: feature_name=ENSG00000130208	feature_id[4].value > threshold=1.1206179857254028
node_8577: feature_name=ENSG00000087086	feature_id[26].value <= threshold=6.24233341217041
node_8578: feature_name=ENSG00000255823	feature_id[38].value <= threshold=1.0846056938171387
Class: former
Rules_61	passed counts:103
node_0: feature_name=ENSG00000228253	feature_id[19].value <= threshold=1.6594613790512085
node_1: feature_name=ENSG00000251562	feature_id[25].value > threshold=5.841836214065552
node_3853: feature_name=ENSG00000148346	feature_id[31].value <= threshold=1.8208851218223572
node_3854: feature_name=ENSG00000149021	feature_id[12].value <= threshold=0.5827588438987732
node_3855: feature_name=ENSG00000128016	feature_id[35].value <= threshold=2.6152288913726807
node_3856: feature_name=ENSG00000019582	feature_id[27].value <= threshold=4.802504062652588
node_3857: feature_name=ENSG00000279483	feature_id[0].value <= threshold=1.9820777773857117
node_3858: feature_name=ENSG00000265972	feature_id[42].value <= threshold=3.214699387550354
node_3859: feature_name=ENSG00000204525	feature_id[1].value <= threshold=3.8768903017044067
node_3860: feature_name=ENSG00000204389	feature_id[10].value <= threshold=1.9559233784675598
node_3861: feature_name=ENSG00000168497	feature_id[30].value > threshold=1.571469008922577
node_4075: feature_name=ENSG00000269028	feature_id[41].value <= threshold=0.7328938841819763
node_4076: feature_name=ENSG00000147403	feature_id[21].value <= threshold=2.687760591506958
node_4077: feature_name=ENSG00000026025	feature_id[40].value <= threshold=3.240866541862488
node_4078: feature_name=ENSG00000131477	feature_id[34].value <= threshold=3.759277582168579
node_4079: feature_name=ENSG00000019582	feature_id[27].value > threshold=1.8581792712211609
node_4089: feature_name=ENSG00000251562	feature_id[25].value > threshold=6.015373945236206
node_4099: feature_name=ENSG00000140988	feature_id[6].value <= threshold=2.2941126823425293
node_4100: feature_name=ENSG00000168497	feature_id[30].value <= threshold=4.1812732219696045
node_4101: feature_name=ENSG00000130208	feature_id[4].value <= threshold=1.8627704977989197
node_4102: feature_name=ENSG00000087086	feature_id[26].value <= threshold=2.87841260433197
Class: never
Rules_62	passed counts:102
node_0: feature_name=ENSG00000228253	feature_id[19].value > threshold=1.6594613790512085
node_5826: feature_name=ENSG00000130208	feature_id[4].value <= threshold=0.90781569480896
node_5827: feature_name=ENSG00000185201	feature_id[29].value <= threshold=2.9072329998016357
node_5828: feature_name=ENSG00000204389	feature_id[10].value <= threshold=2.160242795944214
node_5829: feature_name=ENSG00000087086	feature_id[26].value <= threshold=2.3714746236801147
node_5830: feature_name=ENSG00000168497	feature_id[30].value <= threshold=2.2567509412765503
node_5831: feature_name=ENSG00000123416	feature_id[43].value > threshold=1.5518400073051453
node_6093: feature_name=ENSG00000229117	feature_id[17].value <= threshold=1.9694227576255798
node_6094: feature_name=ENSG00000244734	feature_id[37].value <= threshold=0.3866328299045563
node_6095: feature_name=ENSG00000019582	feature_id[27].value > threshold=1.4984495639801025
node_6117: feature_name=ENSG00000204525	feature_id[1].value <= threshold=4.628213882446289
node_6118: feature_name=ENSG00000197728	feature_id[3].value <= threshold=2.4199109077453613
node_6119: feature_name=ENSG00000228723	feature_id[153].value <= threshold=0.8956373929977417
node_6120: feature_name=ENSG00000159147	feature_id[45].value <= threshold=0.633962869644165
node_6121: feature_name=ENSG00000205362	feature_id[9].value <= threshold=2.339045286178589
node_6122: feature_name=ENSG00000189171	feature_id[20].value <= threshold=2.2372711896896362
node_6123: feature_name=ENSG00000269028	feature_id[41].value <= threshold=3.4968645572662354
node_6124: feature_name=ENSG00000228434	feature_id[54].value <= threshold=1.2415674328804016
node_6125: feature_name=ENSG00000229117	feature_id[17].value <= threshold=1.8201141357421875
node_6126: feature_name=ENSG00000166441	feature_id[13].value <= threshold=2.0661182403564453
Class: never
Rules_63	passed counts:102
node_0: feature_name=ENSG00000228253	feature_id[19].value <= threshold=1.6594613790512085
node_1: feature_name=ENSG00000251562	feature_id[25].value > threshold=5.841836214065552
node_3853: feature_name=ENSG00000148346	feature_id[31].value <= threshold=1.8208851218223572
node_3854: feature_name=ENSG00000149021	feature_id[12].value <= threshold=0.5827588438987732
node_3855: feature_name=ENSG00000128016	feature_id[35].value > threshold=2.6152288913726807
node_4875: feature_name=ENSG00000255823	feature_id[38].value <= threshold=2.138717532157898
node_4876: feature_name=ENSG00000204525	feature_id[1].value > threshold=3.715127944946289
node_5176: feature_name=ENSG00000212907	feature_id[22].value <= threshold=3.412832260131836
node_5177: feature_name=ENSG00000128016	feature_id[35].value <= threshold=3.0847729444503784
node_5178: feature_name=ENSG00000265972	feature_id[42].value <= threshold=3.2042272090911865
node_5179: feature_name=ENSG00000228300	feature_id[56].value <= threshold=2.194093704223633
node_5180: feature_name=ENSG00000130208	feature_id[4].value <= threshold=2.3973671197891235
node_5181: feature_name=ENSG00000228801	feature_id[164].value <= threshold=1.5003561973571777
node_5182: feature_name=ENSG00000228463	feature_id[190].value <= threshold=1.73116534948349
node_5183: feature_name=ENSG00000123416	feature_id[43].value <= threshold=3.276173233985901
node_5184: feature_name=ENSG00000087086	feature_id[26].value > threshold=2.3832852840423584
node_5200: feature_name=ENSG00000087086	feature_id[26].value > threshold=2.3854793310165405
node_5202: feature_name=ENSG00000204525	feature_id[1].value > threshold=3.948081374168396
node_5220: feature_name=ENSG00000131477	feature_id[34].value <= threshold=4.232535362243652
node_5221: feature_name=ENSG00000198899	feature_id[32].value > threshold=1.4972552061080933
node_5231: feature_name=ENSG00000123416	feature_id[43].value > threshold=1.6031315922737122
Class: never
Rules_64	passed counts:100
node_0: feature_name=ENSG00000228253	feature_id[19].value <= threshold=1.6594613790512085
node_1: feature_name=ENSG00000251562	feature_id[25].value > threshold=5.841836214065552
node_3853: feature_name=ENSG00000148346	feature_id[31].value <= threshold=1.8208851218223572
node_3854: feature_name=ENSG00000149021	feature_id[12].value > threshold=0.5827588438987732
node_5364: feature_name=ENSG00000244734	feature_id[37].value <= threshold=0.6736062169075012
node_5365: feature_name=ENSG00000168484	feature_id[44].value <= threshold=3.4548819065093994
node_5366: feature_name=ENSG00000204525	feature_id[1].value > threshold=3.058236837387085
node_5520: feature_name=ENSG00000279483	feature_id[0].value <= threshold=2.8509219884872437
node_5521: feature_name=ENSG00000212907	feature_id[22].value <= threshold=3.185249924659729
node_5522: feature_name=ENSG00000254772	feature_id[15].value <= threshold=1.9940778613090515
node_5523: feature_name=ENSG00000228060	feature_id[104].value <= threshold=1.4036466479301453
node_5524: feature_name=ENSG00000228696	feature_id[188].value <= threshold=2.152738034725189
node_5525: feature_name=ENSG00000265972	feature_id[42].value <= threshold=4.3406455516815186
node_5526: feature_name=ENSG00000168484	feature_id[44].value <= threshold=2.3632553815841675
node_5527: feature_name=ENSG00000265972	feature_id[42].value <= threshold=4.227171897888184
node_5528: feature_name=ENSG00000228779	feature_id[141].value <= threshold=1.237920880317688
node_5529: feature_name=ENSG00000019582	feature_id[27].value > threshold=2.199826240539551
node_5565: feature_name=ENSG00000166441	feature_id[13].value <= threshold=3.1566957235336304
node_5566: feature_name=ENSG00000204389	feature_id[10].value <= threshold=5.098362684249878
node_5567: feature_name=ENSG00000123416	feature_id[43].value <= threshold=3.6170859336853027
node_5568: feature_name=ENSG00000228889	feature_id[169].value <= threshold=1.2113957405090332
node_5569: feature_name=ENSG00000228192	feature_id[129].value <= threshold=1.0017740428447723
node_5570: feature_name=ENSG00000228300	feature_id[56].value <= threshold=1.5076083540916443
node_5571: feature_name=ENSG00000198899	feature_id[32].value <= threshold=4.720471620559692
node_5572: feature_name=ENSG00000265972	feature_id[42].value <= threshold=4.056286096572876
node_5573: feature_name=ENSG00000149021	feature_id[12].value > threshold=0.6492839753627777
node_5577: feature_name=ENSG00000279483	feature_id[0].value <= threshold=1.8809028267860413
node_5578: feature_name=ENSG00000110492	feature_id[24].value <= threshold=1.8883769512176514
node_5579: feature_name=ENSG00000147403	feature_id[21].value <= threshold=3.289838671684265
node_5580: feature_name=ENSG00000168484	feature_id[44].value <= threshold=2.163517117500305
node_5581: feature_name=ENSG00000149021	feature_id[12].value <= threshold=0.8123290836811066
node_5582: feature_name=ENSG00000168484	feature_id[44].value <= threshold=1.4725025296211243
Class: never
Rules_65	passed counts:99
node_0: feature_name=ENSG00000228253	feature_id[19].value > threshold=1.6594613790512085
node_5826: feature_name=ENSG00000130208	feature_id[4].value <= threshold=0.90781569480896
node_5827: feature_name=ENSG00000185201	feature_id[29].value <= threshold=2.9072329998016357
node_5828: feature_name=ENSG00000204389	feature_id[10].value <= threshold=2.160242795944214
node_5829: feature_name=ENSG00000087086	feature_id[26].value > threshold=2.3714746236801147
node_6281: feature_name=ENSG00000112306	feature_id[36].value <= threshold=3.8543365001678467
node_6282: feature_name=ENSG00000204525	feature_id[1].value <= threshold=3.6259926557540894
node_6283: feature_name=ENSG00000087086	feature_id[26].value > threshold=3.7992441654205322
node_6745: feature_name=ENSG00000265972	feature_id[42].value > threshold=2.0001667737960815
node_6827: feature_name=ENSG00000198899	feature_id[32].value <= threshold=3.1180156469345093
node_6828: feature_name=ENSG00000112306	feature_id[36].value <= threshold=3.4965299367904663
node_6829: feature_name=ENSG00000229117	feature_id[17].value <= threshold=3.2693214416503906
node_6830: feature_name=ENSG00000277632	feature_id[8].value <= threshold=0.29145973920822144
node_6831: feature_name=ENSG00000110492	feature_id[24].value <= threshold=1.851103961467743
node_6832: feature_name=ENSG00000026025	feature_id[40].value <= threshold=3.8129382133483887
Class: former
Rules_66	passed counts:97
node_0: feature_name=ENSG00000228253	feature_id[19].value <= threshold=1.6594613790512085
node_1: feature_name=ENSG00000251562	feature_id[25].value <= threshold=5.841836214065552
node_2: feature_name=ENSG00000148346	feature_id[31].value <= threshold=1.4960952401161194
node_3: feature_name=ENSG00000197728	feature_id[3].value <= threshold=3.4978387355804443
node_4: feature_name=ENSG00000279483	feature_id[0].value <= threshold=1.6767359972000122
node_5: feature_name=ENSG00000229117	feature_id[17].value > threshold=3.96041476726532
node_1725: feature_name=ENSG00000019582	feature_id[27].value <= threshold=4.401377439498901
node_1726: feature_name=ENSG00000159147	feature_id[45].value <= threshold=0.4439035952091217
node_1727: feature_name=ENSG00000147403	feature_id[21].value <= threshold=4.559605121612549
node_1728: feature_name=ENSG00000251562	feature_id[25].value > threshold=3.5924973487854004
node_1778: feature_name=ENSG00000140988	feature_id[6].value <= threshold=3.5236414670944214
node_1779: feature_name=ENSG00000019582	feature_id[27].value > threshold=2.2470539808273315
node_1809: feature_name=ENSG00000166441	feature_id[13].value <= threshold=3.1439870595932007
node_1810: feature_name=ENSG00000026025	feature_id[40].value > threshold=1.7912312150001526
node_1816: feature_name=ENSG00000198899	feature_id[32].value <= threshold=3.8565651178359985
node_1817: feature_name=ENSG00000228863	feature_id[173].value <= threshold=0.819514274597168
node_1818: feature_name=ENSG00000213088	feature_id[11].value <= threshold=4.031048536300659
node_1819: feature_name=ENSG00000148671	feature_id[16].value <= threshold=4.7907350063323975
node_1820: feature_name=ENSG00000244734	feature_id[37].value <= threshold=1.1177778840065002
node_1821: feature_name=ENSG00000131477	feature_id[34].value <= threshold=3.3945716619491577
node_1822: feature_name=ENSG00000228300	feature_id[56].value <= threshold=2.051964282989502
node_1823: feature_name=ENSG00000140988	feature_id[6].value <= threshold=3.494503974914551
Class: former
Rules_67	passed counts:96
node_0: feature_name=ENSG00000228253	feature_id[19].value <= threshold=1.6594613790512085
node_1: feature_name=ENSG00000251562	feature_id[25].value > threshold=5.841836214065552
node_3853: feature_name=ENSG00000148346	feature_id[31].value <= threshold=1.8208851218223572
node_3854: feature_name=ENSG00000149021	feature_id[12].value <= threshold=0.5827588438987732
node_3855: feature_name=ENSG00000128016	feature_id[35].value <= threshold=2.6152288913726807
node_3856: feature_name=ENSG00000019582	feature_id[27].value <= threshold=4.802504062652588
node_3857: feature_name=ENSG00000279483	feature_id[0].value <= threshold=1.9820777773857117
node_3858: feature_name=ENSG00000265972	feature_id[42].value <= threshold=3.214699387550354
node_3859: feature_name=ENSG00000204525	feature_id[1].value <= threshold=3.8768903017044067
node_3860: feature_name=ENSG00000204389	feature_id[10].value <= threshold=1.9559233784675598
node_3861: feature_name=ENSG00000168497	feature_id[30].value <= threshold=1.571469008922577
node_3862: feature_name=ENSG00000197728	feature_id[3].value > threshold=2.0458858013153076
node_3970: feature_name=ENSG00000026025	feature_id[40].value <= threshold=3.79797101020813
node_3971: feature_name=ENSG00000168484	feature_id[44].value <= threshold=2.987260103225708
node_3972: feature_name=ENSG00000251562	feature_id[25].value <= threshold=7.451891660690308
node_3973: feature_name=ENSG00000254772	feature_id[15].value <= threshold=0.305338591337204
node_3974: feature_name=ENSG00000198899	feature_id[32].value > threshold=2.0882872343063354
node_4006: feature_name=ENSG00000212907	feature_id[22].value <= threshold=3.014777660369873
node_4007: feature_name=ENSG00000228323	feature_id[48].value <= threshold=0.4966885447502136
node_4008: feature_name=ENSG00000228463	feature_id[190].value <= threshold=0.610148549079895
node_4009: feature_name=ENSG00000130208	feature_id[4].value <= threshold=1.8425383567810059
node_4010: feature_name=ENSG00000127528	feature_id[23].value <= threshold=1.812370479106903
Class: never
Rules_68	passed counts:94
node_0: feature_name=ENSG00000228253	feature_id[19].value <= threshold=1.6594613790512085
node_1: feature_name=ENSG00000251562	feature_id[25].value > threshold=5.841836214065552
node_3853: feature_name=ENSG00000148346	feature_id[31].value <= threshold=1.8208851218223572
node_3854: feature_name=ENSG00000149021	feature_id[12].value <= threshold=0.5827588438987732
node_3855: feature_name=ENSG00000128016	feature_id[35].value > threshold=2.6152288913726807
node_4875: feature_name=ENSG00000255823	feature_id[38].value <= threshold=2.138717532157898
node_4876: feature_name=ENSG00000204525	feature_id[1].value <= threshold=3.715127944946289
node_4877: feature_name=ENSG00000128016	feature_id[35].value <= threshold=3.1536874771118164
node_4878: feature_name=ENSG00000204389	feature_id[10].value <= threshold=1.3748058676719666
node_4879: feature_name=ENSG00000131477	feature_id[34].value <= threshold=2.9081629514694214
node_4880: feature_name=ENSG00000168484	feature_id[44].value <= threshold=1.7871464490890503
node_4881: feature_name=ENSG00000000003	feature_id[82].value <= threshold=0.9224804043769836
node_4882: feature_name=ENSG00000173372	feature_id[39].value <= threshold=1.1642755270004272
node_4883: feature_name=ENSG00000112306	feature_id[36].value <= threshold=3.959460973739624
node_4884: feature_name=ENSG00000265972	feature_id[42].value <= threshold=3.5925127267837524
node_4885: feature_name=ENSG00000019582	feature_id[27].value <= threshold=4.154755592346191
node_4886: feature_name=ENSG00000159147	feature_id[45].value <= threshold=0.6595093011856079
node_4887: feature_name=ENSG00000228463	feature_id[190].value <= threshold=1.6232519149780273
node_4888: feature_name=ENSG00000204389	feature_id[10].value <= threshold=1.3347089290618896
node_4889: feature_name=ENSG00000204525	feature_id[1].value <= threshold=3.3535609245300293
Class: never
Rules_69	passed counts:94
node_0: feature_name=ENSG00000228253	feature_id[19].value <= threshold=1.6594613790512085
node_1: feature_name=ENSG00000251562	feature_id[25].value <= threshold=5.841836214065552
node_2: feature_name=ENSG00000148346	feature_id[31].value <= threshold=1.4960952401161194
node_3: feature_name=ENSG00000197728	feature_id[3].value > threshold=3.4978387355804443
node_3609: feature_name=ENSG00000128016	feature_id[35].value <= threshold=1.9357303977012634
node_3610: feature_name=ENSG00000229117	feature_id[17].value <= threshold=2.6062694787979126
node_3611: feature_name=ENSG00000112306	feature_id[36].value > threshold=3.9432750940322876
node_3641: feature_name=ENSG00000251562	feature_id[25].value > threshold=2.2433189153671265
node_3651: feature_name=ENSG00000177954	feature_id[18].value > threshold=2.080946207046509
node_3661: feature_name=ENSG00000197728	feature_id[3].value <= threshold=4.205773115158081
node_3662: feature_name=ENSG00000244734	feature_id[37].value <= threshold=1.8053365349769592
node_3663: feature_name=ENSG00000110492	feature_id[24].value <= threshold=2.318625509738922
node_3664: feature_name=ENSG00000000003	feature_id[82].value <= threshold=2.1267298460006714
node_3665: feature_name=ENSG00000212907	feature_id[22].value <= threshold=3.5009020566940308
Class: never
Rules_70	passed counts:93
node_0: feature_name=ENSG00000228253	feature_id[19].value <= threshold=1.6594613790512085
node_1: feature_name=ENSG00000251562	feature_id[25].value <= threshold=5.841836214065552
node_2: feature_name=ENSG00000148346	feature_id[31].value <= threshold=1.4960952401161194
node_3: feature_name=ENSG00000197728	feature_id[3].value <= threshold=3.4978387355804443
node_4: feature_name=ENSG00000279483	feature_id[0].value > threshold=1.6767359972000122
node_2156: feature_name=ENSG00000130208	feature_id[4].value <= threshold=0.13036727905273438
node_2157: feature_name=ENSG00000123416	feature_id[43].value > threshold=1.7434906363487244
node_3063: feature_name=ENSG00000255823	feature_id[38].value <= threshold=2.283791422843933
node_3064: feature_name=ENSG00000204525	feature_id[1].value <= threshold=4.415133953094482
node_3065: feature_name=ENSG00000128016	feature_id[35].value <= threshold=3.7893956899642944
node_3066: feature_name=ENSG00000198840	feature_id[2].value <= threshold=1.326865792274475
node_3067: feature_name=ENSG00000019582	feature_id[27].value > threshold=2.202371597290039
node_3135: feature_name=ENSG00000148671	feature_id[16].value <= threshold=1.7825506925582886
node_3136: feature_name=ENSG00000261371	feature_id[28].value <= threshold=3.5532960891723633
node_3137: feature_name=ENSG00000087086	feature_id[26].value <= threshold=3.257795214653015
node_3138: feature_name=ENSG00000205362	feature_id[9].value <= threshold=1.8511168956756592
node_3139: feature_name=ENSG00000277632	feature_id[8].value <= threshold=1.3200252950191498
node_3140: feature_name=ENSG00000147403	feature_id[21].value <= threshold=4.235952377319336
Class: never
Rules_71	passed counts:92
node_0: feature_name=ENSG00000228253	feature_id[19].value <= threshold=1.6594613790512085
node_1: feature_name=ENSG00000251562	feature_id[25].value <= threshold=5.841836214065552
node_2: feature_name=ENSG00000148346	feature_id[31].value <= threshold=1.4960952401161194
node_3: feature_name=ENSG00000197728	feature_id[3].value <= threshold=3.4978387355804443
node_4: feature_name=ENSG00000279483	feature_id[0].value <= threshold=1.6767359972000122
node_5: feature_name=ENSG00000229117	feature_id[17].value <= threshold=3.96041476726532
node_6: feature_name=ENSG00000168484	feature_id[44].value <= threshold=1.4968228340148926
node_7: feature_name=ENSG00000149021	feature_id[12].value <= threshold=0.047815095633268356
node_8: feature_name=ENSG00000128016	feature_id[35].value <= threshold=2.843377470970154
node_9: feature_name=ENSG00000269028	feature_id[41].value <= threshold=0.0761878564953804
node_10: feature_name=ENSG00000251562	feature_id[25].value > threshold=4.449301719665527
node_180: feature_name=ENSG00000168497	feature_id[30].value > threshold=2.432500958442688
node_484: feature_name=ENSG00000229117	feature_id[17].value > threshold=2.747796058654785
node_582: feature_name=ENSG00000265972	feature_id[42].value > threshold=2.3362600803375244
node_612: feature_name=ENSG00000212907	feature_id[22].value <= threshold=2.1497116684913635
node_613: feature_name=ENSG00000197728	feature_id[3].value <= threshold=2.1855461597442627
node_614: feature_name=ENSG00000255823	feature_id[38].value <= threshold=0.7945733070373535
node_615: feature_name=ENSG00000131477	feature_id[34].value <= threshold=3.752919316291809
node_616: feature_name=ENSG00000185201	feature_id[29].value <= threshold=3.1153194904327393
Class: former
Rules_72	passed counts:90
node_0: feature_name=ENSG00000228253	feature_id[19].value <= threshold=1.6594613790512085
node_1: feature_name=ENSG00000251562	feature_id[25].value <= threshold=5.841836214065552
node_2: feature_name=ENSG00000148346	feature_id[31].value <= threshold=1.4960952401161194
node_3: feature_name=ENSG00000197728	feature_id[3].value <= threshold=3.4978387355804443
node_4: feature_name=ENSG00000279483	feature_id[0].value <= threshold=1.6767359972000122
node_5: feature_name=ENSG00000229117	feature_id[17].value > threshold=3.96041476726532
node_1725: feature_name=ENSG00000019582	feature_id[27].value <= threshold=4.401377439498901
node_1726: feature_name=ENSG00000159147	feature_id[45].value <= threshold=0.4439035952091217
node_1727: feature_name=ENSG00000147403	feature_id[21].value <= threshold=4.559605121612549
node_1728: feature_name=ENSG00000251562	feature_id[25].value > threshold=3.5924973487854004
node_1778: feature_name=ENSG00000140988	feature_id[6].value > threshold=3.5236414670944214
node_1854: feature_name=ENSG00000173369	feature_id[33].value <= threshold=0.5387556850910187
node_1855: feature_name=ENSG00000019582	feature_id[27].value > threshold=1.113118827342987
node_1867: feature_name=ENSG00000110492	feature_id[24].value <= threshold=0.6165709495544434
node_1868: feature_name=ENSG00000168497	feature_id[30].value <= threshold=2.7197442054748535
node_1869: feature_name=ENSG00000229117	feature_id[17].value <= threshold=4.4423840045928955
node_1870: feature_name=ENSG00000168484	feature_id[44].value <= threshold=1.0163076519966125
node_1871: feature_name=ENSG00000173372	feature_id[39].value <= threshold=1.609574317932129
node_1872: feature_name=ENSG00000255823	feature_id[38].value <= threshold=2.37820303440094
node_1873: feature_name=ENSG00000228889	feature_id[169].value <= threshold=0.6075409203767776
node_1874: feature_name=ENSG00000251562	feature_id[25].value <= threshold=5.83081316947937
node_1875: feature_name=ENSG00000229117	feature_id[17].value > threshold=3.9717315435409546
node_1877: feature_name=ENSG00000185201	feature_id[29].value <= threshold=3.1250741481781006
node_1878: feature_name=ENSG00000087086	feature_id[26].value <= threshold=3.715151309967041
node_1879: feature_name=ENSG00000127528	feature_id[23].value <= threshold=2.523827075958252
node_1880: feature_name=ENSG00000147403	feature_id[21].value <= threshold=4.505166053771973
Class: never
Rules_73	passed counts:87
node_0: feature_name=ENSG00000228253	feature_id[19].value <= threshold=1.6594613790512085
node_1: feature_name=ENSG00000251562	feature_id[25].value <= threshold=5.841836214065552
node_2: feature_name=ENSG00000148346	feature_id[31].value <= threshold=1.4960952401161194
node_3: feature_name=ENSG00000197728	feature_id[3].value <= threshold=3.4978387355804443
node_4: feature_name=ENSG00000279483	feature_id[0].value <= threshold=1.6767359972000122
node_5: feature_name=ENSG00000229117	feature_id[17].value > threshold=3.96041476726532
node_1725: feature_name=ENSG00000019582	feature_id[27].value <= threshold=4.401377439498901
node_1726: feature_name=ENSG00000159147	feature_id[45].value <= threshold=0.4439035952091217
node_1727: feature_name=ENSG00000147403	feature_id[21].value <= threshold=4.559605121612549
node_1728: feature_name=ENSG00000251562	feature_id[25].value <= threshold=3.5924973487854004
node_1729: feature_name=ENSG00000110492	feature_id[24].value <= threshold=0.5450360178947449
node_1730: feature_name=ENSG00000147403	feature_id[21].value <= threshold=4.146005868911743
node_1731: feature_name=ENSG00000228701	feature_id[159].value <= threshold=1.8998881429433823
node_1732: feature_name=ENSG00000244734	feature_id[37].value <= threshold=2.583379626274109
node_1733: feature_name=ENSG00000130208	feature_id[4].value <= threshold=1.0248447358608246
node_1734: feature_name=ENSG00000198840	feature_id[2].value <= threshold=4.567181348800659
node_1735: feature_name=ENSG00000087086	feature_id[26].value > threshold=2.222842216491699
Class: never
Rules_74	passed counts:86
node_0: feature_name=ENSG00000228253	feature_id[19].value <= threshold=1.6594613790512085
node_1: feature_name=ENSG00000251562	feature_id[25].value > threshold=5.841836214065552
node_3853: feature_name=ENSG00000148346	feature_id[31].value <= threshold=1.8208851218223572
node_3854: feature_name=ENSG00000149021	feature_id[12].value <= threshold=0.5827588438987732
node_3855: feature_name=ENSG00000128016	feature_id[35].value > threshold=2.6152288913726807
node_4875: feature_name=ENSG00000255823	feature_id[38].value <= threshold=2.138717532157898
node_4876: feature_name=ENSG00000204525	feature_id[1].value <= threshold=3.715127944946289
node_4877: feature_name=ENSG00000128016	feature_id[35].value > threshold=3.1536874771118164
node_5009: feature_name=ENSG00000229117	feature_id[17].value <= threshold=4.094142913818359
node_5010: feature_name=ENSG00000212907	feature_id[22].value <= threshold=1.269634187221527
node_5011: feature_name=ENSG00000251562	feature_id[25].value <= threshold=7.724390029907227
node_5012: feature_name=ENSG00000265972	feature_id[42].value <= threshold=3.7457451820373535
node_5013: feature_name=ENSG00000275385	feature_id[7].value <= threshold=2.48372220993042
node_5014: feature_name=ENSG00000198899	feature_id[32].value <= threshold=5.249720096588135
node_5015: feature_name=ENSG00000228800	feature_id[162].value <= threshold=0.723695695400238
node_5016: feature_name=ENSG00000019582	feature_id[27].value <= threshold=4.723676919937134
node_5017: feature_name=ENSG00000228509	feature_id[135].value <= threshold=0.6393041610717773
node_5018: feature_name=ENSG00000149021	feature_id[12].value <= threshold=0.5462295413017273
node_5019: feature_name=ENSG00000204525	feature_id[1].value <= threshold=3.714170813560486
node_5020: feature_name=ENSG00000251562	feature_id[25].value > threshold=5.849924325942993
node_5024: feature_name=ENSG00000189171	feature_id[20].value > threshold=1.6514616012573242
node_5076: feature_name=ENSG00000189171	feature_id[20].value > threshold=1.6593132615089417
node_5078: feature_name=ENSG00000228401	feature_id[50].value <= threshold=2.081170678138733
node_5079: feature_name=ENSG00000228223	feature_id[122].value <= threshold=1.6564725637435913
node_5080: feature_name=ENSG00000019582	feature_id[27].value > threshold=0.5752802491188049
node_5084: feature_name=ENSG00000173372	feature_id[39].value <= threshold=1.9067941308021545
node_5085: feature_name=ENSG00000204525	feature_id[1].value <= threshold=3.708371639251709
node_5086: feature_name=ENSG00000185201	feature_id[29].value <= threshold=3.1250457763671875
node_5087: feature_name=ENSG00000197728	feature_id[3].value <= threshold=2.4120960235595703
Class: never
Rules_75	passed counts:85
node_0: feature_name=ENSG00000228253	feature_id[19].value > threshold=1.6594613790512085
node_5826: feature_name=ENSG00000130208	feature_id[4].value <= threshold=0.90781569480896
node_5827: feature_name=ENSG00000185201	feature_id[29].value > threshold=2.9072329998016357
node_7407: feature_name=ENSG00000173372	feature_id[39].value <= threshold=0.1886078268289566
node_7408: feature_name=ENSG00000087086	feature_id[26].value > threshold=2.5239733457565308
node_7722: feature_name=ENSG00000123416	feature_id[43].value <= threshold=1.6571818590164185
node_7723: feature_name=ENSG00000204525	feature_id[1].value <= threshold=3.4155502319335938
node_7724: feature_name=ENSG00000127528	feature_id[23].value <= threshold=2.1145262718200684
node_7725: feature_name=ENSG00000173369	feature_id[33].value <= threshold=0.9304080903530121
node_7726: feature_name=ENSG00000128016	feature_id[35].value <= threshold=2.9626601934432983
node_7727: feature_name=ENSG00000112306	feature_id[36].value > threshold=3.6877576112747192
node_7851: feature_name=ENSG00000019582	feature_id[27].value <= threshold=2.2196741104125977
node_7852: feature_name=ENSG00000204525	feature_id[1].value > threshold=1.0457550287246704
node_7860: feature_name=ENSG00000204389	feature_id[10].value <= threshold=1.3518308401107788
node_7861: feature_name=ENSG00000148671	feature_id[16].value <= threshold=3.9231607913970947
node_7862: feature_name=ENSG00000228878	feature_id[171].value <= threshold=0.5176262259483337
node_7863: feature_name=ENSG00000228208	feature_id[127].value <= threshold=0.5164699554443359
node_7864: feature_name=ENSG00000185201	feature_id[29].value > threshold=2.920605182647705
node_7866: feature_name=ENSG00000026025	feature_id[40].value <= threshold=4.714115858078003
node_7867: feature_name=ENSG00000000003	feature_id[82].value <= threshold=1.3077834248542786
Class: never
Rules_76	passed counts:85
node_0: feature_name=ENSG00000228253	feature_id[19].value <= threshold=1.6594613790512085
node_1: feature_name=ENSG00000251562	feature_id[25].value <= threshold=5.841836214065552
node_2: feature_name=ENSG00000148346	feature_id[31].value <= threshold=1.4960952401161194
node_3: feature_name=ENSG00000197728	feature_id[3].value > threshold=3.4978387355804443
node_3609: feature_name=ENSG00000128016	feature_id[35].value <= threshold=1.9357303977012634
node_3610: feature_name=ENSG00000229117	feature_id[17].value > threshold=2.6062694787979126
node_3674: feature_name=ENSG00000166441	feature_id[13].value <= threshold=2.1191262006759644
node_3675: feature_name=ENSG00000279483	feature_id[0].value <= threshold=4.199822664260864
node_3676: feature_name=ENSG00000177954	feature_id[18].value <= threshold=4.362601041793823
node_3677: feature_name=ENSG00000177954	feature_id[18].value > threshold=0.8097803592681885
node_3683: feature_name=ENSG00000251562	feature_id[25].value <= threshold=5.660099506378174
node_3684: feature_name=ENSG00000140988	feature_id[6].value <= threshold=4.264780044555664
Class: former
Rules_77	passed counts:85
node_0: feature_name=ENSG00000228253	feature_id[19].value <= threshold=1.6594613790512085
node_1: feature_name=ENSG00000251562	feature_id[25].value <= threshold=5.841836214065552
node_2: feature_name=ENSG00000148346	feature_id[31].value <= threshold=1.4960952401161194
node_3: feature_name=ENSG00000197728	feature_id[3].value <= threshold=3.4978387355804443
node_4: feature_name=ENSG00000279483	feature_id[0].value <= threshold=1.6767359972000122
node_5: feature_name=ENSG00000229117	feature_id[17].value <= threshold=3.96041476726532
node_6: feature_name=ENSG00000168484	feature_id[44].value > threshold=1.4968228340148926
node_1328: feature_name=ENSG00000229117	feature_id[17].value <= threshold=2.9957687854766846
node_1329: feature_name=ENSG00000197728	feature_id[3].value <= threshold=2.837269902229309
node_1330: feature_name=ENSG00000255823	feature_id[38].value <= threshold=2.1439647674560547
node_1331: feature_name=ENSG00000197728	feature_id[3].value > threshold=1.9410915970802307
node_1449: feature_name=ENSG00000087086	feature_id[26].value <= threshold=2.8955414295196533
node_1450: feature_name=ENSG00000228401	feature_id[50].value <= threshold=1.5599843859672546
node_1451: feature_name=ENSG00000112306	feature_id[36].value <= threshold=2.9030693769454956
node_1452: feature_name=ENSG00000204525	feature_id[1].value <= threshold=4.561112880706787
node_1453: feature_name=ENSG00000228300	feature_id[56].value <= threshold=1.9752785563468933
node_1454: feature_name=ENSG00000254772	feature_id[15].value <= threshold=1.8701386451721191
node_1455: feature_name=ENSG00000212907	feature_id[22].value <= threshold=4.65444278717041
node_1456: feature_name=ENSG00000019582	feature_id[27].value <= threshold=4.7204225063323975
node_1457: feature_name=ENSG00000128016	feature_id[35].value > threshold=0.47105705738067627
Class: never
Rules_78	passed counts:84
node_0: feature_name=ENSG00000228253	feature_id[19].value <= threshold=1.6594613790512085
node_1: feature_name=ENSG00000251562	feature_id[25].value <= threshold=5.841836214065552
node_2: feature_name=ENSG00000148346	feature_id[31].value <= threshold=1.4960952401161194
node_3: feature_name=ENSG00000197728	feature_id[3].value <= threshold=3.4978387355804443
node_4: feature_name=ENSG00000279483	feature_id[0].value > threshold=1.6767359972000122
node_2156: feature_name=ENSG00000130208	feature_id[4].value > threshold=0.13036727905273438
node_3458: feature_name=ENSG00000087086	feature_id[26].value > threshold=3.6972216367721558
node_3542: feature_name=ENSG00000265972	feature_id[42].value > threshold=1.6571084856987
node_3566: feature_name=ENSG00000204525	feature_id[1].value <= threshold=3.186566948890686
node_3567: feature_name=ENSG00000197728	feature_id[3].value <= threshold=2.789669990539551
node_3568: feature_name=ENSG00000279483	feature_id[0].value <= threshold=3.68401837348938
node_3569: feature_name=ENSG00000251562	feature_id[25].value <= threshold=5.788868427276611
node_3570: feature_name=ENSG00000212907	feature_id[22].value <= threshold=4.152355670928955
node_3571: feature_name=ENSG00000213088	feature_id[11].value <= threshold=4.288565158843994
node_3572: feature_name=ENSG00000168484	feature_id[44].value <= threshold=3.8608710765838623
Class: former
Rules_79	passed counts:83
node_0: feature_name=ENSG00000228253	feature_id[19].value > threshold=1.6594613790512085
node_5826: feature_name=ENSG00000130208	feature_id[4].value <= threshold=0.90781569480896
node_5827: feature_name=ENSG00000185201	feature_id[29].value > threshold=2.9072329998016357
node_7407: feature_name=ENSG00000173372	feature_id[39].value <= threshold=0.1886078268289566
node_7408: feature_name=ENSG00000087086	feature_id[26].value <= threshold=2.5239733457565308
node_7409: feature_name=ENSG00000019582	feature_id[27].value > threshold=1.8765435814857483
node_7507: feature_name=ENSG00000197728	feature_id[3].value <= threshold=3.0955220460891724
node_7508: feature_name=ENSG00000168497	feature_id[30].value > threshold=1.2512845396995544
node_7600: feature_name=ENSG00000228434	feature_id[54].value <= threshold=0.46699652075767517
node_7601: feature_name=ENSG00000244734	feature_id[37].value <= threshold=2.3535667657852173
node_7602: feature_name=ENSG00000269028	feature_id[41].value <= threshold=3.26253080368042
node_7603: feature_name=ENSG00000255823	feature_id[38].value <= threshold=1.8069275617599487
node_7604: feature_name=ENSG00000128016	feature_id[35].value <= threshold=4.232778072357178
node_7605: feature_name=ENSG00000265972	feature_id[42].value <= threshold=1.876807689666748
node_7606: feature_name=ENSG00000123416	feature_id[43].value > threshold=1.204310417175293
node_7636: feature_name=ENSG00000019582	feature_id[27].value > threshold=1.8988884687423706
node_7638: feature_name=ENSG00000128016	feature_id[35].value <= threshold=4.065543532371521
node_7639: feature_name=ENSG00000198899	feature_id[32].value <= threshold=3.9071041345596313
node_7640: feature_name=ENSG00000204525	feature_id[1].value <= threshold=4.260403633117676
Class: never
Rules_80	passed counts:82
node_0: feature_name=ENSG00000228253	feature_id[19].value <= threshold=1.6594613790512085
node_1: feature_name=ENSG00000251562	feature_id[25].value > threshold=5.841836214065552
node_3853: feature_name=ENSG00000148346	feature_id[31].value <= threshold=1.8208851218223572
node_3854: feature_name=ENSG00000149021	feature_id[12].value <= threshold=0.5827588438987732
node_3855: feature_name=ENSG00000128016	feature_id[35].value > threshold=2.6152288913726807
node_4875: feature_name=ENSG00000255823	feature_id[38].value <= threshold=2.138717532157898
node_4876: feature_name=ENSG00000204525	feature_id[1].value > threshold=3.715127944946289
node_5176: feature_name=ENSG00000212907	feature_id[22].value <= threshold=3.412832260131836
node_5177: feature_name=ENSG00000128016	feature_id[35].value <= threshold=3.0847729444503784
node_5178: feature_name=ENSG00000265972	feature_id[42].value <= threshold=3.2042272090911865
node_5179: feature_name=ENSG00000228300	feature_id[56].value <= threshold=2.194093704223633
node_5180: feature_name=ENSG00000130208	feature_id[4].value <= threshold=2.3973671197891235
node_5181: feature_name=ENSG00000228801	feature_id[164].value <= threshold=1.5003561973571777
node_5182: feature_name=ENSG00000228463	feature_id[190].value <= threshold=1.73116534948349
node_5183: feature_name=ENSG00000123416	feature_id[43].value <= threshold=3.276173233985901
node_5184: feature_name=ENSG00000087086	feature_id[26].value <= threshold=2.3832852840423584
node_5185: feature_name=ENSG00000026025	feature_id[40].value > threshold=3.298488140106201
node_5187: feature_name=ENSG00000026025	feature_id[40].value > threshold=3.303317070007324
node_5189: feature_name=ENSG00000198899	feature_id[32].value > threshold=1.0275426506996155
node_5195: feature_name=ENSG00000198899	feature_id[32].value <= threshold=3.257300019264221
Class: never
Rules_81	passed counts:80
node_0: feature_name=ENSG00000228253	feature_id[19].value <= threshold=1.6594613790512085
node_1: feature_name=ENSG00000251562	feature_id[25].value > threshold=5.841836214065552
node_3853: feature_name=ENSG00000148346	feature_id[31].value <= threshold=1.8208851218223572
node_3854: feature_name=ENSG00000149021	feature_id[12].value <= threshold=0.5827588438987732
node_3855: feature_name=ENSG00000128016	feature_id[35].value <= threshold=2.6152288913726807
node_3856: feature_name=ENSG00000019582	feature_id[27].value <= threshold=4.802504062652588
node_3857: feature_name=ENSG00000279483	feature_id[0].value <= threshold=1.9820777773857117
node_3858: feature_name=ENSG00000265972	feature_id[42].value > threshold=3.214699387550354
node_4602: feature_name=ENSG00000269028	feature_id[41].value <= threshold=1.0195090174674988
node_4603: feature_name=ENSG00000127528	feature_id[23].value <= threshold=1.204186499118805
node_4604: feature_name=ENSG00000168497	feature_id[30].value > threshold=1.5411075353622437
node_4622: feature_name=ENSG00000147403	feature_id[21].value > threshold=2.5620484352111816
node_4658: feature_name=ENSG00000204525	feature_id[1].value <= threshold=4.0310914516448975
node_4659: feature_name=ENSG00000140988	feature_id[6].value <= threshold=3.1235586404800415
node_4660: feature_name=ENSG00000197728	feature_id[3].value <= threshold=2.589466094970703
node_4661: feature_name=ENSG00000204389	feature_id[10].value <= threshold=1.863402247428894
node_4662: feature_name=ENSG00000228049	feature_id[106].value <= threshold=0.7890439033508301
node_4663: feature_name=ENSG00000198840	feature_id[2].value > threshold=0.5427440404891968
node_4675: feature_name=ENSG00000168484	feature_id[44].value <= threshold=2.31785124540329
node_4676: feature_name=ENSG00000228889	feature_id[169].value <= threshold=0.830431342124939
node_4677: feature_name=ENSG00000147403	feature_id[21].value > threshold=2.598418116569519
node_4681: feature_name=ENSG00000204389	feature_id[10].value <= threshold=1.0675719380378723
Class: former
Rules_82	passed counts:78
node_0: feature_name=ENSG00000228253	feature_id[19].value <= threshold=1.6594613790512085
node_1: feature_name=ENSG00000251562	feature_id[25].value <= threshold=5.841836214065552
node_2: feature_name=ENSG00000148346	feature_id[31].value <= threshold=1.4960952401161194
node_3: feature_name=ENSG00000197728	feature_id[3].value <= threshold=3.4978387355804443
node_4: feature_name=ENSG00000279483	feature_id[0].value > threshold=1.6767359972000122
node_2156: feature_name=ENSG00000130208	feature_id[4].value <= threshold=0.13036727905273438
node_2157: feature_name=ENSG00000123416	feature_id[43].value > threshold=1.7434906363487244
node_3063: feature_name=ENSG00000255823	feature_id[38].value <= threshold=2.283791422843933
node_3064: feature_name=ENSG00000204525	feature_id[1].value <= threshold=4.415133953094482
node_3065: feature_name=ENSG00000128016	feature_id[35].value <= threshold=3.7893956899642944
node_3066: feature_name=ENSG00000198840	feature_id[2].value > threshold=1.326865792274475
node_3190: feature_name=ENSG00000110492	feature_id[24].value <= threshold=2.5646533966064453
node_3191: feature_name=ENSG00000185201	feature_id[29].value <= threshold=4.412967681884766
node_3192: feature_name=ENSG00000197728	feature_id[3].value > threshold=2.632280945777893
node_3314: feature_name=ENSG00000140988	feature_id[6].value > threshold=1.4501080513000488
node_3340: feature_name=ENSG00000277632	feature_id[8].value <= threshold=0.6448726654052734
node_3341: feature_name=ENSG00000112306	feature_id[36].value <= threshold=3.871217966079712
node_3342: feature_name=ENSG00000279483	feature_id[0].value <= threshold=3.6085073947906494
node_3343: feature_name=ENSG00000275385	feature_id[7].value <= threshold=0.5659067928791046
node_3344: feature_name=ENSG00000177954	feature_id[18].value > threshold=0.5116182565689087
node_3354: feature_name=ENSG00000244734	feature_id[37].value <= threshold=1.2101691663265228
node_3355: feature_name=ENSG00000229117	feature_id[17].value <= threshold=4.608087062835693
node_3356: feature_name=ENSG00000213088	feature_id[11].value <= threshold=4.516994476318359
node_3357: feature_name=ENSG00000254772	feature_id[15].value <= threshold=1.9644414186477661
node_3358: feature_name=ENSG00000269028	feature_id[41].value <= threshold=2.958558201789856
node_3359: feature_name=ENSG00000228716	feature_id[155].value <= threshold=0.9986181855201721
node_3360: feature_name=ENSG00000228784	feature_id[140].value <= threshold=0.9201313853263855
node_3361: feature_name=ENSG00000189171	feature_id[20].value <= threshold=2.2275420427322388
Class: never
Rules_83	passed counts:77
node_0: feature_name=ENSG00000228253	feature_id[19].value <= threshold=1.6594613790512085
node_1: feature_name=ENSG00000251562	feature_id[25].value > threshold=5.841836214065552
node_3853: feature_name=ENSG00000148346	feature_id[31].value <= threshold=1.8208851218223572
node_3854: feature_name=ENSG00000149021	feature_id[12].value > threshold=0.5827588438987732
node_5364: feature_name=ENSG00000244734	feature_id[37].value > threshold=0.6736062169075012
node_5698: feature_name=ENSG00000168484	feature_id[44].value <= threshold=1.2898987531661987
node_5699: feature_name=ENSG00000128016	feature_id[35].value > threshold=2.298162579536438
node_5767: feature_name=ENSG00000026025	feature_id[40].value > threshold=1.3552709221839905
node_5771: feature_name=ENSG00000228253	feature_id[19].value <= threshold=1.558761715888977
node_5772: feature_name=ENSG00000251562	feature_id[25].value <= threshold=7.526226043701172
node_5773: feature_name=ENSG00000112306	feature_id[36].value <= threshold=3.7361080646514893
node_5774: feature_name=ENSG00000026025	feature_id[40].value <= threshold=3.8912770748138428
Class: never
[truncated: 84,234 more rows]

## Sheet: CatBoost
node_0: feature_name=ENSG00000228253	feature_id[0].value <= threshold=1.6594613790512085
node_1: feature_name=ENSG00000251562	feature_id[9].value > threshold=5.841836214065552
node_3621: feature_name=ENSG00000171223	feature_id[27].value > threshold=1.104478359222412
node_4415: feature_name=ENSG00000166710	feature_id[16].value > threshold=4.464627504348755
node_4707: feature_name=ENSG00000161055	feature_id[15].value > threshold=0.6429499685764313
node_5309: feature_name=ENSG00000148346	feature_id[39].value <= threshold=2.2517813444137573
node_5310: feature_name=ENSG00000212907	feature_id[6].value <= threshold=3.2109322547912598
node_5311: feature_name=ENSG00000244734	feature_id[22].value <= threshold=0.37741129100322723
node_5312: feature_name=ENSG00000228253	feature_id[0].value <= threshold=1.6125190258026123
node_5313: feature_name=ENSG00000168484	feature_id[3].value <= threshold=3.592155337333679
node_5314: feature_name=ENSG00000152583	feature_id[28].value <= threshold=4.403414249420166
node_5315: feature_name=ENSG00000212907	feature_id[6].value <= threshold=2.780937433242798
node_5316: feature_name=ENSG00000198502	feature_id[17].value <= threshold=2.6509019136428833
node_5317: feature_name=ENSG00000205542	feature_id[32].value > threshold=2.0661462545394897
node_5321: feature_name=ENSG00000198840	feature_id[23].value <= threshold=3.0882980823516846
node_5322: feature_name=ENSG00000142541	feature_id[26].value <= threshold=3.473500967025757
node_5323: feature_name=ENSG00000171223	feature_id[27].value > threshold=1.1806971430778503
node_5327: feature_name=ENSG00000161055	feature_id[15].value > threshold=0.8104377090930939
node_5331: feature_name=ENSG00000198763	feature_id[35].value <= threshold=3.673477530479431
Class: never
Rules_1	passed counts:1349
node_0: feature_name=ENSG00000228253	feature_id[0].value <= threshold=1.6594613790512085
node_1: feature_name=ENSG00000251562	feature_id[9].value > threshold=5.841836214065552
node_3621: feature_name=ENSG00000171223	feature_id[27].value > threshold=1.104478359222412
node_4415: feature_name=ENSG00000166710	feature_id[16].value > threshold=4.464627504348755
node_4707: feature_name=ENSG00000161055	feature_id[15].value <= threshold=0.6429499685764313
node_4708: feature_name=ENSG00000171223	feature_id[27].value > threshold=2.02018666267395
node_4966: feature_name=ENSG00000204525	feature_id[7].value > threshold=3.6312336921691895
node_5192: feature_name=ENSG00000212907	feature_id[6].value <= threshold=3.0172258615493774
node_5193: feature_name=ENSG00000229117	feature_id[4].value <= threshold=3.4751826524734497
node_5194: feature_name=ENSG00000165949	feature_id[25].value <= threshold=4.4413251876831055
node_5195: feature_name=ENSG00000279483	feature_id[1].value <= threshold=2.182848572731018
node_5196: feature_name=ENSG00000244734	feature_id[22].value <= threshold=1.367688238620758
node_5197: feature_name=ENSG00000265972	feature_id[13].value <= threshold=3.033473014831543
node_5198: feature_name=ENSG00000115602	feature_id[21].value <= threshold=2.9250723123550415
node_5199: feature_name=ENSG00000168484	feature_id[3].value <= threshold=3.098202347755432
node_5200: feature_name=ENSG00000122026	feature_id[29].value <= threshold=3.192559599876404
node_5201: feature_name=ENSG00000152583	feature_id[28].value <= threshold=3.636453866958618
node_5202: feature_name=ENSG00000019582	feature_id[20].value > threshold=1.6661534309387207
node_5206: feature_name=ENSG00000019582	feature_id[20].value <= threshold=4.470409631729126
Class: never
Rules_2	passed counts:1023
node_0: feature_name=ENSG00000228253	feature_id[0].value <= threshold=1.6594613790512085
node_1: feature_name=ENSG00000251562	feature_id[9].value > threshold=5.841836214065552
node_3621: feature_name=ENSG00000171223	feature_id[27].value <= threshold=1.104478359222412
node_3622: feature_name=ENSG00000161055	feature_id[15].value > threshold=0.9431081414222717
node_4290: feature_name=ENSG00000148346	feature_id[39].value <= threshold=1.8810503482818604
node_4291: feature_name=ENSG00000166710	feature_id[16].value > threshold=4.384898900985718
node_4347: feature_name=ENSG00000279483	feature_id[1].value <= threshold=1.8898698687553406
node_4348: feature_name=ENSG00000229807	feature_id[8].value <= threshold=2.7316737174987793
node_4349: feature_name=ENSG00000130208	feature_id[18].value <= threshold=2.658225655555725
node_4350: feature_name=ENSG00000244734	feature_id[22].value <= threshold=0.8603538572788239
node_4351: feature_name=ENSG00000198763	feature_id[35].value <= threshold=4.771130084991455
node_4352: feature_name=ENSG00000251562	feature_id[9].value > threshold=6.0659215450286865
node_4368: feature_name=ENSG00000206503	feature_id[38].value > threshold=1.8480444550514221
node_4372: feature_name=ENSG00000019582	feature_id[20].value > threshold=0.4843832552433014
node_4376: feature_name=ENSG00000165949	feature_id[25].value <= threshold=4.3783135414123535
node_4377: feature_name=ENSG00000170345	feature_id[36].value <= threshold=2.8566131591796875
Class: never
Rules_3	passed counts:1013
node_0: feature_name=ENSG00000228253	feature_id[0].value <= threshold=1.6594613790512085
node_1: feature_name=ENSG00000251562	feature_id[9].value <= threshold=5.841836214065552
node_2: feature_name=ENSG00000148346	feature_id[39].value <= threshold=1.4960952401161194
node_3: feature_name=ENSG00000197728	feature_id[5].value <= threshold=3.4978387355804443
node_4: feature_name=ENSG00000279483	feature_id[1].value <= threshold=1.6767359972000122
node_5: feature_name=ENSG00000229117	feature_id[4].value <= threshold=3.96041476726532
node_6: feature_name=ENSG00000168484	feature_id[3].value <= threshold=1.4968228340148926
node_7: feature_name=ENSG00000149021	feature_id[11].value > threshold=0.047815095633268356
node_1029: feature_name=ENSG00000148346	feature_id[39].value <= threshold=0.8887037038803101
node_1030: feature_name=ENSG00000228253	feature_id[0].value <= threshold=1.3678370118141174
node_1031: feature_name=ENSG00000161055	feature_id[15].value > threshold=0.05515801161527634
node_1145: feature_name=ENSG00000229807	feature_id[8].value <= threshold=1.6967703104019165
node_1146: feature_name=ENSG00000185201	feature_id[30].value <= threshold=4.216141223907471
node_1147: feature_name=ENSG00000212907	feature_id[6].value <= threshold=3.594032049179077
node_1148: feature_name=ENSG00000244734	feature_id[22].value <= threshold=1.104382574558258
node_1149: feature_name=ENSG00000229807	feature_id[8].value <= threshold=1.1250051259994507
node_1150: feature_name=ENSG00000198763	feature_id[35].value > threshold=1.0022079050540924
node_1156: feature_name=ENSG00000204525	feature_id[7].value > threshold=2.2428531646728516
node_1170: feature_name=ENSG00000212907	feature_id[6].value <= threshold=2.680683135986328
node_1171: feature_name=ENSG00000149021	feature_id[11].value > threshold=0.645729660987854
Class: never
Rules_4	passed counts:923
node_0: feature_name=ENSG00000228253	feature_id[0].value > threshold=1.6594613790512085
node_5408: feature_name=ENSG00000130208	feature_id[18].value > threshold=0.90781569480896
node_8002: feature_name=ENSG00000087086	feature_id[2].value > threshold=3.1801341772079468
node_8086: feature_name=ENSG00000168484	feature_id[3].value <= threshold=1.2228962182998657
node_8087: feature_name=ENSG00000106211	feature_id[34].value <= threshold=2.0199590921401978
node_8088: feature_name=ENSG00000204525	feature_id[7].value <= threshold=4.1732611656188965
node_8089: feature_name=ENSG00000197728	feature_id[5].value <= threshold=3.0066128969192505
node_8090: feature_name=ENSG00000279483	feature_id[1].value <= threshold=4.244253158569336
node_8091: feature_name=ENSG00000251562	feature_id[9].value <= threshold=5.808934211730957
node_8092: feature_name=ENSG00000087086	feature_id[2].value <= threshold=6.272571325302124
node_8093: feature_name=ENSG00000127528	feature_id[31].value <= threshold=3.3960944414138794
node_8094: feature_name=ENSG00000019582	feature_id[20].value <= threshold=4.739911794662476
node_8095: feature_name=ENSG00000279483	feature_id[1].value <= threshold=3.8379465341567993
node_8096: feature_name=ENSG00000204525	feature_id[7].value <= threshold=3.8301138877868652
node_8097: feature_name=ENSG00000019582	feature_id[20].value <= threshold=3.6016345024108887
node_8098: feature_name=ENSG00000198502	feature_id[17].value <= threshold=3.149586319923401
node_8099: feature_name=ENSG00000168484	feature_id[3].value <= threshold=1.1105844378471375
node_8100: feature_name=ENSG00000130208	feature_id[18].value > threshold=0.9900824129581451
node_8104: feature_name=ENSG00000228253	feature_id[0].value > threshold=1.9471009969711304
Class: former
Rules_5	passed counts:397
node_0: feature_name=ENSG00000228253	feature_id[0].value <= threshold=1.6594613790512085
node_1: feature_name=ENSG00000251562	feature_id[9].value > threshold=5.841836214065552
node_3621: feature_name=ENSG00000171223	feature_id[27].value > threshold=1.104478359222412
node_4415: feature_name=ENSG00000166710	feature_id[16].value > threshold=4.464627504348755
node_4707: feature_name=ENSG00000161055	feature_id[15].value <= threshold=0.6429499685764313
node_4708: feature_name=ENSG00000171223	feature_id[27].value <= threshold=2.02018666267395
node_4709: feature_name=ENSG00000204525	feature_id[7].value > threshold=3.705798625946045
node_4831: feature_name=ENSG00000198502	feature_id[17].value <= threshold=2.604596495628357
node_4832: feature_name=ENSG00000019582	feature_id[20].value > threshold=1.9633219242095947
node_4850: feature_name=ENSG00000168497	feature_id[19].value <= threshold=4.127229690551758
node_4851: feature_name=ENSG00000204525	feature_id[7].value > threshold=3.9909706115722656
node_4903: feature_name=ENSG00000206503	feature_id[38].value > threshold=2.8152562379837036
node_4905: feature_name=ENSG00000265972	feature_id[13].value <= threshold=4.058135151863098
node_4906: feature_name=ENSG00000229117	feature_id[4].value <= threshold=3.851685404777527
node_4907: feature_name=ENSG00000166710	feature_id[16].value > threshold=5.132343769073486
node_4919: feature_name=ENSG00000130208	feature_id[18].value <= threshold=2.2347477674484253
node_4920: feature_name=ENSG00000198502	feature_id[17].value <= threshold=2.197059750556946
node_4921: feature_name=ENSG00000129824	feature_id[12].value <= threshold=2.174249053001404
node_4922: feature_name=ENSG00000019582	feature_id[20].value > threshold=2.870852828025818
node_4932: feature_name=ENSG00000168484	feature_id[3].value <= threshold=2.4320400953292847
node_4933: feature_name=ENSG00000106211	feature_id[34].value <= threshold=1.717254638671875
node_4934: feature_name=ENSG00000198502	feature_id[17].value <= threshold=2.011376738548279
Class: never
Rules_6	passed counts:387
node_0: feature_name=ENSG00000228253	feature_id[0].value <= threshold=1.6594613790512085
node_1: feature_name=ENSG00000251562	feature_id[9].value > threshold=5.841836214065552
node_3621: feature_name=ENSG00000171223	feature_id[27].value > threshold=1.104478359222412
node_4415: feature_name=ENSG00000166710	feature_id[16].value > threshold=4.464627504348755
node_4707: feature_name=ENSG00000161055	feature_id[15].value <= threshold=0.6429499685764313
node_4708: feature_name=ENSG00000171223	feature_id[27].value > threshold=2.02018666267395
node_4966: feature_name=ENSG00000204525	feature_id[7].value > threshold=3.6312336921691895
node_5192: feature_name=ENSG00000212907	feature_id[6].value <= threshold=3.0172258615493774
node_5193: feature_name=ENSG00000229117	feature_id[4].value <= threshold=3.4751826524734497
node_5194: feature_name=ENSG00000165949	feature_id[25].value <= threshold=4.4413251876831055
node_5195: feature_name=ENSG00000279483	feature_id[1].value <= threshold=2.182848572731018
node_5196: feature_name=ENSG00000244734	feature_id[22].value <= threshold=1.367688238620758
node_5197: feature_name=ENSG00000265972	feature_id[13].value > threshold=3.033473014831543
node_5245: feature_name=ENSG00000087086	feature_id[2].value <= threshold=3.5869637727737427
node_5246: feature_name=ENSG00000129824	feature_id[12].value <= threshold=2.4373581409454346
node_5247: feature_name=ENSG00000198840	feature_id[23].value <= threshold=3.87861704826355
node_5248: feature_name=ENSG00000265972	feature_id[13].value > threshold=3.0338162183761597
node_5250: feature_name=ENSG00000120129	feature_id[37].value > threshold=1.782426357269287
node_5256: feature_name=ENSG00000229117	feature_id[4].value <= threshold=3.1806808710098267
node_5257: feature_name=ENSG00000251562	feature_id[9].value > threshold=5.94462776184082
node_5265: feature_name=ENSG00000122026	feature_id[29].value <= threshold=3.212163805961609
node_5266: feature_name=ENSG00000205542	feature_id[32].value > threshold=3.2696425914764404
Class: never
Rules_7	passed counts:371
node_0: feature_name=ENSG00000228253	feature_id[0].value <= threshold=1.6594613790512085
node_1: feature_name=ENSG00000251562	feature_id[9].value > threshold=5.841836214065552
node_3621: feature_name=ENSG00000171223	feature_id[27].value > threshold=1.104478359222412
node_4415: feature_name=ENSG00000166710	feature_id[16].value > threshold=4.464627504348755
node_4707: feature_name=ENSG00000161055	feature_id[15].value <= threshold=0.6429499685764313
node_4708: feature_name=ENSG00000171223	feature_id[27].value > threshold=2.02018666267395
node_4966: feature_name=ENSG00000204525	feature_id[7].value <= threshold=3.6312336921691895
node_4967: feature_name=ENSG00000168484	feature_id[3].value <= threshold=1.4940065741539001
node_4968: feature_name=ENSG00000019582	feature_id[20].value <= threshold=4.496445894241333
node_4969: feature_name=ENSG00000165949	feature_id[25].value <= threshold=3.7908270359039307
node_4970: feature_name=ENSG00000148346	feature_id[39].value <= threshold=2.0714882016181946
node_4971: feature_name=ENSG00000279483	feature_id[1].value <= threshold=1.7833465933799744
node_4972: feature_name=ENSG00000212907	feature_id[6].value <= threshold=2.8840839862823486
node_4973: feature_name=ENSG00000198502	feature_id[17].value <= threshold=3.2677818536758423
node_4974: feature_name=ENSG00000123416	feature_id[33].value <= threshold=3.4987075328826904
node_4975: feature_name=ENSG00000204525	feature_id[7].value <= threshold=3.6304938793182373
node_4976: feature_name=ENSG00000161055	feature_id[15].value <= threshold=0.6391582787036896
node_4977: feature_name=ENSG00000185201	feature_id[30].value <= threshold=3.72113299369812
node_4978: feature_name=ENSG00000265972	feature_id[13].value <= threshold=3.739294409751892
node_4979: feature_name=ENSG00000129824	feature_id[12].value <= threshold=1.0927847623825073
node_4980: feature_name=ENSG00000198763	feature_id[35].value > threshold=1.9034000039100647
node_4998: feature_name=ENSG00000152583	feature_id[28].value <= threshold=4.294375658035278
node_4999: feature_name=ENSG00000206503	feature_id[38].value > threshold=3.0525213479995728
node_5031: feature_name=ENSG00000130208	feature_id[18].value <= threshold=2.0806556940078735
node_5032: feature_name=ENSG00000171223	feature_id[27].value > threshold=2.1463223695755005
Class: never
Rules_8	passed counts:367
node_0: feature_name=ENSG00000228253	feature_id[0].value <= threshold=1.6594613790512085
node_1: feature_name=ENSG00000251562	feature_id[9].value <= threshold=5.841836214065552
node_2: feature_name=ENSG00000148346	feature_id[39].value <= threshold=1.4960952401161194
node_3: feature_name=ENSG00000197728	feature_id[5].value <= threshold=3.4978387355804443
node_4: feature_name=ENSG00000279483	feature_id[1].value <= threshold=1.6767359972000122
node_5: feature_name=ENSG00000229117	feature_id[4].value <= threshold=3.96041476726532
node_6: feature_name=ENSG00000168484	feature_id[3].value <= threshold=1.4968228340148926
node_7: feature_name=ENSG00000149021	feature_id[11].value > threshold=0.047815095633268356
node_1029: feature_name=ENSG00000148346	feature_id[39].value <= threshold=0.8887037038803101
node_1030: feature_name=ENSG00000228253	feature_id[0].value <= threshold=1.3678370118141174
node_1031: feature_name=ENSG00000161055	feature_id[15].value <= threshold=0.05515801161527634
node_1032: feature_name=ENSG00000168484	feature_id[3].value <= threshold=1.146439015865326
node_1033: feature_name=ENSG00000130208	feature_id[18].value <= threshold=1.908113181591034
node_1034: feature_name=ENSG00000122026	feature_id[29].value > threshold=1.4262662529945374
node_1050: feature_name=ENSG00000198502	feature_id[17].value <= threshold=3.222144603729248
node_1051: feature_name=ENSG00000168484	feature_id[3].value <= threshold=0.767807275056839
node_1052: feature_name=ENSG00000171223	feature_id[27].value > threshold=1.5398011803627014
node_1082: feature_name=ENSG00000170345	feature_id[36].value <= threshold=3.778496265411377
node_1083: feature_name=ENSG00000087086	feature_id[2].value <= threshold=4.987549066543579
node_1084: feature_name=ENSG00000205542	feature_id[32].value <= threshold=6.037515163421631
node_1085: feature_name=ENSG00000129824	feature_id[12].value <= threshold=2.7055743932724
node_1086: feature_name=ENSG00000229807	feature_id[8].value <= threshold=2.201864719390869
node_1087: feature_name=ENSG00000127528	feature_id[31].value <= threshold=2.26829993724823
node_1088: feature_name=ENSG00000168497	feature_id[19].value <= threshold=3.6025004386901855
Class: never
Rules_9	passed counts:359
node_0: feature_name=ENSG00000228253	feature_id[0].value <= threshold=1.6594613790512085
node_1: feature_name=ENSG00000251562	feature_id[9].value > threshold=5.841836214065552
node_3621: feature_name=ENSG00000171223	feature_id[27].value > threshold=1.104478359222412
node_4415: feature_name=ENSG00000166710	feature_id[16].value > threshold=4.464627504348755
node_4707: feature_name=ENSG00000161055	feature_id[15].value > threshold=0.6429499685764313
node_5309: feature_name=ENSG00000148346	feature_id[39].value <= threshold=2.2517813444137573
node_5310: feature_name=ENSG00000212907	feature_id[6].value <= threshold=3.2109322547912598
node_5311: feature_name=ENSG00000244734	feature_id[22].value <= threshold=0.37741129100322723
node_5312: feature_name=ENSG00000228253	feature_id[0].value <= threshold=1.6125190258026123
node_5313: feature_name=ENSG00000168484	feature_id[3].value <= threshold=3.592155337333679
node_5314: feature_name=ENSG00000152583	feature_id[28].value <= threshold=4.403414249420166
node_5315: feature_name=ENSG00000212907	feature_id[6].value <= threshold=2.780937433242798
node_5316: feature_name=ENSG00000198502	feature_id[17].value <= threshold=2.6509019136428833
node_5317: feature_name=ENSG00000205542	feature_id[32].value > threshold=2.0661462545394897
node_5321: feature_name=ENSG00000198840	feature_id[23].value > threshold=3.0882980823516846
node_5341: feature_name=ENSG00000198840	feature_id[23].value > threshold=3.0889800786972046
node_5343: feature_name=ENSG00000265972	feature_id[13].value <= threshold=3.596835732460022
node_5344: feature_name=ENSG00000149021	feature_id[11].value <= threshold=3.3683254718780518
node_5345: feature_name=ENSG00000123416	feature_id[33].value <= threshold=2.7936753034591675
node_5346: feature_name=ENSG00000197728	feature_id[5].value <= threshold=2.691985845565796
Class: never
Rules_10	passed counts:350
node_0: feature_name=ENSG00000228253	feature_id[0].value <= threshold=1.6594613790512085
node_1: feature_name=ENSG00000251562	feature_id[9].value > threshold=5.841836214065552
node_3621: feature_name=ENSG00000171223	feature_id[27].value > threshold=1.104478359222412
node_4415: feature_name=ENSG00000166710	feature_id[16].value <= threshold=4.464627504348755
node_4416: feature_name=ENSG00000279483	feature_id[1].value <= threshold=2.002398669719696
node_4417: feature_name=ENSG00000148346	feature_id[39].value <= threshold=1.7287120819091797
node_4418: feature_name=ENSG00000168484	feature_id[3].value <= threshold=1.7887037992477417
node_4419: feature_name=ENSG00000244734	feature_id[22].value <= threshold=0.6368436217308044
node_4420: feature_name=ENSG00000149021	feature_id[11].value > threshold=0.5893829464912415
node_4522: feature_name=ENSG00000127528	feature_id[31].value <= threshold=3.591188669204712
node_4523: feature_name=ENSG00000198763	feature_id[35].value <= threshold=4.849575042724609
node_4524: feature_name=ENSG00000120129	feature_id[37].value <= threshold=2.55385422706604
node_4525: feature_name=ENSG00000171223	feature_id[27].value > threshold=1.2431601881980896
node_4527: feature_name=ENSG00000229117	feature_id[4].value > threshold=1.6733723878860474
node_4533: feature_name=ENSG00000197728	feature_id[5].value <= threshold=2.909709334373474
node_4534: feature_name=ENSG00000228253	feature_id[0].value <= threshold=1.2247139811515808
node_4535: feature_name=ENSG00000127528	feature_id[31].value <= threshold=2.342527151107788
Class: never
Rules_11	passed counts:349
node_0: feature_name=ENSG00000228253	feature_id[0].value > threshold=1.6594613790512085
node_5408: feature_name=ENSG00000130208	feature_id[18].value <= threshold=0.90781569480896
node_5409: feature_name=ENSG00000185201	feature_id[30].value > threshold=2.9072329998016357
node_6953: feature_name=ENSG00000087086	feature_id[2].value <= threshold=3.1488418579101562
node_6954: feature_name=ENSG00000019582	feature_id[20].value > threshold=1.8765435814857483
node_7170: feature_name=ENSG00000197728	feature_id[5].value <= threshold=2.8735690116882324
node_7171: feature_name=ENSG00000165949	feature_id[25].value <= threshold=3.271673560142517
node_7172: feature_name=ENSG00000228253	feature_id[0].value <= threshold=3.3375768661499023
node_7173: feature_name=ENSG00000244734	feature_id[22].value <= threshold=0.3095720410346985
node_7174: feature_name=ENSG00000120129	feature_id[37].value <= threshold=4.1408851146698
node_7175: feature_name=ENSG00000087086	feature_id[2].value <= threshold=2.5779266357421875
node_7176: feature_name=ENSG00000269028	feature_id[24].value <= threshold=3.3853830099105835
node_7177: feature_name=ENSG00000127528	feature_id[31].value <= threshold=3.205575108528137
node_7178: feature_name=ENSG00000128016	feature_id[10].value <= threshold=4.238916397094727
node_7179: feature_name=ENSG00000204525	feature_id[7].value <= threshold=4.4424474239349365
node_7180: feature_name=ENSG00000129824	feature_id[12].value <= threshold=2.7787508964538574
node_7181: feature_name=ENSG00000206503	feature_id[38].value > threshold=1.91082763671875
node_7195: feature_name=ENSG00000170345	feature_id[36].value > threshold=0.9397006630897522
node_7235: feature_name=ENSG00000251562	feature_id[9].value <= threshold=5.981981515884399
node_7236: feature_name=ENSG00000170345	feature_id[36].value <= threshold=4.446316719055176
node_7237: feature_name=ENSG00000149021	feature_id[11].value <= threshold=2.817744493484497
node_7238: feature_name=ENSG00000166710	feature_id[16].value > threshold=3.3795593976974487
Class: never
Rules_12	passed counts:323
node_0: feature_name=ENSG00000228253	feature_id[0].value <= threshold=1.6594613790512085
node_1: feature_name=ENSG00000251562	feature_id[9].value <= threshold=5.841836214065552
node_2: feature_name=ENSG00000148346	feature_id[39].value <= threshold=1.4960952401161194
node_3: feature_name=ENSG00000197728	feature_id[5].value <= threshold=3.4978387355804443
node_4: feature_name=ENSG00000279483	feature_id[1].value <= threshold=1.6767359972000122
node_5: feature_name=ENSG00000229117	feature_id[4].value <= threshold=3.96041476726532
node_6: feature_name=ENSG00000168484	feature_id[3].value <= threshold=1.4968228340148926
node_7: feature_name=ENSG00000149021	feature_id[11].value <= threshold=0.047815095633268356
node_8: feature_name=ENSG00000198502	feature_id[17].value > threshold=0.8965714871883392
node_592: feature_name=ENSG00000171223	feature_id[27].value > threshold=1.4969618320465088
node_824: feature_name=ENSG00000269028	feature_id[24].value <= threshold=3.6925188302993774
node_825: feature_name=ENSG00000129824	feature_id[12].value <= threshold=0.4535902142524719
node_826: feature_name=ENSG00000197728	feature_id[5].value <= threshold=2.8953683376312256
node_827: feature_name=ENSG00000198502	feature_id[17].value <= threshold=2.7766356468200684
node_828: feature_name=ENSG00000170345	feature_id[36].value > threshold=0.21362100541591644
node_868: feature_name=ENSG00000168497	feature_id[19].value <= threshold=3.6064233779907227
node_869: feature_name=ENSG00000212907	feature_id[6].value <= threshold=1.6551786065101624
node_870: feature_name=ENSG00000115602	feature_id[21].value <= threshold=3.8959174156188965
node_871: feature_name=ENSG00000170345	feature_id[36].value <= threshold=4.911356449127197
node_872: feature_name=ENSG00000251562	feature_id[9].value <= threshold=5.8191118240356445
node_873: feature_name=ENSG00000185201	feature_id[30].value > threshold=0.26548150181770325
node_879: feature_name=ENSG00000165949	feature_id[25].value <= threshold=4.34073281288147
node_880: feature_name=ENSG00000128016	feature_id[10].value > threshold=0.26502692699432373
node_884: feature_name=ENSG00000161055	feature_id[15].value <= threshold=1.270871877670288
node_885: feature_name=ENSG00000019582	feature_id[20].value > threshold=1.0137749314308167
node_889: feature_name=ENSG00000251562	feature_id[9].value <= threshold=5.790841817855835
node_890: feature_name=ENSG00000171223	feature_id[27].value > threshold=1.7674394249916077
Class: never
Rules_13	passed counts:309
node_0: feature_name=ENSG00000228253	feature_id[0].value <= threshold=1.6594613790512085
node_1: feature_name=ENSG00000251562	feature_id[9].value <= threshold=5.841836214065552
node_2: feature_name=ENSG00000148346	feature_id[39].value <= threshold=1.4960952401161194
node_3: feature_name=ENSG00000197728	feature_id[5].value > threshold=3.4978387355804443
node_3395: feature_name=ENSG00000128016	feature_id[10].value > threshold=1.9357303977012634
node_3525: feature_name=ENSG00000198763	feature_id[35].value <= threshold=3.2730830907821655
node_3526: feature_name=ENSG00000279483	feature_id[1].value <= threshold=2.6625850200653076
node_3527: feature_name=ENSG00000142541	feature_id[26].value <= threshold=3.1592094898223877
Class: former
Rules_14	passed counts:301
node_0: feature_name=ENSG00000228253	feature_id[0].value > threshold=1.6594613790512085
node_5408: feature_name=ENSG00000130208	feature_id[18].value <= threshold=0.90781569480896
node_5409: feature_name=ENSG00000185201	feature_id[30].value <= threshold=2.9072329998016357
node_5410: feature_name=ENSG00000204389	feature_id[14].value <= threshold=2.160242795944214
node_5411: feature_name=ENSG00000087086	feature_id[2].value > threshold=2.3714746236801147
node_5829: feature_name=ENSG00000204525	feature_id[7].value > threshold=3.6259926557540894
node_6537: feature_name=ENSG00000128016	feature_id[10].value <= threshold=2.4715594053268433
node_6538: feature_name=ENSG00000165949	feature_id[25].value > threshold=3.035475730895996
node_6668: feature_name=ENSG00000123416	feature_id[33].value <= threshold=2.8387852907180786
node_6669: feature_name=ENSG00000171223	feature_id[27].value <= threshold=3.146449565887451
node_6670: feature_name=ENSG00000019582	feature_id[20].value <= threshold=5.213025093078613
node_6671: feature_name=ENSG00000152583	feature_id[28].value > threshold=1.0886021852493286
node_6687: feature_name=ENSG00000229807	feature_id[8].value <= threshold=1.6654724478721619
node_6688: feature_name=ENSG00000087086	feature_id[2].value <= threshold=4.803728818893433
node_6689: feature_name=ENSG00000265972	feature_id[13].value <= threshold=4.133756041526794
node_6690: feature_name=ENSG00000106211	feature_id[34].value <= threshold=2.184657573699951
node_6691: feature_name=ENSG00000269028	feature_id[24].value <= threshold=4.280913949012756
node_6692: feature_name=ENSG00000185201	feature_id[30].value <= threshold=2.9016761779785156
node_6693: feature_name=ENSG00000251562	feature_id[9].value <= threshold=6.978733539581299
node_6694: feature_name=ENSG00000205542	feature_id[32].value > threshold=1.6934403777122498
node_6700: feature_name=ENSG00000204525	feature_id[7].value > threshold=3.6377559900283813
node_6704: feature_name=ENSG00000168497	feature_id[19].value <= threshold=3.2522367238998413
node_6705: feature_name=ENSG00000166710	feature_id[16].value > threshold=4.675509452819824
node_6713: feature_name=ENSG00000149021	feature_id[11].value <= threshold=2.4692267179489136
node_6714: feature_name=ENSG00000251562	feature_id[9].value > threshold=2.7510868310928345
Class: active
Rules_15	passed counts:298
node_0: feature_name=ENSG00000228253	feature_id[0].value > threshold=1.6594613790512085
node_5408: feature_name=ENSG00000130208	feature_id[18].value <= threshold=0.90781569480896
node_5409: feature_name=ENSG00000185201	feature_id[30].value <= threshold=2.9072329998016357
node_5410: feature_name=ENSG00000204389	feature_id[14].value > threshold=2.160242795944214
node_6810: feature_name=ENSG00000087086	feature_id[2].value <= threshold=3.725667119026184
node_6811: feature_name=ENSG00000212907	feature_id[6].value > threshold=0.3449922502040863
node_6819: feature_name=ENSG00000123416	feature_id[33].value <= threshold=2.2575408220291138
node_6820: feature_name=ENSG00000269028	feature_id[24].value <= threshold=0.678243488073349
node_6821: feature_name=ENSG00000251562	feature_id[9].value > threshold=3.16616153717041
node_6831: feature_name=ENSG00000168484	feature_id[3].value <= threshold=3.220479726791382
node_6832: feature_name=ENSG00000197728	feature_id[5].value <= threshold=3.318547487258911
node_6833: feature_name=ENSG00000168484	feature_id[3].value <= threshold=1.2490670680999756
node_6834: feature_name=ENSG00000265972	feature_id[13].value <= threshold=4.1189491748809814
node_6835: feature_name=ENSG00000166710	feature_id[16].value <= threshold=5.3929057121276855
node_6836: feature_name=ENSG00000251562	feature_id[9].value > threshold=3.872218608856201
node_6848: feature_name=ENSG00000204389	feature_id[14].value > threshold=2.170098066329956
node_6852: feature_name=ENSG00000122026	feature_id[29].value <= threshold=2.602131724357605
node_6853: feature_name=ENSG00000115602	feature_id[21].value <= threshold=2.9919345378875732
node_6854: feature_name=ENSG00000228253	feature_id[0].value <= threshold=4.193838596343994
node_6855: feature_name=ENSG00000198840	feature_id[23].value > threshold=0.26564720273017883
node_6859: feature_name=ENSG00000168484	feature_id[3].value <= threshold=0.6640636324882507
Class: active
Rules_16	passed counts:297
node_0: feature_name=ENSG00000228253	feature_id[0].value <= threshold=1.6594613790512085
node_1: feature_name=ENSG00000251562	feature_id[9].value <= threshold=5.841836214065552
node_2: feature_name=ENSG00000148346	feature_id[39].value <= threshold=1.4960952401161194
node_3: feature_name=ENSG00000197728	feature_id[5].value <= threshold=3.4978387355804443
node_4: feature_name=ENSG00000279483	feature_id[1].value <= threshold=1.6767359972000122
node_5: feature_name=ENSG00000229117	feature_id[4].value <= threshold=3.96041476726532
node_6: feature_name=ENSG00000168484	feature_id[3].value > threshold=1.4968228340148926
node_1226: feature_name=ENSG00000229117	feature_id[4].value <= threshold=2.9957687854766846
node_1227: feature_name=ENSG00000197728	feature_id[5].value <= threshold=2.837269902229309
node_1228: feature_name=ENSG00000198502	feature_id[17].value <= threshold=2.7140291929244995
node_1229: feature_name=ENSG00000120129	feature_id[37].value > threshold=1.58731210231781
node_1277: feature_name=ENSG00000129824	feature_id[12].value <= threshold=0.3116369843482971
node_1278: feature_name=ENSG00000244734	feature_id[22].value <= threshold=1.9678522944450378
node_1279: feature_name=ENSG00000197728	feature_id[5].value <= threshold=2.0552343130111694
node_1280: feature_name=ENSG00000251562	feature_id[9].value <= threshold=5.813626289367676
node_1281: feature_name=ENSG00000170345	feature_id[36].value <= threshold=4.627124309539795
node_1282: feature_name=ENSG00000251562	feature_id[9].value > threshold=3.375036835670471
node_1296: feature_name=ENSG00000170345	feature_id[36].value <= threshold=4.251434564590454
node_1297: feature_name=ENSG00000269028	feature_id[24].value <= threshold=2.268460750579834
node_1298: feature_name=ENSG00000171223	feature_id[27].value <= threshold=3.650083065032959
node_1299: feature_name=ENSG00000198502	feature_id[17].value <= threshold=2.6616203784942627
node_1300: feature_name=ENSG00000265972	feature_id[13].value <= threshold=3.3851393461227417
node_1301: feature_name=ENSG00000019582	feature_id[20].value <= threshold=4.285060882568359
Class: never
Rules_17	passed counts:283
node_0: feature_name=ENSG00000228253	feature_id[0].value <= threshold=1.6594613790512085
node_1: feature_name=ENSG00000251562	feature_id[9].value <= threshold=5.841836214065552
node_2: feature_name=ENSG00000148346	feature_id[39].value <= threshold=1.4960952401161194
node_3: feature_name=ENSG00000197728	feature_id[5].value <= threshold=3.4978387355804443
node_4: feature_name=ENSG00000279483	feature_id[1].value <= threshold=1.6767359972000122
node_5: feature_name=ENSG00000229117	feature_id[4].value > threshold=3.96041476726532
node_1571: feature_name=ENSG00000198502	feature_id[17].value <= threshold=1.5783810019493103
node_1572: feature_name=ENSG00000229807	feature_id[8].value <= threshold=0.6787849068641663
node_1573: feature_name=ENSG00000130208	feature_id[18].value <= threshold=0.7031113803386688
node_1574: feature_name=ENSG00000129824	feature_id[12].value > threshold=1.8250241875648499
node_1736: feature_name=ENSG00000168484	feature_id[3].value <= threshold=0.5346365720033646
node_1737: feature_name=ENSG00000205542	feature_id[32].value > threshold=3.25522243976593
node_1739: feature_name=ENSG00000244734	feature_id[22].value <= threshold=1.2457508444786072
node_1740: feature_name=ENSG00000128016	feature_id[10].value <= threshold=3.653725743293762
node_1741: feature_name=ENSG00000171223	feature_id[27].value <= threshold=3.9829570055007935
node_1742: feature_name=ENSG00000229117	feature_id[4].value > threshold=3.963008761405945
node_1744: feature_name=ENSG00000161055	feature_id[15].value <= threshold=2.89126193523407
Class: never
Rules_18	passed counts:279
node_0: feature_name=ENSG00000228253	feature_id[0].value <= threshold=1.6594613790512085
node_1: feature_name=ENSG00000251562	feature_id[9].value <= threshold=5.841836214065552
node_2: feature_name=ENSG00000148346	feature_id[39].value > threshold=1.4960952401161194
node_3580: feature_name=ENSG00000142541	feature_id[26].value > threshold=3.318050980567932
node_3612: feature_name=ENSG00000129824	feature_id[12].value <= threshold=0.533135712146759
node_3613: feature_name=ENSG00000229117	feature_id[4].value <= threshold=3.830283284187317
node_3614: feature_name=ENSG00000149021	feature_id[11].value <= threshold=3.877407193183899
Class: former
Rules_19	passed counts:259
node_0: feature_name=ENSG00000228253	feature_id[0].value <= threshold=1.6594613790512085
node_1: feature_name=ENSG00000251562	feature_id[9].value <= threshold=5.841836214065552
node_2: feature_name=ENSG00000148346	feature_id[39].value <= threshold=1.4960952401161194
node_3: feature_name=ENSG00000197728	feature_id[5].value <= threshold=3.4978387355804443
node_4: feature_name=ENSG00000279483	feature_id[1].value <= threshold=1.6767359972000122
node_5: feature_name=ENSG00000229117	feature_id[4].value <= threshold=3.96041476726532
node_6: feature_name=ENSG00000168484	feature_id[3].value <= threshold=1.4968228340148926
node_7: feature_name=ENSG00000149021	feature_id[11].value <= threshold=0.047815095633268356
node_8: feature_name=ENSG00000198502	feature_id[17].value <= threshold=0.8965714871883392
node_9: feature_name=ENSG00000205542	feature_id[32].value <= threshold=5.0889732837677
node_10: feature_name=ENSG00000171223	feature_id[27].value > threshold=2.6019794940948486
node_386: feature_name=ENSG00000197728	feature_id[5].value <= threshold=3.1998902559280396
node_387: feature_name=ENSG00000204525	feature_id[7].value > threshold=3.024967908859253
node_455: feature_name=ENSG00000269028	feature_id[24].value <= threshold=3.7967822551727295
node_456: feature_name=ENSG00000168484	feature_id[3].value <= threshold=1.4672080874443054
node_457: feature_name=ENSG00000165949	feature_id[25].value <= threshold=3.551409125328064
node_458: feature_name=ENSG00000204525	feature_id[7].value <= threshold=4.751887083053589
node_459: feature_name=ENSG00000168484	feature_id[3].value <= threshold=0.7357932925224304
node_460: feature_name=ENSG00000244734	feature_id[22].value <= threshold=0.6324397623538971
node_461: feature_name=ENSG00000123416	feature_id[33].value <= threshold=3.152961492538452
node_462: feature_name=ENSG00000205542	feature_id[32].value <= threshold=4.708703279495239
Class: never
Rules_20	passed counts:244
node_0: feature_name=ENSG00000228253	feature_id[0].value <= threshold=1.6594613790512085
node_1: feature_name=ENSG00000251562	feature_id[9].value <= threshold=5.841836214065552
node_2: feature_name=ENSG00000148346	feature_id[39].value <= threshold=1.4960952401161194
node_3: feature_name=ENSG00000197728	feature_id[5].value <= threshold=3.4978387355804443
node_4: feature_name=ENSG00000279483	feature_id[1].value <= threshold=1.6767359972000122
node_5: feature_name=ENSG00000229117	feature_id[4].value <= threshold=3.96041476726532
node_6: feature_name=ENSG00000168484	feature_id[3].value <= threshold=1.4968228340148926
node_7: feature_name=ENSG00000149021	feature_id[11].value <= threshold=0.047815095633268356
node_8: feature_name=ENSG00000198502	feature_id[17].value <= threshold=0.8965714871883392
node_9: feature_name=ENSG00000205542	feature_id[32].value > threshold=5.0889732837677
node_521: feature_name=ENSG00000251562	feature_id[9].value <= threshold=5.375121355056763
node_522: feature_name=ENSG00000106211	feature_id[34].value <= threshold=3.92416775226593
node_523: feature_name=ENSG00000265972	feature_id[13].value <= threshold=2.850016951560974
node_524: feature_name=ENSG00000130208	feature_id[18].value <= threshold=1.5120434165000916
node_525: feature_name=ENSG00000152583	feature_id[28].value <= threshold=4.498708963394165
node_526: feature_name=ENSG00000198763	feature_id[35].value <= threshold=3.681077241897583
node_527: feature_name=ENSG00000279483	feature_id[1].value <= threshold=1.322568953037262
Class: never
Rules_21	passed counts:238
node_0: feature_name=ENSG00000228253	feature_id[0].value <= threshold=1.6594613790512085
node_1: feature_name=ENSG00000251562	feature_id[9].value > threshold=5.841836214065552
node_3621: feature_name=ENSG00000171223	feature_id[27].value <= threshold=1.104478359222412
node_3622: feature_name=ENSG00000161055	feature_id[15].value <= threshold=0.9431081414222717
node_3623: feature_name=ENSG00000019582	feature_id[20].value <= threshold=4.802504062652588
node_3624: feature_name=ENSG00000265972	feature_id[13].value <= threshold=3.1057599782943726
node_3625: feature_name=ENSG00000115602	feature_id[21].value <= threshold=1.294201135635376
node_3626: feature_name=ENSG00000148346	feature_id[39].value <= threshold=1.5916447639465332
node_3627: feature_name=ENSG00000197728	feature_id[5].value <= threshold=2.234685182571411
node_3628: feature_name=ENSG00000229807	feature_id[8].value > threshold=0.28090962767601013
node_3870: feature_name=ENSG00000149021	feature_id[11].value <= threshold=1.91862952709198
node_3871: feature_name=ENSG00000106211	feature_id[34].value <= threshold=2.522662401199341
node_3872: feature_name=ENSG00000019582	feature_id[20].value <= threshold=4.774399518966675
node_3873: feature_name=ENSG00000229117	feature_id[4].value <= threshold=2.5710333585739136
Class: never
Rules_22	passed counts:236
node_0: feature_name=ENSG00000228253	feature_id[0].value <= threshold=1.6594613790512085
node_1: feature_name=ENSG00000251562	feature_id[9].value <= threshold=5.841836214065552
node_2: feature_name=ENSG00000148346	feature_id[39].value <= threshold=1.4960952401161194
node_3: feature_name=ENSG00000197728	feature_id[5].value <= threshold=3.4978387355804443
node_4: feature_name=ENSG00000279483	feature_id[1].value > threshold=1.6767359972000122
node_1926: feature_name=ENSG00000130208	feature_id[18].value <= threshold=0.13036727905273438
node_1927: feature_name=ENSG00000123416	feature_id[33].value <= threshold=1.7434906363487244
node_1928: feature_name=ENSG00000185201	feature_id[30].value > threshold=3.059474229812622
node_2464: feature_name=ENSG00000128016	feature_id[10].value <= threshold=3.5274126529693604
node_2465: feature_name=ENSG00000165949	feature_id[25].value <= threshold=3.368708372116089
node_2466: feature_name=ENSG00000251562	feature_id[9].value <= threshold=5.282812118530273
node_2467: feature_name=ENSG00000166710	feature_id[16].value <= threshold=4.331044435501099
node_2468: feature_name=ENSG00000120129	feature_id[37].value <= threshold=4.0329461097717285
node_2469: feature_name=ENSG00000205542	feature_id[32].value <= threshold=4.581913471221924
node_2470: feature_name=ENSG00000198502	feature_id[17].value <= threshold=2.809223175048828
node_2471: feature_name=ENSG00000166710	feature_id[16].value > threshold=3.2566336393356323
node_2479: feature_name=ENSG00000149021	feature_id[11].value <= threshold=2.804144263267517
node_2480: feature_name=ENSG00000185201	feature_id[30].value <= threshold=4.363526344299316
node_2481: feature_name=ENSG00000205542	feature_id[32].value > threshold=1.8016303777694702
node_2487: feature_name=ENSG00000170345	feature_id[36].value <= threshold=3.7210898399353027
node_2488: feature_name=ENSG00000128016	feature_id[10].value <= threshold=3.4311245679855347
node_2489: feature_name=ENSG00000122026	feature_id[29].value > threshold=1.4377152919769287
node_2497: feature_name=ENSG00000127528	feature_id[31].value <= threshold=2.877530813217163
node_2498: feature_name=ENSG00000205542	feature_id[32].value > threshold=2.023869037628174
node_2502: feature_name=ENSG00000166710	feature_id[16].value <= threshold=4.289522171020508
node_2503: feature_name=ENSG00000127528	feature_id[31].value <= threshold=2.4740058183670044
Class: never
Rules_23	passed counts:229
node_0: feature_name=ENSG00000228253	feature_id[0].value <= threshold=1.6594613790512085
node_1: feature_name=ENSG00000251562	feature_id[9].value <= threshold=5.841836214065552
node_2: feature_name=ENSG00000148346	feature_id[39].value <= threshold=1.4960952401161194
node_3: feature_name=ENSG00000197728	feature_id[5].value <= threshold=3.4978387355804443
node_4: feature_name=ENSG00000279483	feature_id[1].value > threshold=1.6767359972000122
node_1926: feature_name=ENSG00000130208	feature_id[18].value <= threshold=0.13036727905273438
node_1927: feature_name=ENSG00000123416	feature_id[33].value > threshold=1.7434906363487244
node_2861: feature_name=ENSG00000204525	feature_id[7].value <= threshold=4.504343748092651
node_2862: feature_name=ENSG00000128016	feature_id[10].value <= threshold=3.7893956899642944
node_2863: feature_name=ENSG00000229117	feature_id[4].value <= threshold=4.342362403869629
node_2864: feature_name=ENSG00000198840	feature_id[23].value > threshold=1.326865792274475
node_2976: feature_name=ENSG00000185201	feature_id[30].value <= threshold=4.412967681884766
node_2977: feature_name=ENSG00000197728	feature_id[5].value <= threshold=2.5584863424301147
node_2978: feature_name=ENSG00000087086	feature_id[2].value <= threshold=3.733258605003357
node_2979: feature_name=ENSG00000244734	feature_id[22].value <= threshold=0.3426502048969269
node_2980: feature_name=ENSG00000229807	feature_id[8].value <= threshold=2.3935368061065674
node_2981: feature_name=ENSG00000127528	feature_id[31].value <= threshold=3.854619026184082
node_2982: feature_name=ENSG00000251562	feature_id[9].value <= threshold=4.973723888397217
node_2983: feature_name=ENSG00000265972	feature_id[13].value <= threshold=4.155688047409058
node_2984: feature_name=ENSG00000120129	feature_id[37].value <= threshold=3.8258553743362427
node_2985: feature_name=ENSG00000229807	feature_id[8].value <= threshold=1.8464910984039307
node_2986: feature_name=ENSG00000197728	feature_id[5].value <= threshold=2.3763155937194824
node_2987: feature_name=ENSG00000279483	feature_id[1].value <= threshold=3.8890048265457153
node_2988: feature_name=ENSG00000165949	feature_id[25].value <= threshold=3.37301504611969
node_2989: feature_name=ENSG00000205542	feature_id[32].value <= threshold=4.586699724197388
node_2990: feature_name=ENSG00000198763	feature_id[35].value <= threshold=2.8095051050186157
Class: never
Rules_24	passed counts:200
node_0: feature_name=ENSG00000228253	feature_id[0].value <= threshold=1.6594613790512085
node_1: feature_name=ENSG00000251562	feature_id[9].value <= threshold=5.841836214065552
node_2: feature_name=ENSG00000148346	feature_id[39].value <= threshold=1.4960952401161194
node_3: feature_name=ENSG00000197728	feature_id[5].value <= threshold=3.4978387355804443
node_4: feature_name=ENSG00000279483	feature_id[1].value <= threshold=1.6767359972000122
node_5: feature_name=ENSG00000229117	feature_id[4].value <= threshold=3.96041476726532
node_6: feature_name=ENSG00000168484	feature_id[3].value <= threshold=1.4968228340148926
node_7: feature_name=ENSG00000149021	feature_id[11].value <= threshold=0.047815095633268356
node_8: feature_name=ENSG00000198502	feature_id[17].value <= threshold=0.8965714871883392
node_9: feature_name=ENSG00000205542	feature_id[32].value <= threshold=5.0889732837677
node_10: feature_name=ENSG00000171223	feature_id[27].value <= threshold=2.6019794940948486
node_11: feature_name=ENSG00000269028	feature_id[24].value > threshold=0.42852821946144104
node_301: feature_name=ENSG00000269028	feature_id[24].value <= threshold=3.641703724861145
node_302: feature_name=ENSG00000087086	feature_id[2].value <= threshold=3.514855742454529
node_303: feature_name=ENSG00000197728	feature_id[5].value <= threshold=3.447395920753479
node_304: feature_name=ENSG00000204389	feature_id[14].value <= threshold=3.411394953727722
node_305: feature_name=ENSG00000165949	feature_id[25].value <= threshold=3.8255529403686523
node_306: feature_name=ENSG00000123416	feature_id[33].value <= threshold=2.766083002090454
node_307: feature_name=ENSG00000251562	feature_id[9].value <= threshold=5.8240766525268555
node_308: feature_name=ENSG00000251562	feature_id[9].value > threshold=3.554877519607544
node_320: feature_name=ENSG00000106211	feature_id[34].value <= threshold=2.632134437561035
node_321: feature_name=ENSG00000205542	feature_id[32].value <= threshold=4.928171873092651
node_322: feature_name=ENSG00000269028	feature_id[24].value <= threshold=3.2378827333450317
node_323: feature_name=ENSG00000165949	feature_id[25].value <= threshold=3.6160019636154175
Class: never
Rules_25	passed counts:185
node_0: feature_name=ENSG00000228253	feature_id[0].value > threshold=1.6594613790512085
node_5408: feature_name=ENSG00000130208	feature_id[18].value <= threshold=0.90781569480896
node_5409: feature_name=ENSG00000185201	feature_id[30].value > threshold=2.9072329998016357
node_6953: feature_name=ENSG00000087086	feature_id[2].value > threshold=3.1488418579101562
node_7589: feature_name=ENSG00000265972	feature_id[13].value > threshold=2.6500136852264404
node_7889: feature_name=ENSG00000168484	feature_id[3].value <= threshold=1.3447507619857788
node_7890: feature_name=ENSG00000197728	feature_id[5].value <= threshold=3.042621612548828
node_7891: feature_name=ENSG00000204525	feature_id[7].value <= threshold=3.798153281211853
node_7892: feature_name=ENSG00000228253	feature_id[0].value > threshold=1.7779248356819153
node_7896: feature_name=ENSG00000165949	feature_id[25].value > threshold=1.389281690120697
node_7900: feature_name=ENSG00000198763	feature_id[35].value <= threshold=3.846094489097595
node_7901: feature_name=ENSG00000205542	feature_id[32].value > threshold=3.1038687229156494
node_7917: feature_name=ENSG00000279483	feature_id[1].value <= threshold=4.336169242858887
node_7918: feature_name=ENSG00000129824	feature_id[12].value <= threshold=2.6056911945343018
node_7919: feature_name=ENSG00000168484	feature_id[3].value <= threshold=1.3004624247550964
Class: former
Rules_26	passed counts:184
node_0: feature_name=ENSG00000228253	feature_id[0].value > threshold=1.6594613790512085
node_5408: feature_name=ENSG00000130208	feature_id[18].value <= threshold=0.90781569480896
node_5409: feature_name=ENSG00000185201	feature_id[30].value > threshold=2.9072329998016357
node_6953: feature_name=ENSG00000087086	feature_id[2].value <= threshold=3.1488418579101562
node_6954: feature_name=ENSG00000019582	feature_id[20].value <= threshold=1.8765435814857483
node_6955: feature_name=ENSG00000170345	feature_id[36].value <= threshold=1.3118965029716492
node_6956: feature_name=ENSG00000168484	feature_id[3].value <= threshold=0.8221804201602936
node_6957: feature_name=ENSG00000123416	feature_id[33].value <= threshold=1.9314716458320618
node_6958: feature_name=ENSG00000197728	feature_id[5].value <= threshold=2.4830915927886963
node_6959: feature_name=ENSG00000269028	feature_id[24].value <= threshold=1.6521475315093994
node_6960: feature_name=ENSG00000229117	feature_id[4].value <= threshold=2.6879161596298218
node_6961: feature_name=ENSG00000229807	feature_id[8].value <= threshold=0.6945972442626953
node_6962: feature_name=ENSG00000122026	feature_id[29].value <= threshold=3.048846483230591
node_6963: feature_name=ENSG00000212907	feature_id[6].value <= threshold=4.765516519546509
node_6964: feature_name=ENSG00000228253	feature_id[0].value > threshold=1.7130919694900513
node_6966: feature_name=ENSG00000204525	feature_id[7].value > threshold=1.3281005322933197
node_6968: feature_name=ENSG00000130208	feature_id[18].value <= threshold=0.8669765293598175
node_6969: feature_name=ENSG00000087086	feature_id[2].value > threshold=1.5687865018844604
node_6975: feature_name=ENSG00000130208	feature_id[18].value <= threshold=0.36992087960243225
node_6976: feature_name=ENSG00000161055	feature_id[15].value <= threshold=2.6726396083831787
node_6977: feature_name=ENSG00000106211	feature_id[34].value <= threshold=2.622238039970398
node_6978: feature_name=ENSG00000087086	feature_id[2].value <= threshold=3.114468216896057
Class: active
Rules_27	passed counts:183
node_0: feature_name=ENSG00000228253	feature_id[0].value <= threshold=1.6594613790512085
node_1: feature_name=ENSG00000251562	feature_id[9].value <= threshold=5.841836214065552
node_2: feature_name=ENSG00000148346	feature_id[39].value <= threshold=1.4960952401161194
node_3: feature_name=ENSG00000197728	feature_id[5].value <= threshold=3.4978387355804443
node_4: feature_name=ENSG00000279483	feature_id[1].value > threshold=1.6767359972000122
node_1926: feature_name=ENSG00000130208	feature_id[18].value <= threshold=0.13036727905273438
node_1927: feature_name=ENSG00000123416	feature_id[33].value <= threshold=1.7434906363487244
node_1928: feature_name=ENSG00000185201	feature_id[30].value <= threshold=3.059474229812622
node_1929: feature_name=ENSG00000122026	feature_id[29].value <= threshold=2.6536409854888916
node_1930: feature_name=ENSG00000166710	feature_id[16].value > threshold=4.695509433746338
node_2198: feature_name=ENSG00000128016	feature_id[10].value <= threshold=2.447928309440613
node_2199: feature_name=ENSG00000106211	feature_id[34].value <= threshold=3.2552000284194946
node_2200: feature_name=ENSG00000087086	feature_id[2].value > threshold=1.943045198917389
node_2220: feature_name=ENSG00000142541	feature_id[26].value <= threshold=2.5167163610458374
node_2221: feature_name=ENSG00000279483	feature_id[1].value <= threshold=4.172957420349121
node_2222: feature_name=ENSG00000198840	feature_id[23].value <= threshold=3.2429325580596924
node_2223: feature_name=ENSG00000206503	feature_id[38].value > threshold=0.7784081101417542
node_2225: feature_name=ENSG00000204389	feature_id[14].value <= threshold=3.8006101846694946
node_2226: feature_name=ENSG00000149021	feature_id[11].value <= threshold=2.314160466194153
node_2227: feature_name=ENSG00000152583	feature_id[28].value > threshold=2.1268985271453857
node_2243: feature_name=ENSG00000229117	feature_id[4].value <= threshold=3.226253867149353
node_2244: feature_name=ENSG00000265972	feature_id[13].value <= threshold=4.118659853935242
node_2245: feature_name=ENSG00000170345	feature_id[36].value <= threshold=2.2613954544067383
node_2246: feature_name=ENSG00000168497	feature_id[19].value <= threshold=3.4311732053756714
node_2247: feature_name=ENSG00000168484	feature_id[3].value <= threshold=3.114322304725647
Class: active
Rules_28	passed counts:173
node_0: feature_name=ENSG00000228253	feature_id[0].value > threshold=1.6594613790512085
node_5408: feature_name=ENSG00000130208	feature_id[18].value <= threshold=0.90781569480896
node_5409: feature_name=ENSG00000185201	feature_id[30].value > threshold=2.9072329998016357
node_6953: feature_name=ENSG00000087086	feature_id[2].value <= threshold=3.1488418579101562
node_6954: feature_name=ENSG00000019582	feature_id[20].value > threshold=1.8765435814857483
node_7170: feature_name=ENSG00000197728	feature_id[5].value <= threshold=2.8735690116882324
node_7171: feature_name=ENSG00000165949	feature_id[25].value <= threshold=3.271673560142517
node_7172: feature_name=ENSG00000228253	feature_id[0].value <= threshold=3.3375768661499023
node_7173: feature_name=ENSG00000244734	feature_id[22].value <= threshold=0.3095720410346985
node_7174: feature_name=ENSG00000120129	feature_id[37].value <= threshold=4.1408851146698
node_7175: feature_name=ENSG00000087086	feature_id[2].value <= threshold=2.5779266357421875
node_7176: feature_name=ENSG00000269028	feature_id[24].value <= threshold=3.3853830099105835
node_7177: feature_name=ENSG00000127528	feature_id[31].value <= threshold=3.205575108528137
node_7178: feature_name=ENSG00000128016	feature_id[10].value <= threshold=4.238916397094727
node_7179: feature_name=ENSG00000204525	feature_id[7].value <= threshold=4.4424474239349365
node_7180: feature_name=ENSG00000129824	feature_id[12].value <= threshold=2.7787508964538574
node_7181: feature_name=ENSG00000206503	feature_id[38].value > threshold=1.91082763671875
node_7195: feature_name=ENSG00000170345	feature_id[36].value <= threshold=0.9397006630897522
node_7196: feature_name=ENSG00000120129	feature_id[37].value <= threshold=3.2013036012649536
node_7197: feature_name=ENSG00000170345	feature_id[36].value <= threshold=0.7494303286075592
node_7198: feature_name=ENSG00000128016	feature_id[10].value <= threshold=3.855600118637085
node_7199: feature_name=ENSG00000087086	feature_id[2].value <= threshold=2.491927742958069
node_7200: feature_name=ENSG00000198840	feature_id[23].value <= threshold=4.11254358291626
node_7201: feature_name=ENSG00000229117	feature_id[4].value <= threshold=1.9519051313400269
node_7202: feature_name=ENSG00000198840	feature_id[23].value <= threshold=3.314876675605774
Class: never
Rules_29	passed counts:171
node_0: feature_name=ENSG00000228253	feature_id[0].value <= threshold=1.6594613790512085
node_1: feature_name=ENSG00000251562	feature_id[9].value > threshold=5.841836214065552
node_3621: feature_name=ENSG00000171223	feature_id[27].value > threshold=1.104478359222412
node_4415: feature_name=ENSG00000166710	feature_id[16].value > threshold=4.464627504348755
node_4707: feature_name=ENSG00000161055	feature_id[15].value <= threshold=0.6429499685764313
node_4708: feature_name=ENSG00000171223	feature_id[27].value > threshold=2.02018666267395
node_4966: feature_name=ENSG00000204525	feature_id[7].value <= threshold=3.6312336921691895
node_4967: feature_name=ENSG00000168484	feature_id[3].value <= threshold=1.4940065741539001
node_4968: feature_name=ENSG00000019582	feature_id[20].value <= threshold=4.496445894241333
node_4969: feature_name=ENSG00000165949	feature_id[25].value <= threshold=3.7908270359039307
node_4970: feature_name=ENSG00000148346	feature_id[39].value <= threshold=2.0714882016181946
node_4971: feature_name=ENSG00000279483	feature_id[1].value <= threshold=1.7833465933799744
node_4972: feature_name=ENSG00000212907	feature_id[6].value <= threshold=2.8840839862823486
node_4973: feature_name=ENSG00000198502	feature_id[17].value <= threshold=3.2677818536758423
node_4974: feature_name=ENSG00000123416	feature_id[33].value <= threshold=3.4987075328826904
node_4975: feature_name=ENSG00000204525	feature_id[7].value <= threshold=3.6304938793182373
node_4976: feature_name=ENSG00000161055	feature_id[15].value <= threshold=0.6391582787036896
node_4977: feature_name=ENSG00000185201	feature_id[30].value <= threshold=3.72113299369812
node_4978: feature_name=ENSG00000265972	feature_id[13].value <= threshold=3.739294409751892
node_4979: feature_name=ENSG00000129824	feature_id[12].value <= threshold=1.0927847623825073
node_4980: feature_name=ENSG00000198763	feature_id[35].value > threshold=1.9034000039100647
node_4998: feature_name=ENSG00000152583	feature_id[28].value <= threshold=4.294375658035278
node_4999: feature_name=ENSG00000206503	feature_id[38].value <= threshold=3.0525213479995728
node_5000: feature_name=ENSG00000206503	feature_id[38].value <= threshold=3.05007541179657
node_5001: feature_name=ENSG00000168497	feature_id[19].value <= threshold=3.1618123054504395
node_5002: feature_name=ENSG00000265972	feature_id[13].value <= threshold=3.4036096334457397
node_5003: feature_name=ENSG00000228253	feature_id[0].value <= threshold=1.0497728884220123
node_5004: feature_name=ENSG00000115602	feature_id[21].value <= threshold=3.0651386976242065
node_5005: feature_name=ENSG00000205542	feature_id[32].value <= threshold=5.456594228744507
node_5006: feature_name=ENSG00000123416	feature_id[33].value <= threshold=2.902706503868103
node_5007: feature_name=ENSG00000127528	feature_id[31].value <= threshold=2.2180804014205933
Class: never
Rules_30	passed counts:165
node_0: feature_name=ENSG00000228253	feature_id[0].value > threshold=1.6594613790512085
node_5408: feature_name=ENSG00000130208	feature_id[18].value <= threshold=0.90781569480896
node_5409: feature_name=ENSG00000185201	feature_id[30].value > threshold=2.9072329998016357
node_6953: feature_name=ENSG00000087086	feature_id[2].value <= threshold=3.1488418579101562
node_6954: feature_name=ENSG00000019582	feature_id[20].value > threshold=1.8765435814857483
node_7170: feature_name=ENSG00000197728	feature_id[5].value <= threshold=2.8735690116882324
node_7171: feature_name=ENSG00000165949	feature_id[25].value > threshold=3.271673560142517
node_7399: feature_name=ENSG00000152583	feature_id[28].value <= threshold=1.6749353408813477
node_7400: feature_name=ENSG00000019582	feature_id[20].value > threshold=3.048773765563965
node_7412: feature_name=ENSG00000127528	feature_id[31].value <= threshold=3.330801010131836
node_7413: feature_name=ENSG00000269028	feature_id[24].value <= threshold=1.1787769794464111
node_7414: feature_name=ENSG00000251562	feature_id[9].value <= threshold=6.306621789932251
node_7415: feature_name=ENSG00000198502	feature_id[17].value <= threshold=3.372189521789551
node_7416: feature_name=ENSG00000165949	feature_id[25].value <= threshold=4.416851282119751
Class: never
Rules_31	passed counts:160
node_0: feature_name=ENSG00000228253	feature_id[0].value <= threshold=1.6594613790512085
node_1: feature_name=ENSG00000251562	feature_id[9].value > threshold=5.841836214065552
node_3621: feature_name=ENSG00000171223	feature_id[27].value <= threshold=1.104478359222412
node_3622: feature_name=ENSG00000161055	feature_id[15].value <= threshold=0.9431081414222717
node_3623: feature_name=ENSG00000019582	feature_id[20].value <= threshold=4.802504062652588
node_3624: feature_name=ENSG00000265972	feature_id[13].value <= threshold=3.1057599782943726
node_3625: feature_name=ENSG00000115602	feature_id[21].value <= threshold=1.294201135635376
node_3626: feature_name=ENSG00000148346	feature_id[39].value <= threshold=1.5916447639465332
node_3627: feature_name=ENSG00000197728	feature_id[5].value <= threshold=2.234685182571411
node_3628: feature_name=ENSG00000229807	feature_id[8].value <= threshold=0.28090962767601013
node_3629: feature_name=ENSG00000165949	feature_id[25].value <= threshold=3.832887649536133
node_3630: feature_name=ENSG00000168484	feature_id[3].value <= threshold=3.3824622631073
node_3631: feature_name=ENSG00000168484	feature_id[3].value <= threshold=1.4586776494979858
node_3632: feature_name=ENSG00000251562	feature_id[9].value > threshold=6.04911208152771
node_3676: feature_name=ENSG00000106211	feature_id[34].value <= threshold=3.713458299636841
node_3677: feature_name=ENSG00000168497	feature_id[19].value <= threshold=2.6665303707122803
node_3678: feature_name=ENSG00000152583	feature_id[28].value <= threshold=4.785220146179199
node_3679: feature_name=ENSG00000204389	feature_id[14].value <= threshold=4.455913543701172
node_3680: feature_name=ENSG00000229117	feature_id[4].value > threshold=2.816092014312744
node_3686: feature_name=ENSG00000229117	feature_id[4].value > threshold=2.8221380710601807
node_3688: feature_name=ENSG00000204525	feature_id[7].value <= threshold=4.454283952713013
node_3689: feature_name=ENSG00000165949	feature_id[25].value <= threshold=3.8149728775024414
node_3690: feature_name=ENSG00000130208	feature_id[18].value <= threshold=2.339319348335266
node_3691: feature_name=ENSG00000142541	feature_id[26].value > threshold=2.689328670501709
node_3707: feature_name=ENSG00000127528	feature_id[31].value <= threshold=2.978133797645569
node_3708: feature_name=ENSG00000128016	feature_id[10].value <= threshold=3.07555890083313
node_3709: feature_name=ENSG00000205542	feature_id[32].value > threshold=3.250388264656067
node_3713: feature_name=ENSG00000244734	feature_id[22].value <= threshold=1.0924932360649109
Class: never
Rules_32	passed counts:156
node_0: feature_name=ENSG00000228253	feature_id[0].value <= threshold=1.6594613790512085
node_1: feature_name=ENSG00000251562	feature_id[9].value > threshold=5.841836214065552
node_3621: feature_name=ENSG00000171223	feature_id[27].value > threshold=1.104478359222412
node_4415: feature_name=ENSG00000166710	feature_id[16].value > threshold=4.464627504348755
node_4707: feature_name=ENSG00000161055	feature_id[15].value <= threshold=0.6429499685764313
node_4708: feature_name=ENSG00000171223	feature_id[27].value > threshold=2.02018666267395
node_4966: feature_name=ENSG00000204525	feature_id[7].value > threshold=3.6312336921691895
node_5192: feature_name=ENSG00000212907	feature_id[6].value <= threshold=3.0172258615493774
node_5193: feature_name=ENSG00000229117	feature_id[4].value <= threshold=3.4751826524734497
node_5194: feature_name=ENSG00000165949	feature_id[25].value <= threshold=4.4413251876831055
node_5195: feature_name=ENSG00000279483	feature_id[1].value <= threshold=2.182848572731018
node_5196: feature_name=ENSG00000244734	feature_id[22].value <= threshold=1.367688238620758
node_5197: feature_name=ENSG00000265972	feature_id[13].value <= threshold=3.033473014831543
node_5198: feature_name=ENSG00000115602	feature_id[21].value > threshold=2.9250723123550415
node_5224: feature_name=ENSG00000142541	feature_id[26].value <= threshold=3.2142043113708496
node_5225: feature_name=ENSG00000251562	feature_id[9].value > threshold=5.8589677810668945
node_5227: feature_name=ENSG00000170345	feature_id[36].value <= threshold=4.845603942871094
node_5228: feature_name=ENSG00000171223	feature_id[27].value > threshold=2.0705413818359375
node_5232: feature_name=ENSG00000251562	feature_id[9].value > threshold=6.196900129318237
node_5238: feature_name=ENSG00000198763	feature_id[35].value <= threshold=3.601944923400879
Class: never
Rules_33	passed counts:156
node_0: feature_name=ENSG00000228253	feature_id[0].value <= threshold=1.6594613790512085
node_1: feature_name=ENSG00000251562	feature_id[9].value <= threshold=5.841836214065552
node_2: feature_name=ENSG00000148346	feature_id[39].value <= threshold=1.4960952401161194
node_3: feature_name=ENSG00000197728	feature_id[5].value <= threshold=3.4978387355804443
node_4: feature_name=ENSG00000279483	feature_id[1].value <= threshold=1.6767359972000122
node_5: feature_name=ENSG00000229117	feature_id[4].value <= threshold=3.96041476726532
node_6: feature_name=ENSG00000168484	feature_id[3].value <= threshold=1.4968228340148926
node_7: feature_name=ENSG00000149021	feature_id[11].value <= threshold=0.047815095633268356
node_8: feature_name=ENSG00000198502	feature_id[17].value <= threshold=0.8965714871883392
node_9: feature_name=ENSG00000205542	feature_id[32].value <= threshold=5.0889732837677
node_10: feature_name=ENSG00000171223	feature_id[27].value <= threshold=2.6019794940948486
node_11: feature_name=ENSG00000269028	feature_id[24].value <= threshold=0.42852821946144104
node_12: feature_name=ENSG00000251562	feature_id[9].value > threshold=4.766984462738037
node_110: feature_name=ENSG00000229807	feature_id[8].value > threshold=0.19463706016540527
node_270: feature_name=ENSG00000229117	feature_id[4].value <= threshold=3.4028537273406982
node_271: feature_name=ENSG00000244734	feature_id[22].value <= threshold=0.9853009879589081
node_272: feature_name=ENSG00000122026	feature_id[29].value <= threshold=3.823675751686096
node_273: feature_name=ENSG00000197728	feature_id[5].value <= threshold=2.6195151805877686
node_274: feature_name=ENSG00000087086	feature_id[2].value <= threshold=4.3839757442474365
node_275: feature_name=ENSG00000106211	feature_id[34].value <= threshold=3.427100896835327
Class: never
Rules_34	passed counts:148
node_0: feature_name=ENSG00000228253	feature_id[0].value <= threshold=1.6594613790512085
node_1: feature_name=ENSG00000251562	feature_id[9].value > threshold=5.841836214065552
node_3621: feature_name=ENSG00000171223	feature_id[27].value <= threshold=1.104478359222412
node_3622: feature_name=ENSG00000161055	feature_id[15].value <= threshold=0.9431081414222717
node_3623: feature_name=ENSG00000019582	feature_id[20].value <= threshold=4.802504062652588
node_3624: feature_name=ENSG00000265972	feature_id[13].value <= threshold=3.1057599782943726
node_3625: feature_name=ENSG00000115602	feature_id[21].value <= threshold=1.294201135635376
node_3626: feature_name=ENSG00000148346	feature_id[39].value <= threshold=1.5916447639465332
node_3627: feature_name=ENSG00000197728	feature_id[5].value <= threshold=2.234685182571411
node_3628: feature_name=ENSG00000229807	feature_id[8].value <= threshold=0.28090962767601013
node_3629: feature_name=ENSG00000165949	feature_id[25].value <= threshold=3.832887649536133
node_3630: feature_name=ENSG00000168484	feature_id[3].value <= threshold=3.3824622631073
node_3631: feature_name=ENSG00000168484	feature_id[3].value <= threshold=1.4586776494979858
node_3632: feature_name=ENSG00000251562	feature_id[9].value > threshold=6.04911208152771
node_3676: feature_name=ENSG00000106211	feature_id[34].value <= threshold=3.713458299636841
node_3677: feature_name=ENSG00000168497	feature_id[19].value <= threshold=2.6665303707122803
node_3678: feature_name=ENSG00000152583	feature_id[28].value <= threshold=4.785220146179199
node_3679: feature_name=ENSG00000204389	feature_id[14].value <= threshold=4.455913543701172
node_3680: feature_name=ENSG00000229117	feature_id[4].value <= threshold=2.816092014312744
node_3681: feature_name=ENSG00000198502	feature_id[17].value <= threshold=2.2608933448791504
Class: never
Rules_35	passed counts:147
node_0: feature_name=ENSG00000228253	feature_id[0].value <= threshold=1.6594613790512085
node_1: feature_name=ENSG00000251562	feature_id[9].value <= threshold=5.841836214065552
node_2: feature_name=ENSG00000148346	feature_id[39].value <= threshold=1.4960952401161194
node_3: feature_name=ENSG00000197728	feature_id[5].value <= threshold=3.4978387355804443
node_4: feature_name=ENSG00000279483	feature_id[1].value > threshold=1.6767359972000122
node_1926: feature_name=ENSG00000130208	feature_id[18].value <= threshold=0.13036727905273438
node_1927: feature_name=ENSG00000123416	feature_id[33].value > threshold=1.7434906363487244
node_2861: feature_name=ENSG00000204525	feature_id[7].value <= threshold=4.504343748092651
node_2862: feature_name=ENSG00000128016	feature_id[10].value <= threshold=3.7893956899642944
node_2863: feature_name=ENSG00000229117	feature_id[4].value <= threshold=4.342362403869629
node_2864: feature_name=ENSG00000198840	feature_id[23].value > threshold=1.326865792274475
node_2976: feature_name=ENSG00000185201	feature_id[30].value <= threshold=4.412967681884766
node_2977: feature_name=ENSG00000197728	feature_id[5].value > threshold=2.5584863424301147
node_3085: feature_name=ENSG00000198502	feature_id[17].value <= threshold=1.4702211618423462
node_3086: feature_name=ENSG00000142541	feature_id[26].value > threshold=0.3415133059024811
node_3110: feature_name=ENSG00000120129	feature_id[37].value <= threshold=2.744237542152405
node_3111: feature_name=ENSG00000229807	feature_id[8].value <= threshold=1.5359535217285156
node_3112: feature_name=ENSG00000206503	feature_id[38].value <= threshold=3.5633647441864014
node_3113: feature_name=ENSG00000127528	feature_id[31].value <= threshold=1.8282646536827087
node_3114: feature_name=ENSG00000205542	feature_id[32].value > threshold=1.3914539217948914
node_3118: feature_name=ENSG00000204389	feature_id[14].value <= threshold=0.9470837414264679
node_3119: feature_name=ENSG00000142541	feature_id[26].value <= threshold=3.9313403367996216
node_3120: feature_name=ENSG00000251562	feature_id[9].value > threshold=1.4689431190490723
Class: never
Rules_36	passed counts:144
node_0: feature_name=ENSG00000228253	feature_id[0].value <= threshold=1.6594613790512085
node_1: feature_name=ENSG00000251562	feature_id[9].value > threshold=5.841836214065552
node_3621: feature_name=ENSG00000171223	feature_id[27].value > threshold=1.104478359222412
node_4415: feature_name=ENSG00000166710	feature_id[16].value > threshold=4.464627504348755
node_4707: feature_name=ENSG00000161055	feature_id[15].value <= threshold=0.6429499685764313
node_4708: feature_name=ENSG00000171223	feature_id[27].value <= threshold=2.02018666267395
node_4709: feature_name=ENSG00000204525	feature_id[7].value > threshold=3.705798625946045
node_4831: feature_name=ENSG00000198502	feature_id[17].value <= threshold=2.604596495628357
node_4832: feature_name=ENSG00000019582	feature_id[20].value > threshold=1.9633219242095947
node_4850: feature_name=ENSG00000168497	feature_id[19].value <= threshold=4.127229690551758
node_4851: feature_name=ENSG00000204525	feature_id[7].value <= threshold=3.9909706115722656
node_4852: feature_name=ENSG00000115602	feature_id[21].value <= threshold=2.026306927204132
node_4853: feature_name=ENSG00000142541	feature_id[26].value <= threshold=2.773298501968384
node_4854: feature_name=ENSG00000204525	feature_id[7].value <= threshold=3.9905296564102173
node_4855: feature_name=ENSG00000106211	feature_id[34].value <= threshold=1.313064157962799
node_4856: feature_name=ENSG00000129824	feature_id[12].value <= threshold=2.0607964396476746
node_4857: feature_name=ENSG00000123416	feature_id[33].value <= threshold=3.0696390867233276
node_4858: feature_name=ENSG00000206503	feature_id[38].value > threshold=2.979058861732483
node_4862: feature_name=ENSG00000251562	feature_id[9].value > threshold=5.979427814483643
Class: never
Rules_37	passed counts:143
node_0: feature_name=ENSG00000228253	feature_id[0].value > threshold=1.6594613790512085
node_5408: feature_name=ENSG00000130208	feature_id[18].value <= threshold=0.90781569480896
node_5409: feature_name=ENSG00000185201	feature_id[30].value > threshold=2.9072329998016357
node_6953: feature_name=ENSG00000087086	feature_id[2].value > threshold=3.1488418579101562
node_7589: feature_name=ENSG00000265972	feature_id[13].value <= threshold=2.6500136852264404
node_7590: feature_name=ENSG00000204525	feature_id[7].value <= threshold=3.412899136543274
node_7591: feature_name=ENSG00000115602	feature_id[21].value <= threshold=1.2874405980110168
node_7592: feature_name=ENSG00000128016	feature_id[10].value <= threshold=2.668501615524292
node_7593: feature_name=ENSG00000127528	feature_id[31].value <= threshold=2.012964963912964
node_7594: feature_name=ENSG00000019582	feature_id[20].value <= threshold=2.2728068828582764
node_7595: feature_name=ENSG00000120129	feature_id[37].value <= threshold=3.3667529821395874
node_7596: feature_name=ENSG00000251562	feature_id[9].value <= threshold=5.20843243598938
node_7597: feature_name=ENSG00000185201	feature_id[30].value > threshold=2.9175026416778564
node_7599: feature_name=ENSG00000251562	feature_id[9].value > threshold=2.6139904260635376
node_7619: feature_name=ENSG00000087086	feature_id[2].value > threshold=3.2637218236923218
node_7633: feature_name=ENSG00000204389	feature_id[14].value <= threshold=3.348589301109314
node_7634: feature_name=ENSG00000170345	feature_id[36].value <= threshold=3.721759557723999
node_7635: feature_name=ENSG00000185201	feature_id[30].value <= threshold=4.419506072998047
node_7636: feature_name=ENSG00000198502	feature_id[17].value <= threshold=2.02763831615448
node_7637: feature_name=ENSG00000229807	feature_id[8].value <= threshold=0.47346633672714233
node_7638: feature_name=ENSG00000166710	feature_id[16].value > threshold=3.178465723991394
node_7642: feature_name=ENSG00000127528	feature_id[31].value <= threshold=1.8752595782279968
Class: never
Rules_38	passed counts:140
node_0: feature_name=ENSG00000228253	feature_id[0].value <= threshold=1.6594613790512085
node_1: feature_name=ENSG00000251562	feature_id[9].value <= threshold=5.841836214065552
node_2: feature_name=ENSG00000148346	feature_id[39].value <= threshold=1.4960952401161194
node_3: feature_name=ENSG00000197728	feature_id[5].value <= threshold=3.4978387355804443
node_4: feature_name=ENSG00000279483	feature_id[1].value > threshold=1.6767359972000122
node_1926: feature_name=ENSG00000130208	feature_id[18].value <= threshold=0.13036727905273438
node_1927: feature_name=ENSG00000123416	feature_id[33].value <= threshold=1.7434906363487244
node_1928: feature_name=ENSG00000185201	feature_id[30].value > threshold=3.059474229812622
node_2464: feature_name=ENSG00000128016	feature_id[10].value <= threshold=3.5274126529693604
node_2465: feature_name=ENSG00000165949	feature_id[25].value <= threshold=3.368708372116089
node_2466: feature_name=ENSG00000251562	feature_id[9].value <= threshold=5.282812118530273
node_2467: feature_name=ENSG00000166710	feature_id[16].value > threshold=4.331044435501099
node_2533: feature_name=ENSG00000087086	feature_id[2].value <= threshold=2.7455755472183228
node_2534: feature_name=ENSG00000019582	feature_id[20].value > threshold=1.6946493983268738
node_2548: feature_name=ENSG00000198502	feature_id[17].value <= threshold=3.4007219076156616
node_2549: feature_name=ENSG00000129824	feature_id[12].value <= threshold=2.306609272956848
node_2550: feature_name=ENSG00000279483	feature_id[1].value <= threshold=3.9292385578155518
node_2551: feature_name=ENSG00000166710	feature_id[16].value <= threshold=5.189245223999023
node_2552: feature_name=ENSG00000127528	feature_id[31].value <= threshold=3.1413761377334595
node_2553: feature_name=ENSG00000127528	feature_id[31].value <= threshold=3.026440978050232
node_2554: feature_name=ENSG00000128016	feature_id[10].value <= threshold=3.4867937564849854
node_2555: feature_name=ENSG00000120129	feature_id[37].value <= threshold=3.7885674238204956
node_2556: feature_name=ENSG00000228253	feature_id[0].value <= threshold=1.635962188243866
Class: never
Rules_39	passed counts:132
node_0: feature_name=ENSG00000228253	feature_id[0].value > threshold=1.6594613790512085
node_5408: feature_name=ENSG00000130208	feature_id[18].value <= threshold=0.90781569480896
node_5409: feature_name=ENSG00000185201	feature_id[30].value <= threshold=2.9072329998016357
node_5410: feature_name=ENSG00000204389	feature_id[14].value <= threshold=2.160242795944214
node_5411: feature_name=ENSG00000087086	feature_id[2].value > threshold=2.3714746236801147
node_5829: feature_name=ENSG00000204525	feature_id[7].value <= threshold=3.6259926557540894
node_5830: feature_name=ENSG00000115602	feature_id[21].value <= threshold=2.525246262550354
node_5831: feature_name=ENSG00000127528	feature_id[31].value > threshold=0.450178325176239
node_6145: feature_name=ENSG00000206503	feature_id[38].value > threshold=2.198031425476074
node_6243: feature_name=ENSG00000129824	feature_id[12].value <= threshold=2.328581690788269
node_6244: feature_name=ENSG00000197728	feature_id[5].value <= threshold=3.669642925262451
node_6245: feature_name=ENSG00000106211	feature_id[34].value > threshold=2.3668975830078125
node_6435: feature_name=ENSG00000087086	feature_id[2].value <= threshold=3.9298816919326782
node_6436: feature_name=ENSG00000123416	feature_id[33].value <= threshold=2.312909722328186
node_6437: feature_name=ENSG00000229117	feature_id[4].value <= threshold=3.6013373136520386
node_6438: feature_name=ENSG00000279483	feature_id[1].value <= threshold=4.375545978546143
node_6439: feature_name=ENSG00000198840	feature_id[23].value > threshold=0.8821110725402832
node_6441: feature_name=ENSG00000229117	feature_id[4].value > threshold=0.4226338267326355
node_6447: feature_name=ENSG00000122026	feature_id[29].value <= threshold=3.1202871799468994
node_6448: feature_name=ENSG00000087086	feature_id[2].value > threshold=2.477806568145752
Class: active
Rules_40	passed counts:132
node_0: feature_name=ENSG00000228253	feature_id[0].value <= threshold=1.6594613790512085
node_1: feature_name=ENSG00000251562	feature_id[9].value <= threshold=5.841836214065552
node_2: feature_name=ENSG00000148346	feature_id[39].value <= threshold=1.4960952401161194
node_3: feature_name=ENSG00000197728	feature_id[5].value <= threshold=3.4978387355804443
node_4: feature_name=ENSG00000279483	feature_id[1].value <= threshold=1.6767359972000122
node_5: feature_name=ENSG00000229117	feature_id[4].value > threshold=3.96041476726532
node_1571: feature_name=ENSG00000198502	feature_id[17].value > threshold=1.5783810019493103
node_1815: feature_name=ENSG00000170345	feature_id[36].value <= threshold=0.8989802002906799
node_1816: feature_name=ENSG00000197728	feature_id[5].value > threshold=1.2783055305480957
node_1840: feature_name=ENSG00000120129	feature_id[37].value <= threshold=2.3099294900894165
node_1841: feature_name=ENSG00000142541	feature_id[26].value <= threshold=4.412040710449219
node_1842: feature_name=ENSG00000129824	feature_id[12].value <= threshold=2.616710066795349
node_1843: feature_name=ENSG00000229117	feature_id[4].value > threshold=4.358234405517578
node_1887: feature_name=ENSG00000122026	feature_id[29].value <= threshold=4.867337226867676
node_1888: feature_name=ENSG00000019582	feature_id[20].value > threshold=3.8705426454544067
Class: former
Rules_41	passed counts:130
node_0: feature_name=ENSG00000228253	feature_id[0].value <= threshold=1.6594613790512085
node_1: feature_name=ENSG00000251562	feature_id[9].value <= threshold=5.841836214065552
node_2: feature_name=ENSG00000148346	feature_id[39].value <= threshold=1.4960952401161194
node_3: feature_name=ENSG00000197728	feature_id[5].value <= threshold=3.4978387355804443
node_4: feature_name=ENSG00000279483	feature_id[1].value > threshold=1.6767359972000122
node_1926: feature_name=ENSG00000130208	feature_id[18].value <= threshold=0.13036727905273438
node_1927: feature_name=ENSG00000123416	feature_id[33].value <= threshold=1.7434906363487244
node_1928: feature_name=ENSG00000185201	feature_id[30].value <= threshold=3.059474229812622
node_1929: feature_name=ENSG00000122026	feature_id[29].value > threshold=2.6536409854888916
node_2339: feature_name=ENSG00000106211	feature_id[34].value <= threshold=3.1010154485702515
node_2340: feature_name=ENSG00000198502	feature_id[17].value <= threshold=1.9948867559432983
node_2341: feature_name=ENSG00000168484	feature_id[3].value <= threshold=1.5176788568496704
node_2342: feature_name=ENSG00000127528	feature_id[31].value <= threshold=1.443035066127777
node_2343: feature_name=ENSG00000168497	feature_id[19].value <= threshold=3.852096438407898
node_2344: feature_name=ENSG00000229807	feature_id[8].value <= threshold=2.4344544410705566
node_2345: feature_name=ENSG00000185201	feature_id[30].value <= threshold=2.94233500957489
node_2346: feature_name=ENSG00000166710	feature_id[16].value > threshold=2.7967721223831177
node_2350: feature_name=ENSG00000120129	feature_id[37].value <= threshold=3.483787417411804
node_2351: feature_name=ENSG00000265972	feature_id[13].value <= threshold=2.873364210128784
Class: never
Rules_42	passed counts:128
node_0: feature_name=ENSG00000228253	feature_id[0].value > threshold=1.6594613790512085
node_5408: feature_name=ENSG00000130208	feature_id[18].value <= threshold=0.90781569480896
node_5409: feature_name=ENSG00000185201	feature_id[30].value > threshold=2.9072329998016357
node_6953: feature_name=ENSG00000087086	feature_id[2].value <= threshold=3.1488418579101562
node_6954: feature_name=ENSG00000019582	feature_id[20].value > threshold=1.8765435814857483
node_7170: feature_name=ENSG00000197728	feature_id[5].value <= threshold=2.8735690116882324
node_7171: feature_name=ENSG00000165949	feature_id[25].value <= threshold=3.271673560142517
node_7172: feature_name=ENSG00000228253	feature_id[0].value <= threshold=3.3375768661499023
node_7173: feature_name=ENSG00000244734	feature_id[22].value <= threshold=0.3095720410346985
node_7174: feature_name=ENSG00000120129	feature_id[37].value <= threshold=4.1408851146698
node_7175: feature_name=ENSG00000087086	feature_id[2].value > threshold=2.5779266357421875
node_7267: feature_name=ENSG00000130208	feature_id[18].value <= threshold=0.2966388761997223
node_7268: feature_name=ENSG00000204389	feature_id[14].value <= threshold=2.3388166427612305
node_7269: feature_name=ENSG00000019582	feature_id[20].value > threshold=2.5949960947036743
node_7301: feature_name=ENSG00000197728	feature_id[5].value <= threshold=2.5361448526382446
node_7302: feature_name=ENSG00000148346	feature_id[39].value <= threshold=0.4372944235801697
node_7303: feature_name=ENSG00000229117	feature_id[4].value <= threshold=3.0879006385803223
node_7304: feature_name=ENSG00000171223	feature_id[27].value > threshold=1.0311308205127716
node_7320: feature_name=ENSG00000152583	feature_id[28].value <= threshold=4.624653577804565
node_7321: feature_name=ENSG00000229117	feature_id[4].value <= threshold=2.1051747798919678
node_7322: feature_name=ENSG00000120129	feature_id[37].value <= threshold=4.050593137741089
Class: never
Rules_43	passed counts:126
node_0: feature_name=ENSG00000228253	feature_id[0].value > threshold=1.6594613790512085
node_5408: feature_name=ENSG00000130208	feature_id[18].value <= threshold=0.90781569480896
node_5409: feature_name=ENSG00000185201	feature_id[30].value <= threshold=2.9072329998016357
node_5410: feature_name=ENSG00000204389	feature_id[14].value <= threshold=2.160242795944214
node_5411: feature_name=ENSG00000087086	feature_id[2].value > threshold=2.3714746236801147
node_5829: feature_name=ENSG00000204525	feature_id[7].value > threshold=3.6259926557540894
node_6537: feature_name=ENSG00000128016	feature_id[10].value <= threshold=2.4715594053268433
node_6538: feature_name=ENSG00000165949	feature_id[25].value <= threshold=3.035475730895996
node_6539: feature_name=ENSG00000087086	feature_id[2].value > threshold=2.7407134771347046
node_6571: feature_name=ENSG00000123416	feature_id[33].value <= threshold=1.5817709565162659
node_6572: feature_name=ENSG00000205542	feature_id[32].value <= threshold=4.147013425827026
node_6573: feature_name=ENSG00000265972	feature_id[13].value <= threshold=2.567451238632202
node_6574: feature_name=ENSG00000128016	feature_id[10].value <= threshold=2.2809107303619385
node_6575: feature_name=ENSG00000168497	feature_id[19].value <= threshold=3.1335432529449463
node_6576: feature_name=ENSG00000279483	feature_id[1].value > threshold=1.7329500317573547
node_6590: feature_name=ENSG00000198763	feature_id[35].value <= threshold=4.2746522426605225
node_6591: feature_name=ENSG00000122026	feature_id[29].value <= threshold=3.008817434310913
node_6592: feature_name=ENSG00000168497	feature_id[19].value <= threshold=2.9497132301330566
node_6593: feature_name=ENSG00000198840	feature_id[23].value <= threshold=4.136507034301758
Class: active
Rules_44	passed counts:126
node_0: feature_name=ENSG00000228253	feature_id[0].value <= threshold=1.6594613790512085
node_1: feature_name=ENSG00000251562	feature_id[9].value > threshold=5.841836214065552
node_3621: feature_name=ENSG00000171223	feature_id[27].value > threshold=1.104478359222412
node_4415: feature_name=ENSG00000166710	feature_id[16].value <= threshold=4.464627504348755
node_4416: feature_name=ENSG00000279483	feature_id[1].value <= threshold=2.002398669719696
node_4417: feature_name=ENSG00000148346	feature_id[39].value <= threshold=1.7287120819091797
node_4418: feature_name=ENSG00000168484	feature_id[3].value <= threshold=1.7887037992477417
node_4419: feature_name=ENSG00000244734	feature_id[22].value <= threshold=0.6368436217308044
node_4420: feature_name=ENSG00000149021	feature_id[11].value <= threshold=0.5893829464912415
node_4421: feature_name=ENSG00000106211	feature_id[34].value <= threshold=2.5609251260757446
node_4422: feature_name=ENSG00000165949	feature_id[25].value <= threshold=4.0236592292785645
node_4423: feature_name=ENSG00000251562	feature_id[9].value <= threshold=7.586782932281494
node_4424: feature_name=ENSG00000171223	feature_id[27].value > threshold=2.2106763124465942
node_4462: feature_name=ENSG00000152583	feature_id[28].value <= threshold=4.3957839012146
node_4463: feature_name=ENSG00000127528	feature_id[31].value <= threshold=3.3694512844085693
node_4464: feature_name=ENSG00000128016	feature_id[10].value <= threshold=4.718993186950684
node_4465: feature_name=ENSG00000129824	feature_id[12].value <= threshold=1.6561666131019592
node_4466: feature_name=ENSG00000168497	feature_id[19].value <= threshold=2.7167857885360718
node_4467: feature_name=ENSG00000251562	feature_id[9].value > threshold=5.871467590332031
Class: never
Rules_45	passed counts:121
node_0: feature_name=ENSG00000228253	feature_id[0].value > threshold=1.6594613790512085
node_5408: feature_name=ENSG00000130208	feature_id[18].value <= threshold=0.90781569480896
node_5409: feature_name=ENSG00000185201	feature_id[30].value <= threshold=2.9072329998016357
node_5410: feature_name=ENSG00000204389	feature_id[14].value <= threshold=2.160242795944214
node_5411: feature_name=ENSG00000087086	feature_id[2].value <= threshold=2.3714746236801147
node_5412: feature_name=ENSG00000168497	feature_id[19].value > threshold=2.2567509412765503
node_5726: feature_name=ENSG00000228253	feature_id[0].value <= threshold=3.331606388092041
node_5727: feature_name=ENSG00000244734	feature_id[22].value <= threshold=0.3271465301513672
node_5728: feature_name=ENSG00000166710	feature_id[16].value <= threshold=5.513019561767578
node_5729: feature_name=ENSG00000197728	feature_id[5].value <= threshold=3.8700424432754517
node_5730: feature_name=ENSG00000019582	feature_id[20].value > threshold=1.8402077555656433
node_5760: feature_name=ENSG00000198502	feature_id[17].value <= threshold=3.1207873821258545
node_5761: feature_name=ENSG00000269028	feature_id[24].value <= threshold=3.108902931213379
node_5762: feature_name=ENSG00000206503	feature_id[38].value <= threshold=4.406866073608398
node_5763: feature_name=ENSG00000206503	feature_id[38].value > threshold=2.0616719722747803
node_5771: feature_name=ENSG00000198840	feature_id[23].value <= threshold=3.818948268890381
node_5772: feature_name=ENSG00000120129	feature_id[37].value <= threshold=3.7333385944366455
node_5773: feature_name=ENSG00000265972	feature_id[13].value <= threshold=3.8345744609832764
node_5774: feature_name=ENSG00000142541	feature_id[26].value <= threshold=1.7701169848442078
Class: never
Rules_46	passed counts:121
node_0: feature_name=ENSG00000228253	feature_id[0].value <= threshold=1.6594613790512085
node_1: feature_name=ENSG00000251562	feature_id[9].value > threshold=5.841836214065552
node_3621: feature_name=ENSG00000171223	feature_id[27].value <= threshold=1.104478359222412
node_3622: feature_name=ENSG00000161055	feature_id[15].value <= threshold=0.9431081414222717
node_3623: feature_name=ENSG00000019582	feature_id[20].value > threshold=4.802504062652588
node_4257: feature_name=ENSG00000198763	feature_id[35].value <= threshold=0.7816544771194458
node_4258: feature_name=ENSG00000129824	feature_id[12].value <= threshold=0.6681855916976929
node_4259: feature_name=ENSG00000198840	feature_id[23].value <= threshold=1.489932656288147
node_4260: feature_name=ENSG00000142541	feature_id[26].value <= threshold=4.2916741371154785
node_4261: feature_name=ENSG00000204525	feature_id[7].value > threshold=1.6807320713996887
node_4267: feature_name=ENSG00000120129	feature_id[37].value <= threshold=0.7920280694961548
node_4268: feature_name=ENSG00000127528	feature_id[31].value <= threshold=2.45685613155365
node_4269: feature_name=ENSG00000152583	feature_id[28].value <= threshold=5.037761926651001
node_4270: feature_name=ENSG00000204389	feature_id[14].value <= threshold=2.0543195605278015
Class: former
Rules_47	passed counts:119
node_0: feature_name=ENSG00000228253	feature_id[0].value > threshold=1.6594613790512085
node_5408: feature_name=ENSG00000130208	feature_id[18].value <= threshold=0.90781569480896
node_5409: feature_name=ENSG00000185201	feature_id[30].value <= threshold=2.9072329998016357
node_5410: feature_name=ENSG00000204389	feature_id[14].value <= threshold=2.160242795944214
node_5411: feature_name=ENSG00000087086	feature_id[2].value > threshold=2.3714746236801147
node_5829: feature_name=ENSG00000204525	feature_id[7].value <= threshold=3.6259926557540894
node_5830: feature_name=ENSG00000115602	feature_id[21].value > threshold=2.525246262550354
node_6494: feature_name=ENSG00000087086	feature_id[2].value > threshold=3.3347748517990112
node_6514: feature_name=ENSG00000168484	feature_id[3].value <= threshold=1.5104973912239075
node_6515: feature_name=ENSG00000279483	feature_id[1].value <= threshold=3.7172725200653076
node_6516: feature_name=ENSG00000019582	feature_id[20].value <= threshold=3.8291620016098022
node_6517: feature_name=ENSG00000087086	feature_id[2].value > threshold=3.370074510574341
node_6521: feature_name=ENSG00000198840	feature_id[23].value > threshold=1.816702961921692
Class: former
Rules_48	passed counts:117
node_0: feature_name=ENSG00000228253	feature_id[0].value <= threshold=1.6594613790512085
node_1: feature_name=ENSG00000251562	feature_id[9].value > threshold=5.841836214065552
node_3621: feature_name=ENSG00000171223	feature_id[27].value <= threshold=1.104478359222412
node_3622: feature_name=ENSG00000161055	feature_id[15].value <= threshold=0.9431081414222717
node_3623: feature_name=ENSG00000019582	feature_id[20].value <= threshold=4.802504062652588
node_3624: feature_name=ENSG00000265972	feature_id[13].value > threshold=3.1057599782943726
node_4128: feature_name=ENSG00000229807	feature_id[8].value <= threshold=0.6304359436035156
node_4129: feature_name=ENSG00000149021	feature_id[11].value <= threshold=0.9499981999397278
node_4130: feature_name=ENSG00000269028	feature_id[24].value <= threshold=1.0246677994728088
node_4131: feature_name=ENSG00000168497	feature_id[19].value > threshold=0.5633614659309387
node_4149: feature_name=ENSG00000251562	feature_id[9].value <= threshold=7.007517576217651
node_4150: feature_name=ENSG00000204525	feature_id[7].value <= threshold=4.342280149459839
node_4151: feature_name=ENSG00000204389	feature_id[14].value <= threshold=1.7301334738731384
node_4152: feature_name=ENSG00000127528	feature_id[31].value <= threshold=0.9293406009674072
node_4153: feature_name=ENSG00000128016	feature_id[10].value <= threshold=3.178791046142578
node_4154: feature_name=ENSG00000185201	feature_id[30].value <= threshold=3.1108174324035645
node_4155: feature_name=ENSG00000168484	feature_id[3].value <= threshold=1.9101284742355347
node_4156: feature_name=ENSG00000152583	feature_id[28].value > threshold=1.2448580265045166
node_4178: feature_name=ENSG00000165949	feature_id[25].value > threshold=2.772601008415222
node_4180: feature_name=ENSG00000120129	feature_id[37].value <= threshold=3.9459316730499268
Class: former
Rules_49	passed counts:117
node_0: feature_name=ENSG00000228253	feature_id[0].value <= threshold=1.6594613790512085
node_1: feature_name=ENSG00000251562	feature_id[9].value <= threshold=5.841836214065552
node_2: feature_name=ENSG00000148346	feature_id[39].value <= threshold=1.4960952401161194
node_3: feature_name=ENSG00000197728	feature_id[5].value > threshold=3.4978387355804443
node_3395: feature_name=ENSG00000128016	feature_id[10].value <= threshold=1.9357303977012634
node_3396: feature_name=ENSG00000129824	feature_id[12].value > threshold=0.5438616275787354
node_3484: feature_name=ENSG00000168484	feature_id[3].value <= threshold=2.494387984275818
node_3485: feature_name=ENSG00000171223	feature_id[27].value <= threshold=3.0724533796310425
node_3486: feature_name=ENSG00000170345	feature_id[36].value <= threshold=2.073503851890564
node_3487: feature_name=ENSG00000166710	feature_id[16].value > threshold=2.4207241535186768
node_3489: feature_name=ENSG00000197728	feature_id[5].value > threshold=3.522895574569702
node_3493: feature_name=ENSG00000130208	feature_id[18].value <= threshold=2.4497287273406982
node_3494: feature_name=ENSG00000106211	feature_id[34].value <= threshold=3.4572885036468506
node_3495: feature_name=ENSG00000128016	feature_id[10].value <= threshold=1.7815883159637451
Class: never
Rules_50	passed counts:115
node_0: feature_name=ENSG00000228253	feature_id[0].value <= threshold=1.6594613790512085
node_1: feature_name=ENSG00000251562	feature_id[9].value <= threshold=5.841836214065552
node_2: feature_name=ENSG00000148346	feature_id[39].value <= threshold=1.4960952401161194
node_3: feature_name=ENSG00000197728	feature_id[5].value <= threshold=3.4978387355804443
node_4: feature_name=ENSG00000279483	feature_id[1].value <= threshold=1.6767359972000122
node_5: feature_name=ENSG00000229117	feature_id[4].value <= threshold=3.96041476726532
node_6: feature_name=ENSG00000168484	feature_id[3].value <= threshold=1.4968228340148926
node_7: feature_name=ENSG00000149021	feature_id[11].value > threshold=0.047815095633268356
node_1029: feature_name=ENSG00000148346	feature_id[39].value <= threshold=0.8887037038803101
node_1030: feature_name=ENSG00000228253	feature_id[0].value <= threshold=1.3678370118141174
node_1031: feature_name=ENSG00000161055	feature_id[15].value > threshold=0.05515801161527634
node_1145: feature_name=ENSG00000229807	feature_id[8].value <= threshold=1.6967703104019165
node_1146: feature_name=ENSG00000185201	feature_id[30].value <= threshold=4.216141223907471
node_1147: feature_name=ENSG00000212907	feature_id[6].value <= threshold=3.594032049179077
node_1148: feature_name=ENSG00000244734	feature_id[22].value <= threshold=1.104382574558258
node_1149: feature_name=ENSG00000229807	feature_id[8].value <= threshold=1.1250051259994507
node_1150: feature_name=ENSG00000198763	feature_id[35].value > threshold=1.0022079050540924
node_1156: feature_name=ENSG00000204525	feature_id[7].value <= threshold=2.2428531646728516
node_1157: feature_name=ENSG00000204525	feature_id[7].value <= threshold=2.2414149045944214
node_1158: feature_name=ENSG00000228253	feature_id[0].value <= threshold=0.8070644438266754
node_1159: feature_name=ENSG00000204525	feature_id[7].value <= threshold=2.223575711250305
node_1160: feature_name=ENSG00000120129	feature_id[37].value <= threshold=2.814600348472595
Class: never
Rules_51	passed counts:110
node_0: feature_name=ENSG00000228253	feature_id[0].value <= threshold=1.6594613790512085
node_1: feature_name=ENSG00000251562	feature_id[9].value > threshold=5.841836214065552
node_3621: feature_name=ENSG00000171223	feature_id[27].value > threshold=1.104478359222412
node_4415: feature_name=ENSG00000166710	feature_id[16].value > threshold=4.464627504348755
node_4707: feature_name=ENSG00000161055	feature_id[15].value <= threshold=0.6429499685764313
node_4708: feature_name=ENSG00000171223	feature_id[27].value > threshold=2.02018666267395
node_4966: feature_name=ENSG00000204525	feature_id[7].value <= threshold=3.6312336921691895
node_4967: feature_name=ENSG00000168484	feature_id[3].value <= threshold=1.4940065741539001
node_4968: feature_name=ENSG00000019582	feature_id[20].value <= threshold=4.496445894241333
node_4969: feature_name=ENSG00000165949	feature_id[25].value <= threshold=3.7908270359039307
node_4970: feature_name=ENSG00000148346	feature_id[39].value <= threshold=2.0714882016181946
node_4971: feature_name=ENSG00000279483	feature_id[1].value <= threshold=1.7833465933799744
node_4972: feature_name=ENSG00000212907	feature_id[6].value <= threshold=2.8840839862823486
node_4973: feature_name=ENSG00000198502	feature_id[17].value <= threshold=3.2677818536758423
node_4974: feature_name=ENSG00000123416	feature_id[33].value <= threshold=3.4987075328826904
node_4975: feature_name=ENSG00000204525	feature_id[7].value <= threshold=3.6304938793182373
node_4976: feature_name=ENSG00000161055	feature_id[15].value <= threshold=0.6391582787036896
node_4977: feature_name=ENSG00000185201	feature_id[30].value <= threshold=3.72113299369812
node_4978: feature_name=ENSG00000265972	feature_id[13].value <= threshold=3.739294409751892
node_4979: feature_name=ENSG00000129824	feature_id[12].value > threshold=1.0927847623825073
node_5045: feature_name=ENSG00000106211	feature_id[34].value <= threshold=3.382599949836731
node_5046: feature_name=ENSG00000171223	feature_id[27].value > threshold=2.3288726806640625
node_5052: feature_name=ENSG00000269028	feature_id[24].value <= threshold=2.1801711916923523
node_5053: feature_name=ENSG00000129824	feature_id[12].value > threshold=1.1035470962524414
node_5055: feature_name=ENSG00000251562	feature_id[9].value > threshold=5.847651720046997
node_5057: feature_name=ENSG00000128016	feature_id[10].value <= threshold=3.0147705078125
Class: never
Rules_52	passed counts:109
node_0: feature_name=ENSG00000228253	feature_id[0].value <= threshold=1.6594613790512085
node_1: feature_name=ENSG00000251562	feature_id[9].value > threshold=5.841836214065552
node_3621: feature_name=ENSG00000171223	feature_id[27].value <= threshold=1.104478359222412
node_3622: feature_name=ENSG00000161055	feature_id[15].value <= threshold=0.9431081414222717
node_3623: feature_name=ENSG00000019582	feature_id[20].value <= threshold=4.802504062652588
node_3624: feature_name=ENSG00000265972	feature_id[13].value <= threshold=3.1057599782943726
node_3625: feature_name=ENSG00000115602	feature_id[21].value <= threshold=1.294201135635376
node_3626: feature_name=ENSG00000148346	feature_id[39].value <= threshold=1.5916447639465332
node_3627: feature_name=ENSG00000197728	feature_id[5].value > threshold=2.234685182571411
node_3909: feature_name=ENSG00000198502	feature_id[17].value <= threshold=0.5734301507472992
node_3910: feature_name=ENSG00000204389	feature_id[14].value <= threshold=2.414642810821533
node_3911: feature_name=ENSG00000168484	feature_id[3].value <= threshold=3.40904438495636
node_3912: feature_name=ENSG00000198840	feature_id[23].value > threshold=0.5428336262702942
node_3942: feature_name=ENSG00000279483	feature_id[1].value <= threshold=2.356526494026184
node_3943: feature_name=ENSG00000269028	feature_id[24].value <= threshold=3.294786214828491
node_3944: feature_name=ENSG00000166710	feature_id[16].value <= threshold=5.603710651397705
node_3945: feature_name=ENSG00000205542	feature_id[32].value > threshold=1.7906858325004578
node_3949: feature_name=ENSG00000123416	feature_id[33].value <= threshold=2.9176968336105347
node_3950: feature_name=ENSG00000171223	feature_id[27].value <= threshold=0.8710087537765503
node_3951: feature_name=ENSG00000122026	feature_id[29].value > threshold=0.6358581781387329
Class: never
Rules_53	passed counts:107
node_0: feature_name=ENSG00000228253	feature_id[0].value > threshold=1.6594613790512085
node_5408: feature_name=ENSG00000130208	feature_id[18].value <= threshold=0.90781569480896
node_5409: feature_name=ENSG00000185201	feature_id[30].value <= threshold=2.9072329998016357
node_5410: feature_name=ENSG00000204389	feature_id[14].value <= threshold=2.160242795944214
node_5411: feature_name=ENSG00000087086	feature_id[2].value <= threshold=2.3714746236801147
node_5412: feature_name=ENSG00000168497	feature_id[19].value <= threshold=2.2567509412765503
node_5413: feature_name=ENSG00000152583	feature_id[28].value <= threshold=1.7723493576049805
node_5414: feature_name=ENSG00000019582	feature_id[20].value > threshold=0.7196351587772369
node_5460: feature_name=ENSG00000269028	feature_id[24].value <= threshold=2.2369961738586426
node_5461: feature_name=ENSG00000106211	feature_id[34].value <= threshold=0.28201237320899963
node_5462: feature_name=ENSG00000019582	feature_id[20].value > threshold=1.8997646570205688
node_5470: feature_name=ENSG00000170345	feature_id[36].value <= threshold=4.7671685218811035
node_5471: feature_name=ENSG00000149021	feature_id[11].value <= threshold=2.1507701873779297
node_5472: feature_name=ENSG00000198763	feature_id[35].value <= threshold=3.972053050994873
node_5473: feature_name=ENSG00000087086	feature_id[2].value <= threshold=2.3204407691955566
node_5474: feature_name=ENSG00000168497	feature_id[19].value <= threshold=2.2041027545928955
Class: never
Rules_54	passed counts:107
node_0: feature_name=ENSG00000228253	feature_id[0].value <= threshold=1.6594613790512085
node_1: feature_name=ENSG00000251562	feature_id[9].value > threshold=5.841836214065552
node_3621: feature_name=ENSG00000171223	feature_id[27].value > threshold=1.104478359222412
node_4415: feature_name=ENSG00000166710	feature_id[16].value > threshold=4.464627504348755
node_4707: feature_name=ENSG00000161055	feature_id[15].value > threshold=0.6429499685764313
node_5309: feature_name=ENSG00000148346	feature_id[39].value <= threshold=2.2517813444137573
node_5310: feature_name=ENSG00000212907	feature_id[6].value <= threshold=3.2109322547912598
node_5311: feature_name=ENSG00000244734	feature_id[22].value <= threshold=0.37741129100322723
node_5312: feature_name=ENSG00000228253	feature_id[0].value <= threshold=1.6125190258026123
node_5313: feature_name=ENSG00000168484	feature_id[3].value <= threshold=3.592155337333679
node_5314: feature_name=ENSG00000152583	feature_id[28].value <= threshold=4.403414249420166
node_5315: feature_name=ENSG00000212907	feature_id[6].value <= threshold=2.780937433242798
node_5316: feature_name=ENSG00000198502	feature_id[17].value <= threshold=2.6509019136428833
node_5317: feature_name=ENSG00000205542	feature_id[32].value > threshold=2.0661462545394897
node_5321: feature_name=ENSG00000198840	feature_id[23].value <= threshold=3.0882980823516846
node_5322: feature_name=ENSG00000142541	feature_id[26].value <= threshold=3.473500967025757
node_5323: feature_name=ENSG00000171223	feature_id[27].value > threshold=1.1806971430778503
node_5327: feature_name=ENSG00000161055	feature_id[15].value > threshold=0.8104377090930939
node_5331: feature_name=ENSG00000198763	feature_id[35].value > threshold=3.673477530479431
node_5333: feature_name=ENSG00000198763	feature_id[35].value > threshold=3.6759724617004395
Class: never
Rules_55	passed counts:106
node_0: feature_name=ENSG00000228253	feature_id[0].value <= threshold=1.6594613790512085
node_1: feature_name=ENSG00000251562	feature_id[9].value <= threshold=5.841836214065552
node_2: feature_name=ENSG00000148346	feature_id[39].value <= threshold=1.4960952401161194
node_3: feature_name=ENSG00000197728	feature_id[5].value <= threshold=3.4978387355804443
node_4: feature_name=ENSG00000279483	feature_id[1].value <= threshold=1.6767359972000122
node_5: feature_name=ENSG00000229117	feature_id[4].value > threshold=3.96041476726532
node_1571: feature_name=ENSG00000198502	feature_id[17].value > threshold=1.5783810019493103
node_1815: feature_name=ENSG00000170345	feature_id[36].value <= threshold=0.8989802002906799
node_1816: feature_name=ENSG00000197728	feature_id[5].value > threshold=1.2783055305480957
node_1840: feature_name=ENSG00000120129	feature_id[37].value <= threshold=2.3099294900894165
node_1841: feature_name=ENSG00000142541	feature_id[26].value <= threshold=4.412040710449219
node_1842: feature_name=ENSG00000129824	feature_id[12].value <= threshold=2.616710066795349
node_1843: feature_name=ENSG00000229117	feature_id[4].value <= threshold=4.358234405517578
node_1844: feature_name=ENSG00000166710	feature_id[16].value <= threshold=5.4938740730285645
node_1845: feature_name=ENSG00000165949	feature_id[25].value > threshold=0.20792162418365479
node_1849: feature_name=ENSG00000198840	feature_id[23].value <= threshold=4.165140390396118
node_1850: feature_name=ENSG00000229807	feature_id[8].value <= threshold=2.6052504777908325
node_1851: feature_name=ENSG00000279483	feature_id[1].value <= threshold=1.6448475122451782
node_1852: feature_name=ENSG00000171223	feature_id[27].value <= threshold=3.0269466638565063
node_1853: feature_name=ENSG00000229117	feature_id[4].value > threshold=3.9724236726760864
node_1855: feature_name=ENSG00000087086	feature_id[2].value <= threshold=4.132668733596802
node_1856: feature_name=ENSG00000185201	feature_id[30].value <= threshold=3.3150962591171265
node_1857: feature_name=ENSG00000212907	feature_id[6].value <= threshold=1.4544733762741089
node_1858: feature_name=ENSG00000229117	feature_id[4].value <= threshold=4.344150066375732
node_1859: feature_name=ENSG00000204525	feature_id[7].value > threshold=0.7005158066749573
Class: former
Rules_56	passed counts:106
node_0: feature_name=ENSG00000228253	feature_id[0].value <= threshold=1.6594613790512085
node_1: feature_name=ENSG00000251562	feature_id[9].value <= threshold=5.841836214065552
node_2: feature_name=ENSG00000148346	feature_id[39].value <= threshold=1.4960952401161194
node_3: feature_name=ENSG00000197728	feature_id[5].value <= threshold=3.4978387355804443
node_4: feature_name=ENSG00000279483	feature_id[1].value <= threshold=1.6767359972000122
node_5: feature_name=ENSG00000229117	feature_id[4].value <= threshold=3.96041476726532
node_6: feature_name=ENSG00000168484	feature_id[3].value <= threshold=1.4968228340148926
node_7: feature_name=ENSG00000149021	feature_id[11].value <= threshold=0.047815095633268356
node_8: feature_name=ENSG00000198502	feature_id[17].value <= threshold=0.8965714871883392
node_9: feature_name=ENSG00000205542	feature_id[32].value <= threshold=5.0889732837677
node_10: feature_name=ENSG00000171223	feature_id[27].value > threshold=2.6019794940948486
node_386: feature_name=ENSG00000197728	feature_id[5].value <= threshold=3.1998902559280396
node_387: feature_name=ENSG00000204525	feature_id[7].value <= threshold=3.024967908859253
node_388: feature_name=ENSG00000198763	feature_id[35].value > threshold=2.8432953357696533
node_432: feature_name=ENSG00000106211	feature_id[34].value <= threshold=3.3114516735076904
node_433: feature_name=ENSG00000130208	feature_id[18].value <= threshold=0.796791672706604
node_434: feature_name=ENSG00000168484	feature_id[3].value <= threshold=1.3839422464370728
node_435: feature_name=ENSG00000185201	feature_id[30].value > threshold=0.9730108380317688
Class: never
Rules_57	passed counts:104
node_0: feature_name=ENSG00000228253	feature_id[0].value > threshold=1.6594613790512085
node_5408: feature_name=ENSG00000130208	feature_id[18].value <= threshold=0.90781569480896
node_5409: feature_name=ENSG00000185201	feature_id[30].value > threshold=2.9072329998016357
node_6953: feature_name=ENSG00000087086	feature_id[2].value > threshold=3.1488418579101562
node_7589: feature_name=ENSG00000265972	feature_id[13].value <= threshold=2.6500136852264404
node_7590: feature_name=ENSG00000204525	feature_id[7].value > threshold=3.412899136543274
node_7772: feature_name=ENSG00000123416	feature_id[33].value <= threshold=1.6913720965385437
node_7773: feature_name=ENSG00000185201	feature_id[30].value <= threshold=3.7811620235443115
node_7774: feature_name=ENSG00000152583	feature_id[28].value > threshold=0.3858416676521301
node_7796: feature_name=ENSG00000170345	feature_id[36].value <= threshold=1.6947953701019287
node_7797: feature_name=ENSG00000087086	feature_id[2].value <= threshold=4.084779739379883
node_7798: feature_name=ENSG00000087086	feature_id[2].value > threshold=3.150581955909729
node_7800: feature_name=ENSG00000168497	feature_id[19].value <= threshold=3.3594017028808594
node_7801: feature_name=ENSG00000228253	feature_id[0].value > threshold=1.929854929447174
node_7809: feature_name=ENSG00000019582	feature_id[20].value <= threshold=4.373525381088257
node_7810: feature_name=ENSG00000206503	feature_id[38].value > threshold=1.9623902440071106
node_7816: feature_name=ENSG00000229117	feature_id[4].value <= threshold=2.4802658557891846
node_7817: feature_name=ENSG00000168484	feature_id[3].value <= threshold=2.623441457748413
Class: active
Rules_58	passed counts:104
node_0: feature_name=ENSG00000228253	feature_id[0].value <= threshold=1.6594613790512085
node_1: feature_name=ENSG00000251562	feature_id[9].value <= threshold=5.841836214065552
node_2: feature_name=ENSG00000148346	feature_id[39].value <= threshold=1.4960952401161194
node_3: feature_name=ENSG00000197728	feature_id[5].value <= threshold=3.4978387355804443
node_4: feature_name=ENSG00000279483	feature_id[1].value <= threshold=1.6767359972000122
node_5: feature_name=ENSG00000229117	feature_id[4].value <= threshold=3.96041476726532
node_6: feature_name=ENSG00000168484	feature_id[3].value <= threshold=1.4968228340148926
node_7: feature_name=ENSG00000149021	feature_id[11].value <= threshold=0.047815095633268356
node_8: feature_name=ENSG00000198502	feature_id[17].value > threshold=0.8965714871883392
node_592: feature_name=ENSG00000171223	feature_id[27].value <= threshold=1.4969618320465088
node_593: feature_name=ENSG00000229117	feature_id[4].value > threshold=2.9213141202926636
node_729: feature_name=ENSG00000204525	feature_id[7].value > threshold=2.5313740968704224
node_745: feature_name=ENSG00000251562	feature_id[9].value > threshold=3.5363481044769287
node_767: feature_name=ENSG00000165949	feature_id[25].value > threshold=3.0158464908599854
node_791: feature_name=ENSG00000269028	feature_id[24].value <= threshold=1.3639279007911682
node_792: feature_name=ENSG00000212907	feature_id[6].value <= threshold=1.1027523279190063
node_793: feature_name=ENSG00000166710	feature_id[16].value <= threshold=5.779436349868774
node_794: feature_name=ENSG00000229807	feature_id[8].value <= threshold=1.7913120985031128
node_795: feature_name=ENSG00000087086	feature_id[2].value <= threshold=4.030976414680481
node_796: feature_name=ENSG00000166710	feature_id[16].value <= threshold=5.631862640380859
Class: former
Rules_59	passed counts:102
node_0: feature_name=ENSG00000228253	feature_id[0].value <= threshold=1.6594613790512085
node_1: feature_name=ENSG00000251562	feature_id[9].value > threshold=5.841836214065552
node_3621: feature_name=ENSG00000171223	feature_id[27].value > threshold=1.104478359222412
node_4415: feature_name=ENSG00000166710	feature_id[16].value > threshold=4.464627504348755
node_4707: feature_name=ENSG00000161055	feature_id[15].value > threshold=0.6429499685764313
node_5309: feature_name=ENSG00000148346	feature_id[39].value <= threshold=2.2517813444137573
node_5310: feature_name=ENSG00000212907	feature_id[6].value <= threshold=3.2109322547912598
node_5311: feature_name=ENSG00000244734	feature_id[22].value <= threshold=0.37741129100322723
node_5312: feature_name=ENSG00000228253	feature_id[0].value <= threshold=1.6125190258026123
node_5313: feature_name=ENSG00000168484	feature_id[3].value <= threshold=3.592155337333679
node_5314: feature_name=ENSG00000152583	feature_id[28].value <= threshold=4.403414249420166
node_5315: feature_name=ENSG00000212907	feature_id[6].value <= threshold=2.780937433242798
node_5316: feature_name=ENSG00000198502	feature_id[17].value <= threshold=2.6509019136428833
node_5317: feature_name=ENSG00000205542	feature_id[32].value > threshold=2.0661462545394897
node_5321: feature_name=ENSG00000198840	feature_id[23].value <= threshold=3.0882980823516846
node_5322: feature_name=ENSG00000142541	feature_id[26].value <= threshold=3.473500967025757
node_5323: feature_name=ENSG00000171223	feature_id[27].value > threshold=1.1806971430778503
node_5327: feature_name=ENSG00000161055	feature_id[15].value <= threshold=0.8104377090930939
node_5328: feature_name=ENSG00000161055	feature_id[15].value <= threshold=0.8100703060626984
Class: never
Rules_60	passed counts:99
node_0: feature_name=ENSG00000228253	feature_id[0].value <= threshold=1.6594613790512085
node_1: feature_name=ENSG00000251562	feature_id[9].value <= threshold=5.841836214065552
node_2: feature_name=ENSG00000148346	feature_id[39].value <= threshold=1.4960952401161194
node_3: feature_name=ENSG00000197728	feature_id[5].value <= threshold=3.4978387355804443
node_4: feature_name=ENSG00000279483	feature_id[1].value <= threshold=1.6767359972000122
node_5: feature_name=ENSG00000229117	feature_id[4].value <= threshold=3.96041476726532
node_6: feature_name=ENSG00000168484	feature_id[3].value > threshold=1.4968228340148926
node_1226: feature_name=ENSG00000229117	feature_id[4].value > threshold=2.9957687854766846
node_1416: feature_name=ENSG00000229807	feature_id[8].value <= threshold=0.15077364444732666
node_1417: feature_name=ENSG00000251562	feature_id[9].value > threshold=2.5978389978408813
node_1437: feature_name=ENSG00000142541	feature_id[26].value <= threshold=3.869646191596985
node_1438: feature_name=ENSG00000206503	feature_id[38].value > threshold=0.3686165511608124
node_1446: feature_name=ENSG00000166710	feature_id[16].value <= threshold=5.2403059005737305
node_1447: feature_name=ENSG00000204389	feature_id[14].value <= threshold=1.550764799118042
node_1448: feature_name=ENSG00000229117	feature_id[4].value > threshold=3.387346386909485
node_1466: feature_name=ENSG00000171223	feature_id[27].value > threshold=0.6085491925477982
node_1478: feature_name=ENSG00000206503	feature_id[38].value <= threshold=3.7471989393234253
node_1479: feature_name=ENSG00000166710	feature_id[16].value > threshold=2.7953118085861206
node_1481: feature_name=ENSG00000087086	feature_id[2].value > threshold=1.4855262637138367
node_1483: feature_name=ENSG00000229117	feature_id[4].value > threshold=3.390522599220276
node_1487: feature_name=ENSG00000166710	feature_id[16].value > threshold=3.061973214149475
node_1491: feature_name=ENSG00000198763	feature_id[35].value <= threshold=3.8992408514022827
Class: former
Rules_61	passed counts:99
node_0: feature_name=ENSG00000228253	feature_id[0].value <= threshold=1.6594613790512085
node_1: feature_name=ENSG00000251562	feature_id[9].value <= threshold=5.841836214065552
node_2: feature_name=ENSG00000148346	feature_id[39].value <= threshold=1.4960952401161194
node_3: feature_name=ENSG00000197728	feature_id[5].value <= threshold=3.4978387355804443
node_4: feature_name=ENSG00000279483	feature_id[1].value <= threshold=1.6767359972000122
node_5: feature_name=ENSG00000229117	feature_id[4].value <= threshold=3.96041476726532
node_6: feature_name=ENSG00000168484	feature_id[3].value <= threshold=1.4968228340148926
node_7: feature_name=ENSG00000149021	feature_id[11].value <= threshold=0.047815095633268356
node_8: feature_name=ENSG00000198502	feature_id[17].value > threshold=0.8965714871883392
node_592: feature_name=ENSG00000171223	feature_id[27].value <= threshold=1.4969618320465088
node_593: feature_name=ENSG00000229117	feature_id[4].value <= threshold=2.9213141202926636
node_594: feature_name=ENSG00000127528	feature_id[31].value > threshold=1.2561501264572144
node_676: feature_name=ENSG00000279483	feature_id[1].value <= threshold=1.5049494504928589
node_677: feature_name=ENSG00000269028	feature_id[24].value <= threshold=3.973632574081421
node_678: feature_name=ENSG00000212907	feature_id[6].value <= threshold=3.7168437242507935
node_679: feature_name=ENSG00000185201	feature_id[30].value <= threshold=3.6197118759155273
node_680: feature_name=ENSG00000265972	feature_id[13].value <= threshold=3.517191767692566
node_681: feature_name=ENSG00000123416	feature_id[33].value <= threshold=2.678734540939331
node_682: feature_name=ENSG00000198840	feature_id[23].value <= threshold=3.404375433921814
node_683: feature_name=ENSG00000204525	feature_id[7].value <= threshold=4.98827052116394
node_684: feature_name=ENSG00000244734	feature_id[22].value <= threshold=0.4920397102832794
node_685: feature_name=ENSG00000122026	feature_id[29].value <= threshold=3.3031684160232544
node_686: feature_name=ENSG00000165949	feature_id[25].value > threshold=1.4412400722503662
node_690: feature_name=ENSG00000198840	feature_id[23].value <= threshold=3.1590306758880615
node_691: feature_name=ENSG00000198763	feature_id[35].value <= threshold=3.2877391576766968
node_692: feature_name=ENSG00000168497	feature_id[19].value <= threshold=3.6100914478302
Class: never
Rules_62	passed counts:96
node_0: feature_name=ENSG00000228253	feature_id[0].value <= threshold=1.6594613790512085
node_1: feature_name=ENSG00000251562	feature_id[9].value <= threshold=5.841836214065552
node_2: feature_name=ENSG00000148346	feature_id[39].value <= threshold=1.4960952401161194
node_3: feature_name=ENSG00000197728	feature_id[5].value <= threshold=3.4978387355804443
node_4: feature_name=ENSG00000279483	feature_id[1].value > threshold=1.6767359972000122
node_1926: feature_name=ENSG00000130208	feature_id[18].value <= threshold=0.13036727905273438
node_1927: feature_name=ENSG00000123416	feature_id[33].value <= threshold=1.7434906363487244
node_1928: feature_name=ENSG00000185201	feature_id[30].value <= threshold=3.059474229812622
node_1929: feature_name=ENSG00000122026	feature_id[29].value <= threshold=2.6536409854888916
node_1930: feature_name=ENSG00000166710	feature_id[16].value <= threshold=4.695509433746338
node_1931: feature_name=ENSG00000198840	feature_id[23].value > threshold=2.431758403778076
node_2105: feature_name=ENSG00000204389	feature_id[14].value <= threshold=1.8003445267677307
node_2106: feature_name=ENSG00000165949	feature_id[25].value <= threshold=3.5047194957733154
node_2107: feature_name=ENSG00000204525	feature_id[7].value <= threshold=4.237263202667236
node_2108: feature_name=ENSG00000244734	feature_id[22].value <= threshold=0.40179771184921265
node_2109: feature_name=ENSG00000265972	feature_id[13].value > threshold=1.2269060015678406
node_2139: feature_name=ENSG00000127528	feature_id[31].value <= threshold=1.4867462515830994
node_2140: feature_name=ENSG00000198502	feature_id[17].value <= threshold=3.2679386138916016
node_2141: feature_name=ENSG00000106211	feature_id[34].value <= threshold=3.3362669944763184
Class: never
Rules_63	passed counts:94
node_0: feature_name=ENSG00000228253	feature_id[0].value <= threshold=1.6594613790512085
node_1: feature_name=ENSG00000251562	feature_id[9].value <= threshold=5.841836214065552
node_2: feature_name=ENSG00000148346	feature_id[39].value <= threshold=1.4960952401161194
node_3: feature_name=ENSG00000197728	feature_id[5].value <= threshold=3.4978387355804443
node_4: feature_name=ENSG00000279483	feature_id[1].value <= threshold=1.6767359972000122
node_5: feature_name=ENSG00000229117	feature_id[4].value <= threshold=3.96041476726532
node_6: feature_name=ENSG00000168484	feature_id[3].value <= threshold=1.4968228340148926
node_7: feature_name=ENSG00000149021	feature_id[11].value > threshold=0.047815095633268356
node_1029: feature_name=ENSG00000148346	feature_id[39].value <= threshold=0.8887037038803101
node_1030: feature_name=ENSG00000228253	feature_id[0].value <= threshold=1.3678370118141174
node_1031: feature_name=ENSG00000161055	feature_id[15].value <= threshold=0.05515801161527634
node_1032: feature_name=ENSG00000168484	feature_id[3].value <= threshold=1.146439015865326
node_1033: feature_name=ENSG00000130208	feature_id[18].value <= threshold=1.908113181591034
node_1034: feature_name=ENSG00000122026	feature_id[29].value > threshold=1.4262662529945374
node_1050: feature_name=ENSG00000198502	feature_id[17].value <= threshold=3.222144603729248
node_1051: feature_name=ENSG00000168484	feature_id[3].value <= threshold=0.767807275056839
node_1052: feature_name=ENSG00000171223	feature_id[27].value <= threshold=1.5398011803627014
node_1053: feature_name=ENSG00000244734	feature_id[22].value <= threshold=0.39285725355148315
node_1054: feature_name=ENSG00000149021	feature_id[11].value > threshold=0.5437076091766357
node_1058: feature_name=ENSG00000251562	feature_id[9].value <= threshold=5.50249457359314
node_1059: feature_name=ENSG00000127528	feature_id[31].value <= threshold=2.576649308204651
node_1060: feature_name=ENSG00000149021	feature_id[11].value > threshold=0.690792053937912
Class: never
Rules_64	passed counts:93
node_0: feature_name=ENSG00000228253	feature_id[0].value <= threshold=1.6594613790512085
node_1: feature_name=ENSG00000251562	feature_id[9].value <= threshold=5.841836214065552
node_2: feature_name=ENSG00000148346	feature_id[39].value <= threshold=1.4960952401161194
node_3: feature_name=ENSG00000197728	feature_id[5].value <= threshold=3.4978387355804443
node_4: feature_name=ENSG00000279483	feature_id[1].value <= threshold=1.6767359972000122
node_5: feature_name=ENSG00000229117	feature_id[4].value <= threshold=3.96041476726532
node_6: feature_name=ENSG00000168484	feature_id[3].value <= threshold=1.4968228340148926
node_7: feature_name=ENSG00000149021	feature_id[11].value <= threshold=0.047815095633268356
node_8: feature_name=ENSG00000198502	feature_id[17].value <= threshold=0.8965714871883392
node_9: feature_name=ENSG00000205542	feature_id[32].value <= threshold=5.0889732837677
node_10: feature_name=ENSG00000171223	feature_id[27].value <= threshold=2.6019794940948486
node_11: feature_name=ENSG00000269028	feature_id[24].value <= threshold=0.42852821946144104
node_12: feature_name=ENSG00000251562	feature_id[9].value > threshold=4.766984462738037
node_110: feature_name=ENSG00000229807	feature_id[8].value <= threshold=0.19463706016540527
node_111: feature_name=ENSG00000168497	feature_id[19].value > threshold=1.773759365081787
node_183: feature_name=ENSG00000205542	feature_id[32].value > threshold=3.6467734575271606
node_201: feature_name=ENSG00000204389	feature_id[14].value <= threshold=1.2647643089294434
node_202: feature_name=ENSG00000127528	feature_id[31].value <= threshold=1.254016637802124
node_203: feature_name=ENSG00000212907	feature_id[6].value <= threshold=0.4736325144767761
node_204: feature_name=ENSG00000087086	feature_id[2].value > threshold=1.3493950366973877
node_208: feature_name=ENSG00000106211	feature_id[34].value <= threshold=2.176379442214966
node_209: feature_name=ENSG00000120129	feature_id[37].value <= threshold=3.371457815170288
node_210: feature_name=ENSG00000152583	feature_id[28].value <= threshold=3.4780068397521973
node_211: feature_name=ENSG00000251562	feature_id[9].value <= threshold=5.836487531661987
node_212: feature_name=ENSG00000229117	feature_id[4].value > threshold=1.1539099216461182
node_216: feature_name=ENSG00000128016	feature_id[10].value <= threshold=3.4690160751342773
node_217: feature_name=ENSG00000205542	feature_id[32].value > threshold=3.7082293033599854
Class: former
Rules_65	passed counts:92
node_0: feature_name=ENSG00000228253	feature_id[0].value <= threshold=1.6594613790512085
node_1: feature_name=ENSG00000251562	feature_id[9].value > threshold=5.841836214065552
node_3621: feature_name=ENSG00000171223	feature_id[27].value <= threshold=1.104478359222412
node_3622: feature_name=ENSG00000161055	feature_id[15].value > threshold=0.9431081414222717
node_4290: feature_name=ENSG00000148346	feature_id[39].value <= threshold=1.8810503482818604
node_4291: feature_name=ENSG00000166710	feature_id[16].value > threshold=4.384898900985718
node_4347: feature_name=ENSG00000279483	feature_id[1].value <= threshold=1.8898698687553406
node_4348: feature_name=ENSG00000229807	feature_id[8].value <= threshold=2.7316737174987793
node_4349: feature_name=ENSG00000130208	feature_id[18].value <= threshold=2.658225655555725
node_4350: feature_name=ENSG00000244734	feature_id[22].value <= threshold=0.8603538572788239
node_4351: feature_name=ENSG00000198763	feature_id[35].value <= threshold=4.771130084991455
node_4352: feature_name=ENSG00000251562	feature_id[9].value <= threshold=6.0659215450286865
node_4353: feature_name=ENSG00000251562	feature_id[9].value <= threshold=6.064803600311279
node_4354: feature_name=ENSG00000130208	feature_id[18].value <= threshold=0.9900032877922058
node_4355: feature_name=ENSG00000198763	feature_id[35].value > threshold=0.8216302394866943
node_4359: feature_name=ENSG00000142541	feature_id[26].value > threshold=0.5814018845558167
Class: never
Rules_66	passed counts:92
node_0: feature_name=ENSG00000228253	feature_id[0].value <= threshold=1.6594613790512085
node_1: feature_name=ENSG00000251562	feature_id[9].value <= threshold=5.841836214065552
node_2: feature_name=ENSG00000148346	feature_id[39].value <= threshold=1.4960952401161194
node_3: feature_name=ENSG00000197728	feature_id[5].value <= threshold=3.4978387355804443
node_4: feature_name=ENSG00000279483	feature_id[1].value > threshold=1.6767359972000122
node_1926: feature_name=ENSG00000130208	feature_id[18].value <= threshold=0.13036727905273438
node_1927: feature_name=ENSG00000123416	feature_id[33].value > threshold=1.7434906363487244
node_2861: feature_name=ENSG00000204525	feature_id[7].value <= threshold=4.504343748092651
node_2862: feature_name=ENSG00000128016	feature_id[10].value <= threshold=3.7893956899642944
node_2863: feature_name=ENSG00000229117	feature_id[4].value <= threshold=4.342362403869629
node_2864: feature_name=ENSG00000198840	feature_id[23].value <= threshold=1.326865792274475
node_2865: feature_name=ENSG00000019582	feature_id[20].value > threshold=2.6108556985855103
node_2933: feature_name=ENSG00000244734	feature_id[22].value <= threshold=0.5528673529624939
node_2934: feature_name=ENSG00000087086	feature_id[2].value <= threshold=3.794224500656128
node_2935: feature_name=ENSG00000019582	feature_id[20].value <= threshold=5.279611825942993
node_2936: feature_name=ENSG00000251562	feature_id[9].value <= threshold=5.638348579406738
node_2937: feature_name=ENSG00000149021	feature_id[11].value <= threshold=2.538770318031311
node_2938: feature_name=ENSG00000168484	feature_id[3].value <= threshold=2.5480597019195557
node_2939: feature_name=ENSG00000087086	feature_id[2].value <= threshold=3.740578532218933
node_2940: feature_name=ENSG00000152583	feature_id[28].value <= threshold=3.8971705436706543
node_2941: feature_name=ENSG00000229117	feature_id[4].value <= threshold=4.2473719120025635
node_2942: feature_name=ENSG00000198840	feature_id[23].value <= threshold=0.8589574992656708
Class: never
Rules_67	passed counts:92
node_0: feature_name=ENSG00000228253	feature_id[0].value <= threshold=1.6594613790512085
node_1: feature_name=ENSG00000251562	feature_id[9].value <= threshold=5.841836214065552
node_2: feature_name=ENSG00000148346	feature_id[39].value <= threshold=1.4960952401161194
node_3: feature_name=ENSG00000197728	feature_id[5].value <= threshold=3.4978387355804443
node_4: feature_name=ENSG00000279483	feature_id[1].value <= threshold=1.6767359972000122
node_5: feature_name=ENSG00000229117	feature_id[4].value <= threshold=3.96041476726532
node_6: feature_name=ENSG00000168484	feature_id[3].value <= threshold=1.4968228340148926
node_7: feature_name=ENSG00000149021	feature_id[11].value <= threshold=0.047815095633268356
node_8: feature_name=ENSG00000198502	feature_id[17].value <= threshold=0.8965714871883392
node_9: feature_name=ENSG00000205542	feature_id[32].value <= threshold=5.0889732837677
node_10: feature_name=ENSG00000171223	feature_id[27].value <= threshold=2.6019794940948486
node_11: feature_name=ENSG00000269028	feature_id[24].value <= threshold=0.42852821946144104
node_12: feature_name=ENSG00000251562	feature_id[9].value <= threshold=4.766984462738037
node_13: feature_name=ENSG00000228253	feature_id[0].value <= threshold=0.7744126915931702
node_14: feature_name=ENSG00000265972	feature_id[13].value <= threshold=3.4502317905426025
node_15: feature_name=ENSG00000198763	feature_id[35].value > threshold=3.068141460418701
node_85: feature_name=ENSG00000129824	feature_id[12].value <= threshold=1.6082881093025208
node_86: feature_name=ENSG00000206503	feature_id[38].value <= threshold=4.06187891960144
Class: never
Rules_68	passed counts:90
node_0: feature_name=ENSG00000228253	feature_id[0].value > threshold=1.6594613790512085
node_5408: feature_name=ENSG00000130208	feature_id[18].value <= threshold=0.90781569480896
node_5409: feature_name=ENSG00000185201	feature_id[30].value <= threshold=2.9072329998016357
node_5410: feature_name=ENSG00000204389	feature_id[14].value <= threshold=2.160242795944214
node_5411: feature_name=ENSG00000087086	feature_id[2].value > threshold=2.3714746236801147
node_5829: feature_name=ENSG00000204525	feature_id[7].value <= threshold=3.6259926557540894
node_5830: feature_name=ENSG00000115602	feature_id[21].value <= threshold=2.525246262550354
node_5831: feature_name=ENSG00000127528	feature_id[31].value <= threshold=0.450178325176239
node_5832: feature_name=ENSG00000122026	feature_id[29].value > threshold=2.7481420040130615
node_6090: feature_name=ENSG00000197728	feature_id[5].value <= threshold=4.196152448654175
node_6091: feature_name=ENSG00000148346	feature_id[39].value <= threshold=0.5319123864173889
node_6092: feature_name=ENSG00000265972	feature_id[13].value <= threshold=2.9307225942611694
node_6093: feature_name=ENSG00000228253	feature_id[0].value <= threshold=3.5747408866882324
node_6094: feature_name=ENSG00000115602	feature_id[21].value <= threshold=0.7869493365287781
node_6095: feature_name=ENSG00000244734	feature_id[22].value <= threshold=0.14169418811798096
node_6096: feature_name=ENSG00000120129	feature_id[37].value <= threshold=3.069453239440918
node_6097: feature_name=ENSG00000251562	feature_id[9].value <= threshold=7.357694864273071
node_6098: feature_name=ENSG00000198763	feature_id[35].value <= threshold=4.680009365081787
node_6099: feature_name=ENSG00000142541	feature_id[26].value > threshold=2.3131951093673706
node_6117: feature_name=ENSG00000130208	feature_id[18].value <= threshold=0.2962927222251892
node_6118: feature_name=ENSG00000168484	feature_id[3].value <= threshold=4.873598575592041
Class: never
Rules_69	passed counts:89
node_0: feature_name=ENSG00000228253	feature_id[0].value > threshold=1.6594613790512085
node_5408: feature_name=ENSG00000130208	feature_id[18].value <= threshold=0.90781569480896
node_5409: feature_name=ENSG00000185201	feature_id[30].value <= threshold=2.9072329998016357
node_5410: feature_name=ENSG00000204389	feature_id[14].value <= threshold=2.160242795944214
node_5411: feature_name=ENSG00000087086	feature_id[2].value > threshold=2.3714746236801147
node_5829: feature_name=ENSG00000204525	feature_id[7].value <= threshold=3.6259926557540894
node_5830: feature_name=ENSG00000115602	feature_id[21].value <= threshold=2.525246262550354
node_5831: feature_name=ENSG00000127528	feature_id[31].value > threshold=0.450178325176239
node_6145: feature_name=ENSG00000206503	feature_id[38].value > threshold=2.198031425476074
node_6243: feature_name=ENSG00000129824	feature_id[12].value <= threshold=2.328581690788269
node_6244: feature_name=ENSG00000197728	feature_id[5].value <= threshold=3.669642925262451
node_6245: feature_name=ENSG00000106211	feature_id[34].value <= threshold=2.3668975830078125
node_6246: feature_name=ENSG00000123416	feature_id[33].value <= threshold=1.421577274799347
node_6247: feature_name=ENSG00000168484	feature_id[3].value <= threshold=2.012098789215088
node_6248: feature_name=ENSG00000168497	feature_id[19].value <= threshold=2.889251232147217
node_6249: feature_name=ENSG00000204525	feature_id[7].value > threshold=2.9807028770446777
node_6297: feature_name=ENSG00000212907	feature_id[6].value > threshold=1.6050102710723877
node_6301: feature_name=ENSG00000152583	feature_id[28].value <= threshold=4.461888790130615
node_6302: feature_name=ENSG00000149021	feature_id[11].value <= threshold=1.3939576148986816
node_6303: feature_name=ENSG00000198763	feature_id[35].value <= threshold=2.477102518081665
node_6304: feature_name=ENSG00000269028	feature_id[24].value <= threshold=1.848389744758606
node_6305: feature_name=ENSG00000152583	feature_id[28].value > threshold=1.559429943561554
Class: active
Rules_70	passed counts:88
node_0: feature_name=ENSG00000228253	feature_id[0].value <= threshold=1.6594613790512085
node_1: feature_name=ENSG00000251562	feature_id[9].value <= threshold=5.841836214065552
node_2: feature_name=ENSG00000148346	feature_id[39].value <= threshold=1.4960952401161194
node_3: feature_name=ENSG00000197728	feature_id[5].value <= threshold=3.4978387355804443
node_4: feature_name=ENSG00000279483	feature_id[1].value <= threshold=1.6767359972000122
node_5: feature_name=ENSG00000229117	feature_id[4].value <= threshold=3.96041476726532
node_6: feature_name=ENSG00000168484	feature_id[3].value <= threshold=1.4968228340148926
node_7: feature_name=ENSG00000149021	feature_id[11].value <= threshold=0.047815095633268356
node_8: feature_name=ENSG00000198502	feature_id[17].value <= threshold=0.8965714871883392
node_9: feature_name=ENSG00000205542	feature_id[32].value > threshold=5.0889732837677
node_521: feature_name=ENSG00000251562	feature_id[9].value > threshold=5.375121355056763
node_567: feature_name=ENSG00000265972	feature_id[13].value <= threshold=3.0083088874816895
node_568: feature_name=ENSG00000251562	feature_id[9].value > threshold=5.406627416610718
node_572: feature_name=ENSG00000152583	feature_id[28].value <= threshold=4.240622043609619
node_573: feature_name=ENSG00000130208	feature_id[18].value <= threshold=0.5244655609130859
node_574: feature_name=ENSG00000204389	feature_id[14].value <= threshold=2.6256271600723267
node_575: feature_name=ENSG00000123416	feature_id[33].value <= threshold=3.228135108947754
node_576: feature_name=ENSG00000244734	feature_id[22].value <= threshold=0.4405660927295685
Class: never
Rules_71	passed counts:87
node_0: feature_name=ENSG00000228253	feature_id[0].value > threshold=1.6594613790512085
node_5408: feature_name=ENSG00000130208	feature_id[18].value <= threshold=0.90781569480896
node_5409: feature_name=ENSG00000185201	feature_id[30].value <= threshold=2.9072329998016357
node_5410: feature_name=ENSG00000204389	feature_id[14].value <= threshold=2.160242795944214
node_5411: feature_name=ENSG00000087086	feature_id[2].value > threshold=2.3714746236801147
node_5829: feature_name=ENSG00000204525	feature_id[7].value <= threshold=3.6259926557540894
node_5830: feature_name=ENSG00000115602	feature_id[21].value <= threshold=2.525246262550354
node_5831: feature_name=ENSG00000127528	feature_id[31].value <= threshold=0.450178325176239
node_5832: feature_name=ENSG00000122026	feature_id[29].value <= threshold=2.7481420040130615
node_5833: feature_name=ENSG00000123416	feature_id[33].value > threshold=1.7442980408668518
node_6033: feature_name=ENSG00000265972	feature_id[13].value <= threshold=2.444897413253784
node_6034: feature_name=ENSG00000251562	feature_id[9].value > threshold=0.5630626678466797
node_6038: feature_name=ENSG00000279483	feature_id[1].value > threshold=2.4320307970046997
node_6050: feature_name=ENSG00000185201	feature_id[30].value > threshold=0.4810674786567688
node_6056: feature_name=ENSG00000130208	feature_id[18].value <= threshold=0.43564338982105255
node_6057: feature_name=ENSG00000197728	feature_id[5].value <= threshold=3.6249985694885254
node_6058: feature_name=ENSG00000205542	feature_id[32].value <= threshold=4.368942975997925
node_6059: feature_name=ENSG00000204389	feature_id[14].value <= threshold=1.6190826296806335
node_6060: feature_name=ENSG00000229807	feature_id[8].value <= threshold=0.44715267419815063
node_6061: feature_name=ENSG00000129824	feature_id[12].value <= threshold=2.8486822843551636
Class: never
Rules_72	passed counts:87
node_0: feature_name=ENSG00000228253	feature_id[0].value <= threshold=1.6594613790512085
node_1: feature_name=ENSG00000251562	feature_id[9].value > threshold=5.841836214065552
node_3621: feature_name=ENSG00000171223	feature_id[27].value <= threshold=1.104478359222412
node_3622: feature_name=ENSG00000161055	feature_id[15].value > threshold=0.9431081414222717
node_4290: feature_name=ENSG00000148346	feature_id[39].value <= threshold=1.8810503482818604
node_4291: feature_name=ENSG00000166710	feature_id[16].value <= threshold=4.384898900985718
node_4292: feature_name=ENSG00000229807	feature_id[8].value <= threshold=0.28203824162483215
node_4293: feature_name=ENSG00000244734	feature_id[22].value <= threshold=0.8375595211982727
node_4294: feature_name=ENSG00000087086	feature_id[2].value <= threshold=3.6251970529556274
node_4295: feature_name=ENSG00000142541	feature_id[26].value <= threshold=4.356957912445068
node_4296: feature_name=ENSG00000251562	feature_id[9].value <= threshold=7.886254072189331
node_4297: feature_name=ENSG00000166710	feature_id[16].value <= threshold=4.379086256027222
node_4298: feature_name=ENSG00000106211	feature_id[34].value <= threshold=2.6812363862991333
node_4299: feature_name=ENSG00000161055	feature_id[15].value <= threshold=3.283733367919922
node_4300: feature_name=ENSG00000279483	feature_id[1].value <= threshold=2.786905288696289
node_4301: feature_name=ENSG00000244734	feature_id[22].value <= threshold=0.685499906539917
node_4302: feature_name=ENSG00000120129	feature_id[37].value <= threshold=2.740439295768738
Class: never
Rules_73	passed counts:81
node_0: feature_name=ENSG00000228253	feature_id[0].value <= threshold=1.6594613790512085
node_1: feature_name=ENSG00000251562	feature_id[9].value <= threshold=5.841836214065552
node_2: feature_name=ENSG00000148346	feature_id[39].value <= threshold=1.4960952401161194
node_3: feature_name=ENSG00000197728	feature_id[5].value <= threshold=3.4978387355804443
node_4: feature_name=ENSG00000279483	feature_id[1].value > threshold=1.6767359972000122
node_1926: feature_name=ENSG00000130208	feature_id[18].value > threshold=0.13036727905273438
node_3240: feature_name=ENSG00000087086	feature_id[2].value > threshold=3.6972216367721558
node_3324: feature_name=ENSG00000265972	feature_id[13].value > threshold=1.6571084856987
node_3352: feature_name=ENSG00000204525	feature_id[7].value <= threshold=3.186566948890686
node_3353: feature_name=ENSG00000197728	feature_id[5].value <= threshold=2.789669990539551
node_3354: feature_name=ENSG00000279483	feature_id[1].value <= threshold=3.68401837348938
node_3355: feature_name=ENSG00000212907	feature_id[6].value <= threshold=4.152355670928955
node_3356: feature_name=ENSG00000251562	feature_id[9].value <= threshold=5.788868427276611
node_3357: feature_name=ENSG00000168484	feature_id[3].value <= threshold=3.8608710765838623
node_3358: feature_name=ENSG00000251562	feature_id[9].value <= threshold=5.536737680435181
Class: former
Rules_74	passed counts:81
node_0: feature_name=ENSG00000228253	feature_id[0].value <= threshold=1.6594613790512085
node_1: feature_name=ENSG00000251562	feature_id[9].value <= threshold=5.841836214065552
node_2: feature_name=ENSG00000148346	feature_id[39].value <= threshold=1.4960952401161194
node_3: feature_name=ENSG00000197728	feature_id[5].value <= threshold=3.4978387355804443
node_4: feature_name=ENSG00000279483	feature_id[1].value <= threshold=1.6767359972000122
node_5: feature_name=ENSG00000229117	feature_id[4].value <= threshold=3.96041476726532
node_6: feature_name=ENSG00000168484	feature_id[3].value <= threshold=1.4968228340148926
node_7: feature_name=ENSG00000149021	feature_id[11].value <= threshold=0.047815095633268356
node_8: feature_name=ENSG00000198502	feature_id[17].value <= threshold=0.8965714871883392
node_9: feature_name=ENSG00000205542	feature_id[32].value <= threshold=5.0889732837677
node_10: feature_name=ENSG00000171223	feature_id[27].value <= threshold=2.6019794940948486
node_11: feature_name=ENSG00000269028	feature_id[24].value <= threshold=0.42852821946144104
node_12: feature_name=ENSG00000251562	feature_id[9].value <= threshold=4.766984462738037
node_13: feature_name=ENSG00000228253	feature_id[0].value <= threshold=0.7744126915931702
node_14: feature_name=ENSG00000265972	feature_id[13].value <= threshold=3.4502317905426025
node_15: feature_name=ENSG00000198763	feature_id[35].value <= threshold=3.068141460418701
node_16: feature_name=ENSG00000212907	feature_id[6].value <= threshold=3.0821043252944946
node_17: feature_name=ENSG00000204525	feature_id[7].value <= threshold=4.6486124992370605
node_18: feature_name=ENSG00000106211	feature_id[34].value <= threshold=2.1738163232803345
node_19: feature_name=ENSG00000130208	feature_id[18].value <= threshold=0.9544153809547424
node_20: feature_name=ENSG00000229807	feature_id[8].value <= threshold=0.6093772053718567
node_21: feature_name=ENSG00000204389	feature_id[14].value <= threshold=2.109992027282715
node_22: feature_name=ENSG00000129824	feature_id[12].value <= threshold=2.399774670600891
node_23: feature_name=ENSG00000171223	feature_id[27].value <= threshold=2.5770840644836426
node_24: feature_name=ENSG00000251562	feature_id[9].value <= threshold=4.564539194107056
node_25: feature_name=ENSG00000206503	feature_id[38].value > threshold=1.5427350401878357
Class: never
Rules_75	passed counts:79
node_0: feature_name=ENSG00000228253	feature_id[0].value <= threshold=1.6594613790512085
node_1: feature_name=ENSG00000251562	feature_id[9].value > threshold=5.841836214065552
node_3621: feature_name=ENSG00000171223	feature_id[27].value > threshold=1.104478359222412
node_4415: feature_name=ENSG00000166710	feature_id[16].value > threshold=4.464627504348755
node_4707: feature_name=ENSG00000161055	feature_id[15].value > threshold=0.6429499685764313
node_5309: feature_name=ENSG00000148346	feature_id[39].value <= threshold=2.2517813444137573
node_5310: feature_name=ENSG00000212907	feature_id[6].value <= threshold=3.2109322547912598
node_5311: feature_name=ENSG00000244734	feature_id[22].value <= threshold=0.37741129100322723
node_5312: feature_name=ENSG00000228253	feature_id[0].value <= threshold=1.6125190258026123
node_5313: feature_name=ENSG00000168484	feature_id[3].value <= threshold=3.592155337333679
node_5314: feature_name=ENSG00000152583	feature_id[28].value <= threshold=4.403414249420166
node_5315: feature_name=ENSG00000212907	feature_id[6].value <= threshold=2.780937433242798
node_5316: feature_name=ENSG00000198502	feature_id[17].value <= threshold=2.6509019136428833
node_5317: feature_name=ENSG00000205542	feature_id[32].value > threshold=2.0661462545394897
node_5321: feature_name=ENSG00000198840	feature_id[23].value <= threshold=3.0882980823516846
node_5322: feature_name=ENSG00000142541	feature_id[26].value <= threshold=3.473500967025757
node_5323: feature_name=ENSG00000171223	feature_id[27].value <= threshold=1.1806971430778503
node_5324: feature_name=ENSG00000279483	feature_id[1].value <= threshold=1.1761518120765686
Class: never
Rules_76	passed counts:79
node_0: feature_name=ENSG00000228253	feature_id[0].value <= threshold=1.6594613790512085
node_1: feature_name=ENSG00000251562	feature_id[9].value <= threshold=5.841836214065552
node_2: feature_name=ENSG00000148346	feature_id[39].value <= threshold=1.4960952401161194
node_3: feature_name=ENSG00000197728	feature_id[5].value <= threshold=3.4978387355804443
node_4: feature_name=ENSG00000279483	feature_id[1].value <= threshold=1.6767359972000122
node_5: feature_name=ENSG00000229117	feature_id[4].value <= threshold=3.96041476726532
node_6: feature_name=ENSG00000168484	feature_id[3].value <= threshold=1.4968228340148926
node_7: feature_name=ENSG00000149021	feature_id[11].value <= threshold=0.047815095633268356
node_8: feature_name=ENSG00000198502	feature_id[17].value <= threshold=0.8965714871883392
node_9: feature_name=ENSG00000205542	feature_id[32].value <= threshold=5.0889732837677
node_10: feature_name=ENSG00000171223	feature_id[27].value > threshold=2.6019794940948486
node_386: feature_name=ENSG00000197728	feature_id[5].value <= threshold=3.1998902559280396
node_387: feature_name=ENSG00000204525	feature_id[7].value > threshold=3.024967908859253
node_455: feature_name=ENSG00000269028	feature_id[24].value <= threshold=3.7967822551727295
node_456: feature_name=ENSG00000168484	feature_id[3].value <= threshold=1.4672080874443054
node_457: feature_name=ENSG00000165949	feature_id[25].value > threshold=3.551409125328064
node_485: feature_name=ENSG00000166710	feature_id[16].value > threshold=4.567046642303467
node_491: feature_name=ENSG00000212907	feature_id[6].value <= threshold=2.9398008584976196
node_492: feature_name=ENSG00000171223	feature_id[27].value > threshold=2.617408275604248
node_494: feature_name=ENSG00000165949	feature_id[25].value > threshold=3.559835195541382
node_498: feature_name=ENSG00000019582	feature_id[20].value > threshold=2.3200184106826782
node_508: feature_name=ENSG00000198763	feature_id[35].value > threshold=1.5223190784454346
Class: never
Rules_77	passed counts:75
node_0: feature_name=ENSG00000228253	feature_id[0].value <= threshold=1.6594613790512085
node_1: feature_name=ENSG00000251562	feature_id[9].value > threshold=5.841836214065552
node_3621: feature_name=ENSG00000171223	feature_id[27].value > threshold=1.104478359222412
node_4415: feature_name=ENSG00000166710	feature_id[16].value > threshold=4.464627504348755
node_4707: feature_name=ENSG00000161055	feature_id[15].value <= threshold=0.6429499685764313
node_4708: feature_name=ENSG00000171223	feature_id[27].value > threshold=2.02018666267395
node_4966: feature_name=ENSG00000204525	feature_id[7].value > threshold=3.6312336921691895
node_5192: feature_name=ENSG00000212907	feature_id[6].value <= threshold=3.0172258615493774
node_5193: feature_name=ENSG00000229117	feature_id[4].value <= threshold=3.4751826524734497
node_5194: feature_name=ENSG00000165949	feature_id[25].value <= threshold=4.4413251876831055
node_5195: feature_name=ENSG00000279483	feature_id[1].value <= threshold=2.182848572731018
node_5196: feature_name=ENSG00000244734	feature_id[22].value <= threshold=1.367688238620758
node_5197: feature_name=ENSG00000265972	feature_id[13].value <= threshold=3.033473014831543
node_5198: feature_name=ENSG00000115602	feature_id[21].value <= threshold=2.9250723123550415
node_5199: feature_name=ENSG00000168484	feature_id[3].value <= threshold=3.098202347755432
node_5200: feature_name=ENSG00000122026	feature_id[29].value <= threshold=3.192559599876404
node_5201: feature_name=ENSG00000152583	feature_id[28].value <= threshold=3.636453866958618
node_5202: feature_name=ENSG00000019582	feature_id[20].value > threshold=1.6661534309387207
node_5206: feature_name=ENSG00000019582	feature_id[20].value > threshold=4.470409631729126
node_5208: feature_name=ENSG00000166710	feature_id[16].value > threshold=5.203226804733276
Class: never
Rules_78	passed counts:75
node_0: feature_name=ENSG00000228253	feature_id[0].value <= threshold=1.6594613790512085
node_1: feature_name=ENSG00000251562	feature_id[9].value <= threshold=5.841836214065552
node_2: feature_name=ENSG00000148346	feature_id[39].value <= threshold=1.4960952401161194
node_3: feature_name=ENSG00000197728	feature_id[5].value <= threshold=3.4978387355804443
node_4: feature_name=ENSG00000279483	feature_id[1].value <= threshold=1.6767359972000122
node_5: feature_name=ENSG00000229117	feature_id[4].value <= threshold=3.96041476726532
node_6: feature_name=ENSG00000168484	feature_id[3].value <= threshold=1.4968228340148926
node_7: feature_name=ENSG00000149021	feature_id[11].value <= threshold=0.047815095633268356
node_8: feature_name=ENSG00000198502	feature_id[17].value <= threshold=0.8965714871883392
node_9: feature_name=ENSG00000205542	feature_id[32].value <= threshold=5.0889732837677
node_10: feature_name=ENSG00000171223	feature_id[27].value <= threshold=2.6019794940948486
node_11: feature_name=ENSG00000269028	feature_id[24].value <= threshold=0.42852821946144104
node_12: feature_name=ENSG00000251562	feature_id[9].value > threshold=4.766984462738037
node_110: feature_name=ENSG00000229807	feature_id[8].value <= threshold=0.19463706016540527
node_111: feature_name=ENSG00000168497	feature_id[19].value <= threshold=1.773759365081787
node_112: feature_name=ENSG00000265972	feature_id[13].value <= threshold=2.933944821357727
node_113: feature_name=ENSG00000206503	feature_id[38].value > threshold=2.3095072507858276
node_135: feature_name=ENSG00000212907	feature_id[6].value <= threshold=2.5209007263183594
node_136: feature_name=ENSG00000198840	feature_id[23].value <= threshold=2.6144280433654785
node_137: feature_name=ENSG00000142541	feature_id[26].value > threshold=0.6875793933868408
node_145: feature_name=ENSG00000251562	feature_id[9].value > threshold=4.771085023880005
node_147: feature_name=ENSG00000171223	feature_id[27].value <= threshold=2.243947386741638
Class: never
Rules_79	passed counts:74
node_0: feature_name=ENSG00000228253	feature_id[0].value <= threshold=1.6594613790512085
node_1: feature_name=ENSG00000251562	feature_id[9].value > threshold=5.841836214065552
node_3621: feature_name=ENSG00000171223	feature_id[27].value > threshold=1.104478359222412
node_4415: feature_name=ENSG00000166710	feature_id[16].value > threshold=4.464627504348755
node_4707: feature_name=ENSG00000161055	feature_id[15].value <= threshold=0.6429499685764313
node_4708: feature_name=ENSG00000171223	feature_id[27].value <= threshold=2.02018666267395
node_4709: feature_name=ENSG00000204525	feature_id[7].value <= threshold=3.705798625946045
node_4710: feature_name=ENSG00000115602	feature_id[21].value <= threshold=1.9070296883583069
node_4711: feature_name=ENSG00000127528	feature_id[31].value > threshold=1.664279043674469
node_4807: feature_name=ENSG00000198502	feature_id[17].value <= threshold=1.8241525888442993
node_4808: feature_name=ENSG00000204525	feature_id[7].value > threshold=1.0990251302719116
Class: never
Rules_80	passed counts:74
node_0: feature_name=ENSG00000228253	feature_id[0].value <= threshold=1.6594613790512085
node_1: feature_name=ENSG00000251562	feature_id[9].value <= threshold=5.841836214065552
node_2: feature_name=ENSG00000148346	feature_id[39].value <= threshold=1.4960952401161194
node_3: feature_name=ENSG00000197728	feature_id[5].value <= threshold=3.4978387355804443
node_4: feature_name=ENSG00000279483	feature_id[1].value <= threshold=1.6767359972000122
node_5: feature_name=ENSG00000229117	feature_id[4].value <= threshold=3.96041476726532
node_6: feature_name=ENSG00000168484	feature_id[3].value > threshold=1.4968228340148926
node_1226: feature_name=ENSG00000229117	feature_id[4].value > threshold=2.9957687854766846
node_1416: feature_name=ENSG00000229807	feature_id[8].value > threshold=0.15077364444732666
node_1530: feature_name=ENSG00000198502	feature_id[17].value <= threshold=0.8321231305599213
node_1531: feature_name=ENSG00000142541	feature_id[26].value > threshold=3.6215356588363647
node_1551: feature_name=ENSG00000087086	feature_id[2].value > threshold=3.108479619026184
node_1557: feature_name=ENSG00000128016	feature_id[10].value <= threshold=2.3710830211639404
node_1558: feature_name=ENSG00000171223	feature_id[27].value <= threshold=3.1793407201766968
Class: active
Rules_81	passed counts:72
node_0: feature_name=ENSG00000228253	feature_id[0].value > threshold=1.6594613790512085
node_5408: feature_name=ENSG00000130208	feature_id[18].value <= threshold=0.90781569480896
node_5409: feature_name=ENSG00000185201	feature_id[30].value <= threshold=2.9072329998016357
node_5410: feature_name=ENSG00000204389	feature_id[14].value <= threshold=2.160242795944214
node_5411: feature_name=ENSG00000087086	feature_id[2].value <= threshold=2.3714746236801147
node_5412: feature_name=ENSG00000168497	feature_id[19].value <= threshold=2.2567509412765503
node_5413: feature_name=ENSG00000152583	feature_id[28].value > threshold=1.7723493576049805
node_5521: feature_name=ENSG00000168484	feature_id[3].value <= threshold=2.347030520439148
node_5522: feature_name=ENSG00000279483	feature_id[1].value > threshold=0.7910981476306915
node_5582: feature_name=ENSG00000168484	feature_id[3].value <= threshold=1.2810092568397522
node_5583: feature_name=ENSG00000120129	feature_id[37].value > threshold=2.428326725959778
node_5623: feature_name=ENSG00000229807	feature_id[8].value <= threshold=1.6263203024864197
node_5624: feature_name=ENSG00000279483	feature_id[1].value > threshold=1.6727849245071411
node_5632: feature_name=ENSG00000269028	feature_id[24].value <= threshold=2.373463273048401
node_5633: feature_name=ENSG00000198502	feature_id[17].value <= threshold=3.2736470699310303
node_5634: feature_name=ENSG00000251562	feature_id[9].value > threshold=2.3298516273498535
node_5636: feature_name=ENSG00000166710	feature_id[16].value <= threshold=5.552558422088623
node_5637: feature_name=ENSG00000115602	feature_id[21].value <= threshold=1.8939993977546692
Class: active
Rules_82	passed counts:72
node_0: feature_name=ENSG00000228253	feature_id[0].value <= threshold=1.6594613790512085
node_1: feature_name=ENSG00000251562	feature_id[9].value > threshold=5.841836214065552
node_3621: feature_name=ENSG00000171223	feature_id[27].value > threshold=1.104478359222412
node_4415: feature_name=ENSG00000166710	feature_id[16].value > threshold=4.464627504348755
node_4707: feature_name=ENSG00000161055	feature_id[15].value > threshold=0.6429499685764313
node_5309: feature_name=ENSG00000148346	feature_id[39].value <= threshold=2.2517813444137573
node_5310: feature_name=ENSG00000212907	feature_id[6].value <= threshold=3.2109322547912598
node_5311: feature_name=ENSG00000244734	feature_id[22].value > threshold=0.37741129100322723
node_5377: feature_name=ENSG00000152583	feature_id[28].value <= threshold=3.8716468811035156
node_5378: feature_name=ENSG00000087086	feature_id[2].value <= threshold=2.881512761116028
node_5379: feature_name=ENSG00000228253	feature_id[0].value <= threshold=1.4462820291519165
node_5380: feature_name=ENSG00000149021	feature_id[11].value <= threshold=2.8630659580230713
Class: never
Rules_83	passed counts:72
node_0: feature_name=ENSG00000228253	feature_id[0].value <= threshold=1.6594613790512085
node_1: feature_name=ENSG00000251562	feature_id[9].value > threshold=5.841836214065552
node_3621: feature_name=ENSG00000171223	feature_id[27].value > threshold=1.104478359222412
node_4415: feature_name=ENSG00000166710	feature_id[16].value > threshold=4.464627504348755
node_4707: feature_name=ENSG00000161055	feature_id[15].value > threshold=0.6429499685764313
node_5309: feature_name=ENSG00000148346	feature_id[39].value <= threshold=2.2517813444137573
node_5310: feature_name=ENSG00000212907	feature_id[6].value <= threshold=3.2109322547912598
node_5311: feature_name=ENSG00000244734	feature_id[22].value <= threshold=0.37741129100322723
node_5312: feature_name=ENSG00000228253	feature_id[0].value <= threshold=1.6125190258026123
node_5313: feature_name=ENSG00000168484	feature_id[3].value <= threshold=3.592155337333679
node_5314: feature_name=ENSG00000152583	feature_id[28].value <= threshold=4.403414249420166
node_5315: feature_name=ENSG00000212907	feature_id[6].value <= threshold=2.780937433242798
node_5316: feature_name=ENSG00000198502	feature_id[17].value <= threshold=2.6509019136428833
node_5317: feature_name=ENSG00000205542	feature_id[32].value > threshold=2.0661462545394897
node_5321: feature_name=ENSG00000198840	feature_id[23].value <= threshold=3.0882980823516846
node_5322: feature_name=ENSG00000142541	feature_id[26].value > threshold=3.473500967025757
node_5336: feature_name=ENSG00000198763	feature_id[35].value > threshold=0.969446063041687
node_5338: feature_name=ENSG00000142541	feature_id[26].value > threshold=3.474409341812134
Class: never
Rules_84	passed counts:72
node_0: feature_name=ENSG00000228253	feature_id[0].value <= threshold=1.6594613790512085
node_1: feature_name=ENSG00000251562	feature_id[9].value <= threshold=5.841836214065552
node_2: feature_name=ENSG00000148346	feature_id[39].value <= threshold=1.4960952401161194
node_3: feature_name=ENSG00000197728	feature_id[5].value <= threshold=3.4978387355804443
node_4: feature_name=ENSG00000279483	feature_id[1].value <= threshold=1.6767359972000122
node_5: feature_name=ENSG00000229117	feature_id[4].value <= threshold=3.96041476726532
node_6: feature_name=ENSG00000168484	feature_id[3].value > threshold=1.4968228340148926
node_1226: feature_name=ENSG00000229117	feature_id[4].value > threshold=2.9957687854766846
node_1416: feature_name=ENSG00000229807	feature_id[8].value <= threshold=0.15077364444732666
node_1417: feature_name=ENSG00000251562	feature_id[9].value <= threshold=2.5978389978408813
node_1418: feature_name=ENSG00000198502	feature_id[17].value <= threshold=2.585469365119934
node_1419: feature_name=ENSG00000228253	feature_id[0].value <= threshold=0.5462523102760315
node_1420: feature_name=ENSG00000197728	feature_id[5].value <= threshold=3.4138046503067017
node_1421: feature_name=ENSG00000120129	feature_id[37].value <= threshold=4.349210023880005
node_1422: feature_name=ENSG00000269028	feature_id[24].value <= threshold=2.576329231262207
Class: never
Rules_85	passed counts:72
node_0: feature_name=ENSG00000228253	feature_id[0].value <= threshold=1.6594613790512085
node_1: feature_name=ENSG00000251562	feature_id[9].value <= threshold=5.841836214065552
node_2: feature_name=ENSG00000148346	feature_id[39].value <= threshold=1.4960952401161194
node_3: feature_name=ENSG00000197728	feature_id[5].value <= threshold=3.4978387355804443
node_4: feature_name=ENSG00000279483	feature_id[1].value <= threshold=1.6767359972000122
node_5: feature_name=ENSG00000229117	feature_id[4].value <= threshold=3.96041476726532
node_6: feature_name=ENSG00000168484	feature_id[3].value <= threshold=1.4968228340148926
node_7: feature_name=ENSG00000149021	feature_id[11].value <= threshold=0.047815095633268356
node_8: feature_name=ENSG00000198502	feature_id[17].value > threshold=0.8965714871883392
node_592: feature_name=ENSG00000171223	feature_id[27].value > threshold=1.4969618320465088
node_824: feature_name=ENSG00000269028	feature_id[24].value <= threshold=3.6925188302993774
node_825: feature_name=ENSG00000129824	feature_id[12].value > threshold=0.4535902142524719
node_965: feature_name=ENSG00000212907	feature_id[6].value > threshold=0.8903393447399139
node_999: feature_name=ENSG00000204389	feature_id[14].value <= threshold=1.7378604412078857
node_1000: feature_name=ENSG00000142541	feature_id[26].value <= threshold=2.883030652999878
node_1001: feature_name=ENSG00000129824	feature_id[12].value > threshold=0.6392366886138916
Class: never
Rules_86	passed counts:70
node_0: feature_name=ENSG00000228253	feature_id[0].value <= threshold=1.6594613790512085
node_1: feature_name=ENSG00000251562	feature_id[9].value > threshold=5.841836214065552
node_3621: feature_name=ENSG00000171223	feature_id[27].value <= threshold=1.104478359222412
node_3622: feature_name=ENSG00000161055	feature_id[15].value <= threshold=0.9431081414222717
node_3623: feature_name=ENSG00000019582	feature_id[20].value <= threshold=4.802504062652588
node_3624: feature_name=ENSG00000265972	feature_id[13].value <= threshold=3.1057599782943726
node_3625: feature_name=ENSG00000115602	feature_id[21].value <= threshold=1.294201135635376
node_3626: feature_name=ENSG00000148346	feature_id[39].value <= threshold=1.5916447639465332
node_3627: feature_name=ENSG00000197728	feature_id[5].value <= threshold=2.234685182571411
node_3628: feature_name=ENSG00000229807	feature_id[8].value <= threshold=0.28090962767601013
node_3629: feature_name=ENSG00000165949	feature_id[25].value > threshold=3.832887649536133
node_3789: feature_name=ENSG00000019582	feature_id[20].value > threshold=3.3095966577529907
node_3827: feature_name=ENSG00000165949	feature_id[25].value > threshold=3.84578275680542
node_3829: feature_name=ENSG00000168497	feature_id[19].value <= threshold=3.9876227378845215
node_3830: feature_name=ENSG00000204525	feature_id[7].value > threshold=3.9007457494735718
node_3858: feature_name=ENSG00000129824	feature_id[12].value <= threshold=2.2208489179611206
node_3859: feature_name=ENSG00000165949	feature_id[25].value <= threshold=4.687138795852661
node_3860: feature_name=ENSG00000185201	feature_id[30].value > threshold=0.47860822081565857
Class: never
Rules_87	passed counts:70
node_0: feature_name=ENSG00000228253	feature_id[0].value <= threshold=1.6594613790512085
node_1: feature_name=ENSG00000251562	feature_id[9].value <= threshold=5.841836214065552
node_2: feature_name=ENSG00000148346	feature_id[39].value <= threshold=1.4960952401161194
node_3: feature_name=ENSG00000197728	feature_id[5].value <= threshold=3.4978387355804443
node_4: feature_name=ENSG00000279483	feature_id[1].value > threshold=1.6767359972000122
node_1926: feature_name=ENSG00000130208	feature_id[18].value <= threshold=0.13036727905273438
node_1927: feature_name=ENSG00000123416	feature_id[33].value <= threshold=1.7434906363487244
node_1928: feature_name=ENSG00000185201	feature_id[30].value > threshold=3.059474229812622
node_2464: feature_name=ENSG00000128016	feature_id[10].value > threshold=3.5274126529693604
node_2804: feature_name=ENSG00000197728	feature_id[5].value > threshold=2.3685944080352783
node_2836: feature_name=ENSG00000106211	feature_id[34].value <= threshold=2.9073156118392944
node_2837: feature_name=ENSG00000152583	feature_id[28].value <= threshold=3.363418221473694
node_2838: feature_name=ENSG00000197728	feature_id[5].value > threshold=2.6241252422332764
node_2844: feature_name=ENSG00000142541	feature_id[26].value <= threshold=3.181773543357849
node_2845: feature_name=ENSG00000265972	feature_id[13].value <= threshold=3.455159068107605
node_2846: feature_name=ENSG00000166710	feature_id[16].value > threshold=3.894906759262085
Class: former
Rules_88	passed counts:68
node_0: feature_name=ENSG00000228253	feature_id[0].value > threshold=1.6594613790512085
node_5408: feature_name=ENSG00000130208	feature_id[18].value <= threshold=0.90781569480896
node_5409: feature_name=ENSG00000185201	feature_id[30].value <= threshold=2.9072329998016357
node_5410: feature_name=ENSG00000204389	feature_id[14].value <= threshold=2.160242795944214
node_5411: feature_name=ENSG00000087086	feature_id[2].value <= threshold=2.3714746236801147
node_5412: feature_name=ENSG00000168497	feature_id[19].value > threshold=2.2567509412765503
node_5726: feature_name=ENSG00000228253	feature_id[0].value <= threshold=3.331606388092041
node_5727: feature_name=ENSG00000244734	feature_id[22].value <= threshold=0.3271465301513672
node_5728: feature_name=ENSG00000166710	feature_id[16].value <= threshold=5.513019561767578
node_5729: feature_name=ENSG00000197728	feature_id[5].value <= threshold=3.8700424432754517
node_5730: feature_name=ENSG00000019582	feature_id[20].value <= threshold=1.8402077555656433
node_5731: feature_name=ENSG00000166710	feature_id[16].value <= threshold=5.18638277053833
node_5732: feature_name=ENSG00000198763	feature_id[35].value <= threshold=3.6607998609542847
node_5733: feature_name=ENSG00000087086	feature_id[2].value <= threshold=2.2984721660614014
node_5734: feature_name=ENSG00000166710	feature_id[16].value <= threshold=4.8249640464782715
node_5735: feature_name=ENSG00000206503	feature_id[38].value > threshold=1.6764371991157532
node_5739: feature_name=ENSG00000204525	feature_id[7].value <= threshold=4.52546501159668
node_5740: feature_name=ENSG00000198502	feature_id[17].value <= threshold=2.7543011903762817
node_5741: feature_name=ENSG00000129824	feature_id[12].value <= threshold=2.2169718742370605
node_5742: feature_name=ENSG00000142541	feature_id[26].value <= threshold=2.683298110961914
Class: never
Rules_89	passed counts:68
node_0: feature_name=ENSG00000228253	feature_id[0].value <= threshold=1.6594613790512085
node_1: feature_name=ENSG00000251562	feature_id[9].value <= threshold=5.841836214065552
node_2: feature_name=ENSG00000148346	feature_id[39].value <= threshold=1.4960952401161194
node_3: feature_name=ENSG00000197728	feature_id[5].value <= threshold=3.4978387355804443
node_4: feature_name=ENSG00000279483	feature_id[1].value <= threshold=1.6767359972000122
node_5: feature_name=ENSG00000229117	feature_id[4].value > threshold=3.96041476726532
node_1571: feature_name=ENSG00000198502	feature_id[17].value <= threshold=1.5783810019493103
node_1572: feature_name=ENSG00000229807	feature_id[8].value > threshold=0.6787849068641663
node_1778: feature_name=ENSG00000166710	feature_id[16].value <= threshold=4.349436521530151
node_1779: feature_name=ENSG00000171223	feature_id[27].value <= threshold=2.8117059469223022
node_1780: feature_name=ENSG00000122026	feature_id[29].value <= threshold=4.18461799621582
node_1781: feature_name=ENSG00000228253	feature_id[0].value <= threshold=0.7409255802631378
node_1782: feature_name=ENSG00000269028	feature_id[24].value <= threshold=0.3796287775039673
node_1783: feature_name=ENSG00000115602	feature_id[21].value <= threshold=1.7698522806167603
node_1784: feature_name=ENSG00000197728	feature_id[5].value <= threshold=3.120159387588501
Class: active
Rules_90	passed counts:67
node_0: feature_name=ENSG00000228253	feature_id[0].value <= threshold=1.6594613790512085
node_1: feature_name=ENSG00000251562	feature_id[9].value > threshold=5.841836214065552
node_3621: feature_name=ENSG00000171223	feature_id[27].value > threshold=1.104478359222412
node_4415: feature_name=ENSG00000166710	feature_id[16].value <= threshold=4.464627504348755
node_4416: feature_name=ENSG00000279483	feature_id[1].value > threshold=2.002398669719696
node_4684: feature_name=ENSG00000149021	feature_id[11].value <= threshold=0.290799081325531
node_4685: feature_name=ENSG00000229807	feature_id[8].value <= threshold=0.6220868825912476
node_4686: feature_name=ENSG00000229117	feature_id[4].value > threshold=3.271592140197754
node_4694: feature_name=ENSG00000171223	feature_id[27].value > threshold=1.919180452823639
node_4698: feature_name=ENSG00000197728	feature_id[5].value > threshold=1.8360671997070312
Class: active
Rules_91	passed counts:67
node_0: feature_name=ENSG00000228253	feature_id[0].value <= threshold=1.6594613790512085
node_1: feature_name=ENSG00000251562	feature_id[9].value > threshold=5.841836214065552
node_3621: feature_name=ENSG00000171223	feature_id[27].value <= threshold=1.104478359222412
node_3622: feature_name=ENSG00000161055	feature_id[15].value <= threshold=0.9431081414222717
node_3623: feature_name=ENSG00000019582	feature_id[20].value <= threshold=4.802504062652588
node_3624: feature_name=ENSG00000265972	feature_id[13].value > threshold=3.1057599782943726
node_4128: feature_name=ENSG00000229807	feature_id[8].value > threshold=0.6304359436035156
node_4254: feature_name=ENSG00000148346	feature_id[39].value <= threshold=0.6510083079338074
Class: never
Rules_92	passed counts:67
node_0: feature_name=ENSG00000228253	feature_id[0].value <= threshold=1.6594613790512085
node_1: feature_name=ENSG00000251562	feature_id[9].value <= threshold=5.841836214065552
node_2: feature_name=ENSG00000148346	feature_id[39].value <= threshold=1.4960952401161194
node_3: feature_name=ENSG00000197728	feature_id[5].value <= threshold=3.4978387355804443
node_4: feature_name=ENSG00000279483	feature_id[1].value <= threshold=1.6767359972000122
node_5: feature_name=ENSG00000229117	feature_id[4].value > threshold=3.96041476726532
node_1571: feature_name=ENSG00000198502	feature_id[17].value <= threshold=1.5783810019493103
node_1572: feature_name=ENSG00000229807	feature_id[8].value <= threshold=0.6787849068641663
node_1573: feature_name=ENSG00000130208	feature_id[18].value <= threshold=0.7031113803386688
node_1574: feature_name=ENSG00000129824	feature_id[12].value <= threshold=1.8250241875648499
node_1575: feature_name=ENSG00000019582	feature_id[20].value <= threshold=4.133697986602783
node_1576: feature_name=ENSG00000166710	feature_id[16].value > threshold=3.859362006187439
node_1618: feature_name=ENSG00000198763	feature_id[35].value > threshold=3.3975197076797485
node_1682: feature_name=ENSG00000142541	feature_id[26].value <= threshold=5.317923545837402
node_1683: feature_name=ENSG00000205542	feature_id[32].value <= threshold=6.262539386749268
node_1684: feature_name=ENSG00000019582	feature_id[20].value <= threshold=3.6735987663269043
node_1685: feature_name=ENSG00000198840	feature_id[23].value <= threshold=4.454105854034424
Class: never
Rules_93	passed counts:66
node_0: feature_name=ENSG00000228253	feature_id[0].value <= threshold=1.6594613790512085
node_1: feature_name=ENSG00000251562	feature_id[9].value > threshold=5.841836214065552
node_3621: feature_name=ENSG00000171223	feature_id[27].value <= threshold=1.104478359222412
node_3622: feature_name=ENSG00000161055	feature_id[15].value <= threshold=0.9431081414222717
node_3623: feature_name=ENSG00000019582	feature_id[20].value <= threshold=4.802504062652588
node_3624: feature_name=ENSG00000265972	feature_id[13].value <= threshold=3.1057599782943726
node_3625: feature_name=ENSG00000115602	feature_id[21].value <= threshold=1.294201135635376
node_3626: feature_name=ENSG00000148346	feature_id[39].value <= threshold=1.5916447639465332
[truncated: 74,983 more rows]

## Sheet: ExtraTrees
Rules_0	passed counts:5058
node_0: feature_name=ENSG00000228253	feature_id[0].value <= threshold=1.6594613790512085
node_1: feature_name=ENSG00000251562	feature_id[26].value > threshold=5.841836214065552
node_3215: feature_name=ENSG00000171223	feature_id[46].value > threshold=1.104478359222412
node_3913: feature_name=ENSG00000166710	feature_id[99].value > threshold=4.464627504348755
node_4183: feature_name=ENSG00000161055	feature_id[91].value > threshold=0.6429499685764313
node_4681: feature_name=ENSG00000148346	feature_id[18].value <= threshold=2.2517813444137573
node_4682: feature_name=ENSG00000243749	feature_id[37].value <= threshold=1.5568668842315674
node_4683: feature_name=ENSG00000170296	feature_id[3].value <= threshold=2.1541746854782104
node_4684: feature_name=ENSG00000244734	feature_id[126].value <= threshold=0.37741129100322723
node_4685: feature_name=ENSG00000261371	feature_id[114].value <= threshold=3.7808412313461304
node_4686: feature_name=ENSG00000152583	feature_id[79].value <= threshold=4.939281702041626
node_4687: feature_name=ENSG00000003436	feature_id[116].value <= threshold=3.743272066116333
node_4688: feature_name=ENSG00000152583	feature_id[79].value <= threshold=4.403414249420166
node_4689: feature_name=ENSG00000168484	feature_id[63].value <= threshold=3.592155337333679
node_4690: feature_name=ENSG00000275385	feature_id[32].value <= threshold=1.8639695644378662
node_4691: feature_name=ENSG00000177954	feature_id[108].value <= threshold=3.4734469652175903
node_4692: feature_name=ENSG00000167552	feature_id[53].value <= threshold=3.7202717065811157
node_4693: feature_name=ENSG00000108654	feature_id[19].value > threshold=0.3996322453022003
node_4703: feature_name=ENSG00000161055	feature_id[91].value > threshold=0.8104377090930939
Class: never
Rules_1	passed counts:1356
node_0: feature_name=ENSG00000228253	feature_id[0].value <= threshold=1.6594613790512085
node_1: feature_name=ENSG00000251562	feature_id[26].value > threshold=5.841836214065552
node_3215: feature_name=ENSG00000171223	feature_id[46].value > threshold=1.104478359222412
node_3913: feature_name=ENSG00000166710	feature_id[99].value > threshold=4.464627504348755
node_4183: feature_name=ENSG00000161055	feature_id[91].value <= threshold=0.6429499685764313
node_4184: feature_name=ENSG00000171223	feature_id[46].value > threshold=2.02018666267395
node_4386: feature_name=ENSG00000204525	feature_id[14].value > threshold=3.6312336921691895
node_4576: feature_name=ENSG00000212907	feature_id[2].value <= threshold=3.0172258615493774
node_4577: feature_name=ENSG00000163815	feature_id[12].value <= threshold=2.8523155450820923
node_4578: feature_name=ENSG00000144713	feature_id[100].value <= threshold=4.276249408721924
node_4579: feature_name=ENSG00000171858	feature_id[50].value <= threshold=1.7669870257377625
node_4580: feature_name=ENSG00000176046	feature_id[48].value <= threshold=3.1620402336120605
node_4581: feature_name=ENSG00000244734	feature_id[126].value <= threshold=1.5997295379638672
node_4582: feature_name=ENSG00000125347	feature_id[66].value > threshold=0.2714832127094269
node_4632: feature_name=ENSG00000198918	feature_id[97].value <= threshold=3.0679166316986084
node_4633: feature_name=ENSG00000115602	feature_id[24].value <= threshold=4.85500955581665
Class: never
Rules_2	passed counts:1071
node_0: feature_name=ENSG00000228253	feature_id[0].value <= threshold=1.6594613790512085
node_1: feature_name=ENSG00000251562	feature_id[26].value > threshold=5.841836214065552
node_3215: feature_name=ENSG00000171223	feature_id[46].value <= threshold=1.104478359222412
node_3216: feature_name=ENSG00000161055	feature_id[91].value > threshold=0.9431081414222717
node_3796: feature_name=ENSG00000148346	feature_id[18].value <= threshold=1.8810503482818604
node_3797: feature_name=ENSG00000166710	feature_id[99].value > threshold=4.384898900985718
node_3851: feature_name=ENSG00000163815	feature_id[12].value <= threshold=2.3853676319122314
node_3852: feature_name=ENSG00000170296	feature_id[3].value <= threshold=1.903520941734314
node_3853: feature_name=ENSG00000118785	feature_id[86].value <= threshold=2.433166027069092
node_3854: feature_name=ENSG00000108107	feature_id[65].value <= threshold=4.098495960235596
node_3855: feature_name=ENSG00000212907	feature_id[2].value <= threshold=3.440941095352173
node_3856: feature_name=ENSG00000244734	feature_id[126].value <= threshold=0.8603538572788239
node_3857: feature_name=ENSG00000198886	feature_id[119].value <= threshold=5.334902286529541
node_3858: feature_name=ENSG00000177954	feature_id[108].value <= threshold=3.5990668535232544
node_3859: feature_name=ENSG00000251562	feature_id[26].value > threshold=5.89044976234436
node_3863: feature_name=ENSG00000139318	feature_id[9].value <= threshold=3.143656015396118
node_3864: feature_name=ENSG00000206503	feature_id[21].value > threshold=1.8480444550514221
node_3868: feature_name=ENSG00000105372	feature_id[115].value <= threshold=3.5104541778564453
node_3869: feature_name=ENSG00000196126	feature_id[83].value > threshold=1.4101858735084534
Class: never
Rules_3	passed counts:1030
node_0: feature_name=ENSG00000228253	feature_id[0].value > threshold=1.6594613790512085
node_4782: feature_name=ENSG00000130208	feature_id[4].value > threshold=0.90781569480896
node_7048: feature_name=ENSG00000087086	feature_id[6].value > threshold=3.1801341772079468
node_7132: feature_name=ENSG00000168484	feature_id[63].value <= threshold=1.2228962182998657
node_7133: feature_name=ENSG00000106211	feature_id[70].value <= threshold=2.0199590921401978
node_7134: feature_name=ENSG00000204525	feature_id[14].value <= threshold=4.1732611656188965
node_7135: feature_name=ENSG00000197728	feature_id[54].value <= threshold=3.0066128969192505
node_7136: feature_name=ENSG00000148180	feature_id[122].value <= threshold=3.611742854118347
node_7137: feature_name=ENSG00000279483	feature_id[1].value <= threshold=4.244253158569336
node_7138: feature_name=ENSG00000251562	feature_id[26].value <= threshold=6.24353814125061
node_7139: feature_name=ENSG00000087086	feature_id[6].value <= threshold=6.272571325302124
node_7140: feature_name=ENSG00000203883	feature_id[16].value <= threshold=2.212321162223816
node_7141: feature_name=ENSG00000117984	feature_id[71].value <= threshold=3.5152969360351562
node_7142: feature_name=ENSG00000101955	feature_id[129].value <= threshold=4.0572144985198975
node_7143: feature_name=ENSG00000019582	feature_id[25].value <= threshold=4.739911794662476
node_7144: feature_name=ENSG00000127528	feature_id[36].value <= threshold=3.3960944414138794
node_7145: feature_name=ENSG00000142798	feature_id[98].value <= threshold=2.950735092163086
node_7146: feature_name=ENSG00000279483	feature_id[1].value <= threshold=3.8379465341567993
node_7147: feature_name=ENSG00000198727	feature_id[120].value <= threshold=4.781692028045654
node_7148: feature_name=ENSG00000206503	feature_id[21].value <= threshold=4.209551811218262
node_7149: feature_name=ENSG00000167996	feature_id[113].value > threshold=0.8243083357810974
node_7153: feature_name=ENSG00000184557	feature_id[10].value <= threshold=2.8458216190338135
node_7154: feature_name=ENSG00000078401	feature_id[112].value <= threshold=2.6716123819351196
node_7155: feature_name=ENSG00000173369	feature_id[5].value <= threshold=3.517572283744812
node_7156: feature_name=ENSG00000131016	feature_id[107].value <= threshold=1.8356579542160034
node_7157: feature_name=ENSG00000087086	feature_id[6].value > threshold=3.346835494041443
Class: former
Rules_4	passed counts:956
node_0: feature_name=ENSG00000228253	feature_id[0].value <= threshold=1.6594613790512085
node_1: feature_name=ENSG00000251562	feature_id[26].value <= threshold=5.841836214065552
node_2: feature_name=ENSG00000148346	feature_id[18].value <= threshold=1.4960952401161194
node_3: feature_name=ENSG00000197728	feature_id[54].value <= threshold=3.4978387355804443
node_4: feature_name=ENSG00000279483	feature_id[1].value <= threshold=1.6767359972000122
node_5: feature_name=ENSG00000229117	feature_id[15].value <= threshold=3.96041476726532
node_6: feature_name=ENSG00000173812	feature_id[22].value > threshold=2.756287932395935
node_824: feature_name=ENSG00000168484	feature_id[63].value <= threshold=1.27861887216568
node_825: feature_name=ENSG00000149021	feature_id[57].value > threshold=0.047815095633268356
node_1197: feature_name=ENSG00000148346	feature_id[18].value <= threshold=0.881825864315033
node_1198: feature_name=ENSG00000219200	feature_id[23].value <= threshold=1.4710670709609985
node_1199: feature_name=ENSG00000228253	feature_id[0].value <= threshold=1.622345745563507
node_1200: feature_name=ENSG00000114812	feature_id[106].value <= threshold=3.2729246616363525
node_1201: feature_name=ENSG00000198502	feature_id[33].value <= threshold=3.0256396532058716
node_1202: feature_name=ENSG00000125740	feature_id[59].value <= threshold=3.3102951049804688
node_1203: feature_name=ENSG00000167552	feature_id[53].value <= threshold=3.6791025400161743
node_1204: feature_name=ENSG00000101955	feature_id[129].value <= threshold=3.635834217071533
node_1205: feature_name=ENSG00000197728	feature_id[54].value <= threshold=3.4490076303482056
node_1206: feature_name=ENSG00000168484	feature_id[63].value <= threshold=1.2593591809272766
node_1207: feature_name=ENSG00000166710	feature_id[99].value > threshold=4.277460813522339
node_1231: feature_name=ENSG00000185883	feature_id[11].value <= threshold=1.8276177644729614
node_1232: feature_name=ENSG00000265681	feature_id[72].value <= threshold=3.086951971054077
node_1233: feature_name=ENSG00000003436	feature_id[116].value <= threshold=3.4307942390441895
node_1234: feature_name=ENSG00000165507	feature_id[31].value <= threshold=4.397823095321655
node_1235: feature_name=ENSG00000176046	feature_id[48].value <= threshold=2.2417484521865845
node_1236: feature_name=ENSG00000219200	feature_id[23].value <= threshold=1.1227558851242065
node_1237: feature_name=ENSG00000105372	feature_id[115].value <= threshold=4.300607442855835
node_1238: feature_name=ENSG00000221869	feature_id[39].value <= threshold=3.802022099494934
Class: never
Rules_5	passed counts:528
node_0: feature_name=ENSG00000228253	feature_id[0].value <= threshold=1.6594613790512085
node_1: feature_name=ENSG00000251562	feature_id[26].value > threshold=5.841836214065552
node_3215: feature_name=ENSG00000171223	feature_id[46].value > threshold=1.104478359222412
node_3913: feature_name=ENSG00000166710	feature_id[99].value > threshold=4.464627504348755
node_4183: feature_name=ENSG00000161055	feature_id[91].value <= threshold=0.6429499685764313
node_4184: feature_name=ENSG00000171223	feature_id[46].value > threshold=2.02018666267395
node_4386: feature_name=ENSG00000204525	feature_id[14].value > threshold=3.6312336921691895
node_4576: feature_name=ENSG00000212907	feature_id[2].value <= threshold=3.0172258615493774
node_4577: feature_name=ENSG00000163815	feature_id[12].value <= threshold=2.8523155450820923
node_4578: feature_name=ENSG00000144713	feature_id[100].value <= threshold=4.276249408721924
node_4579: feature_name=ENSG00000171858	feature_id[50].value <= threshold=1.7669870257377625
node_4580: feature_name=ENSG00000176046	feature_id[48].value <= threshold=3.1620402336120605
node_4581: feature_name=ENSG00000244734	feature_id[126].value <= threshold=1.5997295379638672
node_4582: feature_name=ENSG00000125347	feature_id[66].value <= threshold=0.2714832127094269
node_4583: feature_name=ENSG00000108107	feature_id[65].value <= threshold=3.0769234895706177
node_4584: feature_name=ENSG00000114812	feature_id[106].value <= threshold=1.648434817790985
node_4585: feature_name=ENSG00000108654	feature_id[19].value <= threshold=3.4003149271011353
node_4586: feature_name=ENSG00000100650	feature_id[123].value <= threshold=3.0007673501968384
node_4587: feature_name=ENSG00000168497	feature_id[77].value <= threshold=4.139180660247803
node_4588: feature_name=ENSG00000101955	feature_id[129].value <= threshold=1.9549986720085144
node_4589: feature_name=ENSG00000168484	feature_id[63].value <= threshold=3.067655324935913
Class: never
Rules_6	passed counts:509
node_0: feature_name=ENSG00000228253	feature_id[0].value <= threshold=1.6594613790512085
node_1: feature_name=ENSG00000251562	feature_id[26].value > threshold=5.841836214065552
node_3215: feature_name=ENSG00000171223	feature_id[46].value > threshold=1.104478359222412
node_3913: feature_name=ENSG00000166710	feature_id[99].value > threshold=4.464627504348755
node_4183: feature_name=ENSG00000161055	feature_id[91].value <= threshold=0.6429499685764313
node_4184: feature_name=ENSG00000171223	feature_id[46].value <= threshold=2.02018666267395
node_4185: feature_name=ENSG00000196126	feature_id[83].value > threshold=1.947233259677887
node_4253: feature_name=ENSG00000198502	feature_id[33].value <= threshold=2.321718454360962
node_4254: feature_name=ENSG00000148346	feature_id[18].value <= threshold=1.67257159948349
node_4255: feature_name=ENSG00000213853	feature_id[87].value > threshold=1.4649588465690613
node_4307: feature_name=ENSG00000168497	feature_id[77].value <= threshold=4.178581237792969
node_4308: feature_name=ENSG00000115602	feature_id[24].value <= threshold=1.9654116034507751
node_4309: feature_name=ENSG00000142798	feature_id[98].value <= threshold=2.1651960015296936
node_4310: feature_name=ENSG00000243749	feature_id[37].value <= threshold=1.6089597940444946
node_4311: feature_name=ENSG00000171223	feature_id[46].value <= threshold=2.0198936462402344
node_4312: feature_name=ENSG00000108654	feature_id[19].value > threshold=1.4060372710227966
node_4324: feature_name=ENSG00000129824	feature_id[80].value <= threshold=2.174249053001404
node_4325: feature_name=ENSG00000144713	feature_id[100].value <= threshold=2.9696710109710693
node_4326: feature_name=ENSG00000019582	feature_id[25].value > threshold=1.3216204047203064
node_4330: feature_name=ENSG00000251562	feature_id[26].value > threshold=5.906825304031372
Class: never
Rules_7	passed counts:494
node_0: feature_name=ENSG00000228253	feature_id[0].value <= threshold=1.6594613790512085
node_1: feature_name=ENSG00000251562	feature_id[26].value > threshold=5.841836214065552
node_3215: feature_name=ENSG00000171223	feature_id[46].value > threshold=1.104478359222412
node_3913: feature_name=ENSG00000166710	feature_id[99].value > threshold=4.464627504348755
node_4183: feature_name=ENSG00000161055	feature_id[91].value <= threshold=0.6429499685764313
node_4184: feature_name=ENSG00000171223	feature_id[46].value > threshold=2.02018666267395
node_4386: feature_name=ENSG00000204525	feature_id[14].value <= threshold=3.6312336921691895
node_4387: feature_name=ENSG00000184557	feature_id[10].value > threshold=2.1040127277374268
node_4495: feature_name=ENSG00000168484	feature_id[63].value <= threshold=1.004896342754364
node_4496: feature_name=ENSG00000173369	feature_id[5].value <= threshold=2.3056610822677612
node_4497: feature_name=ENSG00000198695	feature_id[117].value <= threshold=2.3982030153274536
node_4498: feature_name=ENSG00000143384	feature_id[125].value <= threshold=3.536011815071106
node_4499: feature_name=ENSG00000100650	feature_id[123].value <= threshold=3.5626306533813477
node_4500: feature_name=ENSG00000168497	feature_id[77].value <= threshold=3.264347195625305
node_4501: feature_name=ENSG00000181029	feature_id[95].value <= threshold=0.9306419491767883
node_4502: feature_name=ENSG00000064989	feature_id[118].value <= threshold=2.9110578298568726
node_4503: feature_name=ENSG00000184557	feature_id[10].value > threshold=2.348492741584778
node_4515: feature_name=ENSG00000267519	feature_id[124].value <= threshold=2.7739691734313965
node_4516: feature_name=ENSG00000213741	feature_id[92].value <= threshold=3.519697070121765
Class: never
Rules_8	passed counts:494
node_0: feature_name=ENSG00000228253	feature_id[0].value <= threshold=1.6594613790512085
node_1: feature_name=ENSG00000251562	feature_id[26].value <= threshold=5.841836214065552
node_2: feature_name=ENSG00000148346	feature_id[18].value <= threshold=1.4960952401161194
node_3: feature_name=ENSG00000197728	feature_id[54].value <= threshold=3.4978387355804443
node_4: feature_name=ENSG00000279483	feature_id[1].value <= threshold=1.6767359972000122
node_5: feature_name=ENSG00000229117	feature_id[15].value <= threshold=3.96041476726532
node_6: feature_name=ENSG00000173812	feature_id[22].value <= threshold=2.756287932395935
node_7: feature_name=ENSG00000149021	feature_id[57].value > threshold=1.1246839761734009
node_713: feature_name=ENSG00000108107	feature_id[65].value <= threshold=3.053918719291687
node_714: feature_name=ENSG00000122026	feature_id[55].value > threshold=1.5467666983604431
node_748: feature_name=ENSG00000173369	feature_id[5].value <= threshold=1.6858970522880554
node_749: feature_name=ENSG00000119655	feature_id[128].value <= threshold=3.2062125205993652
node_750: feature_name=ENSG00000112306	feature_id[42].value <= threshold=3.8271619081497192
node_751: feature_name=ENSG00000019582	feature_id[25].value <= threshold=5.324981689453125
node_752: feature_name=ENSG00000130208	feature_id[4].value <= threshold=1.80123770236969
node_753: feature_name=ENSG00000233927	feature_id[45].value <= threshold=3.995728373527527
node_754: feature_name=ENSG00000148346	feature_id[18].value <= threshold=0.7812512516975403
node_755: feature_name=ENSG00000167552	feature_id[53].value <= threshold=3.561962127685547
node_756: feature_name=ENSG00000265972	feature_id[101].value <= threshold=3.774200677871704
node_757: feature_name=ENSG00000064989	feature_id[118].value <= threshold=3.31578528881073
node_758: feature_name=ENSG00000173369	feature_id[5].value <= threshold=1.4021697044372559
node_759: feature_name=ENSG00000267519	feature_id[124].value <= threshold=1.76335209608078
Class: never
Rules_9	passed counts:463
node_0: feature_name=ENSG00000228253	feature_id[0].value <= threshold=1.6594613790512085
node_1: feature_name=ENSG00000251562	feature_id[26].value <= threshold=5.841836214065552
node_2: feature_name=ENSG00000148346	feature_id[18].value <= threshold=1.4960952401161194
node_3: feature_name=ENSG00000197728	feature_id[54].value <= threshold=3.4978387355804443
node_4: feature_name=ENSG00000279483	feature_id[1].value <= threshold=1.6767359972000122
node_5: feature_name=ENSG00000229117	feature_id[15].value <= threshold=3.96041476726532
node_6: feature_name=ENSG00000173812	feature_id[22].value > threshold=2.756287932395935
node_824: feature_name=ENSG00000168484	feature_id[63].value <= threshold=1.27861887216568
node_825: feature_name=ENSG00000149021	feature_id[57].value <= threshold=0.047815095633268356
node_826: feature_name=ENSG00000130300	feature_id[61].value <= threshold=3.2750855684280396
node_827: feature_name=ENSG00000171223	feature_id[46].value > threshold=2.5899624824523926
node_1073: feature_name=ENSG00000165507	feature_id[31].value <= threshold=3.9412968158721924
node_1074: feature_name=ENSG00000101955	feature_id[129].value <= threshold=3.556251883506775
node_1075: feature_name=ENSG00000148180	feature_id[122].value <= threshold=3.7693042755126953
node_1076: feature_name=ENSG00000198502	feature_id[33].value <= threshold=2.944074869155884
node_1077: feature_name=ENSG00000204525	feature_id[14].value > threshold=2.8334801197052
node_1129: feature_name=ENSG00000064989	feature_id[118].value <= threshold=3.2671525478363037
node_1130: feature_name=ENSG00000204287	feature_id[38].value <= threshold=3.9712477922439575
node_1131: feature_name=ENSG00000130300	feature_id[61].value <= threshold=3.0362284183502197
node_1132: feature_name=ENSG00000197728	feature_id[54].value <= threshold=2.7850126028060913
node_1133: feature_name=ENSG00000166710	feature_id[99].value > threshold=3.3694015741348267
node_1137: feature_name=ENSG00000004799	feature_id[121].value <= threshold=2.2935292720794678
node_1138: feature_name=ENSG00000171223	feature_id[46].value > threshold=2.619991183280945
Class: never
Rules_10	passed counts:456
node_0: feature_name=ENSG00000228253	feature_id[0].value <= threshold=1.6594613790512085
node_1: feature_name=ENSG00000251562	feature_id[26].value > threshold=5.841836214065552
node_3215: feature_name=ENSG00000171223	feature_id[46].value > threshold=1.104478359222412
node_3913: feature_name=ENSG00000166710	feature_id[99].value <= threshold=4.464627504348755
node_3914: feature_name=ENSG00000275385	feature_id[32].value <= threshold=0.15240706503391266
node_3915: feature_name=ENSG00000148346	feature_id[18].value <= threshold=1.7287120819091797
node_3916: feature_name=ENSG00000168484	feature_id[63].value <= threshold=1.2593076825141907
node_3917: feature_name=ENSG00000244734	feature_id[126].value <= threshold=0.6588065326213837
node_3918: feature_name=ENSG00000165507	feature_id[31].value <= threshold=1.225197196006775
node_3919: feature_name=ENSG00000011600	feature_id[81].value <= threshold=2.04192978143692
node_3920: feature_name=ENSG00000108107	feature_id[65].value <= threshold=3.956499457359314
node_3921: feature_name=ENSG00000127528	feature_id[36].value <= threshold=3.7168025970458984
node_3922: feature_name=ENSG00000243678	feature_id[7].value <= threshold=1.8151192665100098
node_3923: feature_name=ENSG00000198763	feature_id[62].value <= threshold=6.070080995559692
node_3924: feature_name=ENSG00000019582	feature_id[25].value <= threshold=4.853937387466431
node_3925: feature_name=ENSG00000108654	feature_id[19].value <= threshold=3.5087785720825195
node_3926: feature_name=ENSG00000170296	feature_id[3].value <= threshold=0.9426724314689636
node_3927: feature_name=ENSG00000130203	feature_id[64].value <= threshold=1.8954611420631409
node_3928: feature_name=ENSG00000171858	feature_id[50].value <= threshold=3.1998485326766968
node_3929: feature_name=ENSG00000206503	feature_id[21].value <= threshold=3.230517864227295
node_3930: feature_name=ENSG00000204525	feature_id[14].value <= threshold=3.949784517288208
node_3931: feature_name=ENSG00000197728	feature_id[54].value <= threshold=3.2760941982269287
node_3932: feature_name=ENSG00000148346	feature_id[18].value <= threshold=1.653418779373169
node_3933: feature_name=ENSG00000243678	feature_id[7].value <= threshold=1.0558143258094788
node_3934: feature_name=ENSG00000171858	feature_id[50].value <= threshold=2.9824551343917847
node_3935: feature_name=ENSG00000130203	feature_id[64].value <= threshold=1.17255300283432
node_3936: feature_name=ENSG00000118785	feature_id[86].value <= threshold=0.4994646906852722
Class: never
Rules_11	passed counts:449
node_0: feature_name=ENSG00000228253	feature_id[0].value > threshold=1.6594613790512085
node_4782: feature_name=ENSG00000130208	feature_id[4].value <= threshold=0.90781569480896
node_4783: feature_name=ENSG00000204389	feature_id[110].value <= threshold=2.1226457357406616
node_4784: feature_name=ENSG00000087086	feature_id[6].value > threshold=2.521151304244995
node_5482: feature_name=ENSG00000204525	feature_id[14].value > threshold=3.6951546669006348
node_6486: feature_name=ENSG00000170345	feature_id[47].value <= threshold=1.7543413639068604
node_6487: feature_name=ENSG00000123416	feature_id[40].value <= threshold=1.5780777335166931
node_6488: feature_name=ENSG00000128016	feature_id[27].value <= threshold=2.4173738956451416
node_6489: feature_name=ENSG00000173369	feature_id[5].value <= threshold=2.196897268295288
node_6490: feature_name=ENSG00000233927	feature_id[45].value > threshold=1.8611114621162415
node_6524: feature_name=ENSG00000145425	feature_id[103].value <= threshold=3.4210550785064697
node_6525: feature_name=ENSG00000171223	feature_id[46].value <= threshold=2.276720404624939
node_6526: feature_name=ENSG00000173372	feature_id[8].value <= threshold=2.089076280593872
node_6527: feature_name=ENSG00000265972	feature_id[101].value <= threshold=3.7367926836013794
node_6528: feature_name=ENSG00000229807	feature_id[127].value <= threshold=1.8714128732681274
node_6529: feature_name=ENSG00000168497	feature_id[77].value <= threshold=3.5913279056549072
node_6530: feature_name=ENSG00000205362	feature_id[82].value <= threshold=2.0319693088531494
node_6531: feature_name=ENSG00000019582	feature_id[25].value <= threshold=4.4235334396362305
node_6532: feature_name=ENSG00000204287	feature_id[38].value <= threshold=3.553087830543518
node_6533: feature_name=ENSG00000169442	feature_id[58].value <= threshold=1.6871150135993958
node_6534: feature_name=ENSG00000184557	feature_id[10].value <= threshold=2.8341643810272217
node_6535: feature_name=ENSG00000251562	feature_id[26].value <= threshold=6.732694149017334
node_6536: feature_name=ENSG00000108654	feature_id[19].value <= threshold=3.173274278640747
node_6537: feature_name=ENSG00000087086	feature_id[6].value > threshold=2.5235276222229004
node_6539: feature_name=ENSG00000275385	feature_id[32].value <= threshold=0.6109491586685181
node_6540: feature_name=ENSG00000206503	feature_id[21].value > threshold=1.894757628440857
node_6544: feature_name=ENSG00000071082	feature_id[111].value <= threshold=2.7131502628326416
node_6545: feature_name=ENSG00000198804	feature_id[60].value > threshold=0.749169647693634
node_6549: feature_name=ENSG00000167434	feature_id[76].value <= threshold=4.19962739944458
node_6550: feature_name=ENSG00000100650	feature_id[123].value <= threshold=2.7996788024902344
node_6551: feature_name=ENSG00000101955	feature_id[129].value <= threshold=3.244962692260742
node_6552: feature_name=ENSG00000251562	feature_id[26].value <= threshold=6.320696115493774
node_6553: feature_name=ENSG00000184557	feature_id[10].value <= threshold=2.5118361711502075
node_6554: feature_name=ENSG00000148671	feature_id[34].value <= threshold=2.0999385118484497
node_6555: feature_name=ENSG00000228253	feature_id[0].value <= threshold=3.6862480640411377
Class: active
Rules_12	passed counts:442
node_0: feature_name=ENSG00000228253	feature_id[0].value <= threshold=1.6594613790512085
node_1: feature_name=ENSG00000251562	feature_id[26].value > threshold=5.841836214065552
node_3215: feature_name=ENSG00000171223	feature_id[46].value <= threshold=1.104478359222412
node_3216: feature_name=ENSG00000161055	feature_id[91].value <= threshold=0.9431081414222717
node_3217: feature_name=ENSG00000019582	feature_id[25].value <= threshold=4.802504062652588
node_3218: feature_name=ENSG00000196126	feature_id[83].value > threshold=2.611208915710449
node_3586: feature_name=ENSG00000148180	feature_id[122].value <= threshold=2.7577502727508545
node_3587: feature_name=ENSG00000244734	feature_id[126].value <= threshold=0.7357653975486755
node_3588: feature_name=ENSG00000197728	feature_id[54].value <= threshold=2.876736640930176
node_3589: feature_name=ENSG00000115602	feature_id[24].value <= threshold=1.5116776823997498
node_3590: feature_name=ENSG00000148346	feature_id[18].value <= threshold=1.290820837020874
node_3591: feature_name=ENSG00000198804	feature_id[60].value > threshold=0.42952656745910645
node_3617: feature_name=ENSG00000265972	feature_id[101].value <= threshold=3.278165102005005
node_3618: feature_name=ENSG00000279483	feature_id[1].value <= threshold=2.402372121810913
node_3619: feature_name=ENSG00000003436	feature_id[116].value <= threshold=3.666007161140442
node_3620: feature_name=ENSG00000275385	feature_id[32].value <= threshold=1.7088497877120972
node_3621: feature_name=ENSG00000169442	feature_id[58].value <= threshold=1.2950667142868042
node_3622: feature_name=ENSG00000166710	feature_id[99].value > threshold=3.1589608192443848
node_3626: feature_name=ENSG00000123416	feature_id[40].value <= threshold=3.366293430328369
node_3627: feature_name=ENSG00000171223	feature_id[46].value <= threshold=1.0991385579109192
node_3628: feature_name=ENSG00000196126	feature_id[83].value > threshold=2.7691726684570312
node_3642: feature_name=ENSG00000118785	feature_id[86].value <= threshold=1.3016917705535889
node_3643: feature_name=ENSG00000019582	feature_id[25].value <= threshold=4.638253211975098
Class: never
Rules_13	passed counts:421
node_0: feature_name=ENSG00000228253	feature_id[0].value > threshold=1.6594613790512085
node_4782: feature_name=ENSG00000130208	feature_id[4].value <= threshold=0.90781569480896
node_4783: feature_name=ENSG00000204389	feature_id[110].value <= threshold=2.1226457357406616
node_4784: feature_name=ENSG00000087086	feature_id[6].value <= threshold=2.521151304244995
node_4785: feature_name=ENSG00000228253	feature_id[0].value <= threshold=2.889588713645935
node_4786: feature_name=ENSG00000168497	feature_id[77].value > threshold=1.5253345966339111
node_5056: feature_name=ENSG00000244734	feature_id[126].value <= threshold=0.30527153611183167
node_5057: feature_name=ENSG00000198804	feature_id[60].value <= threshold=3.026237726211548
node_5058: feature_name=ENSG00000233927	feature_id[45].value <= threshold=2.902545928955078
node_5059: feature_name=ENSG00000130203	feature_id[64].value <= threshold=1.9051692485809326
node_5060: feature_name=ENSG00000205542	feature_id[102].value <= threshold=4.222116231918335
node_5061: feature_name=ENSG00000176046	feature_id[48].value <= threshold=2.4499417543411255
node_5062: feature_name=ENSG00000119655	feature_id[128].value <= threshold=2.8407037258148193
node_5063: feature_name=ENSG00000185883	feature_id[11].value <= threshold=2.85988450050354
node_5064: feature_name=ENSG00000163815	feature_id[12].value <= threshold=3.993471145629883
node_5065: feature_name=ENSG00000198840	feature_id[84].value <= threshold=4.026065111160278
node_5066: feature_name=ENSG00000204388	feature_id[74].value <= threshold=1.8531504273414612
node_5067: feature_name=ENSG00000143384	feature_id[125].value <= threshold=2.430308222770691
node_5068: feature_name=ENSG00000265681	feature_id[72].value <= threshold=2.064483880996704
node_5069: feature_name=ENSG00000223865	feature_id[90].value <= threshold=2.792369246482849
node_5070: feature_name=ENSG00000198727	feature_id[120].value <= threshold=4.061124324798584
node_5071: feature_name=ENSG00000254772	feature_id[73].value <= threshold=2.223071813583374
node_5072: feature_name=ENSG00000106211	feature_id[70].value <= threshold=1.9991739392280579
node_5073: feature_name=ENSG00000198840	feature_id[84].value <= threshold=3.654620051383972
node_5074: feature_name=ENSG00000143878	feature_id[85].value <= threshold=3.2699962854385376
node_5075: feature_name=ENSG00000125347	feature_id[66].value <= threshold=2.609576940536499
Class: never
Rules_14	passed counts:404
node_0: feature_name=ENSG00000228253	feature_id[0].value <= threshold=1.6594613790512085
node_1: feature_name=ENSG00000251562	feature_id[26].value <= threshold=5.841836214065552
node_2: feature_name=ENSG00000148346	feature_id[18].value <= threshold=1.4960952401161194
node_3: feature_name=ENSG00000197728	feature_id[54].value <= threshold=3.4978387355804443
node_4: feature_name=ENSG00000279483	feature_id[1].value > threshold=1.6767359972000122
node_1742: feature_name=ENSG00000130208	feature_id[4].value <= threshold=0.13036727905273438
node_1743: feature_name=ENSG00000123416	feature_id[40].value > threshold=1.7434906363487244
node_2511: feature_name=ENSG00000204525	feature_id[14].value <= threshold=4.504343748092651
node_2512: feature_name=ENSG00000275385	feature_id[32].value <= threshold=0.3300412893295288
node_2513: feature_name=ENSG00000128016	feature_id[27].value <= threshold=3.7893956899642944
node_2514: feature_name=ENSG00000265681	feature_id[72].value <= threshold=2.577584743499756
node_2515: feature_name=ENSG00000229807	feature_id[127].value <= threshold=2.1730459928512573
node_2516: feature_name=ENSG00000173812	feature_id[22].value > threshold=2.15332293510437
node_2638: feature_name=ENSG00000198712	feature_id[35].value > threshold=1.407671332359314
node_2666: feature_name=ENSG00000115602	feature_id[24].value <= threshold=3.0651919841766357
node_2667: feature_name=ENSG00000130203	feature_id[64].value <= threshold=1.8856619596481323
node_2668: feature_name=ENSG00000197728	feature_id[54].value <= threshold=3.2100696563720703
node_2669: feature_name=ENSG00000163815	feature_id[12].value <= threshold=3.443459630012512
node_2670: feature_name=ENSG00000203883	feature_id[16].value <= threshold=2.5644752979278564
node_2671: feature_name=ENSG00000233927	feature_id[45].value <= threshold=4.114625930786133
node_2672: feature_name=ENSG00000148671	feature_id[34].value <= threshold=3.3961108922958374
node_2673: feature_name=ENSG00000173369	feature_id[5].value <= threshold=2.688706874847412
node_2674: feature_name=ENSG00000196126	feature_id[83].value <= threshold=3.9677308797836304
node_2675: feature_name=ENSG00000144713	feature_id[100].value <= threshold=4.478722095489502
node_2676: feature_name=ENSG00000127528	feature_id[36].value <= threshold=4.095864295959473
node_2677: feature_name=ENSG00000265972	feature_id[101].value <= threshold=4.155688047409058
node_2678: feature_name=ENSG00000167552	feature_id[53].value <= threshold=3.4308329820632935
node_2679: feature_name=ENSG00000108107	feature_id[65].value <= threshold=4.094234943389893
node_2680: feature_name=ENSG00000159189	feature_id[20].value <= threshold=0.6026274561882019
node_2681: feature_name=ENSG00000120129	feature_id[52].value <= threshold=3.9728585481643677
node_2682: feature_name=ENSG00000243678	feature_id[7].value <= threshold=3.0209635496139526
node_2683: feature_name=ENSG00000142798	feature_id[98].value <= threshold=2.868446111679077
node_2684: feature_name=ENSG00000196126	feature_id[83].value <= threshold=3.0261770486831665
node_2685: feature_name=ENSG00000143878	feature_id[85].value <= threshold=3.941389799118042
node_2686: feature_name=ENSG00000101439	feature_id[93].value <= threshold=3.6230199337005615
node_2687: feature_name=ENSG00000148671	feature_id[34].value <= threshold=3.0140572786331177
node_2688: feature_name=ENSG00000130300	feature_id[61].value <= threshold=1.5192720890045166
node_2689: feature_name=ENSG00000144713	feature_id[100].value > threshold=1.299661636352539
node_2695: feature_name=ENSG00000011600	feature_id[81].value <= threshold=1.393746018409729
Class: never
Rules_15	passed counts:391
node_0: feature_name=ENSG00000228253	feature_id[0].value > threshold=1.6594613790512085
node_4782: feature_name=ENSG00000130208	feature_id[4].value <= threshold=0.90781569480896
node_4783: feature_name=ENSG00000204389	feature_id[110].value > threshold=2.1226457357406616
node_6843: feature_name=ENSG00000150991	feature_id[28].value <= threshold=4.025005578994751
node_6844: feature_name=ENSG00000087086	feature_id[6].value <= threshold=3.7716524600982666
node_6845: feature_name=ENSG00000123416	feature_id[40].value <= threshold=2.1289113759994507
node_6846: feature_name=ENSG00000163815	feature_id[12].value <= threshold=2.090994715690613
node_6847: feature_name=ENSG00000064989	feature_id[118].value > threshold=0.6013830006122589
node_6869: feature_name=ENSG00000147604	feature_id[51].value <= threshold=2.7055846452713013
node_6870: feature_name=ENSG00000167434	feature_id[76].value <= threshold=2.6069947481155396
node_6871: feature_name=ENSG00000265681	feature_id[72].value <= threshold=2.8318750858306885
node_6872: feature_name=ENSG00000206503	feature_id[21].value > threshold=1.7136359810829163
node_6880: feature_name=ENSG00000106211	feature_id[70].value <= threshold=4.267794132232666
node_6881: feature_name=ENSG00000128016	feature_id[27].value <= threshold=4.864691972732544
node_6882: feature_name=ENSG00000243749	feature_id[37].value <= threshold=2.446012496948242
node_6883: feature_name=ENSG00000108654	feature_id[19].value <= threshold=3.1111109256744385
node_6884: feature_name=ENSG00000265972	feature_id[101].value <= threshold=4.191513538360596
node_6885: feature_name=ENSG00000108107	feature_id[65].value <= threshold=4.012315511703491
node_6886: feature_name=ENSG00000275385	feature_id[32].value <= threshold=0.8752825260162354
node_6887: feature_name=ENSG00000101955	feature_id[129].value <= threshold=2.859277844429016
node_6888: feature_name=ENSG00000107438	feature_id[69].value <= threshold=2.7288362979888916
node_6889: feature_name=ENSG00000198886	feature_id[119].value <= threshold=3.715660333633423
node_6890: feature_name=ENSG00000168484	feature_id[63].value <= threshold=2.430729389190674
node_6891: feature_name=ENSG00000078401	feature_id[112].value <= threshold=3.768849015235901
node_6892: feature_name=ENSG00000148671	feature_id[34].value <= threshold=3.2085074186325073
node_6893: feature_name=ENSG00000204525	feature_id[14].value <= threshold=4.572948932647705
node_6894: feature_name=ENSG00000182774	feature_id[44].value <= threshold=1.9289591312408447
node_6895: feature_name=ENSG00000168497	feature_id[77].value <= threshold=2.6284637451171875
node_6896: feature_name=ENSG00000142798	feature_id[98].value <= threshold=2.401872158050537
node_6897: feature_name=ENSG00000170296	feature_id[3].value <= threshold=2.1006486415863037
Class: active
Rules_16	passed counts:381
node_0: feature_name=ENSG00000228253	feature_id[0].value <= threshold=1.6594613790512085
node_1: feature_name=ENSG00000251562	feature_id[26].value <= threshold=5.841836214065552
node_2: feature_name=ENSG00000148346	feature_id[18].value <= threshold=1.4960952401161194
node_3: feature_name=ENSG00000197728	feature_id[54].value <= threshold=3.4978387355804443
node_4: feature_name=ENSG00000279483	feature_id[1].value <= threshold=1.6767359972000122
node_5: feature_name=ENSG00000229117	feature_id[15].value <= threshold=3.96041476726532
node_6: feature_name=ENSG00000173812	feature_id[22].value <= threshold=2.756287932395935
node_7: feature_name=ENSG00000149021	feature_id[57].value <= threshold=1.1246839761734009
node_8: feature_name=ENSG00000229117	feature_id[15].value <= threshold=3.0082831382751465
node_9: feature_name=ENSG00000212907	feature_id[2].value <= threshold=1.9428250193595886
node_10: feature_name=ENSG00000229807	feature_id[127].value > threshold=0.24339979887008667
node_234: feature_name=ENSG00000148346	feature_id[18].value <= threshold=0.1886807382106781
node_235: feature_name=ENSG00000130300	feature_id[61].value <= threshold=2.708394408226013
node_236: feature_name=ENSG00000134531	feature_id[89].value <= threshold=2.914710521697998
node_237: feature_name=ENSG00000251562	feature_id[26].value > threshold=4.02664840221405
node_243: feature_name=ENSG00000185883	feature_id[11].value <= threshold=1.5791866183280945
node_244: feature_name=ENSG00000212907	feature_id[2].value <= threshold=1.7843830585479736
Class: never
Rules_17	passed counts:357
node_0: feature_name=ENSG00000228253	feature_id[0].value <= threshold=1.6594613790512085
node_1: feature_name=ENSG00000251562	feature_id[26].value <= threshold=5.841836214065552
node_2: feature_name=ENSG00000148346	feature_id[18].value <= threshold=1.4960952401161194
node_3: feature_name=ENSG00000197728	feature_id[54].value <= threshold=3.4978387355804443
node_4: feature_name=ENSG00000279483	feature_id[1].value > threshold=1.6767359972000122
node_1742: feature_name=ENSG00000130208	feature_id[4].value <= threshold=0.13036727905273438
node_1743: feature_name=ENSG00000123416	feature_id[40].value <= threshold=1.7434906363487244
node_1744: feature_name=ENSG00000137818	feature_id[78].value > threshold=3.6280115842819214
node_2294: feature_name=ENSG00000198502	feature_id[33].value <= threshold=2.011032223701477
node_2295: feature_name=ENSG00000128016	feature_id[27].value <= threshold=3.517250418663025
node_2296: feature_name=ENSG00000165507	feature_id[31].value <= threshold=1.6792742609977722
node_2297: feature_name=ENSG00000251562	feature_id[26].value <= threshold=4.768289566040039
node_2298: feature_name=ENSG00000176046	feature_id[48].value <= threshold=1.895283579826355
node_2299: feature_name=ENSG00000184557	feature_id[10].value <= threshold=1.636446237564087
node_2300: feature_name=ENSG00000127528	feature_id[36].value <= threshold=2.9905048608779907
node_2301: feature_name=ENSG00000203883	feature_id[16].value <= threshold=2.681796908378601
node_2302: feature_name=ENSG00000090339	feature_id[105].value <= threshold=3.320496439933777
node_2303: feature_name=ENSG00000100650	feature_id[123].value <= threshold=2.4747750759124756
node_2304: feature_name=ENSG00000221869	feature_id[39].value <= threshold=3.2623337507247925
node_2305: feature_name=ENSG00000229807	feature_id[127].value <= threshold=0.19825980067253113
node_2306: feature_name=ENSG00000198502	feature_id[33].value <= threshold=1.265992522239685
node_2307: feature_name=ENSG00000204525	feature_id[14].value <= threshold=4.02098536491394
node_2308: feature_name=ENSG00000125347	feature_id[66].value <= threshold=1.8504586219787598
node_2309: feature_name=ENSG00000219200	feature_id[23].value <= threshold=2.6941843032836914
node_2310: feature_name=ENSG00000168484	feature_id[63].value <= threshold=5.162992477416992
node_2311: feature_name=ENSG00000117984	feature_id[71].value <= threshold=2.7193491458892822
node_2312: feature_name=ENSG00000212907	feature_id[2].value <= threshold=3.7933056354522705
node_2313: feature_name=ENSG00000251562	feature_id[26].value <= threshold=4.686074256896973
node_2314: feature_name=ENSG00000150991	feature_id[28].value <= threshold=3.0590925216674805
Class: never
Rules_18	passed counts:310
node_0: feature_name=ENSG00000228253	feature_id[0].value <= threshold=1.6594613790512085
node_1: feature_name=ENSG00000251562	feature_id[26].value <= threshold=5.841836214065552
node_2: feature_name=ENSG00000148346	feature_id[18].value <= threshold=1.4960952401161194
node_3: feature_name=ENSG00000197728	feature_id[54].value > threshold=3.4978387355804443
node_3003: feature_name=ENSG00000128016	feature_id[27].value > threshold=1.9357303977012634
node_3121: feature_name=ENSG00000198763	feature_id[62].value <= threshold=3.2730830907821655
node_3122: feature_name=ENSG00000279483	feature_id[1].value <= threshold=2.6625850200653076
node_3123: feature_name=ENSG00000166441	feature_id[17].value <= threshold=2.681684374809265
Class: former
Rules_19	passed counts:310
node_0: feature_name=ENSG00000228253	feature_id[0].value <= threshold=1.6594613790512085
node_1: feature_name=ENSG00000251562	feature_id[26].value <= threshold=5.841836214065552
node_2: feature_name=ENSG00000148346	feature_id[18].value <= threshold=1.4960952401161194
node_3: feature_name=ENSG00000197728	feature_id[54].value <= threshold=3.4978387355804443
node_4: feature_name=ENSG00000279483	feature_id[1].value <= threshold=1.6767359972000122
node_5: feature_name=ENSG00000229117	feature_id[15].value <= threshold=3.96041476726532
node_6: feature_name=ENSG00000173812	feature_id[22].value > threshold=2.756287932395935
node_824: feature_name=ENSG00000168484	feature_id[63].value <= threshold=1.27861887216568
node_825: feature_name=ENSG00000149021	feature_id[57].value <= threshold=0.047815095633268356
node_826: feature_name=ENSG00000130300	feature_id[61].value <= threshold=3.2750855684280396
node_827: feature_name=ENSG00000171223	feature_id[46].value <= threshold=2.5899624824523926
node_828: feature_name=ENSG00000198502	feature_id[33].value <= threshold=1.0928564667701721
node_829: feature_name=ENSG00000166710	feature_id[99].value > threshold=4.2783355712890625
node_881: feature_name=ENSG00000165507	feature_id[31].value <= threshold=4.076092004776001
node_882: feature_name=ENSG00000251562	feature_id[26].value <= threshold=5.267773151397705
node_883: feature_name=ENSG00000198502	feature_id[33].value <= threshold=0.7266969680786133
node_884: feature_name=ENSG00000181029	feature_id[95].value <= threshold=1.607895314693451
node_885: feature_name=ENSG00000254772	feature_id[73].value <= threshold=1.8601226210594177
node_886: feature_name=ENSG00000244734	feature_id[126].value <= threshold=3.134275197982788
node_887: feature_name=ENSG00000170296	feature_id[3].value <= threshold=2.4471946954727173
node_888: feature_name=ENSG00000229807	feature_id[127].value <= threshold=2.0178478956222534
node_889: feature_name=ENSG00000265972	feature_id[101].value <= threshold=3.647262215614319
node_890: feature_name=ENSG00000185883	feature_id[11].value <= threshold=1.379065752029419
node_891: feature_name=ENSG00000163815	feature_id[12].value <= threshold=2.2637511491775513
node_892: feature_name=ENSG00000265681	feature_id[72].value <= threshold=2.9579097032546997
node_893: feature_name=ENSG00000198918	feature_id[97].value <= threshold=4.323586702346802
node_894: feature_name=ENSG00000173372	feature_id[8].value <= threshold=0.9888308346271515
node_895: feature_name=ENSG00000167552	feature_id[53].value <= threshold=3.057889223098755
node_896: feature_name=ENSG00000148180	feature_id[122].value <= threshold=3.3041515350341797
node_897: feature_name=ENSG00000169442	feature_id[58].value <= threshold=1.338472306728363
Class: never
Rules_20	passed counts:292
node_0: feature_name=ENSG00000228253	feature_id[0].value <= threshold=1.6594613790512085
node_1: feature_name=ENSG00000251562	feature_id[26].value > threshold=5.841836214065552
node_3215: feature_name=ENSG00000171223	feature_id[46].value > threshold=1.104478359222412
node_3913: feature_name=ENSG00000166710	feature_id[99].value > threshold=4.464627504348755
node_4183: feature_name=ENSG00000161055	feature_id[91].value > threshold=0.6429499685764313
node_4681: feature_name=ENSG00000148346	feature_id[18].value <= threshold=2.2517813444137573
node_4682: feature_name=ENSG00000243749	feature_id[37].value <= threshold=1.5568668842315674
node_4683: feature_name=ENSG00000170296	feature_id[3].value <= threshold=2.1541746854782104
node_4684: feature_name=ENSG00000244734	feature_id[126].value <= threshold=0.37741129100322723
node_4685: feature_name=ENSG00000261371	feature_id[114].value <= threshold=3.7808412313461304
node_4686: feature_name=ENSG00000152583	feature_id[79].value <= threshold=4.939281702041626
node_4687: feature_name=ENSG00000003436	feature_id[116].value <= threshold=3.743272066116333
node_4688: feature_name=ENSG00000152583	feature_id[79].value <= threshold=4.403414249420166
node_4689: feature_name=ENSG00000168484	feature_id[63].value <= threshold=3.592155337333679
node_4690: feature_name=ENSG00000275385	feature_id[32].value <= threshold=1.8639695644378662
node_4691: feature_name=ENSG00000177954	feature_id[108].value > threshold=3.4734469652175903
node_4711: feature_name=ENSG00000177954	feature_id[108].value > threshold=3.4754531383514404
node_4713: feature_name=ENSG00000167552	feature_id[53].value <= threshold=3.2195404767990112
node_4714: feature_name=ENSG00000204287	feature_id[38].value <= threshold=3.9430530071258545
node_4715: feature_name=ENSG00000168497	feature_id[77].value <= threshold=3.4835567474365234
node_4716: feature_name=ENSG00000078401	feature_id[112].value <= threshold=3.578005313873291
Class: never
Rules_21	passed counts:289
node_0: feature_name=ENSG00000228253	feature_id[0].value > threshold=1.6594613790512085
node_4782: feature_name=ENSG00000130208	feature_id[4].value <= threshold=0.90781569480896
node_4783: feature_name=ENSG00000204389	feature_id[110].value <= threshold=2.1226457357406616
node_4784: feature_name=ENSG00000087086	feature_id[6].value > threshold=2.521151304244995
node_5482: feature_name=ENSG00000204525	feature_id[14].value <= threshold=3.6951546669006348
node_5483: feature_name=ENSG00000173372	feature_id[8].value <= threshold=0.757327139377594
node_5484: feature_name=ENSG00000137818	feature_id[78].value > threshold=3.802955746650696
node_6238: feature_name=ENSG00000019582	feature_id[25].value <= threshold=2.720137357711792
node_6239: feature_name=ENSG00000229117	feature_id[15].value <= threshold=2.693569302558899
node_6240: feature_name=ENSG00000265681	feature_id[72].value <= threshold=2.3890963792800903
node_6241: feature_name=ENSG00000198888	feature_id[109].value > threshold=1.118965208530426
node_6257: feature_name=ENSG00000205542	feature_id[102].value <= threshold=4.262041091918945
node_6258: feature_name=ENSG00000087074	feature_id[41].value <= threshold=2.155098795890808
node_6259: feature_name=ENSG00000204287	feature_id[38].value <= threshold=2.3231502771377563
node_6260: feature_name=ENSG00000165507	feature_id[31].value <= threshold=0.8778237700462341
node_6261: feature_name=ENSG00000152583	feature_id[79].value <= threshold=4.111473321914673
node_6262: feature_name=ENSG00000011600	feature_id[81].value <= threshold=2.7925721406936646
node_6263: feature_name=ENSG00000137818	feature_id[78].value > threshold=3.8046764135360718
node_6267: feature_name=ENSG00000203883	feature_id[16].value <= threshold=2.2273792028427124
node_6268: feature_name=ENSG00000117519	feature_id[49].value <= threshold=2.7166959047317505
Class: never
Rules_22	passed counts:279
node_0: feature_name=ENSG00000228253	feature_id[0].value <= threshold=1.6594613790512085
node_1: feature_name=ENSG00000251562	feature_id[26].value <= threshold=5.841836214065552
node_2: feature_name=ENSG00000148346	feature_id[18].value > threshold=1.4960952401161194
node_3174: feature_name=ENSG00000142541	feature_id[56].value > threshold=3.318050980567932
node_3206: feature_name=ENSG00000213741	feature_id[92].value <= threshold=3.212877869606018
node_3207: feature_name=ENSG00000108691	feature_id[96].value <= threshold=1.9450868368148804
node_3208: feature_name=ENSG00000119655	feature_id[128].value <= threshold=3.7005094289779663
Class: former
Rules_23	passed counts:279
node_0: feature_name=ENSG00000228253	feature_id[0].value <= threshold=1.6594613790512085
node_1: feature_name=ENSG00000251562	feature_id[26].value <= threshold=5.841836214065552
node_2: feature_name=ENSG00000148346	feature_id[18].value <= threshold=1.4960952401161194
node_3: feature_name=ENSG00000197728	feature_id[54].value <= threshold=3.4978387355804443
node_4: feature_name=ENSG00000279483	feature_id[1].value <= threshold=1.6767359972000122
node_5: feature_name=ENSG00000229117	feature_id[15].value > threshold=3.96041476726532
node_1451: feature_name=ENSG00000198502	feature_id[33].value <= threshold=1.5783810019493103
node_1452: feature_name=ENSG00000229807	feature_id[127].value <= threshold=0.6787849068641663
node_1453: feature_name=ENSG00000130208	feature_id[4].value <= threshold=0.7031113803386688
node_1454: feature_name=ENSG00000129824	feature_id[80].value > threshold=1.8250241875648499
node_1576: feature_name=ENSG00000168484	feature_id[63].value <= threshold=0.5346365720033646
node_1577: feature_name=ENSG00000205542	feature_id[102].value > threshold=3.25522243976593
node_1579: feature_name=ENSG00000244734	feature_id[126].value <= threshold=1.2457508444786072
node_1580: feature_name=ENSG00000144713	feature_id[100].value > threshold=3.4415276050567627
Class: never
Rules_24	passed counts:257
node_0: feature_name=ENSG00000228253	feature_id[0].value > threshold=1.6594613790512085
node_4782: feature_name=ENSG00000130208	feature_id[4].value <= threshold=0.90781569480896
node_4783: feature_name=ENSG00000204389	feature_id[110].value <= threshold=2.1226457357406616
node_4784: feature_name=ENSG00000087086	feature_id[6].value > threshold=2.521151304244995
node_5482: feature_name=ENSG00000204525	feature_id[14].value <= threshold=3.6951546669006348
node_5483: feature_name=ENSG00000173372	feature_id[8].value <= threshold=0.757327139377594
node_5484: feature_name=ENSG00000137818	feature_id[78].value <= threshold=3.802955746650696
node_5485: feature_name=ENSG00000203883	feature_id[16].value > threshold=0.36733072996139526
node_5929: feature_name=ENSG00000170345	feature_id[47].value <= threshold=1.3133251667022705
node_5930: feature_name=ENSG00000115602	feature_id[24].value <= threshold=1.9749212861061096
node_5931: feature_name=ENSG00000123416	feature_id[40].value <= threshold=1.5161027312278748
node_5932: feature_name=ENSG00000265972	feature_id[101].value <= threshold=3.2193050384521484
node_5933: feature_name=ENSG00000112306	feature_id[42].value <= threshold=4.250953197479248
node_5934: feature_name=ENSG00000279483	feature_id[1].value > threshold=2.0107805132865906
node_5960: feature_name=ENSG00000125740	feature_id[59].value <= threshold=1.5082441568374634
node_5961: feature_name=ENSG00000003436	feature_id[116].value <= threshold=3.8889100551605225
node_5962: feature_name=ENSG00000173372	feature_id[8].value <= threshold=0.6697201728820801
node_5963: feature_name=ENSG00000166710	feature_id[99].value > threshold=2.814184784889221
node_5967: feature_name=ENSG00000219200	feature_id[23].value <= threshold=2.426626205444336
node_5968: feature_name=ENSG00000122026	feature_id[55].value <= threshold=3.174020290374756
node_5969: feature_name=ENSG00000233927	feature_id[45].value > threshold=1.800956666469574
node_5975: feature_name=ENSG00000228253	feature_id[0].value > threshold=1.6619369387626648
node_5977: feature_name=ENSG00000169442	feature_id[58].value <= threshold=1.6151223182678223
node_5978: feature_name=ENSG00000125740	feature_id[59].value <= threshold=0.7796486020088196
node_5979: feature_name=ENSG00000064989	feature_id[118].value <= threshold=3.4167709350585938
node_5980: feature_name=ENSG00000159189	feature_id[20].value <= threshold=2.069860339164734
node_5981: feature_name=ENSG00000130300	feature_id[61].value <= threshold=2.3215938806533813
node_5982: feature_name=ENSG00000087074	feature_id[41].value <= threshold=1.3708630800247192
node_5983: feature_name=ENSG00000169442	feature_id[58].value <= threshold=1.0987896919250488
Class: active
Rules_25	passed counts:240
node_0: feature_name=ENSG00000228253	feature_id[0].value <= threshold=1.6594613790512085
node_1: feature_name=ENSG00000251562	feature_id[26].value <= threshold=5.841836214065552
node_2: feature_name=ENSG00000148346	feature_id[18].value <= threshold=1.4960952401161194
node_3: feature_name=ENSG00000197728	feature_id[54].value <= threshold=3.4978387355804443
node_4: feature_name=ENSG00000279483	feature_id[1].value > threshold=1.6767359972000122
node_1742: feature_name=ENSG00000130208	feature_id[4].value <= threshold=0.13036727905273438
node_1743: feature_name=ENSG00000123416	feature_id[40].value <= threshold=1.7434906363487244
node_1744: feature_name=ENSG00000137818	feature_id[78].value <= threshold=3.6280115842819214
node_1745: feature_name=ENSG00000128016	feature_id[27].value > threshold=2.0371984243392944
node_2035: feature_name=ENSG00000244734	feature_id[126].value <= threshold=0.1569613814353943
node_2036: feature_name=ENSG00000197728	feature_id[54].value <= threshold=2.712284803390503
node_2037: feature_name=ENSG00000129824	feature_id[80].value <= threshold=0.2899036407470703
node_2038: feature_name=ENSG00000087086	feature_id[6].value <= threshold=3.449344515800476
node_2039: feature_name=ENSG00000198918	feature_id[97].value <= threshold=3.1943113803863525
node_2040: feature_name=ENSG00000125740	feature_id[59].value <= threshold=2.1314178705215454
node_2041: feature_name=ENSG00000265681	feature_id[72].value <= threshold=2.1082892417907715
node_2042: feature_name=ENSG00000165507	feature_id[31].value <= threshold=3.6491681337356567
node_2043: feature_name=ENSG00000142798	feature_id[98].value <= threshold=1.3287725448608398
node_2044: feature_name=ENSG00000161055	feature_id[91].value <= threshold=2.5555354356765747
node_2045: feature_name=ENSG00000206503	feature_id[21].value <= threshold=4.497351408004761
node_2046: feature_name=ENSG00000204525	feature_id[14].value > threshold=2.1157519817352295
node_2052: feature_name=ENSG00000087086	feature_id[6].value <= threshold=3.192683458328247
node_2053: feature_name=ENSG00000148180	feature_id[122].value <= threshold=3.674453377723694
node_2054: feature_name=ENSG00000203883	feature_id[16].value <= threshold=3.010302424430847
node_2055: feature_name=ENSG00000181029	feature_id[95].value <= threshold=2.0112144351005554
node_2056: feature_name=ENSG00000229807	feature_id[127].value <= threshold=0.4198927581310272
[truncated: 67,788 more rows]

## Sheet: LASSO
Rules_0	passed counts:4158
[truncated: 90,969 more rows]

[truncated: 4 more sheets: LightGBM, MCFS, RF_ZL, XGBoost]
