# Supplementary material for: Machine Learning Reveals Impacts of Smoking on Gene Profiles of Different Cell Types in Lung
Source: Life (Basel). 2024 Apr 13;14(4):502. doi: 10.3390/life14040502 (PMC11051039; doi:10.3390/life14040502)
Supplement: Supplementary file 1 [file life-14-00502-s001.zip › Table_S7.xlsx]

## Sheet: Adaboost
node_0: feature_name=ENSG00000254772	feature_id[25].value <= threshold=0.021408461034297943
node_1: feature_name=ENSG00000087086	feature_id[43].value <= threshold=4.894179821014404
node_2: feature_name=ENSG00000197728	feature_id[19].value <= threshold=3.856176972389221
node_3: feature_name=ENSG00000129824	feature_id[34].value > threshold=0.10711707919836044
node_19613: feature_name=ENSG00000168484	feature_id[37].value <= threshold=0.8036447763442993
node_19614: feature_name=ENSG00000197943	feature_id[13].value <= threshold=0.3981122225522995
node_19615: feature_name=ENSG00000244734	feature_id[30].value <= threshold=0.8631609082221985
node_19616: feature_name=ENSG00000279483	feature_id[16].value <= threshold=2.6417685747146606
node_19617: feature_name=ENSG00000186847	feature_id[14].value <= threshold=0.06328437849879265
node_19618: feature_name=ENSG00000244734	feature_id[30].value <= threshold=0.5718527138233185
node_19619: feature_name=ENSG00000228253	feature_id[22].value <= threshold=2.8660022020339966
node_19620: feature_name=ENSG00000168878	feature_id[44].value <= threshold=0.7380954325199127
node_19621: feature_name=ENSG00000169429	feature_id[33].value <= threshold=1.203420102596283
node_19622: feature_name=ENSG00000170345	feature_id[15].value <= threshold=1.2159281373023987
node_19623: feature_name=ENSG00000170296	feature_id[11].value <= threshold=2.656771659851074
node_19624: feature_name=ENSG00000197747	feature_id[1].value <= threshold=4.3065125942230225
node_19625: feature_name=ENSG00000197943	feature_id[13].value <= threshold=0.2002655491232872
node_19626: feature_name=ENSG00000204389	feature_id[12].value <= threshold=3.3991153240203857
node_19627: feature_name=ENSG00000170296	feature_id[11].value <= threshold=2.101885199546814
node_19628: feature_name=ENSG00000266402	feature_id[0].value <= threshold=2.1755658388137817
node_19629: feature_name=ENSG00000228253	feature_id[22].value <= threshold=2.846116065979004
node_19630: feature_name=ENSG00000279483	feature_id[16].value <= threshold=2.6342984437942505
node_19631: feature_name=ENSG00000204389	feature_id[12].value <= threshold=2.6992229223251343
node_19632: feature_name=ENSG00000244734	feature_id[30].value <= threshold=0.33455580472946167
node_19633: feature_name=ENSG00000168878	feature_id[44].value <= threshold=0.291226401925087
node_19634: feature_name=ENSG00000197747	feature_id[1].value <= threshold=3.6487444639205933
node_19635: feature_name=ENSG00000279483	feature_id[16].value <= threshold=2.5617072582244873
node_19636: feature_name=ENSG00000164587	feature_id[8].value > threshold=2.074739456176758
node_19670: feature_name=ENSG00000279483	feature_id[16].value <= threshold=2.3807939291000366
node_19671: feature_name=ENSG00000205420	feature_id[3].value <= threshold=2.8512487411499023
node_19672: feature_name=ENSG00000169429	feature_id[33].value <= threshold=0.5233249664306641
node_19673: feature_name=ENSG00000170345	feature_id[15].value <= threshold=0.5512853860855103
node_19674: feature_name=ENSG00000197728	feature_id[19].value > threshold=0.7684133052825928
node_19682: feature_name=ENSG00000163931	feature_id[27].value <= threshold=1.811208724975586
node_19683: feature_name=ENSG00000204389	feature_id[12].value <= threshold=1.2584699392318726
Class: never
Rules_1	passed counts:3624
node_0: feature_name=ENSG00000254772	feature_id[25].value <= threshold=0.021408461034297943
node_1: feature_name=ENSG00000087086	feature_id[43].value > threshold=4.894179821014404
node_27061: feature_name=ENSG00000105193	feature_id[24].value > threshold=3.407500386238098
node_27695: feature_name=ENSG00000129824	feature_id[34].value <= threshold=0.35590699315071106
node_27696: feature_name=ENSG00000124614	feature_id[18].value > threshold=0.5016995966434479
node_27750: feature_name=ENSG00000168878	feature_id[44].value > threshold=2.1206451654434204
node_27776: feature_name=ENSG00000198727	feature_id[40].value <= threshold=3.699738383293152
node_27777: feature_name=ENSG00000197728	feature_id[19].value <= threshold=3.775731086730957
node_27778: feature_name=ENSG00000251562	feature_id[6].value > threshold=2.8015904426574707
node_27788: feature_name=ENSG00000198727	feature_id[40].value <= threshold=3.0315001010894775
node_27789: feature_name=ENSG00000100316	feature_id[36].value <= threshold=4.815937042236328
node_27790: feature_name=ENSG00000080618	feature_id[26].value <= threshold=1.4305769801139832
node_27791: feature_name=ENSG00000163931	feature_id[27].value <= threshold=3.510963201522827
node_27792: feature_name=ENSG00000087086	feature_id[43].value > threshold=4.8944923877716064
node_27796: feature_name=ENSG00000100316	feature_id[36].value <= threshold=4.624331474304199
node_27797: feature_name=ENSG00000234745	feature_id[41].value <= threshold=2.6097289323806763
node_27798: feature_name=ENSG00000266402	feature_id[0].value <= threshold=2.3155542612075806
node_27799: feature_name=ENSG00000087086	feature_id[43].value > threshold=4.976064205169678
Class: active
Rules_2	passed counts:3260
node_0: feature_name=ENSG00000254772	feature_id[25].value <= threshold=0.021408461034297943
node_1: feature_name=ENSG00000087086	feature_id[43].value <= threshold=4.894179821014404
node_2: feature_name=ENSG00000197728	feature_id[19].value > threshold=3.856176972389221
node_26640: feature_name=ENSG00000100316	feature_id[36].value <= threshold=3.7866199016571045
node_26641: feature_name=ENSG00000198804	feature_id[20].value > threshold=2.014752507209778
node_26657: feature_name=ENSG00000251562	feature_id[6].value <= threshold=5.557086229324341
node_26658: feature_name=ENSG00000129824	feature_id[34].value <= threshold=1.1553863883018494
node_26659: feature_name=ENSG00000087086	feature_id[43].value > threshold=1.2291257977485657
node_26675: feature_name=ENSG00000228253	feature_id[22].value <= threshold=3.5656042098999023
node_26676: feature_name=ENSG00000265681	feature_id[31].value <= threshold=3.1124892234802246
node_26677: feature_name=ENSG00000124614	feature_id[18].value <= threshold=3.0022958517074585
node_26678: feature_name=ENSG00000244734	feature_id[30].value <= threshold=1.4627698063850403
node_26679: feature_name=ENSG00000105193	feature_id[24].value <= threshold=4.145630598068237
node_26680: feature_name=ENSG00000205420	feature_id[3].value <= threshold=0.6029738783836365
node_26681: feature_name=ENSG00000164587	feature_id[8].value > threshold=2.094238758087158
node_26685: feature_name=ENSG00000234745	feature_id[41].value <= threshold=3.702199697494507
node_26686: feature_name=ENSG00000277632	feature_id[4].value <= threshold=2.2658259868621826
node_26687: feature_name=ENSG00000228253	feature_id[22].value <= threshold=3.460363745689392
node_26688: feature_name=ENSG00000164587	feature_id[8].value > threshold=2.7114068269729614
node_26698: feature_name=ENSG00000163191	feature_id[23].value <= threshold=4.196423530578613
node_26699: feature_name=ENSG00000180389	feature_id[38].value <= threshold=1.3614709377288818
node_26700: feature_name=ENSG00000266402	feature_id[0].value <= threshold=1.9969406127929688
node_26701: feature_name=ENSG00000198727	feature_id[40].value > threshold=1.2217180728912354
node_26705: feature_name=ENSG00000279483	feature_id[16].value <= threshold=3.7226853370666504
node_26706: feature_name=ENSG00000170345	feature_id[15].value <= threshold=4.439687013626099
Class: former
Rules_3	passed counts:3242
node_0: feature_name=ENSG00000254772	feature_id[25].value <= threshold=0.021408461034297943
node_1: feature_name=ENSG00000087086	feature_id[43].value <= threshold=4.894179821014404
node_2: feature_name=ENSG00000197728	feature_id[19].value <= threshold=3.856176972389221
node_3: feature_name=ENSG00000129824	feature_id[34].value > threshold=0.10711707919836044
node_19613: feature_name=ENSG00000168484	feature_id[37].value <= threshold=0.8036447763442993
node_19614: feature_name=ENSG00000197943	feature_id[13].value <= threshold=0.3981122225522995
node_19615: feature_name=ENSG00000244734	feature_id[30].value <= threshold=0.8631609082221985
node_19616: feature_name=ENSG00000279483	feature_id[16].value <= threshold=2.6417685747146606
node_19617: feature_name=ENSG00000186847	feature_id[14].value <= threshold=0.06328437849879265
node_19618: feature_name=ENSG00000244734	feature_id[30].value <= threshold=0.5718527138233185
node_19619: feature_name=ENSG00000228253	feature_id[22].value <= threshold=2.8660022020339966
node_19620: feature_name=ENSG00000168878	feature_id[44].value <= threshold=0.7380954325199127
node_19621: feature_name=ENSG00000169429	feature_id[33].value <= threshold=1.203420102596283
node_19622: feature_name=ENSG00000170345	feature_id[15].value > threshold=1.2159281373023987
node_19816: feature_name=ENSG00000149021	feature_id[29].value <= threshold=2.0607575178146362
node_19817: feature_name=ENSG00000124614	feature_id[18].value <= threshold=3.093505024909973
node_19818: feature_name=ENSG00000228253	feature_id[22].value <= threshold=2.2959221601486206
node_19819: feature_name=ENSG00000124614	feature_id[18].value <= threshold=2.2462238073349
node_19820: feature_name=ENSG00000204389	feature_id[12].value <= threshold=2.8931981325149536
node_19821: feature_name=ENSG00000180389	feature_id[38].value <= threshold=0.21154382079839706
node_19822: feature_name=ENSG00000197728	feature_id[19].value <= threshold=3.5845736265182495
node_19823: feature_name=ENSG00000168484	feature_id[37].value <= threshold=0.22513075917959213
node_19824: feature_name=ENSG00000168878	feature_id[44].value <= threshold=0.6071692109107971
node_19825: feature_name=ENSG00000164587	feature_id[8].value > threshold=1.9821020364761353
node_19847: feature_name=ENSG00000087086	feature_id[43].value <= threshold=4.256305456161499
node_19848: feature_name=ENSG00000205420	feature_id[3].value <= threshold=1.348548948764801
node_19849: feature_name=ENSG00000197728	feature_id[19].value <= threshold=1.7543723583221436
node_19850: feature_name=ENSG00000198804	feature_id[20].value <= threshold=5.564197301864624
node_19851: feature_name=ENSG00000197943	feature_id[13].value <= threshold=0.25318749248981476
node_19852: feature_name=ENSG00000198502	feature_id[2].value <= threshold=1.326778769493103
node_19853: feature_name=ENSG00000251562	feature_id[6].value <= threshold=6.481376647949219
Class: never
Rules_4	passed counts:3106
node_0: feature_name=ENSG00000254772	feature_id[25].value <= threshold=0.021408461034297943
node_1: feature_name=ENSG00000087086	feature_id[43].value <= threshold=4.894179821014404
node_2: feature_name=ENSG00000197728	feature_id[19].value <= threshold=3.856176972389221
node_3: feature_name=ENSG00000129824	feature_id[34].value <= threshold=0.10711707919836044
node_4: feature_name=ENSG00000168878	feature_id[44].value > threshold=0.06044454872608185
node_15746: feature_name=ENSG00000105193	feature_id[24].value <= threshold=3.4362754821777344
node_15747: feature_name=ENSG00000197728	feature_id[19].value <= threshold=3.2558599710464478
node_15748: feature_name=ENSG00000212907	feature_id[21].value <= threshold=2.071380376815796
node_15749: feature_name=ENSG00000159147	feature_id[5].value <= threshold=0.6503763496875763
node_15750: feature_name=ENSG00000279483	feature_id[16].value <= threshold=2.419554352760315
node_15751: feature_name=ENSG00000197747	feature_id[1].value <= threshold=4.207108974456787
node_15752: feature_name=ENSG00000277632	feature_id[4].value <= threshold=0.34649376571178436
node_15753: feature_name=ENSG00000198727	feature_id[40].value > threshold=1.421008586883545
node_15855: feature_name=ENSG00000105193	feature_id[24].value <= threshold=3.225403308868408
node_15856: feature_name=ENSG00000168484	feature_id[37].value > threshold=1.6259288787841797
node_16042: feature_name=ENSG00000244734	feature_id[30].value <= threshold=0.6005611717700958
node_16043: feature_name=ENSG00000197747	feature_id[1].value <= threshold=2.5723830461502075
node_16044: feature_name=ENSG00000198727	feature_id[40].value > threshold=2.5121904611587524
node_16100: feature_name=ENSG00000170296	feature_id[11].value <= threshold=2.4875969886779785
node_16101: feature_name=ENSG00000204389	feature_id[12].value <= threshold=4.607433557510376
node_16102: feature_name=ENSG00000214401	feature_id[42].value <= threshold=2.4682267904281616
node_16103: feature_name=ENSG00000198502	feature_id[2].value <= threshold=3.5302072763442993
node_16104: feature_name=ENSG00000149021	feature_id[29].value <= threshold=8.661481380462646
node_16105: feature_name=ENSG00000105193	feature_id[24].value <= threshold=3.1229127645492554
node_16106: feature_name=ENSG00000198804	feature_id[20].value <= threshold=4.566008806228638
node_16107: feature_name=ENSG00000170345	feature_id[15].value > threshold=1.9252172112464905
node_16221: feature_name=ENSG00000251562	feature_id[6].value > threshold=3.5636481046676636
node_16225: feature_name=ENSG00000279483	feature_id[16].value <= threshold=2.327662467956543
node_16226: feature_name=ENSG00000279483	feature_id[16].value <= threshold=1.762216031551361
node_16227: feature_name=ENSG00000159147	feature_id[5].value <= threshold=0.4554353505373001
node_16228: feature_name=ENSG00000105193	feature_id[24].value > threshold=0.41206732392311096
node_16232: feature_name=ENSG00000198804	feature_id[20].value <= threshold=4.507478952407837
node_16233: feature_name=ENSG00000064886	feature_id[35].value <= threshold=2.065008044242859
Class: never
Rules_5	passed counts:2797
node_0: feature_name=ENSG00000254772	feature_id[25].value > threshold=0.021408461034297943
node_28042: feature_name=ENSG00000197728	feature_id[19].value > threshold=2.713130474090576
node_33160: feature_name=ENSG00000197728	feature_id[19].value <= threshold=3.6520665884017944
node_33161: feature_name=ENSG00000169429	feature_id[33].value > threshold=0.33050717413425446
node_34877: feature_name=ENSG00000198502	feature_id[2].value <= threshold=0.3239659368991852
node_34878: feature_name=ENSG00000279483	feature_id[16].value <= threshold=2.708147644996643
node_34879: feature_name=ENSG00000265681	feature_id[31].value > threshold=1.226120412349701
node_34915: feature_name=ENSG00000149021	feature_id[29].value <= threshold=6.080513954162598
node_34916: feature_name=ENSG00000087086	feature_id[43].value > threshold=2.2423059940338135
node_34962: feature_name=ENSG00000198804	feature_id[20].value > threshold=0.3479759395122528
node_34964: feature_name=ENSG00000256045	feature_id[7].value <= threshold=1.1516171395778656
node_34965: feature_name=ENSG00000180389	feature_id[38].value <= threshold=1.5106502175331116
node_34966: feature_name=ENSG00000124614	feature_id[18].value > threshold=1.5466678142547607
node_34972: feature_name=ENSG00000234745	feature_id[41].value <= threshold=2.4904757738113403
node_34973: feature_name=ENSG00000163191	feature_id[23].value <= threshold=4.33984637260437
node_34974: feature_name=ENSG00000080618	feature_id[26].value <= threshold=0.902167797088623
node_34975: feature_name=ENSG00000129824	feature_id[34].value <= threshold=3.1665366888046265
node_34976: feature_name=ENSG00000197943	feature_id[13].value <= threshold=1.2325438261032104
node_34977: feature_name=ENSG00000265681	feature_id[31].value <= threshold=3.5767619609832764
node_34978: feature_name=ENSG00000198502	feature_id[2].value <= threshold=0.2158213034272194
node_34979: feature_name=ENSG00000277632	feature_id[4].value <= threshold=1.0920132398605347
node_34980: feature_name=ENSG00000279483	feature_id[16].value <= threshold=1.678675353527069
node_34981: feature_name=ENSG00000244734	feature_id[30].value <= threshold=0.8073515594005585
node_34982: feature_name=ENSG00000149021	feature_id[29].value <= threshold=5.488619089126587
node_34983: feature_name=ENSG00000279483	feature_id[16].value <= threshold=1.358308732509613
node_34984: feature_name=ENSG00000186847	feature_id[14].value <= threshold=1.9317529797554016
Class: active
Rules_6	passed counts:2354
node_0: feature_name=ENSG00000254772	feature_id[25].value <= threshold=0.021408461034297943
node_1: feature_name=ENSG00000087086	feature_id[43].value <= threshold=4.894179821014404
node_2: feature_name=ENSG00000197728	feature_id[19].value <= threshold=3.856176972389221
node_3: feature_name=ENSG00000129824	feature_id[34].value > threshold=0.10711707919836044
node_19613: feature_name=ENSG00000168484	feature_id[37].value <= threshold=0.8036447763442993
node_19614: feature_name=ENSG00000197943	feature_id[13].value <= threshold=0.3981122225522995
node_19615: feature_name=ENSG00000244734	feature_id[30].value <= threshold=0.8631609082221985
node_19616: feature_name=ENSG00000279483	feature_id[16].value <= threshold=2.6417685747146606
node_19617: feature_name=ENSG00000186847	feature_id[14].value <= threshold=0.06328437849879265
node_19618: feature_name=ENSG00000244734	feature_id[30].value <= threshold=0.5718527138233185
node_19619: feature_name=ENSG00000228253	feature_id[22].value <= threshold=2.8660022020339966
node_19620: feature_name=ENSG00000168878	feature_id[44].value <= threshold=0.7380954325199127
node_19621: feature_name=ENSG00000169429	feature_id[33].value > threshold=1.203420102596283
node_20209: feature_name=ENSG00000265681	feature_id[31].value <= threshold=1.8765867948532104
node_20210: feature_name=ENSG00000198804	feature_id[20].value <= threshold=5.5988945960998535
node_20211: feature_name=ENSG00000087086	feature_id[43].value <= threshold=4.550065040588379
node_20212: feature_name=ENSG00000170296	feature_id[11].value <= threshold=0.7652170956134796
node_20213: feature_name=ENSG00000251562	feature_id[6].value > threshold=2.8896526098251343
node_20229: feature_name=ENSG00000251562	feature_id[6].value <= threshold=6.000264883041382
node_20230: feature_name=ENSG00000105193	feature_id[24].value <= threshold=3.713813543319702
node_20231: feature_name=ENSG00000197943	feature_id[13].value <= threshold=0.2837076634168625
node_20232: feature_name=ENSG00000105193	feature_id[24].value <= threshold=3.6397002935409546
node_20233: feature_name=ENSG00000197728	feature_id[19].value <= threshold=2.060232639312744
node_20234: feature_name=ENSG00000228253	feature_id[22].value <= threshold=1.6482155323028564
node_20235: feature_name=ENSG00000087086	feature_id[43].value <= threshold=4.064867734909058
node_20236: feature_name=ENSG00000228253	feature_id[22].value <= threshold=0.5253118574619293
node_20237: feature_name=ENSG00000244734	feature_id[30].value <= threshold=0.5333917140960693
Class: never
Rules_7	passed counts:2078
node_0: feature_name=ENSG00000254772	feature_id[25].value <= threshold=0.021408461034297943
node_1: feature_name=ENSG00000087086	feature_id[43].value <= threshold=4.894179821014404
node_2: feature_name=ENSG00000197728	feature_id[19].value <= threshold=3.856176972389221
node_3: feature_name=ENSG00000129824	feature_id[34].value <= threshold=0.10711707919836044
node_4: feature_name=ENSG00000168878	feature_id[44].value <= threshold=0.06044454872608185
node_5: feature_name=ENSG00000124614	feature_id[18].value > threshold=0.24818868935108185
node_5049: feature_name=ENSG00000228253	feature_id[22].value <= threshold=0.8412580192089081
node_5050: feature_name=ENSG00000087086	feature_id[43].value > threshold=0.39247927069664
node_5888: feature_name=ENSG00000244734	feature_id[30].value > threshold=0.1750938966870308
node_14060: feature_name=ENSG00000212907	feature_id[21].value <= threshold=1.5687016248703003
node_14061: feature_name=ENSG00000142089	feature_id[10].value > threshold=0.9580882489681244
node_14287: feature_name=ENSG00000198502	feature_id[2].value <= threshold=0.7119787633419037
node_14288: feature_name=ENSG00000279483	feature_id[16].value <= threshold=1.1928750872612
node_14289: feature_name=ENSG00000170345	feature_id[15].value <= threshold=3.5653152465820312
node_14290: feature_name=ENSG00000168484	feature_id[37].value <= threshold=0.3526456654071808
node_14291: feature_name=ENSG00000197728	feature_id[19].value <= threshold=2.8399863243103027
node_14292: feature_name=ENSG00000266402	feature_id[0].value <= threshold=1.5103641152381897
node_14293: feature_name=ENSG00000163191	feature_id[23].value > threshold=0.47720867395401
node_14297: feature_name=ENSG00000244734	feature_id[30].value <= threshold=1.672971248626709
node_14298: feature_name=ENSG00000251562	feature_id[6].value > threshold=1.91462242603302
node_14300: feature_name=ENSG00000129824	feature_id[34].value <= threshold=0.04161003232002258
node_14301: feature_name=ENSG00000248144	feature_id[32].value <= threshold=3.5215903520584106
node_14302: feature_name=ENSG00000279483	feature_id[16].value <= threshold=0.9859343767166138
node_14303: feature_name=ENSG00000142089	feature_id[10].value > threshold=1.3963013291358948
node_14355: feature_name=ENSG00000149021	feature_id[29].value <= threshold=7.609724044799805
node_14356: feature_name=ENSG00000248144	feature_id[32].value <= threshold=3.001549482345581
node_14357: feature_name=ENSG00000169429	feature_id[33].value <= threshold=3.96981143951416
node_14358: feature_name=ENSG00000064886	feature_id[35].value <= threshold=1.391086757183075
node_14359: feature_name=ENSG00000163191	feature_id[23].value > threshold=1.939334750175476
node_14365: feature_name=ENSG00000228253	feature_id[22].value <= threshold=0.5378032624721527
Class: former
Rules_8	passed counts:1930
node_0: feature_name=ENSG00000254772	feature_id[25].value <= threshold=0.021408461034297943
node_1: feature_name=ENSG00000087086	feature_id[43].value <= threshold=4.894179821014404
node_2: feature_name=ENSG00000197728	feature_id[19].value <= threshold=3.856176972389221
node_3: feature_name=ENSG00000129824	feature_id[34].value > threshold=0.10711707919836044
node_19613: feature_name=ENSG00000168484	feature_id[37].value <= threshold=0.8036447763442993
node_19614: feature_name=ENSG00000197943	feature_id[13].value <= threshold=0.3981122225522995
node_19615: feature_name=ENSG00000244734	feature_id[30].value <= threshold=0.8631609082221985
node_19616: feature_name=ENSG00000279483	feature_id[16].value <= threshold=2.6417685747146606
node_19617: feature_name=ENSG00000186847	feature_id[14].value <= threshold=0.06328437849879265
node_19618: feature_name=ENSG00000244734	feature_id[30].value <= threshold=0.5718527138233185
node_19619: feature_name=ENSG00000228253	feature_id[22].value <= threshold=2.8660022020339966
node_19620: feature_name=ENSG00000168878	feature_id[44].value <= threshold=0.7380954325199127
node_19621: feature_name=ENSG00000169429	feature_id[33].value <= threshold=1.203420102596283
node_19622: feature_name=ENSG00000170345	feature_id[15].value <= threshold=1.2159281373023987
node_19623: feature_name=ENSG00000170296	feature_id[11].value <= threshold=2.656771659851074
node_19624: feature_name=ENSG00000197747	feature_id[1].value <= threshold=4.3065125942230225
node_19625: feature_name=ENSG00000197943	feature_id[13].value <= threshold=0.2002655491232872
node_19626: feature_name=ENSG00000204389	feature_id[12].value <= threshold=3.3991153240203857
node_19627: feature_name=ENSG00000170296	feature_id[11].value <= threshold=2.101885199546814
node_19628: feature_name=ENSG00000266402	feature_id[0].value <= threshold=2.1755658388137817
node_19629: feature_name=ENSG00000228253	feature_id[22].value <= threshold=2.846116065979004
node_19630: feature_name=ENSG00000279483	feature_id[16].value <= threshold=2.6342984437942505
node_19631: feature_name=ENSG00000204389	feature_id[12].value <= threshold=2.6992229223251343
node_19632: feature_name=ENSG00000244734	feature_id[30].value <= threshold=0.33455580472946167
node_19633: feature_name=ENSG00000168878	feature_id[44].value <= threshold=0.291226401925087
node_19634: feature_name=ENSG00000197747	feature_id[1].value <= threshold=3.6487444639205933
node_19635: feature_name=ENSG00000279483	feature_id[16].value <= threshold=2.5617072582244873
node_19636: feature_name=ENSG00000164587	feature_id[8].value > threshold=2.074739456176758
node_19670: feature_name=ENSG00000279483	feature_id[16].value <= threshold=2.3807939291000366
node_19671: feature_name=ENSG00000205420	feature_id[3].value <= threshold=2.8512487411499023
node_19672: feature_name=ENSG00000169429	feature_id[33].value <= threshold=0.5233249664306641
node_19673: feature_name=ENSG00000170345	feature_id[15].value > threshold=0.5512853860855103
node_19691: feature_name=ENSG00000170345	feature_id[15].value > threshold=0.5525926649570465
node_19693: feature_name=ENSG00000198804	feature_id[20].value <= threshold=5.182527780532837
node_19694: feature_name=ENSG00000204389	feature_id[12].value <= threshold=1.2984752655029297
Class: never
Rules_9	passed counts:1871
node_0: feature_name=ENSG00000254772	feature_id[25].value <= threshold=0.021408461034297943
node_1: feature_name=ENSG00000087086	feature_id[43].value <= threshold=4.894179821014404
node_2: feature_name=ENSG00000197728	feature_id[19].value <= threshold=3.856176972389221
node_3: feature_name=ENSG00000129824	feature_id[34].value > threshold=0.10711707919836044
node_19613: feature_name=ENSG00000168484	feature_id[37].value <= threshold=0.8036447763442993
node_19614: feature_name=ENSG00000197943	feature_id[13].value <= threshold=0.3981122225522995
node_19615: feature_name=ENSG00000244734	feature_id[30].value <= threshold=0.8631609082221985
node_19616: feature_name=ENSG00000279483	feature_id[16].value <= threshold=2.6417685747146606
node_19617: feature_name=ENSG00000186847	feature_id[14].value <= threshold=0.06328437849879265
node_19618: feature_name=ENSG00000244734	feature_id[30].value <= threshold=0.5718527138233185
node_19619: feature_name=ENSG00000228253	feature_id[22].value <= threshold=2.8660022020339966
node_19620: feature_name=ENSG00000168878	feature_id[44].value <= threshold=0.7380954325199127
node_19621: feature_name=ENSG00000169429	feature_id[33].value <= threshold=1.203420102596283
node_19622: feature_name=ENSG00000170345	feature_id[15].value <= threshold=1.2159281373023987
node_19623: feature_name=ENSG00000170296	feature_id[11].value <= threshold=2.656771659851074
node_19624: feature_name=ENSG00000197747	feature_id[1].value <= threshold=4.3065125942230225
node_19625: feature_name=ENSG00000197943	feature_id[13].value <= threshold=0.2002655491232872
node_19626: feature_name=ENSG00000204389	feature_id[12].value <= threshold=3.3991153240203857
node_19627: feature_name=ENSG00000170296	feature_id[11].value <= threshold=2.101885199546814
node_19628: feature_name=ENSG00000266402	feature_id[0].value <= threshold=2.1755658388137817
node_19629: feature_name=ENSG00000228253	feature_id[22].value <= threshold=2.846116065979004
node_19630: feature_name=ENSG00000279483	feature_id[16].value <= threshold=2.6342984437942505
node_19631: feature_name=ENSG00000204389	feature_id[12].value <= threshold=2.6992229223251343
node_19632: feature_name=ENSG00000244734	feature_id[30].value <= threshold=0.33455580472946167
node_19633: feature_name=ENSG00000168878	feature_id[44].value <= threshold=0.291226401925087
node_19634: feature_name=ENSG00000197747	feature_id[1].value <= threshold=3.6487444639205933
node_19635: feature_name=ENSG00000279483	feature_id[16].value <= threshold=2.5617072582244873
node_19636: feature_name=ENSG00000164587	feature_id[8].value > threshold=2.074739456176758
node_19670: feature_name=ENSG00000279483	feature_id[16].value <= threshold=2.3807939291000366
node_19671: feature_name=ENSG00000205420	feature_id[3].value <= threshold=2.8512487411499023
node_19672: feature_name=ENSG00000169429	feature_id[33].value <= threshold=0.5233249664306641
node_19673: feature_name=ENSG00000170345	feature_id[15].value <= threshold=0.5512853860855103
node_19674: feature_name=ENSG00000197728	feature_id[19].value <= threshold=0.7684133052825928
node_19675: feature_name=ENSG00000197728	feature_id[19].value <= threshold=0.767691045999527
node_19676: feature_name=ENSG00000142089	feature_id[10].value <= threshold=2.6665185689926147
Class: never
Rules_10	passed counts:1784
node_0: feature_name=ENSG00000254772	feature_id[25].value <= threshold=0.021408461034297943
node_1: feature_name=ENSG00000087086	feature_id[43].value <= threshold=4.894179821014404
node_2: feature_name=ENSG00000197728	feature_id[19].value <= threshold=3.856176972389221
node_3: feature_name=ENSG00000129824	feature_id[34].value > threshold=0.10711707919836044
node_19613: feature_name=ENSG00000168484	feature_id[37].value <= threshold=0.8036447763442993
node_19614: feature_name=ENSG00000197943	feature_id[13].value <= threshold=0.3981122225522995
node_19615: feature_name=ENSG00000244734	feature_id[30].value <= threshold=0.8631609082221985
node_19616: feature_name=ENSG00000279483	feature_id[16].value <= threshold=2.6417685747146606
node_19617: feature_name=ENSG00000186847	feature_id[14].value <= threshold=0.06328437849879265
node_19618: feature_name=ENSG00000244734	feature_id[30].value <= threshold=0.5718527138233185
node_19619: feature_name=ENSG00000228253	feature_id[22].value <= threshold=2.8660022020339966
node_19620: feature_name=ENSG00000168878	feature_id[44].value <= threshold=0.7380954325199127
node_19621: feature_name=ENSG00000169429	feature_id[33].value <= threshold=1.203420102596283
node_19622: feature_name=ENSG00000170345	feature_id[15].value <= threshold=1.2159281373023987
node_19623: feature_name=ENSG00000170296	feature_id[11].value <= threshold=2.656771659851074
node_19624: feature_name=ENSG00000197747	feature_id[1].value <= threshold=4.3065125942230225
node_19625: feature_name=ENSG00000197943	feature_id[13].value <= threshold=0.2002655491232872
node_19626: feature_name=ENSG00000204389	feature_id[12].value <= threshold=3.3991153240203857
node_19627: feature_name=ENSG00000170296	feature_id[11].value <= threshold=2.101885199546814
node_19628: feature_name=ENSG00000266402	feature_id[0].value <= threshold=2.1755658388137817
node_19629: feature_name=ENSG00000228253	feature_id[22].value <= threshold=2.846116065979004
node_19630: feature_name=ENSG00000279483	feature_id[16].value <= threshold=2.6342984437942505
node_19631: feature_name=ENSG00000204389	feature_id[12].value <= threshold=2.6992229223251343
node_19632: feature_name=ENSG00000244734	feature_id[30].value <= threshold=0.33455580472946167
node_19633: feature_name=ENSG00000168878	feature_id[44].value <= threshold=0.291226401925087
node_19634: feature_name=ENSG00000197747	feature_id[1].value <= threshold=3.6487444639205933
node_19635: feature_name=ENSG00000279483	feature_id[16].value <= threshold=2.5617072582244873
node_19636: feature_name=ENSG00000164587	feature_id[8].value > threshold=2.074739456176758
node_19670: feature_name=ENSG00000279483	feature_id[16].value <= threshold=2.3807939291000366
node_19671: feature_name=ENSG00000205420	feature_id[3].value <= threshold=2.8512487411499023
node_19672: feature_name=ENSG00000169429	feature_id[33].value <= threshold=0.5233249664306641
node_19673: feature_name=ENSG00000170345	feature_id[15].value <= threshold=0.5512853860855103
node_19674: feature_name=ENSG00000197728	feature_id[19].value > threshold=0.7684133052825928
node_19682: feature_name=ENSG00000163931	feature_id[27].value <= threshold=1.811208724975586
node_19683: feature_name=ENSG00000204389	feature_id[12].value > threshold=1.2584699392318726
node_19685: feature_name=ENSG00000204389	feature_id[12].value > threshold=1.2587732672691345
Class: never
Rules_11	passed counts:1558
node_0: feature_name=ENSG00000254772	feature_id[25].value > threshold=0.021408461034297943
node_28042: feature_name=ENSG00000197728	feature_id[19].value <= threshold=2.713130474090576
node_28043: feature_name=ENSG00000228253	feature_id[22].value <= threshold=2.4488035440444946
node_28044: feature_name=ENSG00000205420	feature_id[3].value <= threshold=1.9682771563529968
node_28045: feature_name=ENSG00000159147	feature_id[5].value <= threshold=0.655032217502594
node_28046: feature_name=ENSG00000149021	feature_id[29].value > threshold=0.4359714984893799
node_29902: feature_name=ENSG00000197728	feature_id[19].value <= threshold=2.439931035041809
node_29903: feature_name=ENSG00000265681	feature_id[31].value > threshold=0.7736238539218903
node_30347: feature_name=ENSG00000100316	feature_id[36].value > threshold=3.1954835653305054
node_30775: feature_name=ENSG00000197943	feature_id[13].value <= threshold=0.651776909828186
node_30776: feature_name=ENSG00000164587	feature_id[8].value > threshold=2.779495358467102
node_30788: feature_name=ENSG00000105193	feature_id[24].value <= threshold=3.611174702644348
node_30789: feature_name=ENSG00000142089	feature_id[10].value <= threshold=3.4371389150619507
node_30790: feature_name=ENSG00000168484	feature_id[37].value <= threshold=2.7740408182144165
node_30791: feature_name=ENSG00000265681	feature_id[31].value > threshold=1.1215988397598267
node_30841: feature_name=ENSG00000198804	feature_id[20].value <= threshold=5.705885648727417
node_30842: feature_name=ENSG00000251562	feature_id[6].value > threshold=0.3869801461696625
node_30850: feature_name=ENSG00000197728	feature_id[19].value <= threshold=2.252246379852295
node_30851: feature_name=ENSG00000161055	feature_id[17].value <= threshold=8.856828689575195
node_30852: feature_name=ENSG00000251562	feature_id[6].value <= threshold=7.031294584274292
node_30853: feature_name=ENSG00000228253	feature_id[22].value <= threshold=2.374333143234253
node_30854: feature_name=ENSG00000163931	feature_id[27].value <= threshold=2.5154829025268555
node_30855: feature_name=ENSG00000228253	feature_id[22].value <= threshold=2.3259243965148926
node_30856: feature_name=ENSG00000169429	feature_id[33].value <= threshold=4.982477426528931
node_30857: feature_name=ENSG00000265681	feature_id[31].value > threshold=1.3801023364067078
node_30879: feature_name=ENSG00000205420	feature_id[3].value <= threshold=1.7841800451278687
node_30880: feature_name=ENSG00000197747	feature_id[1].value <= threshold=2.7167842388153076
node_30881: feature_name=ENSG00000254772	feature_id[25].value <= threshold=2.218509316444397
node_30882: feature_name=ENSG00000198727	feature_id[40].value <= threshold=4.620713233947754
node_30883: feature_name=ENSG00000234745	feature_id[41].value > threshold=0.2420627474784851
node_30889: feature_name=ENSG00000149021	feature_id[29].value > threshold=0.5182692110538483
Class: never
Rules_12	passed counts:1516
node_0: feature_name=ENSG00000254772	feature_id[25].value <= threshold=0.021408461034297943
node_1: feature_name=ENSG00000087086	feature_id[43].value <= threshold=4.894179821014404
node_2: feature_name=ENSG00000197728	feature_id[19].value <= threshold=3.856176972389221
node_3: feature_name=ENSG00000129824	feature_id[34].value > threshold=0.10711707919836044
node_19613: feature_name=ENSG00000168484	feature_id[37].value > threshold=0.8036447763442993
node_23699: feature_name=ENSG00000105193	feature_id[24].value > threshold=3.3498159646987915
node_26193: feature_name=ENSG00000212907	feature_id[21].value <= threshold=2.1859829425811768
node_26194: feature_name=ENSG00000204389	feature_id[12].value <= threshold=1.5368647575378418
node_26195: feature_name=ENSG00000149021	feature_id[29].value <= threshold=0.04854516312479973
node_26196: feature_name=ENSG00000279483	feature_id[16].value <= threshold=3.4056992530822754
node_26197: feature_name=ENSG00000170345	feature_id[15].value <= threshold=2.0255680084228516
node_26198: feature_name=ENSG00000205420	feature_id[3].value <= threshold=1.173114538192749
node_26199: feature_name=ENSG00000204389	feature_id[12].value <= threshold=1.134002447128296
node_26200: feature_name=ENSG00000080618	feature_id[26].value <= threshold=1.870591402053833
node_26201: feature_name=ENSG00000161055	feature_id[17].value <= threshold=6.056451082229614
node_26202: feature_name=ENSG00000197747	feature_id[1].value <= threshold=3.7839266061782837
node_26203: feature_name=ENSG00000277632	feature_id[4].value <= threshold=0.5269426107406616
node_26204: feature_name=ENSG00000197747	feature_id[1].value <= threshold=2.3989816904067993
node_26205: feature_name=ENSG00000170345	feature_id[15].value <= threshold=1.7802659273147583
node_26206: feature_name=ENSG00000168484	feature_id[37].value <= threshold=7.962403297424316
node_26207: feature_name=ENSG00000124614	feature_id[18].value <= threshold=3.2064510583877563
node_26208: feature_name=ENSG00000197728	feature_id[19].value > threshold=1.1452328562736511
node_26212: feature_name=ENSG00000087086	feature_id[43].value > threshold=3.4328421354293823
node_26216: feature_name=ENSG00000279483	feature_id[16].value > threshold=0.6272577047348022
node_26226: feature_name=ENSG00000170345	feature_id[15].value <= threshold=1.718653917312622
node_26227: feature_name=ENSG00000080618	feature_id[26].value <= threshold=1.0595535635948181
Class: never
Rules_13	passed counts:1437
node_0: feature_name=ENSG00000254772	feature_id[25].value <= threshold=0.021408461034297943
node_1: feature_name=ENSG00000087086	feature_id[43].value <= threshold=4.894179821014404
node_2: feature_name=ENSG00000197728	feature_id[19].value <= threshold=3.856176972389221
node_3: feature_name=ENSG00000129824	feature_id[34].value > threshold=0.10711707919836044
node_19613: feature_name=ENSG00000168484	feature_id[37].value <= threshold=0.8036447763442993
node_19614: feature_name=ENSG00000197943	feature_id[13].value <= threshold=0.3981122225522995
node_19615: feature_name=ENSG00000244734	feature_id[30].value <= threshold=0.8631609082221985
node_19616: feature_name=ENSG00000279483	feature_id[16].value <= threshold=2.6417685747146606
node_19617: feature_name=ENSG00000186847	feature_id[14].value <= threshold=0.06328437849879265
node_19618: feature_name=ENSG00000244734	feature_id[30].value <= threshold=0.5718527138233185
node_19619: feature_name=ENSG00000228253	feature_id[22].value <= threshold=2.8660022020339966
node_19620: feature_name=ENSG00000168878	feature_id[44].value <= threshold=0.7380954325199127
node_19621: feature_name=ENSG00000169429	feature_id[33].value <= threshold=1.203420102596283
node_19622: feature_name=ENSG00000170345	feature_id[15].value <= threshold=1.2159281373023987
node_19623: feature_name=ENSG00000170296	feature_id[11].value <= threshold=2.656771659851074
node_19624: feature_name=ENSG00000197747	feature_id[1].value <= threshold=4.3065125942230225
node_19625: feature_name=ENSG00000197943	feature_id[13].value <= threshold=0.2002655491232872
node_19626: feature_name=ENSG00000204389	feature_id[12].value <= threshold=3.3991153240203857
node_19627: feature_name=ENSG00000170296	feature_id[11].value <= threshold=2.101885199546814
node_19628: feature_name=ENSG00000266402	feature_id[0].value <= threshold=2.1755658388137817
node_19629: feature_name=ENSG00000228253	feature_id[22].value <= threshold=2.846116065979004
node_19630: feature_name=ENSG00000279483	feature_id[16].value <= threshold=2.6342984437942505
node_19631: feature_name=ENSG00000204389	feature_id[12].value <= threshold=2.6992229223251343
node_19632: feature_name=ENSG00000244734	feature_id[30].value <= threshold=0.33455580472946167
node_19633: feature_name=ENSG00000168878	feature_id[44].value <= threshold=0.291226401925087
node_19634: feature_name=ENSG00000197747	feature_id[1].value <= threshold=3.6487444639205933
node_19635: feature_name=ENSG00000279483	feature_id[16].value <= threshold=2.5617072582244873
node_19636: feature_name=ENSG00000164587	feature_id[8].value <= threshold=2.074739456176758
node_19637: feature_name=ENSG00000169429	feature_id[33].value <= threshold=1.1657139658927917
node_19638: feature_name=ENSG00000164587	feature_id[8].value <= threshold=2.07457172870636
node_19639: feature_name=ENSG00000279483	feature_id[16].value <= threshold=1.5890932083129883
node_19640: feature_name=ENSG00000204389	feature_id[12].value <= threshold=2.432262897491455
node_19641: feature_name=ENSG00000164587	feature_id[8].value <= threshold=2.0654711723327637
node_19642: feature_name=ENSG00000159147	feature_id[5].value <= threshold=0.5719555020332336
node_19643: feature_name=ENSG00000198804	feature_id[20].value <= threshold=5.374134302139282
Class: never
Rules_14	passed counts:1412
node_0: feature_name=ENSG00000254772	feature_id[25].value <= threshold=0.021408461034297943
node_1: feature_name=ENSG00000087086	feature_id[43].value <= threshold=4.894179821014404
node_2: feature_name=ENSG00000197728	feature_id[19].value <= threshold=3.856176972389221
node_3: feature_name=ENSG00000129824	feature_id[34].value <= threshold=0.10711707919836044
node_4: feature_name=ENSG00000168878	feature_id[44].value <= threshold=0.06044454872608185
node_5: feature_name=ENSG00000124614	feature_id[18].value <= threshold=0.24818868935108185
node_6: feature_name=ENSG00000198804	feature_id[20].value > threshold=3.0137691497802734
node_1314: feature_name=ENSG00000142089	feature_id[10].value > threshold=0.37418632209300995
node_3374: feature_name=ENSG00000228253	feature_id[22].value > threshold=1.0816245675086975
node_4818: feature_name=ENSG00000168484	feature_id[37].value <= threshold=0.725720077753067
node_4819: feature_name=ENSG00000197353	feature_id[28].value > threshold=0.24293719604611397
node_4967: feature_name=ENSG00000251562	feature_id[6].value <= threshold=6.036681890487671
node_4968: feature_name=ENSG00000266402	feature_id[0].value <= threshold=1.2026137709617615
node_4969: feature_name=ENSG00000169429	feature_id[33].value <= threshold=2.4751940965652466
node_4970: feature_name=ENSG00000212907	feature_id[21].value > threshold=1.655955195426941
node_4974: feature_name=ENSG00000197943	feature_id[13].value <= threshold=1.2824639678001404
node_4975: feature_name=ENSG00000212907	feature_id[21].value > threshold=1.9761807322502136
Class: never
Rules_15	passed counts:1349
node_0: feature_name=ENSG00000254772	feature_id[25].value > threshold=0.021408461034297943
node_28042: feature_name=ENSG00000197728	feature_id[19].value <= threshold=2.713130474090576
node_28043: feature_name=ENSG00000228253	feature_id[22].value <= threshold=2.4488035440444946
node_28044: feature_name=ENSG00000205420	feature_id[3].value <= threshold=1.9682771563529968
node_28045: feature_name=ENSG00000159147	feature_id[5].value <= threshold=0.655032217502594
node_28046: feature_name=ENSG00000149021	feature_id[29].value <= threshold=0.4359714984893799
node_28047: feature_name=ENSG00000198502	feature_id[2].value > threshold=0.7284194231033325
node_29487: feature_name=ENSG00000129824	feature_id[34].value <= threshold=0.39612916111946106
node_29488: feature_name=ENSG00000161055	feature_id[17].value <= threshold=1.9834962487220764
node_29489: feature_name=ENSG00000212907	feature_id[21].value <= threshold=3.288688540458679
node_29490: feature_name=ENSG00000170345	feature_id[15].value > threshold=0.13114751875400543
node_29510: feature_name=ENSG00000244734	feature_id[30].value <= threshold=1.5053076148033142
node_29511: feature_name=ENSG00000197943	feature_id[13].value <= threshold=1.8424161672592163
node_29512: feature_name=ENSG00000198727	feature_id[40].value <= threshold=5.138581275939941
node_29513: feature_name=ENSG00000161055	feature_id[17].value <= threshold=1.7965513467788696
node_29514: feature_name=ENSG00000228253	feature_id[22].value <= threshold=2.155669093132019
node_29515: feature_name=ENSG00000254772	feature_id[25].value > threshold=0.10531169921159744
node_29519: feature_name=ENSG00000251562	feature_id[6].value <= threshold=7.6574718952178955
node_29520: feature_name=ENSG00000277632	feature_id[4].value <= threshold=2.048941195011139
node_29521: feature_name=ENSG00000001630	feature_id[39].value <= threshold=1.7189247012138367
node_29522: feature_name=ENSG00000129824	feature_id[34].value <= threshold=0.06909824162721634
node_29523: feature_name=ENSG00000197728	feature_id[19].value > threshold=1.0850303173065186
node_29533: feature_name=ENSG00000105193	feature_id[24].value > threshold=1.0565405488014221
node_29537: feature_name=ENSG00000080618	feature_id[26].value <= threshold=1.6772118210792542
Class: never
Rules_16	passed counts:1341
node_0: feature_name=ENSG00000254772	feature_id[25].value <= threshold=0.021408461034297943
node_1: feature_name=ENSG00000087086	feature_id[43].value <= threshold=4.894179821014404
node_2: feature_name=ENSG00000197728	feature_id[19].value <= threshold=3.856176972389221
node_3: feature_name=ENSG00000129824	feature_id[34].value <= threshold=0.10711707919836044
node_4: feature_name=ENSG00000168878	feature_id[44].value <= threshold=0.06044454872608185
node_5: feature_name=ENSG00000124614	feature_id[18].value <= threshold=0.24818868935108185
node_6: feature_name=ENSG00000198804	feature_id[20].value <= threshold=3.0137691497802734
node_7: feature_name=ENSG00000197728	feature_id[19].value <= threshold=0.19625124335289001
node_8: feature_name=ENSG00000197747	feature_id[1].value <= threshold=4.068666577339172
node_9: feature_name=ENSG00000100316	feature_id[36].value > threshold=3.922534942626953
node_313: feature_name=ENSG00000256045	feature_id[7].value <= threshold=3.579996943473816
node_314: feature_name=ENSG00000170296	feature_id[11].value <= threshold=2.6357516050338745
node_315: feature_name=ENSG00000205420	feature_id[3].value <= threshold=0.5752770304679871
node_316: feature_name=ENSG00000198804	feature_id[20].value <= threshold=2.163543462753296
node_317: feature_name=ENSG00000251562	feature_id[6].value > threshold=0.8426644802093506
node_347: feature_name=ENSG00000186847	feature_id[14].value <= threshold=3.1086199283599854
node_348: feature_name=ENSG00000142089	feature_id[10].value <= threshold=2.9698688983917236
node_349: feature_name=ENSG00000197943	feature_id[13].value <= threshold=1.68505859375
node_350: feature_name=ENSG00000251562	feature_id[6].value <= threshold=6.956379652023315
node_351: feature_name=ENSG00000198727	feature_id[40].value <= threshold=0.7799877524375916
node_352: feature_name=ENSG00000204389	feature_id[12].value <= threshold=2.2963404655456543
node_353: feature_name=ENSG00000163931	feature_id[27].value <= threshold=2.215638041496277
Class: never
Rules_17	passed counts:1204
node_0: feature_name=ENSG00000254772	feature_id[25].value <= threshold=0.021408461034297943
node_1: feature_name=ENSG00000087086	feature_id[43].value <= threshold=4.894179821014404
node_2: feature_name=ENSG00000197728	feature_id[19].value <= threshold=3.856176972389221
node_3: feature_name=ENSG00000129824	feature_id[34].value <= threshold=0.10711707919836044
node_4: feature_name=ENSG00000168878	feature_id[44].value > threshold=0.06044454872608185
node_15746: feature_name=ENSG00000105193	feature_id[24].value > threshold=3.4362754821777344
node_19066: feature_name=ENSG00000159147	feature_id[5].value > threshold=0.31368497014045715
node_19472: feature_name=ENSG00000161055	feature_id[17].value > threshold=0.1264341175556183
node_19562: feature_name=ENSG00000064886	feature_id[35].value <= threshold=1.4452811479568481
node_19563: feature_name=ENSG00000279483	feature_id[16].value <= threshold=3.8201026916503906
node_19564: feature_name=ENSG00000197728	feature_id[19].value <= threshold=3.41018545627594
node_19565: feature_name=ENSG00000169429	feature_id[33].value <= threshold=3.9823436737060547
node_19566: feature_name=ENSG00000266402	feature_id[0].value <= threshold=2.4169609546661377
node_19567: feature_name=ENSG00000001630	feature_id[39].value <= threshold=1.1348186135292053
node_19568: feature_name=ENSG00000105193	feature_id[24].value > threshold=3.436352252960205
node_19572: feature_name=ENSG00000087086	feature_id[43].value > threshold=3.3121917247772217
node_19576: feature_name=ENSG00000198804	feature_id[20].value > threshold=2.978419065475464
node_19580: feature_name=ENSG00000169429	feature_id[33].value <= threshold=1.3346135020256042
node_19581: feature_name=ENSG00000197747	feature_id[1].value <= threshold=3.675329327583313
node_19582: feature_name=ENSG00000168878	feature_id[44].value <= threshold=5.361596584320068
node_19583: feature_name=ENSG00000159147	feature_id[5].value <= threshold=2.0777863264083862
Class: active
Rules_18	passed counts:1169
node_0: feature_name=ENSG00000254772	feature_id[25].value <= threshold=0.021408461034297943
node_1: feature_name=ENSG00000087086	feature_id[43].value <= threshold=4.894179821014404
node_2: feature_name=ENSG00000197728	feature_id[19].value <= threshold=3.856176972389221
node_3: feature_name=ENSG00000129824	feature_id[34].value <= threshold=0.10711707919836044
node_4: feature_name=ENSG00000168878	feature_id[44].value <= threshold=0.06044454872608185
node_5: feature_name=ENSG00000124614	feature_id[18].value > threshold=0.24818868935108185
node_5049: feature_name=ENSG00000228253	feature_id[22].value <= threshold=0.8412580192089081
node_5050: feature_name=ENSG00000087086	feature_id[43].value > threshold=0.39247927069664
node_5888: feature_name=ENSG00000244734	feature_id[30].value <= threshold=0.1750938966870308
node_5889: feature_name=ENSG00000214401	feature_id[42].value <= threshold=0.23831113427877426
node_5890: feature_name=ENSG00000256045	feature_id[7].value <= threshold=1.489688217639923
node_5891: feature_name=ENSG00000197728	feature_id[19].value > threshold=0.28604915738105774
node_6647: feature_name=ENSG00000100316	feature_id[36].value > threshold=3.8572323322296143
node_9083: feature_name=ENSG00000265681	feature_id[31].value <= threshold=1.4454768896102905
node_9084: feature_name=ENSG00000279483	feature_id[16].value <= threshold=1.3333999514579773
node_9085: feature_name=ENSG00000163931	feature_id[27].value > threshold=0.6146187484264374
node_10213: feature_name=ENSG00000197728	feature_id[19].value <= threshold=3.148835301399231
node_10214: feature_name=ENSG00000197728	feature_id[19].value > threshold=1.854938805103302
node_10390: feature_name=ENSG00000105193	feature_id[24].value <= threshold=3.785771369934082
node_10391: feature_name=ENSG00000170345	feature_id[15].value <= threshold=2.0103943943977356
node_10392: feature_name=ENSG00000198727	feature_id[40].value > threshold=2.9839565753936768
node_10608: feature_name=ENSG00000251562	feature_id[6].value <= threshold=6.147658586502075
node_10609: feature_name=ENSG00000169429	feature_id[33].value <= threshold=1.4412158131599426
node_10610: feature_name=ENSG00000197728	feature_id[19].value <= threshold=2.934628963470459
node_10611: feature_name=ENSG00000164587	feature_id[8].value > threshold=3.000713586807251
node_10613: feature_name=ENSG00000170345	feature_id[15].value <= threshold=1.7119815945625305
node_10614: feature_name=ENSG00000163191	feature_id[23].value <= threshold=4.146143198013306
node_10615: feature_name=ENSG00000279483	feature_id[16].value <= threshold=1.2914338111877441
node_10616: feature_name=ENSG00000212907	feature_id[21].value <= threshold=1.6808873414993286
node_10617: feature_name=ENSG00000100316	feature_id[36].value > threshold=4.124866485595703
node_10633: feature_name=ENSG00000163191	feature_id[23].value <= threshold=3.72091281414032
node_10634: feature_name=ENSG00000163931	feature_id[27].value > threshold=0.6181343197822571
node_10638: feature_name=ENSG00000248144	feature_id[32].value <= threshold=2.968936324119568
node_10639: feature_name=ENSG00000234745	feature_id[41].value <= threshold=3.2443054914474487
node_10640: feature_name=ENSG00000279483	feature_id[16].value <= threshold=1.1602392792701721
node_10641: feature_name=ENSG00000105193	feature_id[24].value <= threshold=3.5992839336395264
node_10642: feature_name=ENSG00000164587	feature_id[8].value <= threshold=4.719447374343872
node_10643: feature_name=ENSG00000197728	feature_id[19].value <= threshold=2.800359010696411
Class: former
Rules_19	passed counts:1069
node_0: feature_name=ENSG00000254772	feature_id[25].value <= threshold=0.021408461034297943
node_1: feature_name=ENSG00000087086	feature_id[43].value <= threshold=4.894179821014404
node_2: feature_name=ENSG00000197728	feature_id[19].value <= threshold=3.856176972389221
node_3: feature_name=ENSG00000129824	feature_id[34].value > threshold=0.10711707919836044
node_19613: feature_name=ENSG00000168484	feature_id[37].value <= threshold=0.8036447763442993
node_19614: feature_name=ENSG00000197943	feature_id[13].value > threshold=0.3981122225522995
node_22346: feature_name=ENSG00000169429	feature_id[33].value > threshold=0.15496733039617538
node_22696: feature_name=ENSG00000204389	feature_id[12].value <= threshold=0.8656106889247894
node_22697: feature_name=ENSG00000205420	feature_id[3].value > threshold=0.046002499759197235
node_22755: feature_name=ENSG00000198502	feature_id[2].value > threshold=0.020693834871053696
node_22893: feature_name=ENSG00000228253	feature_id[22].value > threshold=0.08218608796596527
node_22897: feature_name=ENSG00000161055	feature_id[17].value <= threshold=6.883558988571167
node_22898: feature_name=ENSG00000197728	feature_id[19].value <= threshold=2.3366888761520386
node_22899: feature_name=ENSG00000198727	feature_id[40].value <= threshold=5.521095037460327
node_22900: feature_name=ENSG00000105193	feature_id[24].value > threshold=0.4196970611810684
node_22902: feature_name=ENSG00000212907	feature_id[21].value <= threshold=3.660467028617859
node_22903: feature_name=ENSG00000234745	feature_id[41].value <= threshold=3.1037256717681885
node_22904: feature_name=ENSG00000205420	feature_id[3].value > threshold=0.13776609301567078
node_22910: feature_name=ENSG00000124614	feature_id[18].value <= threshold=2.7517800331115723
node_22911: feature_name=ENSG00000163191	feature_id[23].value > threshold=1.5224245190620422
node_22915: feature_name=ENSG00000279483	feature_id[16].value > threshold=0.06861905753612518
node_22919: feature_name=ENSG00000204389	feature_id[12].value <= threshold=0.8411552608013153
node_22920: feature_name=ENSG00000197943	feature_id[13].value > threshold=0.4610162824392319
Class: active
Rules_20	passed counts:1014
node_0: feature_name=ENSG00000254772	feature_id[25].value <= threshold=0.021408461034297943
node_1: feature_name=ENSG00000087086	feature_id[43].value <= threshold=4.894179821014404
node_2: feature_name=ENSG00000197728	feature_id[19].value <= threshold=3.856176972389221
node_3: feature_name=ENSG00000129824	feature_id[34].value <= threshold=0.10711707919836044
node_4: feature_name=ENSG00000168878	feature_id[44].value <= threshold=0.06044454872608185
node_5: feature_name=ENSG00000124614	feature_id[18].value > threshold=0.24818868935108185
node_5049: feature_name=ENSG00000228253	feature_id[22].value <= threshold=0.8412580192089081
node_5050: feature_name=ENSG00000087086	feature_id[43].value <= threshold=0.39247927069664
node_5051: feature_name=ENSG00000198804	feature_id[20].value <= threshold=1.4725933074951172
node_5052: feature_name=ENSG00000265681	feature_id[31].value > threshold=1.079749882221222
node_5286: feature_name=ENSG00000169429	feature_id[33].value <= threshold=3.902835726737976
node_5287: feature_name=ENSG00000234745	feature_id[41].value <= threshold=2.7372788190841675
node_5288: feature_name=ENSG00000170296	feature_id[11].value <= threshold=2.1029833555221558
node_5289: feature_name=ENSG00000164587	feature_id[8].value > threshold=0.5462693572044373
node_5299: feature_name=ENSG00000212907	feature_id[21].value <= threshold=1.5357292890548706
node_5300: feature_name=ENSG00000198727	feature_id[40].value <= threshold=3.805310010910034
node_5301: feature_name=ENSG00000234745	feature_id[41].value <= threshold=1.9962757229804993
node_5302: feature_name=ENSG00000163931	feature_id[27].value <= threshold=2.450993537902832
node_5303: feature_name=ENSG00000124614	feature_id[18].value > threshold=0.8978750109672546
node_5307: feature_name=ENSG00000161055	feature_id[17].value <= threshold=9.804431915283203
node_5308: feature_name=ENSG00000170296	feature_id[11].value <= threshold=1.3805153965950012
node_5309: feature_name=ENSG00000163931	feature_id[27].value <= threshold=1.907786250114441
node_5310: feature_name=ENSG00000124614	feature_id[18].value <= threshold=2.930072546005249
node_5311: feature_name=ENSG00000124614	feature_id[18].value <= threshold=2.3269832134246826
Class: never
Rules_21	passed counts:992
node_0: feature_name=ENSG00000254772	feature_id[25].value <= threshold=0.021408461034297943
node_1: feature_name=ENSG00000087086	feature_id[43].value <= threshold=4.894179821014404
node_2: feature_name=ENSG00000197728	feature_id[19].value <= threshold=3.856176972389221
node_3: feature_name=ENSG00000129824	feature_id[34].value <= threshold=0.10711707919836044
node_4: feature_name=ENSG00000168878	feature_id[44].value > threshold=0.06044454872608185
node_15746: feature_name=ENSG00000105193	feature_id[24].value <= threshold=3.4362754821777344
node_15747: feature_name=ENSG00000197728	feature_id[19].value <= threshold=3.2558599710464478
node_15748: feature_name=ENSG00000212907	feature_id[21].value <= threshold=2.071380376815796
node_15749: feature_name=ENSG00000159147	feature_id[5].value <= threshold=0.6503763496875763
node_15750: feature_name=ENSG00000279483	feature_id[16].value <= threshold=2.419554352760315
node_15751: feature_name=ENSG00000197747	feature_id[1].value <= threshold=4.207108974456787
node_15752: feature_name=ENSG00000277632	feature_id[4].value <= threshold=0.34649376571178436
node_15753: feature_name=ENSG00000198727	feature_id[40].value > threshold=1.421008586883545
node_15855: feature_name=ENSG00000105193	feature_id[24].value <= threshold=3.225403308868408
node_15856: feature_name=ENSG00000168484	feature_id[37].value > threshold=1.6259288787841797
node_16042: feature_name=ENSG00000244734	feature_id[30].value <= threshold=0.6005611717700958
node_16043: feature_name=ENSG00000197747	feature_id[1].value <= threshold=2.5723830461502075
node_16044: feature_name=ENSG00000198727	feature_id[40].value > threshold=2.5121904611587524
node_16100: feature_name=ENSG00000170296	feature_id[11].value <= threshold=2.4875969886779785
node_16101: feature_name=ENSG00000204389	feature_id[12].value <= threshold=4.607433557510376
node_16102: feature_name=ENSG00000214401	feature_id[42].value <= threshold=2.4682267904281616
node_16103: feature_name=ENSG00000198502	feature_id[2].value <= threshold=3.5302072763442993
node_16104: feature_name=ENSG00000149021	feature_id[29].value <= threshold=8.661481380462646
node_16105: feature_name=ENSG00000105193	feature_id[24].value <= threshold=3.1229127645492554
node_16106: feature_name=ENSG00000198804	feature_id[20].value <= threshold=4.566008806228638
node_16107: feature_name=ENSG00000170345	feature_id[15].value <= threshold=1.9252172112464905
node_16108: feature_name=ENSG00000170345	feature_id[15].value <= threshold=1.9247385263442993
node_16109: feature_name=ENSG00000256045	feature_id[7].value <= threshold=0.8697385191917419
node_16110: feature_name=ENSG00000234745	feature_id[41].value > threshold=1.7835288643836975
node_16196: feature_name=ENSG00000163191	feature_id[23].value <= threshold=3.4323132038116455
node_16197: feature_name=ENSG00000197747	feature_id[1].value <= threshold=2.3659242391586304
node_16198: feature_name=ENSG00000198502	feature_id[2].value <= threshold=2.2218499183654785
Class: never
Rules_22	passed counts:987
node_0: feature_name=ENSG00000254772	feature_id[25].value <= threshold=0.021408461034297943
node_1: feature_name=ENSG00000087086	feature_id[43].value <= threshold=4.894179821014404
node_2: feature_name=ENSG00000197728	feature_id[19].value <= threshold=3.856176972389221
node_3: feature_name=ENSG00000129824	feature_id[34].value > threshold=0.10711707919836044
node_19613: feature_name=ENSG00000168484	feature_id[37].value <= threshold=0.8036447763442993
node_19614: feature_name=ENSG00000197943	feature_id[13].value > threshold=0.3981122225522995
node_22346: feature_name=ENSG00000169429	feature_id[33].value <= threshold=0.15496733039617538
node_22347: feature_name=ENSG00000197728	feature_id[19].value > threshold=1.6883281469345093
node_22599: feature_name=ENSG00000228253	feature_id[22].value <= threshold=3.069569706916809
node_22600: feature_name=ENSG00000124614	feature_id[18].value <= threshold=2.3116191625595093
node_22601: feature_name=ENSG00000244734	feature_id[30].value <= threshold=0.9346793293952942
node_22602: feature_name=ENSG00000205420	feature_id[3].value <= threshold=3.4653464555740356
node_22603: feature_name=ENSG00000279483	feature_id[16].value <= threshold=2.440011501312256
node_22604: feature_name=ENSG00000064886	feature_id[35].value <= threshold=0.8584066927433014
node_22605: feature_name=ENSG00000266402	feature_id[0].value <= threshold=1.1762387156486511
node_22606: feature_name=ENSG00000244734	feature_id[30].value <= threshold=0.4249449223279953
node_22607: feature_name=ENSG00000228253	feature_id[22].value <= threshold=2.298669219017029
node_22608: feature_name=ENSG00000186847	feature_id[14].value <= threshold=3.7672297954559326
node_22609: feature_name=ENSG00000163191	feature_id[23].value > threshold=1.7798607349395752
node_22619: feature_name=ENSG00000198502	feature_id[2].value <= threshold=1.1756541728973389
node_22620: feature_name=ENSG00000087086	feature_id[43].value > threshold=2.0844303369522095
Class: never
Rules_23	passed counts:982
node_0: feature_name=ENSG00000254772	feature_id[25].value <= threshold=0.021408461034297943
node_1: feature_name=ENSG00000087086	feature_id[43].value <= threshold=4.894179821014404
node_2: feature_name=ENSG00000197728	feature_id[19].value <= threshold=3.856176972389221
node_3: feature_name=ENSG00000129824	feature_id[34].value <= threshold=0.10711707919836044
node_4: feature_name=ENSG00000168878	feature_id[44].value <= threshold=0.06044454872608185
node_5: feature_name=ENSG00000124614	feature_id[18].value <= threshold=0.24818868935108185
node_6: feature_name=ENSG00000198804	feature_id[20].value > threshold=3.0137691497802734
node_1314: feature_name=ENSG00000142089	feature_id[10].value <= threshold=0.37418632209300995
node_1315: feature_name=ENSG00000256045	feature_id[7].value <= threshold=0.5860098898410797
node_1316: feature_name=ENSG00000168484	feature_id[37].value <= threshold=0.8775242567062378
node_1317: feature_name=ENSG00000170296	feature_id[11].value <= threshold=2.1574931144714355
node_1318: feature_name=ENSG00000149021	feature_id[29].value <= threshold=8.325077533721924
node_1319: feature_name=ENSG00000244734	feature_id[30].value <= threshold=0.4365748465061188
node_1320: feature_name=ENSG00000212907	feature_id[21].value > threshold=2.6884846687316895
node_2246: feature_name=ENSG00000279483	feature_id[16].value <= threshold=2.21352756023407
node_2247: feature_name=ENSG00000204389	feature_id[12].value <= threshold=0.886195033788681
node_2248: feature_name=ENSG00000198727	feature_id[40].value > threshold=2.1252957582473755
node_2256: feature_name=ENSG00000197353	feature_id[28].value > threshold=1.0800540447235107
node_2312: feature_name=ENSG00000149021	feature_id[29].value <= threshold=4.0562145709991455
Class: never
Rules_24	passed counts:948
node_0: feature_name=ENSG00000254772	feature_id[25].value > threshold=0.021408461034297943
node_28042: feature_name=ENSG00000197728	feature_id[19].value <= threshold=2.713130474090576
node_28043: feature_name=ENSG00000228253	feature_id[22].value > threshold=2.4488035440444946
node_32023: feature_name=ENSG00000204389	feature_id[12].value > threshold=0.18150914460420609
node_32623: feature_name=ENSG00000142089	feature_id[10].value <= threshold=1.8831363916397095
node_32624: feature_name=ENSG00000198727	feature_id[40].value <= threshold=4.053159236907959
node_32625: feature_name=ENSG00000064886	feature_id[35].value <= threshold=1.153485655784607
node_32626: feature_name=ENSG00000129824	feature_id[34].value > threshold=0.15807169675827026
node_32670: feature_name=ENSG00000168484	feature_id[37].value <= threshold=7.4490296840667725
node_32671: feature_name=ENSG00000198502	feature_id[2].value > threshold=0.0817519947886467
node_32759: feature_name=ENSG00000265681	feature_id[31].value <= threshold=2.443069577217102
node_32760: feature_name=ENSG00000234745	feature_id[41].value <= threshold=3.132035732269287
node_32761: feature_name=ENSG00000248144	feature_id[32].value <= threshold=1.1803033947944641
node_32762: feature_name=ENSG00000214401	feature_id[42].value <= threshold=0.8451997935771942
node_32763: feature_name=ENSG00000169429	feature_id[33].value <= threshold=2.4205234050750732
node_32764: feature_name=ENSG00000142089	feature_id[10].value <= threshold=1.8786054253578186
node_32765: feature_name=ENSG00000204389	feature_id[12].value <= threshold=4.0120075941085815
node_32766: feature_name=ENSG00000080618	feature_id[26].value <= threshold=1.931703269481659
node_32767: feature_name=ENSG00000244734	feature_id[30].value <= threshold=2.4606740474700928
node_32768: feature_name=ENSG00000251562	feature_id[6].value <= threshold=6.5596208572387695
node_32769: feature_name=ENSG00000080618	feature_id[26].value <= threshold=1.4493963718414307
node_32770: feature_name=ENSG00000266402	feature_id[0].value <= threshold=0.5329407155513763
node_32771: feature_name=ENSG00000170345	feature_id[15].value > threshold=0.14743074774742126
node_32777: feature_name=ENSG00000170296	feature_id[11].value <= threshold=2.586467981338501
node_32778: feature_name=ENSG00000170345	feature_id[15].value <= threshold=2.9634647369384766
node_32779: feature_name=ENSG00000087086	feature_id[43].value > threshold=1.0871699452400208
node_32783: feature_name=ENSG00000251562	feature_id[6].value > threshold=2.613985061645508
node_32789: feature_name=ENSG00000124614	feature_id[18].value > threshold=0.17174126207828522
Class: active
Rules_25	passed counts:880
node_0: feature_name=ENSG00000254772	feature_id[25].value <= threshold=0.021408461034297943
node_1: feature_name=ENSG00000087086	feature_id[43].value <= threshold=4.894179821014404
node_2: feature_name=ENSG00000197728	feature_id[19].value <= threshold=3.856176972389221
node_3: feature_name=ENSG00000129824	feature_id[34].value > threshold=0.10711707919836044
node_19613: feature_name=ENSG00000168484	feature_id[37].value <= threshold=0.8036447763442993
node_19614: feature_name=ENSG00000197943	feature_id[13].value <= threshold=0.3981122225522995
node_19615: feature_name=ENSG00000244734	feature_id[30].value <= threshold=0.8631609082221985
node_19616: feature_name=ENSG00000279483	feature_id[16].value <= threshold=2.6417685747146606
node_19617: feature_name=ENSG00000186847	feature_id[14].value <= threshold=0.06328437849879265
node_19618: feature_name=ENSG00000244734	feature_id[30].value > threshold=0.5718527138233185
node_20706: feature_name=ENSG00000149021	feature_id[29].value <= threshold=1.940008282661438
node_20707: feature_name=ENSG00000228253	feature_id[22].value <= threshold=2.702401280403137
node_20708: feature_name=ENSG00000170296	feature_id[11].value <= threshold=0.9985339641571045
node_20709: feature_name=ENSG00000204389	feature_id[12].value <= threshold=2.5441768169403076
node_20710: feature_name=ENSG00000149021	feature_id[29].value <= threshold=1.7152340412139893
node_20711: feature_name=ENSG00000168878	feature_id[44].value <= threshold=0.6778358221054077
node_20712: feature_name=ENSG00000163191	feature_id[23].value > threshold=1.6829464435577393
node_20720: feature_name=ENSG00000142089	feature_id[10].value <= threshold=2.3074073791503906
node_20721: feature_name=ENSG00000124614	feature_id[18].value <= threshold=1.956386923789978
Class: never
Rules_26	passed counts:843
node_0: feature_name=ENSG00000254772	feature_id[25].value <= threshold=0.021408461034297943
node_1: feature_name=ENSG00000087086	feature_id[43].value <= threshold=4.894179821014404
node_2: feature_name=ENSG00000197728	feature_id[19].value <= threshold=3.856176972389221
node_3: feature_name=ENSG00000129824	feature_id[34].value > threshold=0.10711707919836044
node_19613: feature_name=ENSG00000168484	feature_id[37].value <= threshold=0.8036447763442993
node_19614: feature_name=ENSG00000197943	feature_id[13].value <= threshold=0.3981122225522995
node_19615: feature_name=ENSG00000244734	feature_id[30].value > threshold=0.8631609082221985
node_21677: feature_name=ENSG00000149021	feature_id[29].value <= threshold=1.8971447944641113
node_21678: feature_name=ENSG00000228253	feature_id[22].value <= threshold=2.788804531097412
node_21679: feature_name=ENSG00000170296	feature_id[11].value <= threshold=1.1864941716194153
node_21680: feature_name=ENSG00000163191	feature_id[23].value > threshold=2.4878768920898438
node_21730: feature_name=ENSG00000205420	feature_id[3].value <= threshold=2.5436978340148926
node_21731: feature_name=ENSG00000204389	feature_id[12].value <= threshold=2.523749589920044
node_21732: feature_name=ENSG00000279483	feature_id[16].value <= threshold=2.677881360054016
node_21733: feature_name=ENSG00000212907	feature_id[21].value <= threshold=3.9017889499664307
node_21734: feature_name=ENSG00000169429	feature_id[33].value <= threshold=3.9795048236846924
node_21735: feature_name=ENSG00000001630	feature_id[39].value <= threshold=0.5595709681510925
node_21736: feature_name=ENSG00000228253	feature_id[22].value <= threshold=0.5049600452184677
Class: never
Rules_27	passed counts:817
node_0: feature_name=ENSG00000254772	feature_id[25].value <= threshold=0.021408461034297943
node_1: feature_name=ENSG00000087086	feature_id[43].value <= threshold=4.894179821014404
node_2: feature_name=ENSG00000197728	feature_id[19].value <= threshold=3.856176972389221
node_3: feature_name=ENSG00000129824	feature_id[34].value <= threshold=0.10711707919836044
node_4: feature_name=ENSG00000168878	feature_id[44].value <= threshold=0.06044454872608185
node_5: feature_name=ENSG00000124614	feature_id[18].value > threshold=0.24818868935108185
node_5049: feature_name=ENSG00000228253	feature_id[22].value <= threshold=0.8412580192089081
node_5050: feature_name=ENSG00000087086	feature_id[43].value > threshold=0.39247927069664
node_5888: feature_name=ENSG00000244734	feature_id[30].value <= threshold=0.1750938966870308
node_5889: feature_name=ENSG00000214401	feature_id[42].value > threshold=0.23831113427877426
node_13183: feature_name=ENSG00000100316	feature_id[36].value > threshold=3.6372151374816895
node_13717: feature_name=ENSG00000197728	feature_id[19].value > threshold=1.9370004534721375
node_13833: feature_name=ENSG00000279483	feature_id[16].value <= threshold=1.3463615775108337
node_13834: feature_name=ENSG00000170345	feature_id[15].value <= threshold=0.9900250732898712
node_13835: feature_name=ENSG00000105193	feature_id[24].value <= threshold=4.114351272583008
node_13836: feature_name=ENSG00000197728	feature_id[19].value <= threshold=3.8044168949127197
node_13837: feature_name=ENSG00000161055	feature_id[17].value <= threshold=8.924953937530518
node_13838: feature_name=ENSG00000100316	feature_id[36].value > threshold=3.8698391914367676
node_13888: feature_name=ENSG00000265681	feature_id[31].value <= threshold=1.5326180458068848
node_13889: feature_name=ENSG00000197728	feature_id[19].value <= threshold=3.151511311531067
node_13890: feature_name=ENSG00000230657	feature_id[9].value <= threshold=5.066630512475967
node_13891: feature_name=ENSG00000256045	feature_id[7].value <= threshold=2.152864456176758
node_13892: feature_name=ENSG00000100316	feature_id[36].value > threshold=4.213133335113525
node_13924: feature_name=ENSG00000163191	feature_id[23].value > threshold=0.3861726224422455
node_13930: feature_name=ENSG00000087086	feature_id[43].value <= threshold=4.077486038208008
Class: former
Rules_28	passed counts:813
node_0: feature_name=ENSG00000254772	feature_id[25].value <= threshold=0.021408461034297943
node_1: feature_name=ENSG00000087086	feature_id[43].value <= threshold=4.894179821014404
node_2: feature_name=ENSG00000197728	feature_id[19].value <= threshold=3.856176972389221
node_3: feature_name=ENSG00000129824	feature_id[34].value <= threshold=0.10711707919836044
node_4: feature_name=ENSG00000168878	feature_id[44].value > threshold=0.06044454872608185
node_15746: feature_name=ENSG00000105193	feature_id[24].value <= threshold=3.4362754821777344
node_15747: feature_name=ENSG00000197728	feature_id[19].value <= threshold=3.2558599710464478
node_15748: feature_name=ENSG00000212907	feature_id[21].value <= threshold=2.071380376815796
node_15749: feature_name=ENSG00000159147	feature_id[5].value <= threshold=0.6503763496875763
node_15750: feature_name=ENSG00000279483	feature_id[16].value <= threshold=2.419554352760315
node_15751: feature_name=ENSG00000197747	feature_id[1].value <= threshold=4.207108974456787
node_15752: feature_name=ENSG00000277632	feature_id[4].value <= threshold=0.34649376571178436
node_15753: feature_name=ENSG00000198727	feature_id[40].value > threshold=1.421008586883545
node_15855: feature_name=ENSG00000105193	feature_id[24].value <= threshold=3.225403308868408
node_15856: feature_name=ENSG00000168484	feature_id[37].value > threshold=1.6259288787841797
node_16042: feature_name=ENSG00000244734	feature_id[30].value <= threshold=0.6005611717700958
node_16043: feature_name=ENSG00000197747	feature_id[1].value <= threshold=2.5723830461502075
node_16044: feature_name=ENSG00000198727	feature_id[40].value > threshold=2.5121904611587524
node_16100: feature_name=ENSG00000170296	feature_id[11].value <= threshold=2.4875969886779785
node_16101: feature_name=ENSG00000204389	feature_id[12].value <= threshold=4.607433557510376
node_16102: feature_name=ENSG00000214401	feature_id[42].value <= threshold=2.4682267904281616
node_16103: feature_name=ENSG00000198502	feature_id[2].value <= threshold=3.5302072763442993
node_16104: feature_name=ENSG00000149021	feature_id[29].value <= threshold=8.661481380462646
node_16105: feature_name=ENSG00000105193	feature_id[24].value <= threshold=3.1229127645492554
node_16106: feature_name=ENSG00000198804	feature_id[20].value > threshold=4.566008806228638
node_16260: feature_name=ENSG00000170296	feature_id[11].value <= threshold=2.034737467765808
node_16261: feature_name=ENSG00000198727	feature_id[40].value > threshold=2.796815872192383
node_16267: feature_name=ENSG00000170345	feature_id[15].value <= threshold=4.381695032119751
node_16268: feature_name=ENSG00000149021	feature_id[29].value <= threshold=6.382577419281006
node_16269: feature_name=ENSG00000197943	feature_id[13].value <= threshold=0.8215502798557281
node_16270: feature_name=ENSG00000163931	feature_id[27].value <= threshold=2.574906349182129
node_16271: feature_name=ENSG00000197728	feature_id[19].value <= threshold=2.1527756452560425
node_16272: feature_name=ENSG00000266402	feature_id[0].value <= threshold=2.6006484031677246
node_16273: feature_name=ENSG00000168484	feature_id[37].value > threshold=1.672917127609253
node_16277: feature_name=ENSG00000064886	feature_id[35].value <= threshold=2.4185985326766968
node_16278: feature_name=ENSG00000197747	feature_id[1].value <= threshold=2.499661684036255
node_16279: feature_name=ENSG00000251562	feature_id[6].value <= threshold=7.72793173789978
node_16280: feature_name=ENSG00000197747	feature_id[1].value <= threshold=2.36679470539093
Class: never
Rules_29	passed counts:805
node_0: feature_name=ENSG00000254772	feature_id[25].value <= threshold=0.021408461034297943
node_1: feature_name=ENSG00000087086	feature_id[43].value <= threshold=4.894179821014404
node_2: feature_name=ENSG00000197728	feature_id[19].value <= threshold=3.856176972389221
node_3: feature_name=ENSG00000129824	feature_id[34].value > threshold=0.10711707919836044
node_19613: feature_name=ENSG00000168484	feature_id[37].value <= threshold=0.8036447763442993
node_19614: feature_name=ENSG00000197943	feature_id[13].value <= threshold=0.3981122225522995
node_19615: feature_name=ENSG00000244734	feature_id[30].value <= threshold=0.8631609082221985
node_19616: feature_name=ENSG00000279483	feature_id[16].value <= threshold=2.6417685747146606
node_19617: feature_name=ENSG00000186847	feature_id[14].value <= threshold=0.06328437849879265
node_19618: feature_name=ENSG00000244734	feature_id[30].value <= threshold=0.5718527138233185
node_19619: feature_name=ENSG00000228253	feature_id[22].value <= threshold=2.8660022020339966
node_19620: feature_name=ENSG00000168878	feature_id[44].value <= threshold=0.7380954325199127
node_19621: feature_name=ENSG00000169429	feature_id[33].value <= threshold=1.203420102596283
node_19622: feature_name=ENSG00000170345	feature_id[15].value > threshold=1.2159281373023987
node_19816: feature_name=ENSG00000149021	feature_id[29].value <= threshold=2.0607575178146362
node_19817: feature_name=ENSG00000124614	feature_id[18].value <= threshold=3.093505024909973
node_19818: feature_name=ENSG00000228253	feature_id[22].value <= threshold=2.2959221601486206
node_19819: feature_name=ENSG00000124614	feature_id[18].value <= threshold=2.2462238073349
node_19820: feature_name=ENSG00000204389	feature_id[12].value <= threshold=2.8931981325149536
node_19821: feature_name=ENSG00000180389	feature_id[38].value <= threshold=0.21154382079839706
node_19822: feature_name=ENSG00000197728	feature_id[19].value <= threshold=3.5845736265182495
node_19823: feature_name=ENSG00000168484	feature_id[37].value <= threshold=0.22513075917959213
node_19824: feature_name=ENSG00000168878	feature_id[44].value <= threshold=0.6071692109107971
node_19825: feature_name=ENSG00000164587	feature_id[8].value > threshold=1.9821020364761353
node_19847: feature_name=ENSG00000087086	feature_id[43].value <= threshold=4.256305456161499
node_19848: feature_name=ENSG00000205420	feature_id[3].value <= threshold=1.348548948764801
node_19849: feature_name=ENSG00000197728	feature_id[19].value > threshold=1.7543723583221436
node_19867: feature_name=ENSG00000197728	feature_id[19].value > threshold=1.7547579407691956
node_19869: feature_name=ENSG00000164587	feature_id[8].value > threshold=2.3149062395095825
node_19873: feature_name=ENSG00000197728	feature_id[19].value > threshold=1.757641077041626
node_19877: feature_name=ENSG00000149021	feature_id[29].value <= threshold=1.687528371810913
node_19878: feature_name=ENSG00000164587	feature_id[8].value > threshold=2.576076865196228
node_19886: feature_name=ENSG00000105193	feature_id[24].value > threshold=1.5660226345062256
Class: never
Rules_30	passed counts:791
node_0: feature_name=ENSG00000254772	feature_id[25].value <= threshold=0.021408461034297943
node_1: feature_name=ENSG00000087086	feature_id[43].value <= threshold=4.894179821014404
node_2: feature_name=ENSG00000197728	feature_id[19].value <= threshold=3.856176972389221
node_3: feature_name=ENSG00000129824	feature_id[34].value <= threshold=0.10711707919836044
node_4: feature_name=ENSG00000168878	feature_id[44].value <= threshold=0.06044454872608185
node_5: feature_name=ENSG00000124614	feature_id[18].value > threshold=0.24818868935108185
node_5049: feature_name=ENSG00000228253	feature_id[22].value <= threshold=0.8412580192089081
node_5050: feature_name=ENSG00000087086	feature_id[43].value > threshold=0.39247927069664
node_5888: feature_name=ENSG00000244734	feature_id[30].value <= threshold=0.1750938966870308
node_5889: feature_name=ENSG00000214401	feature_id[42].value <= threshold=0.23831113427877426
node_5890: feature_name=ENSG00000256045	feature_id[7].value <= threshold=1.489688217639923
node_5891: feature_name=ENSG00000197728	feature_id[19].value > threshold=0.28604915738105774
node_6647: feature_name=ENSG00000100316	feature_id[36].value <= threshold=3.8572323322296143
node_6648: feature_name=ENSG00000256045	feature_id[7].value <= threshold=0.9153776466846466
node_6649: feature_name=ENSG00000204389	feature_id[12].value <= threshold=1.4724835753440857
node_6650: feature_name=ENSG00000142089	feature_id[10].value > threshold=0.5854705572128296
node_7402: feature_name=ENSG00000198502	feature_id[2].value <= threshold=0.4330848157405853
node_7403: feature_name=ENSG00000234745	feature_id[41].value > threshold=2.3802934885025024
node_7715: feature_name=ENSG00000197728	feature_id[19].value <= threshold=2.217580199241638
node_7716: feature_name=ENSG00000256045	feature_id[7].value <= threshold=0.08104072511196136
node_7717: feature_name=ENSG00000168484	feature_id[37].value <= threshold=0.8495804667472839
node_7718: feature_name=ENSG00000164587	feature_id[8].value <= threshold=4.597027063369751
node_7719: feature_name=ENSG00000279483	feature_id[16].value <= threshold=1.0411686897277832
node_7720: feature_name=ENSG00000265681	feature_id[31].value <= threshold=1.4903095364570618
node_7721: feature_name=ENSG00000149021	feature_id[29].value > threshold=0.09952664375305176
node_7829: feature_name=ENSG00000169429	feature_id[33].value <= threshold=3.215788722038269
node_7830: feature_name=ENSG00000251562	feature_id[6].value <= threshold=7.232512712478638
node_7831: feature_name=ENSG00000234745	feature_id[41].value > threshold=2.9033069610595703
node_7879: feature_name=ENSG00000164587	feature_id[8].value > threshold=1.4718400835990906
node_7883: feature_name=ENSG00000180389	feature_id[38].value <= threshold=0.9604708552360535
node_7884: feature_name=ENSG00000212907	feature_id[21].value <= threshold=2.5757994651794434
node_7885: feature_name=ENSG00000234745	feature_id[41].value <= threshold=4.167969465255737
node_7886: feature_name=ENSG00000170345	feature_id[15].value <= threshold=3.144291877746582
node_7887: feature_name=ENSG00000228253	feature_id[22].value <= threshold=0.7807770669460297
node_7888: feature_name=ENSG00000142089	feature_id[10].value > threshold=0.6038751304149628
node_7892: feature_name=ENSG00000204389	feature_id[12].value <= threshold=1.0963301062583923
node_7893: feature_name=ENSG00000212907	feature_id[21].value <= threshold=2.0807418823242188
node_7894: feature_name=ENSG00000124614	feature_id[18].value <= threshold=2.176425337791443
node_7895: feature_name=ENSG00000100316	feature_id[36].value > threshold=1.7964306473731995
Class: former
Rules_31	passed counts:758
node_0: feature_name=ENSG00000254772	feature_id[25].value <= threshold=0.021408461034297943
node_1: feature_name=ENSG00000087086	feature_id[43].value <= threshold=4.894179821014404
node_2: feature_name=ENSG00000197728	feature_id[19].value <= threshold=3.856176972389221
node_3: feature_name=ENSG00000129824	feature_id[34].value <= threshold=0.10711707919836044
node_4: feature_name=ENSG00000168878	feature_id[44].value <= threshold=0.06044454872608185
node_5: feature_name=ENSG00000124614	feature_id[18].value > threshold=0.24818868935108185
node_5049: feature_name=ENSG00000228253	feature_id[22].value <= threshold=0.8412580192089081
node_5050: feature_name=ENSG00000087086	feature_id[43].value > threshold=0.39247927069664
node_5888: feature_name=ENSG00000244734	feature_id[30].value <= threshold=0.1750938966870308
node_5889: feature_name=ENSG00000214401	feature_id[42].value <= threshold=0.23831113427877426
node_5890: feature_name=ENSG00000256045	feature_id[7].value > threshold=1.489688217639923
node_11768: feature_name=ENSG00000197353	feature_id[28].value > threshold=1.5121932625770569
node_12876: feature_name=ENSG00000161055	feature_id[17].value <= threshold=4.790075302124023
node_12877: feature_name=ENSG00000149021	feature_id[29].value <= threshold=5.520546197891235
node_12878: feature_name=ENSG00000124614	feature_id[18].value <= threshold=2.0708993673324585
node_12879: feature_name=ENSG00000100316	feature_id[36].value <= threshold=4.110370397567749
node_12880: feature_name=ENSG00000248144	feature_id[32].value <= threshold=3.080825448036194
node_12881: feature_name=ENSG00000163191	feature_id[23].value <= threshold=2.8829257488250732
node_12882: feature_name=ENSG00000197943	feature_id[13].value <= threshold=1.2219876646995544
node_12883: feature_name=ENSG00000161055	feature_id[17].value <= threshold=4.069793939590454
node_12884: feature_name=ENSG00000251562	feature_id[6].value <= threshold=6.946202516555786
node_12885: feature_name=ENSG00000197943	feature_id[13].value <= threshold=0.5807562470436096
node_12886: feature_name=ENSG00000124614	feature_id[18].value > threshold=0.41306987404823303
node_12890: feature_name=ENSG00000124614	feature_id[18].value <= threshold=1.9161187410354614
node_12891: feature_name=ENSG00000105193	feature_id[24].value > threshold=1.9842787981033325
node_12925: feature_name=ENSG00000100316	feature_id[36].value > threshold=2.328420639038086
Class: never
Rules_32	passed counts:735
node_0: feature_name=ENSG00000254772	feature_id[25].value > threshold=0.021408461034297943
node_28042: feature_name=ENSG00000197728	feature_id[19].value > threshold=2.713130474090576
node_33160: feature_name=ENSG00000197728	feature_id[19].value <= threshold=3.6520665884017944
node_33161: feature_name=ENSG00000169429	feature_id[33].value <= threshold=0.33050717413425446
node_33162: feature_name=ENSG00000129824	feature_id[34].value <= threshold=0.06701795756816864
node_33163: feature_name=ENSG00000180389	feature_id[38].value <= threshold=0.9561652839183807
node_33164: feature_name=ENSG00000163931	feature_id[27].value > threshold=0.08773055672645569
node_33404: feature_name=ENSG00000064886	feature_id[35].value <= threshold=1.367206871509552
node_33405: feature_name=ENSG00000265681	feature_id[31].value > threshold=0.14645473659038544
node_33487: feature_name=ENSG00000279483	feature_id[16].value > threshold=0.833460122346878
node_33515: feature_name=ENSG00000279483	feature_id[16].value <= threshold=4.547950744628906
node_33516: feature_name=ENSG00000142089	feature_id[10].value <= threshold=3.538118600845337
node_33517: feature_name=ENSG00000212907	feature_id[21].value > threshold=2.974789261817932
node_33641: feature_name=ENSG00000198727	feature_id[40].value <= threshold=3.8577828407287598
node_33642: feature_name=ENSG00000163191	feature_id[23].value <= threshold=3.562285304069519
node_33643: feature_name=ENSG00000197747	feature_id[1].value <= threshold=4.168102264404297
node_33644: feature_name=ENSG00000163931	feature_id[27].value <= threshold=2.3589894771575928
node_33645: feature_name=ENSG00000228253	feature_id[22].value > threshold=1.0171859562397003
node_33649: feature_name=ENSG00000214401	feature_id[42].value <= threshold=0.7757323086261749
node_33650: feature_name=ENSG00000198804	feature_id[20].value > threshold=3.6561810970306396
node_33654: feature_name=ENSG00000163191	feature_id[23].value > threshold=0.6278048455715179
node_33658: feature_name=ENSG00000163931	feature_id[27].value <= threshold=2.076885223388672
Class: active
Rules_33	passed counts:717
node_0: feature_name=ENSG00000254772	feature_id[25].value <= threshold=0.021408461034297943
node_1: feature_name=ENSG00000087086	feature_id[43].value <= threshold=4.894179821014404
node_2: feature_name=ENSG00000197728	feature_id[19].value <= threshold=3.856176972389221
node_3: feature_name=ENSG00000129824	feature_id[34].value <= threshold=0.10711707919836044
node_4: feature_name=ENSG00000168878	feature_id[44].value <= threshold=0.06044454872608185
node_5: feature_name=ENSG00000124614	feature_id[18].value > threshold=0.24818868935108185
node_5049: feature_name=ENSG00000228253	feature_id[22].value > threshold=0.8412580192089081
node_14609: feature_name=ENSG00000186847	feature_id[14].value > threshold=0.12986348569393158
node_15463: feature_name=ENSG00000149021	feature_id[29].value <= threshold=0.25995054841041565
node_15464: feature_name=ENSG00000205420	feature_id[3].value > threshold=0.2461841106414795
node_15488: feature_name=ENSG00000204389	feature_id[12].value <= threshold=2.8700597286224365
node_15489: feature_name=ENSG00000197728	feature_id[19].value > threshold=1.908104956150055
node_15555: feature_name=ENSG00000170345	feature_id[15].value > threshold=0.06622909754514694
node_15561: feature_name=ENSG00000124614	feature_id[18].value > threshold=1.6277223229408264
node_15565: feature_name=ENSG00000279483	feature_id[16].value <= threshold=1.0348053574562073
node_15566: feature_name=ENSG00000198804	feature_id[20].value <= threshold=5.422012805938721
node_15567: feature_name=ENSG00000105193	feature_id[24].value <= threshold=3.27751362323761
node_15568: feature_name=ENSG00000212907	feature_id[21].value > threshold=0.9005562961101532
node_15572: feature_name=ENSG00000163191	feature_id[23].value <= threshold=3.6599626541137695
node_15573: feature_name=ENSG00000129824	feature_id[34].value <= threshold=0.09528657048940659
node_15574: feature_name=ENSG00000279483	feature_id[16].value <= threshold=0.6959069669246674
node_15575: feature_name=ENSG00000198727	feature_id[40].value > threshold=3.145776629447937
node_15579: feature_name=ENSG00000161055	feature_id[17].value <= threshold=3.3045066595077515
Class: active
Rules_34	passed counts:703
node_0: feature_name=ENSG00000254772	feature_id[25].value <= threshold=0.021408461034297943
node_1: feature_name=ENSG00000087086	feature_id[43].value <= threshold=4.894179821014404
node_2: feature_name=ENSG00000197728	feature_id[19].value <= threshold=3.856176972389221
node_3: feature_name=ENSG00000129824	feature_id[34].value > threshold=0.10711707919836044
node_19613: feature_name=ENSG00000168484	feature_id[37].value <= threshold=0.8036447763442993
node_19614: feature_name=ENSG00000197943	feature_id[13].value <= threshold=0.3981122225522995
node_19615: feature_name=ENSG00000244734	feature_id[30].value <= threshold=0.8631609082221985
node_19616: feature_name=ENSG00000279483	feature_id[16].value <= threshold=2.6417685747146606
node_19617: feature_name=ENSG00000186847	feature_id[14].value <= threshold=0.06328437849879265
node_19618: feature_name=ENSG00000244734	feature_id[30].value <= threshold=0.5718527138233185
node_19619: feature_name=ENSG00000228253	feature_id[22].value <= threshold=2.8660022020339966
node_19620: feature_name=ENSG00000168878	feature_id[44].value <= threshold=0.7380954325199127
node_19621: feature_name=ENSG00000169429	feature_id[33].value <= threshold=1.203420102596283
node_19622: feature_name=ENSG00000170345	feature_id[15].value > threshold=1.2159281373023987
node_19816: feature_name=ENSG00000149021	feature_id[29].value > threshold=2.0607575178146362
node_20006: feature_name=ENSG00000279483	feature_id[16].value > threshold=0.2679527699947357
node_20168: feature_name=ENSG00000228253	feature_id[22].value <= threshold=2.1885428428649902
node_20169: feature_name=ENSG00000180389	feature_id[38].value <= threshold=0.8342297971248627
node_20170: feature_name=ENSG00000163931	feature_id[27].value <= threshold=1.2959918975830078
node_20171: feature_name=ENSG00000170345	feature_id[15].value <= threshold=3.169965147972107
Class: never
Rules_35	passed counts:699
node_0: feature_name=ENSG00000254772	feature_id[25].value <= threshold=0.021408461034297943
node_1: feature_name=ENSG00000087086	feature_id[43].value <= threshold=4.894179821014404
node_2: feature_name=ENSG00000197728	feature_id[19].value <= threshold=3.856176972389221
node_3: feature_name=ENSG00000129824	feature_id[34].value > threshold=0.10711707919836044
node_19613: feature_name=ENSG00000168484	feature_id[37].value <= threshold=0.8036447763442993
node_19614: feature_name=ENSG00000197943	feature_id[13].value <= threshold=0.3981122225522995
node_19615: feature_name=ENSG00000244734	feature_id[30].value <= threshold=0.8631609082221985
node_19616: feature_name=ENSG00000279483	feature_id[16].value <= threshold=2.6417685747146606
node_19617: feature_name=ENSG00000186847	feature_id[14].value <= threshold=0.06328437849879265
node_19618: feature_name=ENSG00000244734	feature_id[30].value <= threshold=0.5718527138233185
node_19619: feature_name=ENSG00000228253	feature_id[22].value <= threshold=2.8660022020339966
node_19620: feature_name=ENSG00000168878	feature_id[44].value <= threshold=0.7380954325199127
node_19621: feature_name=ENSG00000169429	feature_id[33].value <= threshold=1.203420102596283
node_19622: feature_name=ENSG00000170345	feature_id[15].value <= threshold=1.2159281373023987
node_19623: feature_name=ENSG00000170296	feature_id[11].value <= threshold=2.656771659851074
node_19624: feature_name=ENSG00000197747	feature_id[1].value <= threshold=4.3065125942230225
node_19625: feature_name=ENSG00000197943	feature_id[13].value <= threshold=0.2002655491232872
node_19626: feature_name=ENSG00000204389	feature_id[12].value <= threshold=3.3991153240203857
node_19627: feature_name=ENSG00000170296	feature_id[11].value <= threshold=2.101885199546814
node_19628: feature_name=ENSG00000266402	feature_id[0].value <= threshold=2.1755658388137817
node_19629: feature_name=ENSG00000228253	feature_id[22].value <= threshold=2.846116065979004
node_19630: feature_name=ENSG00000279483	feature_id[16].value <= threshold=2.6342984437942505
node_19631: feature_name=ENSG00000204389	feature_id[12].value <= threshold=2.6992229223251343
node_19632: feature_name=ENSG00000244734	feature_id[30].value <= threshold=0.33455580472946167
node_19633: feature_name=ENSG00000168878	feature_id[44].value <= threshold=0.291226401925087
node_19634: feature_name=ENSG00000197747	feature_id[1].value <= threshold=3.6487444639205933
node_19635: feature_name=ENSG00000279483	feature_id[16].value <= threshold=2.5617072582244873
node_19636: feature_name=ENSG00000164587	feature_id[8].value > threshold=2.074739456176758
node_19670: feature_name=ENSG00000279483	feature_id[16].value <= threshold=2.3807939291000366
node_19671: feature_name=ENSG00000205420	feature_id[3].value <= threshold=2.8512487411499023
node_19672: feature_name=ENSG00000169429	feature_id[33].value > threshold=0.5233249664306641
node_19702: feature_name=ENSG00000169429	feature_id[33].value > threshold=0.524132490158081
node_19704: feature_name=ENSG00000163931	feature_id[27].value <= threshold=1.9244790077209473
node_19705: feature_name=ENSG00000251562	feature_id[6].value > threshold=2.0880857706069946
node_19709: feature_name=ENSG00000251562	feature_id[6].value <= threshold=6.157426834106445
Class: never
Rules_36	passed counts:671
node_0: feature_name=ENSG00000254772	feature_id[25].value <= threshold=0.021408461034297943
node_1: feature_name=ENSG00000087086	feature_id[43].value <= threshold=4.894179821014404
node_2: feature_name=ENSG00000197728	feature_id[19].value <= threshold=3.856176972389221
node_3: feature_name=ENSG00000129824	feature_id[34].value > threshold=0.10711707919836044
node_19613: feature_name=ENSG00000168484	feature_id[37].value <= threshold=0.8036447763442993
node_19614: feature_name=ENSG00000197943	feature_id[13].value <= threshold=0.3981122225522995
node_19615: feature_name=ENSG00000244734	feature_id[30].value > threshold=0.8631609082221985
node_21677: feature_name=ENSG00000149021	feature_id[29].value > threshold=1.8971447944641113
node_21805: feature_name=ENSG00000265681	feature_id[31].value <= threshold=0.865107536315918
node_21806: feature_name=ENSG00000279483	feature_id[16].value <= threshold=0.6703760623931885
node_21807: feature_name=ENSG00000198502	feature_id[2].value <= threshold=0.19373173266649246
node_21808: feature_name=ENSG00000197728	feature_id[19].value > threshold=0.17258210480213165
node_21858: feature_name=ENSG00000212907	feature_id[21].value <= threshold=1.9914692640304565
node_21859: feature_name=ENSG00000230657	feature_id[9].value <= threshold=0.07256422936916351
node_21860: feature_name=ENSG00000170345	feature_id[15].value > threshold=0.24786460399627686
node_21880: feature_name=ENSG00000251562	feature_id[6].value > threshold=5.401834011077881
node_21926: feature_name=ENSG00000161055	feature_id[17].value > threshold=0.4863687604665756
node_21932: feature_name=ENSG00000198727	feature_id[40].value <= threshold=4.283471584320068
node_21933: feature_name=ENSG00000170296	feature_id[11].value <= threshold=0.9571820795536041
node_21934: feature_name=ENSG00000105193	feature_id[24].value > threshold=1.7169599533081055
node_21974: feature_name=ENSG00000163191	feature_id[23].value <= threshold=2.773435950279236
node_21975: feature_name=ENSG00000197728	feature_id[19].value > threshold=1.7177534699440002
node_22025: feature_name=ENSG00000001630	feature_id[39].value <= threshold=0.9947410225868225
node_22026: feature_name=ENSG00000124614	feature_id[18].value <= threshold=2.572132706642151
node_22027: feature_name=ENSG00000087086	feature_id[43].value > threshold=0.378271222114563
node_22031: feature_name=ENSG00000234745	feature_id[41].value > threshold=1.4294068217277527
node_22039: feature_name=ENSG00000142089	feature_id[10].value <= threshold=2.2550697326660156
node_22040: feature_name=ENSG00000129824	feature_id[34].value <= threshold=2.382620930671692
Class: former
Rules_37	passed counts:648
node_0: feature_name=ENSG00000254772	feature_id[25].value > threshold=0.021408461034297943
node_28042: feature_name=ENSG00000197728	feature_id[19].value > threshold=2.713130474090576
node_33160: feature_name=ENSG00000197728	feature_id[19].value > threshold=3.6520665884017944
node_35426: feature_name=ENSG00000198502	feature_id[2].value > threshold=1.7470559477806091
node_35908: feature_name=ENSG00000170345	feature_id[15].value > threshold=1.5572354197502136
node_35960: feature_name=ENSG00000064886	feature_id[35].value <= threshold=2.2498775720596313
node_35961: feature_name=ENSG00000198804	feature_id[20].value > threshold=2.941574454307556
node_35969: feature_name=ENSG00000204389	feature_id[12].value <= threshold=3.038375496864319
node_35970: feature_name=ENSG00000124614	feature_id[18].value <= threshold=2.8677860498428345
node_35971: feature_name=ENSG00000248144	feature_id[32].value <= threshold=2.114504337310791
node_35972: feature_name=ENSG00000197353	feature_id[28].value <= threshold=1.9987172484397888
node_35973: feature_name=ENSG00000197747	feature_id[1].value <= threshold=4.007724285125732
node_35974: feature_name=ENSG00000228253	feature_id[22].value <= threshold=2.453990936279297
node_35975: feature_name=ENSG00000163191	feature_id[23].value <= threshold=4.047173976898193
Class: former
Rules_38	passed counts:637
node_0: feature_name=ENSG00000254772	feature_id[25].value <= threshold=0.021408461034297943
node_1: feature_name=ENSG00000087086	feature_id[43].value <= threshold=4.894179821014404
node_2: feature_name=ENSG00000197728	feature_id[19].value <= threshold=3.856176972389221
node_3: feature_name=ENSG00000129824	feature_id[34].value <= threshold=0.10711707919836044
node_4: feature_name=ENSG00000168878	feature_id[44].value <= threshold=0.06044454872608185
node_5: feature_name=ENSG00000124614	feature_id[18].value > threshold=0.24818868935108185
node_5049: feature_name=ENSG00000228253	feature_id[22].value <= threshold=0.8412580192089081
node_5050: feature_name=ENSG00000087086	feature_id[43].value > threshold=0.39247927069664
node_5888: feature_name=ENSG00000244734	feature_id[30].value <= threshold=0.1750938966870308
node_5889: feature_name=ENSG00000214401	feature_id[42].value <= threshold=0.23831113427877426
node_5890: feature_name=ENSG00000256045	feature_id[7].value > threshold=1.489688217639923
node_11768: feature_name=ENSG00000197353	feature_id[28].value <= threshold=1.5121932625770569
node_11769: feature_name=ENSG00000105193	feature_id[24].value > threshold=3.139285445213318
node_12609: feature_name=ENSG00000197728	feature_id[19].value <= threshold=2.6120078563690186
node_12610: feature_name=ENSG00000161055	feature_id[17].value <= threshold=0.7764819413423538
node_12611: feature_name=ENSG00000197728	feature_id[19].value <= threshold=2.1184147596359253
node_12612: feature_name=ENSG00000248144	feature_id[32].value <= threshold=2.8955941200256348
node_12613: feature_name=ENSG00000087086	feature_id[43].value <= threshold=4.783709526062012
node_12614: feature_name=ENSG00000198727	feature_id[40].value <= threshold=5.416547060012817
node_12615: feature_name=ENSG00000180389	feature_id[38].value <= threshold=1.6515162587165833
node_12616: feature_name=ENSG00000212907	feature_id[21].value <= threshold=2.388368248939514
node_12617: feature_name=ENSG00000248144	feature_id[32].value <= threshold=2.2177685499191284
node_12618: feature_name=ENSG00000163931	feature_id[27].value <= threshold=1.6992164850234985
node_12619: feature_name=ENSG00000198804	feature_id[20].value <= threshold=5.5048956871032715
node_12620: feature_name=ENSG00000124614	feature_id[18].value <= threshold=3.363470435142517
Class: never
Rules_39	passed counts:623
node_0: feature_name=ENSG00000254772	feature_id[25].value <= threshold=0.021408461034297943
node_1: feature_name=ENSG00000087086	feature_id[43].value <= threshold=4.894179821014404
node_2: feature_name=ENSG00000197728	feature_id[19].value <= threshold=3.856176972389221
node_3: feature_name=ENSG00000129824	feature_id[34].value <= threshold=0.10711707919836044
node_4: feature_name=ENSG00000168878	feature_id[44].value <= threshold=0.06044454872608185
node_5: feature_name=ENSG00000124614	feature_id[18].value > threshold=0.24818868935108185
node_5049: feature_name=ENSG00000228253	feature_id[22].value > threshold=0.8412580192089081
node_14609: feature_name=ENSG00000186847	feature_id[14].value <= threshold=0.12986348569393158
node_14610: feature_name=ENSG00000251562	feature_id[6].value > threshold=4.170149326324463
node_14830: feature_name=ENSG00000212907	feature_id[21].value > threshold=1.4366286993026733
node_15024: feature_name=ENSG00000197728	feature_id[19].value <= threshold=1.9486480355262756
node_15025: feature_name=ENSG00000248144	feature_id[32].value > threshold=0.13987943530082703
node_15199: feature_name=ENSG00000234745	feature_id[41].value <= threshold=2.6425400972366333
node_15200: feature_name=ENSG00000149021	feature_id[29].value > threshold=0.1724771112203598
node_15240: feature_name=ENSG00000214401	feature_id[42].value <= threshold=0.4697597324848175
node_15241: feature_name=ENSG00000197353	feature_id[28].value <= threshold=0.31616395711898804
node_15242: feature_name=ENSG00000198727	feature_id[40].value > threshold=1.583986759185791
node_15244: feature_name=ENSG00000164587	feature_id[8].value > threshold=0.17386367917060852
node_15246: feature_name=ENSG00000212907	feature_id[21].value <= threshold=4.372102975845337
node_15247: feature_name=ENSG00000204389	feature_id[12].value <= threshold=3.8663623332977295
node_15248: feature_name=ENSG00000279483	feature_id[16].value <= threshold=1.5959888696670532
node_15249: feature_name=ENSG00000198727	feature_id[40].value > threshold=4.140591859817505
node_15267: feature_name=ENSG00000198804	feature_id[20].value > threshold=3.578389525413513
node_15269: feature_name=ENSG00000251562	feature_id[6].value <= threshold=6.909693479537964
node_15270: feature_name=ENSG00000159147	feature_id[5].value <= threshold=0.5276414453983307
node_15271: feature_name=ENSG00000124614	feature_id[18].value > threshold=0.4333125054836273
Class: never
Rules_40	passed counts:617
node_0: feature_name=ENSG00000254772	feature_id[25].value <= threshold=0.021408461034297943
node_1: feature_name=ENSG00000087086	feature_id[43].value <= threshold=4.894179821014404
node_2: feature_name=ENSG00000197728	feature_id[19].value <= threshold=3.856176972389221
node_3: feature_name=ENSG00000129824	feature_id[34].value > threshold=0.10711707919836044
node_19613: feature_name=ENSG00000168484	feature_id[37].value <= threshold=0.8036447763442993
node_19614: feature_name=ENSG00000197943	feature_id[13].value <= threshold=0.3981122225522995
node_19615: feature_name=ENSG00000244734	feature_id[30].value <= threshold=0.8631609082221985
node_19616: feature_name=ENSG00000279483	feature_id[16].value <= threshold=2.6417685747146606
node_19617: feature_name=ENSG00000186847	feature_id[14].value <= threshold=0.06328437849879265
node_19618: feature_name=ENSG00000244734	feature_id[30].value <= threshold=0.5718527138233185
node_19619: feature_name=ENSG00000228253	feature_id[22].value <= threshold=2.8660022020339966
node_19620: feature_name=ENSG00000168878	feature_id[44].value <= threshold=0.7380954325199127
node_19621: feature_name=ENSG00000169429	feature_id[33].value <= threshold=1.203420102596283
node_19622: feature_name=ENSG00000170345	feature_id[15].value <= threshold=1.2159281373023987
node_19623: feature_name=ENSG00000170296	feature_id[11].value <= threshold=2.656771659851074
node_19624: feature_name=ENSG00000197747	feature_id[1].value <= threshold=4.3065125942230225
node_19625: feature_name=ENSG00000197943	feature_id[13].value <= threshold=0.2002655491232872
node_19626: feature_name=ENSG00000204389	feature_id[12].value <= threshold=3.3991153240203857
node_19627: feature_name=ENSG00000170296	feature_id[11].value <= threshold=2.101885199546814
node_19628: feature_name=ENSG00000266402	feature_id[0].value <= threshold=2.1755658388137817
node_19629: feature_name=ENSG00000228253	feature_id[22].value <= threshold=2.846116065979004
node_19630: feature_name=ENSG00000279483	feature_id[16].value <= threshold=2.6342984437942505
node_19631: feature_name=ENSG00000204389	feature_id[12].value <= threshold=2.6992229223251343
node_19632: feature_name=ENSG00000244734	feature_id[30].value <= threshold=0.33455580472946167
node_19633: feature_name=ENSG00000168878	feature_id[44].value <= threshold=0.291226401925087
node_19634: feature_name=ENSG00000197747	feature_id[1].value <= threshold=3.6487444639205933
node_19635: feature_name=ENSG00000279483	feature_id[16].value <= threshold=2.5617072582244873
node_19636: feature_name=ENSG00000164587	feature_id[8].value > threshold=2.074739456176758
node_19670: feature_name=ENSG00000279483	feature_id[16].value <= threshold=2.3807939291000366
node_19671: feature_name=ENSG00000205420	feature_id[3].value <= threshold=2.8512487411499023
node_19672: feature_name=ENSG00000169429	feature_id[33].value <= threshold=0.5233249664306641
node_19673: feature_name=ENSG00000170345	feature_id[15].value <= threshold=0.5512853860855103
node_19674: feature_name=ENSG00000197728	feature_id[19].value > threshold=0.7684133052825928
node_19682: feature_name=ENSG00000163931	feature_id[27].value > threshold=1.811208724975586
node_19688: feature_name=ENSG00000163931	feature_id[27].value > threshold=1.8114662766456604
Class: never
Rules_41	passed counts:609
node_0: feature_name=ENSG00000254772	feature_id[25].value <= threshold=0.021408461034297943
node_1: feature_name=ENSG00000087086	feature_id[43].value <= threshold=4.894179821014404
node_2: feature_name=ENSG00000197728	feature_id[19].value <= threshold=3.856176972389221
node_3: feature_name=ENSG00000129824	feature_id[34].value <= threshold=0.10711707919836044
node_4: feature_name=ENSG00000168878	feature_id[44].value > threshold=0.06044454872608185
node_15746: feature_name=ENSG00000105193	feature_id[24].value <= threshold=3.4362754821777344
node_15747: feature_name=ENSG00000197728	feature_id[19].value > threshold=3.2558599710464478
node_18821: feature_name=ENSG00000251562	feature_id[6].value <= threshold=5.444304466247559
node_18822: feature_name=ENSG00000251562	feature_id[6].value > threshold=1.7785559296607971
node_18846: feature_name=ENSG00000170345	feature_id[15].value > threshold=1.1288535594940186
node_18908: feature_name=ENSG00000279483	feature_id[16].value <= threshold=3.0444778203964233
node_18909: feature_name=ENSG00000180389	feature_id[38].value <= threshold=1.1603105068206787
node_18910: feature_name=ENSG00000204389	feature_id[12].value <= threshold=2.5562115907669067
node_18911: feature_name=ENSG00000228253	feature_id[22].value <= threshold=3.4362560510635376
node_18912: feature_name=ENSG00000251562	feature_id[6].value <= threshold=5.317810773849487
node_18913: feature_name=ENSG00000064886	feature_id[35].value <= threshold=2.8561437129974365
node_18914: feature_name=ENSG00000198804	feature_id[20].value > threshold=0.9340783953666687
node_18918: feature_name=ENSG00000159147	feature_id[5].value <= threshold=1.299267292022705
node_18919: feature_name=ENSG00000228253	feature_id[22].value <= threshold=2.3019243478775024
node_18920: feature_name=ENSG00000124614	feature_id[18].value <= threshold=2.427681803703308
Class: former
Rules_42	passed counts:598
node_0: feature_name=ENSG00000254772	feature_id[25].value <= threshold=0.021408461034297943
node_1: feature_name=ENSG00000087086	feature_id[43].value <= threshold=4.894179821014404
node_2: feature_name=ENSG00000197728	feature_id[19].value <= threshold=3.856176972389221
node_3: feature_name=ENSG00000129824	feature_id[34].value <= threshold=0.10711707919836044
node_4: feature_name=ENSG00000168878	feature_id[44].value <= threshold=0.06044454872608185
node_5: feature_name=ENSG00000124614	feature_id[18].value > threshold=0.24818868935108185
node_5049: feature_name=ENSG00000228253	feature_id[22].value <= threshold=0.8412580192089081
node_5050: feature_name=ENSG00000087086	feature_id[43].value > threshold=0.39247927069664
node_5888: feature_name=ENSG00000244734	feature_id[30].value <= threshold=0.1750938966870308
node_5889: feature_name=ENSG00000214401	feature_id[42].value <= threshold=0.23831113427877426
node_5890: feature_name=ENSG00000256045	feature_id[7].value <= threshold=1.489688217639923
node_5891: feature_name=ENSG00000197728	feature_id[19].value > threshold=0.28604915738105774
node_6647: feature_name=ENSG00000100316	feature_id[36].value <= threshold=3.8572323322296143
node_6648: feature_name=ENSG00000256045	feature_id[7].value > threshold=0.9153776466846466
node_8524: feature_name=ENSG00000234745	feature_id[41].value > threshold=2.240460515022278
node_8738: feature_name=ENSG00000161055	feature_id[17].value <= threshold=4.462136507034302
node_8739: feature_name=ENSG00000124614	feature_id[18].value <= threshold=1.9935544729232788
node_8740: feature_name=ENSG00000149021	feature_id[29].value <= threshold=5.34522819519043
node_8741: feature_name=ENSG00000197353	feature_id[28].value > threshold=0.22033226490020752
node_8825: feature_name=ENSG00000248144	feature_id[32].value <= threshold=2.7706273794174194
node_8826: feature_name=ENSG00000198727	feature_id[40].value <= threshold=4.50764799118042
node_8827: feature_name=ENSG00000100316	feature_id[36].value <= threshold=3.48380708694458
node_8828: feature_name=ENSG00000251562	feature_id[6].value <= threshold=6.1680567264556885
node_8829: feature_name=ENSG00000234745	feature_id[41].value <= threshold=4.2727484703063965
node_8830: feature_name=ENSG00000124614	feature_id[18].value <= threshold=1.9697739481925964
node_8831: feature_name=ENSG00000087086	feature_id[43].value > threshold=3.1516281366348267
node_8891: feature_name=ENSG00000214401	feature_id[42].value <= threshold=0.20306815952062607
node_8892: feature_name=ENSG00000100316	feature_id[36].value <= threshold=3.45920467376709
node_8893: feature_name=ENSG00000170296	feature_id[11].value <= threshold=0.47944536805152893
Class: never
Rules_43	passed counts:597
node_0: feature_name=ENSG00000254772	feature_id[25].value <= threshold=0.021408461034297943
node_1: feature_name=ENSG00000087086	feature_id[43].value <= threshold=4.894179821014404
node_2: feature_name=ENSG00000197728	feature_id[19].value <= threshold=3.856176972389221
node_3: feature_name=ENSG00000129824	feature_id[34].value > threshold=0.10711707919836044
node_19613: feature_name=ENSG00000168484	feature_id[37].value <= threshold=0.8036447763442993
node_19614: feature_name=ENSG00000197943	feature_id[13].value <= threshold=0.3981122225522995
node_19615: feature_name=ENSG00000244734	feature_id[30].value <= threshold=0.8631609082221985
node_19616: feature_name=ENSG00000279483	feature_id[16].value <= threshold=2.6417685747146606
node_19617: feature_name=ENSG00000186847	feature_id[14].value > threshold=0.06328437849879265
node_20897: feature_name=ENSG00000169429	feature_id[33].value <= threshold=0.6172876358032227
node_20898: feature_name=ENSG00000244734	feature_id[30].value <= threshold=0.5667718052864075
node_20899: feature_name=ENSG00000265681	feature_id[31].value <= threshold=2.9787662029266357
node_20900: feature_name=ENSG00000205420	feature_id[3].value <= threshold=2.881986618041992
node_20901: feature_name=ENSG00000251562	feature_id[6].value > threshold=2.5099812746047974
node_20913: feature_name=ENSG00000186847	feature_id[14].value > threshold=0.5956754982471466
node_20955: feature_name=ENSG00000251562	feature_id[6].value <= threshold=7.6504364013671875
node_20956: feature_name=ENSG00000149021	feature_id[29].value <= threshold=2.2214072942733765
node_20957: feature_name=ENSG00000265681	feature_id[31].value <= threshold=2.6908174753189087
node_20958: feature_name=ENSG00000159147	feature_id[5].value <= threshold=0.6377507448196411
node_20959: feature_name=ENSG00000198727	feature_id[40].value <= threshold=4.921814680099487
node_20960: feature_name=ENSG00000197943	feature_id[13].value <= threshold=0.31554411351680756
Class: never
Rules_44	passed counts:592
node_0: feature_name=ENSG00000254772	feature_id[25].value <= threshold=0.021408461034297943
node_1: feature_name=ENSG00000087086	feature_id[43].value <= threshold=4.894179821014404
node_2: feature_name=ENSG00000197728	feature_id[19].value <= threshold=3.856176972389221
node_3: feature_name=ENSG00000129824	feature_id[34].value <= threshold=0.10711707919836044
node_4: feature_name=ENSG00000168878	feature_id[44].value > threshold=0.06044454872608185
node_15746: feature_name=ENSG00000105193	feature_id[24].value <= threshold=3.4362754821777344
node_15747: feature_name=ENSG00000197728	feature_id[19].value <= threshold=3.2558599710464478
node_15748: feature_name=ENSG00000212907	feature_id[21].value <= threshold=2.071380376815796
node_15749: feature_name=ENSG00000159147	feature_id[5].value <= threshold=0.6503763496875763
node_15750: feature_name=ENSG00000279483	feature_id[16].value <= threshold=2.419554352760315
node_15751: feature_name=ENSG00000197747	feature_id[1].value <= threshold=4.207108974456787
node_15752: feature_name=ENSG00000277632	feature_id[4].value <= threshold=0.34649376571178436
node_15753: feature_name=ENSG00000198727	feature_id[40].value > threshold=1.421008586883545
node_15855: feature_name=ENSG00000105193	feature_id[24].value <= threshold=3.225403308868408
node_15856: feature_name=ENSG00000168484	feature_id[37].value > threshold=1.6259288787841797
node_16042: feature_name=ENSG00000244734	feature_id[30].value <= threshold=0.6005611717700958
node_16043: feature_name=ENSG00000197747	feature_id[1].value > threshold=2.5723830461502075
node_16441: feature_name=ENSG00000212907	feature_id[21].value <= threshold=1.8850034475326538
node_16442: feature_name=ENSG00000198502	feature_id[2].value > threshold=0.5885484218597412
node_16550: feature_name=ENSG00000149021	feature_id[29].value <= threshold=2.9354562759399414
node_16551: feature_name=ENSG00000197943	feature_id[13].value <= threshold=1.2237609028816223
node_16552: feature_name=ENSG00000168484	feature_id[37].value > threshold=1.7977554202079773
node_16556: feature_name=ENSG00000163931	feature_id[27].value <= threshold=2.2555017471313477
node_16557: feature_name=ENSG00000251562	feature_id[6].value <= threshold=7.26795768737793
node_16558: feature_name=ENSG00000266402	feature_id[0].value <= threshold=0.7277523279190063
node_16559: feature_name=ENSG00000198804	feature_id[20].value <= threshold=5.3746421337127686
node_16560: feature_name=ENSG00000087086	feature_id[43].value <= threshold=4.678037166595459
Class: never
Rules_45	passed counts:589
node_0: feature_name=ENSG00000254772	feature_id[25].value <= threshold=0.021408461034297943
node_1: feature_name=ENSG00000087086	feature_id[43].value <= threshold=4.894179821014404
node_2: feature_name=ENSG00000197728	feature_id[19].value <= threshold=3.856176972389221
node_3: feature_name=ENSG00000129824	feature_id[34].value <= threshold=0.10711707919836044
node_4: feature_name=ENSG00000168878	feature_id[44].value > threshold=0.06044454872608185
node_15746: feature_name=ENSG00000105193	feature_id[24].value <= threshold=3.4362754821777344
node_15747: feature_name=ENSG00000197728	feature_id[19].value <= threshold=3.2558599710464478
node_15748: feature_name=ENSG00000212907	feature_id[21].value <= threshold=2.071380376815796
node_15749: feature_name=ENSG00000159147	feature_id[5].value <= threshold=0.6503763496875763
node_15750: feature_name=ENSG00000279483	feature_id[16].value <= threshold=2.419554352760315
node_15751: feature_name=ENSG00000197747	feature_id[1].value <= threshold=4.207108974456787
node_15752: feature_name=ENSG00000277632	feature_id[4].value <= threshold=0.34649376571178436
node_15753: feature_name=ENSG00000198727	feature_id[40].value > threshold=1.421008586883545
node_15855: feature_name=ENSG00000105193	feature_id[24].value <= threshold=3.225403308868408
node_15856: feature_name=ENSG00000168484	feature_id[37].value > threshold=1.6259288787841797
node_16042: feature_name=ENSG00000244734	feature_id[30].value <= threshold=0.6005611717700958
node_16043: feature_name=ENSG00000197747	feature_id[1].value <= threshold=2.5723830461502075
node_16044: feature_name=ENSG00000198727	feature_id[40].value > threshold=2.5121904611587524
node_16100: feature_name=ENSG00000170296	feature_id[11].value <= threshold=2.4875969886779785
node_16101: feature_name=ENSG00000204389	feature_id[12].value <= threshold=4.607433557510376
node_16102: feature_name=ENSG00000214401	feature_id[42].value <= threshold=2.4682267904281616
node_16103: feature_name=ENSG00000198502	feature_id[2].value <= threshold=3.5302072763442993
node_16104: feature_name=ENSG00000149021	feature_id[29].value <= threshold=8.661481380462646
node_16105: feature_name=ENSG00000105193	feature_id[24].value <= threshold=3.1229127645492554
node_16106: feature_name=ENSG00000198804	feature_id[20].value <= threshold=4.566008806228638
node_16107: feature_name=ENSG00000170345	feature_id[15].value <= threshold=1.9252172112464905
node_16108: feature_name=ENSG00000170345	feature_id[15].value <= threshold=1.9247385263442993
node_16109: feature_name=ENSG00000256045	feature_id[7].value <= threshold=0.8697385191917419
node_16110: feature_name=ENSG00000234745	feature_id[41].value <= threshold=1.7835288643836975
node_16111: feature_name=ENSG00000234745	feature_id[41].value <= threshold=1.783047080039978
node_16112: feature_name=ENSG00000204389	feature_id[12].value <= threshold=2.132966995239258
node_16113: feature_name=ENSG00000164587	feature_id[8].value <= threshold=4.0018699169158936
node_16114: feature_name=ENSG00000197747	feature_id[1].value <= threshold=2.1248618364334106
node_16115: feature_name=ENSG00000204389	feature_id[12].value <= threshold=1.8179231882095337
node_16116: feature_name=ENSG00000168484	feature_id[37].value <= threshold=8.315608501434326
node_16117: feature_name=ENSG00000234745	feature_id[41].value <= threshold=1.7651314735412598
node_16118: feature_name=ENSG00000198727	feature_id[40].value > threshold=2.536633253097534
node_16122: feature_name=ENSG00000168484	feature_id[37].value > threshold=1.7713598608970642
node_16126: feature_name=ENSG00000204389	feature_id[12].value <= threshold=1.5280911326408386
node_16127: feature_name=ENSG00000168878	feature_id[44].value <= threshold=5.500147342681885
node_16128: feature_name=ENSG00000163931	feature_id[27].value <= threshold=1.5603643655776978
Class: never
Rules_46	passed counts:581
node_0: feature_name=ENSG00000254772	feature_id[25].value <= threshold=0.021408461034297943
node_1: feature_name=ENSG00000087086	feature_id[43].value <= threshold=4.894179821014404
node_2: feature_name=ENSG00000197728	feature_id[19].value <= threshold=3.856176972389221
node_3: feature_name=ENSG00000129824	feature_id[34].value > threshold=0.10711707919836044
node_19613: feature_name=ENSG00000168484	feature_id[37].value <= threshold=0.8036447763442993
node_19614: feature_name=ENSG00000197943	feature_id[13].value <= threshold=0.3981122225522995
node_19615: feature_name=ENSG00000244734	feature_id[30].value <= threshold=0.8631609082221985
node_19616: feature_name=ENSG00000279483	feature_id[16].value <= threshold=2.6417685747146606
node_19617: feature_name=ENSG00000186847	feature_id[14].value <= threshold=0.06328437849879265
node_19618: feature_name=ENSG00000244734	feature_id[30].value <= threshold=0.5718527138233185
node_19619: feature_name=ENSG00000228253	feature_id[22].value <= threshold=2.8660022020339966
node_19620: feature_name=ENSG00000168878	feature_id[44].value <= threshold=0.7380954325199127
node_19621: feature_name=ENSG00000169429	feature_id[33].value <= threshold=1.203420102596283
node_19622: feature_name=ENSG00000170345	feature_id[15].value <= threshold=1.2159281373023987
node_19623: feature_name=ENSG00000170296	feature_id[11].value <= threshold=2.656771659851074
node_19624: feature_name=ENSG00000197747	feature_id[1].value <= threshold=4.3065125942230225
node_19625: feature_name=ENSG00000197943	feature_id[13].value <= threshold=0.2002655491232872
node_19626: feature_name=ENSG00000204389	feature_id[12].value <= threshold=3.3991153240203857
node_19627: feature_name=ENSG00000170296	feature_id[11].value <= threshold=2.101885199546814
node_19628: feature_name=ENSG00000266402	feature_id[0].value <= threshold=2.1755658388137817
node_19629: feature_name=ENSG00000228253	feature_id[22].value <= threshold=2.846116065979004
node_19630: feature_name=ENSG00000279483	feature_id[16].value <= threshold=2.6342984437942505
node_19631: feature_name=ENSG00000204389	feature_id[12].value <= threshold=2.6992229223251343
node_19632: feature_name=ENSG00000244734	feature_id[30].value > threshold=0.33455580472946167
node_19738: feature_name=ENSG00000198727	feature_id[40].value <= threshold=4.827845811843872
node_19739: feature_name=ENSG00000244734	feature_id[30].value > threshold=0.33488136529922485
node_19741: feature_name=ENSG00000149021	feature_id[29].value <= threshold=2.186601161956787
Class: never
Rules_47	passed counts:566
node_0: feature_name=ENSG00000254772	feature_id[25].value <= threshold=0.021408461034297943
node_1: feature_name=ENSG00000087086	feature_id[43].value <= threshold=4.894179821014404
node_2: feature_name=ENSG00000197728	feature_id[19].value <= threshold=3.856176972389221
node_3: feature_name=ENSG00000129824	feature_id[34].value > threshold=0.10711707919836044
node_19613: feature_name=ENSG00000168484	feature_id[37].value > threshold=0.8036447763442993
node_23699: feature_name=ENSG00000105193	feature_id[24].value <= threshold=3.3498159646987915
node_23700: feature_name=ENSG00000159147	feature_id[5].value <= threshold=0.41155821084976196
node_23701: feature_name=ENSG00000168878	feature_id[44].value <= threshold=5.23522162437439
node_23702: feature_name=ENSG00000279483	feature_id[16].value <= threshold=1.0943576097488403
node_23703: feature_name=ENSG00000161055	feature_id[17].value <= threshold=1.025484025478363
node_23704: feature_name=ENSG00000080618	feature_id[26].value > threshold=0.27577410638332367
node_23990: feature_name=ENSG00000212907	feature_id[21].value > threshold=1.9530407786369324
node_24048: feature_name=ENSG00000164587	feature_id[8].value > threshold=1.9895063042640686
node_24050: feature_name=ENSG00000064886	feature_id[35].value <= threshold=1.9095696210861206
node_24051: feature_name=ENSG00000214401	feature_id[42].value <= threshold=1.5973658561706543
node_24052: feature_name=ENSG00000169429	feature_id[33].value <= threshold=2.251697301864624
node_24053: feature_name=ENSG00000170345	feature_id[15].value > threshold=0.33320534229278564
node_24057: feature_name=ENSG00000197747	feature_id[1].value <= threshold=2.2512428760528564
node_24058: feature_name=ENSG00000198804	feature_id[20].value <= threshold=5.227144956588745
Class: former
Rules_48	passed counts:553
node_0: feature_name=ENSG00000254772	feature_id[25].value > threshold=0.021408461034297943
node_28042: feature_name=ENSG00000197728	feature_id[19].value <= threshold=2.713130474090576
node_28043: feature_name=ENSG00000228253	feature_id[22].value <= threshold=2.4488035440444946
node_28044: feature_name=ENSG00000205420	feature_id[3].value > threshold=1.9682771563529968
node_31418: feature_name=ENSG00000149021	feature_id[29].value <= threshold=0.205355204641819
node_31419: feature_name=ENSG00000266402	feature_id[0].value <= threshold=0.6195015013217926
node_31420: feature_name=ENSG00000204389	feature_id[12].value <= threshold=2.405574679374695
node_31421: feature_name=ENSG00000198804	feature_id[20].value <= threshold=5.401999235153198
node_31422: feature_name=ENSG00000197943	feature_id[13].value > threshold=0.23188859969377518
node_31476: feature_name=ENSG00000169429	feature_id[33].value > threshold=0.20077546685934067
node_31492: feature_name=ENSG00000197747	feature_id[1].value > threshold=1.4141933917999268
node_31512: feature_name=ENSG00000198727	feature_id[40].value <= threshold=4.110413074493408
node_31513: feature_name=ENSG00000163191	feature_id[23].value <= threshold=4.058944463729858
node_31514: feature_name=ENSG00000248144	feature_id[32].value <= threshold=1.425136923789978
node_31515: feature_name=ENSG00000212907	feature_id[21].value > threshold=1.30612713098526
node_31525: feature_name=ENSG00000248144	feature_id[32].value <= threshold=0.6710172891616821
node_31526: feature_name=ENSG00000186847	feature_id[14].value <= threshold=5.05606484413147
node_31527: feature_name=ENSG00000163931	feature_id[27].value > threshold=0.5517941117286682
node_31531: feature_name=ENSG00000251562	feature_id[6].value > threshold=2.719353199005127
node_31535: feature_name=ENSG00000186847	feature_id[14].value > threshold=0.03489229083061218
Class: active
Rules_49	passed counts:549
node_0: feature_name=ENSG00000254772	feature_id[25].value <= threshold=0.021408461034297943
node_1: feature_name=ENSG00000087086	feature_id[43].value <= threshold=4.894179821014404
node_2: feature_name=ENSG00000197728	feature_id[19].value <= threshold=3.856176972389221
node_3: feature_name=ENSG00000129824	feature_id[34].value > threshold=0.10711707919836044
node_19613: feature_name=ENSG00000168484	feature_id[37].value <= threshold=0.8036447763442993
node_19614: feature_name=ENSG00000197943	feature_id[13].value > threshold=0.3981122225522995
node_22346: feature_name=ENSG00000169429	feature_id[33].value > threshold=0.15496733039617538
node_22696: feature_name=ENSG00000204389	feature_id[12].value > threshold=0.8656106889247894
node_22944: feature_name=ENSG00000205420	feature_id[3].value <= threshold=2.2513123750686646
node_22945: feature_name=ENSG00000197728	feature_id[19].value > threshold=1.9779525995254517
node_23441: feature_name=ENSG00000142089	feature_id[10].value <= threshold=2.044322967529297
node_23442: feature_name=ENSG00000248144	feature_id[32].value > threshold=0.2786538004875183
node_23456: feature_name=ENSG00000265681	feature_id[31].value <= threshold=2.19039249420166
node_23457: feature_name=ENSG00000170296	feature_id[11].value <= threshold=0.9441488683223724
node_23458: feature_name=ENSG00000228253	feature_id[22].value <= threshold=2.298454463481903
node_23459: feature_name=ENSG00000244734	feature_id[30].value <= threshold=1.1431864202022552
node_23460: feature_name=ENSG00000186847	feature_id[14].value <= threshold=3.875881314277649
node_23461: feature_name=ENSG00000001630	feature_id[39].value <= threshold=0.3758349269628525
node_23462: feature_name=ENSG00000064886	feature_id[35].value <= threshold=0.2119174301624298
node_23463: feature_name=ENSG00000248144	feature_id[32].value > threshold=0.6154109537601471
Class: never
Rules_50	passed counts:494
node_0: feature_name=ENSG00000254772	feature_id[25].value <= threshold=0.021408461034297943
node_1: feature_name=ENSG00000087086	feature_id[43].value <= threshold=4.894179821014404
node_2: feature_name=ENSG00000197728	feature_id[19].value <= threshold=3.856176972389221
node_3: feature_name=ENSG00000129824	feature_id[34].value <= threshold=0.10711707919836044
node_4: feature_name=ENSG00000168878	feature_id[44].value <= threshold=0.06044454872608185
node_5: feature_name=ENSG00000124614	feature_id[18].value > threshold=0.24818868935108185
node_5049: feature_name=ENSG00000228253	feature_id[22].value <= threshold=0.8412580192089081
node_5050: feature_name=ENSG00000087086	feature_id[43].value > threshold=0.39247927069664
node_5888: feature_name=ENSG00000244734	feature_id[30].value > threshold=0.1750938966870308
node_14060: feature_name=ENSG00000212907	feature_id[21].value <= threshold=1.5687016248703003
node_14061: feature_name=ENSG00000142089	feature_id[10].value > threshold=0.9580882489681244
node_14287: feature_name=ENSG00000198502	feature_id[2].value <= threshold=0.7119787633419037
node_14288: feature_name=ENSG00000279483	feature_id[16].value <= threshold=1.1928750872612
node_14289: feature_name=ENSG00000170345	feature_id[15].value <= threshold=3.5653152465820312
node_14290: feature_name=ENSG00000168484	feature_id[37].value <= threshold=0.3526456654071808
node_14291: feature_name=ENSG00000197728	feature_id[19].value <= threshold=2.8399863243103027
node_14292: feature_name=ENSG00000266402	feature_id[0].value <= threshold=1.5103641152381897
node_14293: feature_name=ENSG00000163191	feature_id[23].value > threshold=0.47720867395401
node_14297: feature_name=ENSG00000244734	feature_id[30].value <= threshold=1.672971248626709
node_14298: feature_name=ENSG00000251562	feature_id[6].value > threshold=1.91462242603302
node_14300: feature_name=ENSG00000129824	feature_id[34].value <= threshold=0.04161003232002258
node_14301: feature_name=ENSG00000248144	feature_id[32].value <= threshold=3.5215903520584106
node_14302: feature_name=ENSG00000279483	feature_id[16].value <= threshold=0.9859343767166138
node_14303: feature_name=ENSG00000142089	feature_id[10].value <= threshold=1.3963013291358948
node_14304: feature_name=ENSG00000234745	feature_id[41].value > threshold=2.082593560218811
node_14322: feature_name=ENSG00000170345	feature_id[15].value <= threshold=3.125213146209717
node_14323: feature_name=ENSG00000265681	feature_id[31].value <= threshold=1.5051761865615845
node_14324: feature_name=ENSG00000142089	feature_id[10].value <= threshold=1.395949900150299
node_14325: feature_name=ENSG00000256045	feature_id[7].value <= threshold=0.7122129201889038
node_14326: feature_name=ENSG00000198727	feature_id[40].value <= threshold=5.233896017074585
node_14327: feature_name=ENSG00000198804	feature_id[20].value > threshold=3.116637349128723
node_14331: feature_name=ENSG00000198727	feature_id[40].value > threshold=2.465814709663391
node_14335: feature_name=ENSG00000279483	feature_id[16].value <= threshold=0.8718487620353699
node_14336: feature_name=ENSG00000164587	feature_id[8].value <= threshold=3.9233824014663696
Class: former
Rules_51	passed counts:475
node_0: feature_name=ENSG00000254772	feature_id[25].value <= threshold=0.021408461034297943
node_1: feature_name=ENSG00000087086	feature_id[43].value <= threshold=4.894179821014404
node_2: feature_name=ENSG00000197728	feature_id[19].value <= threshold=3.856176972389221
node_3: feature_name=ENSG00000129824	feature_id[34].value <= threshold=0.10711707919836044
node_4: feature_name=ENSG00000168878	feature_id[44].value > threshold=0.06044454872608185
node_15746: feature_name=ENSG00000105193	feature_id[24].value <= threshold=3.4362754821777344
node_15747: feature_name=ENSG00000197728	feature_id[19].value <= threshold=3.2558599710464478
node_15748: feature_name=ENSG00000212907	feature_id[21].value <= threshold=2.071380376815796
node_15749: feature_name=ENSG00000159147	feature_id[5].value <= threshold=0.6503763496875763
node_15750: feature_name=ENSG00000279483	feature_id[16].value <= threshold=2.419554352760315
node_15751: feature_name=ENSG00000197747	feature_id[1].value <= threshold=4.207108974456787
node_15752: feature_name=ENSG00000277632	feature_id[4].value <= threshold=0.34649376571178436
node_15753: feature_name=ENSG00000198727	feature_id[40].value > threshold=1.421008586883545
node_15855: feature_name=ENSG00000105193	feature_id[24].value > threshold=3.225403308868408
node_16661: feature_name=ENSG00000234745	feature_id[41].value > threshold=1.8591546416282654
node_16805: feature_name=ENSG00000197728	feature_id[19].value <= threshold=2.2847670316696167
node_16806: feature_name=ENSG00000197747	feature_id[1].value <= threshold=3.1399788856506348
node_16807: feature_name=ENSG00000105193	feature_id[24].value > threshold=3.225522041320801
node_16809: feature_name=ENSG00000251562	feature_id[6].value > threshold=5.058157205581665
node_16819: feature_name=ENSG00000279483	feature_id[16].value <= threshold=2.1718090772628784
Class: never
Rules_52	passed counts:450
node_0: feature_name=ENSG00000254772	feature_id[25].value <= threshold=0.021408461034297943
node_1: feature_name=ENSG00000087086	feature_id[43].value <= threshold=4.894179821014404
node_2: feature_name=ENSG00000197728	feature_id[19].value <= threshold=3.856176972389221
node_3: feature_name=ENSG00000129824	feature_id[34].value > threshold=0.10711707919836044
node_19613: feature_name=ENSG00000168484	feature_id[37].value > threshold=0.8036447763442993
node_23699: feature_name=ENSG00000105193	feature_id[24].value <= threshold=3.3498159646987915
node_23700: feature_name=ENSG00000159147	feature_id[5].value > threshold=0.41155821084976196
node_26108: feature_name=ENSG00000197728	feature_id[19].value <= threshold=2.5453238487243652
node_26109: feature_name=ENSG00000204389	feature_id[12].value > threshold=0.5369048714637756
node_26147: feature_name=ENSG00000212907	feature_id[21].value <= threshold=2.404015064239502
node_26148: feature_name=ENSG00000087086	feature_id[43].value > threshold=3.00110924243927
node_26150: feature_name=ENSG00000186847	feature_id[14].value <= threshold=0.22754132747650146
node_26151: feature_name=ENSG00000244734	feature_id[30].value <= threshold=0.8913131952285767
node_26152: feature_name=ENSG00000197728	feature_id[19].value <= threshold=2.5199923515319824
node_26153: feature_name=ENSG00000214401	feature_id[42].value <= threshold=0.9912763237953186
Class: active
Rules_53	passed counts:430
node_0: feature_name=ENSG00000254772	feature_id[25].value <= threshold=0.021408461034297943
node_1: feature_name=ENSG00000087086	feature_id[43].value <= threshold=4.894179821014404
node_2: feature_name=ENSG00000197728	feature_id[19].value <= threshold=3.856176972389221
node_3: feature_name=ENSG00000129824	feature_id[34].value <= threshold=0.10711707919836044
node_4: feature_name=ENSG00000168878	feature_id[44].value <= threshold=0.06044454872608185
node_5: feature_name=ENSG00000124614	feature_id[18].value <= threshold=0.24818868935108185
node_6: feature_name=ENSG00000198804	feature_id[20].value <= threshold=3.0137691497802734
node_7: feature_name=ENSG00000197728	feature_id[19].value > threshold=0.19625124335289001
node_435: feature_name=ENSG00000087086	feature_id[43].value <= threshold=0.19625124335289001
node_436: feature_name=ENSG00000197747	feature_id[1].value <= threshold=3.5788577795028687
node_437: feature_name=ENSG00000164587	feature_id[8].value > threshold=1.0366811752319336
node_491: feature_name=ENSG00000214401	feature_id[42].value <= threshold=1.65176522731781
node_492: feature_name=ENSG00000197728	feature_id[19].value > threshold=0.7889202237129211
node_496: feature_name=ENSG00000168484	feature_id[37].value <= threshold=2.4076266288757324
node_497: feature_name=ENSG00000064886	feature_id[35].value <= threshold=2.033178746700287
node_498: feature_name=ENSG00000265681	feature_id[31].value <= threshold=3.9055967330932617
node_499: feature_name=ENSG00000212907	feature_id[21].value <= threshold=0.6159620434045792
node_500: feature_name=ENSG00000163931	feature_id[27].value <= threshold=1.8867847323417664
node_501: feature_name=ENSG00000244734	feature_id[30].value <= threshold=0.4046710431575775
node_502: feature_name=ENSG00000256045	feature_id[7].value <= threshold=1.9010470509529114
node_503: feature_name=ENSG00000266402	feature_id[0].value <= threshold=1.6225982904434204
node_504: feature_name=ENSG00000279483	feature_id[16].value <= threshold=2.683456778526306
node_505: feature_name=ENSG00000251562	feature_id[6].value <= threshold=6.684711694717407
node_506: feature_name=ENSG00000142089	feature_id[10].value <= threshold=2.9392586946487427
node_507: feature_name=ENSG00000265681	feature_id[31].value > threshold=0.9452269673347473
Class: never
Rules_54	passed counts:424
node_0: feature_name=ENSG00000254772	feature_id[25].value <= threshold=0.021408461034297943
node_1: feature_name=ENSG00000087086	feature_id[43].value <= threshold=4.894179821014404
node_2: feature_name=ENSG00000197728	feature_id[19].value <= threshold=3.856176972389221
node_3: feature_name=ENSG00000129824	feature_id[34].value <= threshold=0.10711707919836044
node_4: feature_name=ENSG00000168878	feature_id[44].value > threshold=0.06044454872608185
node_15746: feature_name=ENSG00000105193	feature_id[24].value <= threshold=3.4362754821777344
node_15747: feature_name=ENSG00000197728	feature_id[19].value <= threshold=3.2558599710464478
node_15748: feature_name=ENSG00000212907	feature_id[21].value <= threshold=2.071380376815796
node_15749: feature_name=ENSG00000159147	feature_id[5].value <= threshold=0.6503763496875763
node_15750: feature_name=ENSG00000279483	feature_id[16].value <= threshold=2.419554352760315
node_15751: feature_name=ENSG00000197747	feature_id[1].value <= threshold=4.207108974456787
node_15752: feature_name=ENSG00000277632	feature_id[4].value <= threshold=0.34649376571178436
node_15753: feature_name=ENSG00000198727	feature_id[40].value > threshold=1.421008586883545
node_15855: feature_name=ENSG00000105193	feature_id[24].value <= threshold=3.225403308868408
node_15856: feature_name=ENSG00000168484	feature_id[37].value > threshold=1.6259288787841797
node_16042: feature_name=ENSG00000244734	feature_id[30].value <= threshold=0.6005611717700958
node_16043: feature_name=ENSG00000197747	feature_id[1].value <= threshold=2.5723830461502075
node_16044: feature_name=ENSG00000198727	feature_id[40].value > threshold=2.5121904611587524
node_16100: feature_name=ENSG00000170296	feature_id[11].value <= threshold=2.4875969886779785
node_16101: feature_name=ENSG00000204389	feature_id[12].value <= threshold=4.607433557510376
node_16102: feature_name=ENSG00000214401	feature_id[42].value <= threshold=2.4682267904281616
node_16103: feature_name=ENSG00000198502	feature_id[2].value <= threshold=3.5302072763442993
node_16104: feature_name=ENSG00000149021	feature_id[29].value <= threshold=8.661481380462646
node_16105: feature_name=ENSG00000105193	feature_id[24].value > threshold=3.1229127645492554
node_16357: feature_name=ENSG00000256045	feature_id[7].value <= threshold=1.2463023662567139
node_16358: feature_name=ENSG00000087086	feature_id[43].value <= threshold=4.643937110900879
node_16359: feature_name=ENSG00000244734	feature_id[30].value <= threshold=0.5348528325557709
node_16360: feature_name=ENSG00000204389	feature_id[12].value <= threshold=2.748370051383972
node_16361: feature_name=ENSG00000198727	feature_id[40].value > threshold=2.993751645088196
node_16379: feature_name=ENSG00000159147	feature_id[5].value <= threshold=0.5916087329387665
node_16380: feature_name=ENSG00000251562	feature_id[6].value > threshold=4.057389497756958
node_16386: feature_name=ENSG00000197747	feature_id[1].value <= threshold=2.02516508102417
Class: never
Rules_55	passed counts:410
node_0: feature_name=ENSG00000254772	feature_id[25].value <= threshold=0.021408461034297943
node_1: feature_name=ENSG00000087086	feature_id[43].value <= threshold=4.894179821014404
node_2: feature_name=ENSG00000197728	feature_id[19].value <= threshold=3.856176972389221
node_3: feature_name=ENSG00000129824	feature_id[34].value <= threshold=0.10711707919836044
node_4: feature_name=ENSG00000168878	feature_id[44].value > threshold=0.06044454872608185
node_15746: feature_name=ENSG00000105193	feature_id[24].value <= threshold=3.4362754821777344
node_15747: feature_name=ENSG00000197728	feature_id[19].value <= threshold=3.2558599710464478
node_15748: feature_name=ENSG00000212907	feature_id[21].value <= threshold=2.071380376815796
node_15749: feature_name=ENSG00000159147	feature_id[5].value <= threshold=0.6503763496875763
node_15750: feature_name=ENSG00000279483	feature_id[16].value <= threshold=2.419554352760315
node_15751: feature_name=ENSG00000197747	feature_id[1].value <= threshold=4.207108974456787
node_15752: feature_name=ENSG00000277632	feature_id[4].value > threshold=0.34649376571178436
node_16870: feature_name=ENSG00000198502	feature_id[2].value > threshold=0.4800298362970352
node_16940: feature_name=ENSG00000198502	feature_id[2].value > threshold=0.6881335377693176
node_16950: feature_name=ENSG00000149021	feature_id[29].value <= threshold=2.014277935028076
node_16951: feature_name=ENSG00000087086	feature_id[43].value <= threshold=4.8799426555633545
node_16952: feature_name=ENSG00000256045	feature_id[7].value <= threshold=1.474330484867096
node_16953: feature_name=ENSG00000168878	feature_id[44].value <= threshold=5.095680236816406
node_16954: feature_name=ENSG00000204389	feature_id[12].value <= threshold=2.324763059616089
node_16955: feature_name=ENSG00000105193	feature_id[24].value <= threshold=3.4021382331848145
Class: never
Rules_56	passed counts:404
node_0: feature_name=ENSG00000254772	feature_id[25].value <= threshold=0.021408461034297943
node_1: feature_name=ENSG00000087086	feature_id[43].value <= threshold=4.894179821014404
node_2: feature_name=ENSG00000197728	feature_id[19].value <= threshold=3.856176972389221
node_3: feature_name=ENSG00000129824	feature_id[34].value <= threshold=0.10711707919836044
node_4: feature_name=ENSG00000168878	feature_id[44].value <= threshold=0.06044454872608185
node_5: feature_name=ENSG00000124614	feature_id[18].value <= threshold=0.24818868935108185
node_6: feature_name=ENSG00000198804	feature_id[20].value <= threshold=3.0137691497802734
node_7: feature_name=ENSG00000197728	feature_id[19].value > threshold=0.19625124335289001
node_435: feature_name=ENSG00000087086	feature_id[43].value <= threshold=0.19625124335289001
node_436: feature_name=ENSG00000197747	feature_id[1].value <= threshold=3.5788577795028687
node_437: feature_name=ENSG00000164587	feature_id[8].value > threshold=1.0366811752319336
node_491: feature_name=ENSG00000214401	feature_id[42].value <= threshold=1.65176522731781
node_492: feature_name=ENSG00000197728	feature_id[19].value > threshold=0.7889202237129211
node_496: feature_name=ENSG00000168484	feature_id[37].value <= threshold=2.4076266288757324
node_497: feature_name=ENSG00000064886	feature_id[35].value <= threshold=2.033178746700287
node_498: feature_name=ENSG00000265681	feature_id[31].value <= threshold=3.9055967330932617
node_499: feature_name=ENSG00000212907	feature_id[21].value <= threshold=0.6159620434045792
node_500: feature_name=ENSG00000163931	feature_id[27].value <= threshold=1.8867847323417664
node_501: feature_name=ENSG00000244734	feature_id[30].value <= threshold=0.4046710431575775
node_502: feature_name=ENSG00000256045	feature_id[7].value <= threshold=1.9010470509529114
node_503: feature_name=ENSG00000266402	feature_id[0].value <= threshold=1.6225982904434204
node_504: feature_name=ENSG00000279483	feature_id[16].value <= threshold=2.683456778526306
node_505: feature_name=ENSG00000251562	feature_id[6].value <= threshold=6.684711694717407
node_506: feature_name=ENSG00000142089	feature_id[10].value <= threshold=2.9392586946487427
node_507: feature_name=ENSG00000265681	feature_id[31].value <= threshold=0.9452269673347473
node_508: feature_name=ENSG00000265681	feature_id[31].value <= threshold=0.9065571129322052
node_509: feature_name=ENSG00000001630	feature_id[39].value <= threshold=0.3032621145248413
node_510: feature_name=ENSG00000248144	feature_id[32].value <= threshold=1.7346991896629333
node_511: feature_name=ENSG00000163931	feature_id[27].value <= threshold=1.3806117177009583
node_512: feature_name=ENSG00000214401	feature_id[42].value <= threshold=0.9096952676773071
Class: never
Rules_57	passed counts:391
node_0: feature_name=ENSG00000254772	feature_id[25].value <= threshold=0.021408461034297943
node_1: feature_name=ENSG00000087086	feature_id[43].value <= threshold=4.894179821014404
node_2: feature_name=ENSG00000197728	feature_id[19].value <= threshold=3.856176972389221
node_3: feature_name=ENSG00000129824	feature_id[34].value <= threshold=0.10711707919836044
node_4: feature_name=ENSG00000168878	feature_id[44].value <= threshold=0.06044454872608185
node_5: feature_name=ENSG00000124614	feature_id[18].value <= threshold=0.24818868935108185
node_6: feature_name=ENSG00000198804	feature_id[20].value <= threshold=3.0137691497802734
node_7: feature_name=ENSG00000197728	feature_id[19].value <= threshold=0.19625124335289001
node_8: feature_name=ENSG00000197747	feature_id[1].value <= threshold=4.068666577339172
node_9: feature_name=ENSG00000100316	feature_id[36].value <= threshold=3.922534942626953
node_10: feature_name=ENSG00000256045	feature_id[7].value <= threshold=2.773236036300659
node_11: feature_name=ENSG00000168484	feature_id[37].value <= threshold=3.2164002656936646
node_12: feature_name=ENSG00000197943	feature_id[13].value <= threshold=1.3361005783081055
node_13: feature_name=ENSG00000198502	feature_id[2].value <= threshold=0.7066451609134674
node_14: feature_name=ENSG00000277632	feature_id[4].value <= threshold=1.403247892856598
node_15: feature_name=ENSG00000212907	feature_id[21].value <= threshold=2.9702260494232178
node_16: feature_name=ENSG00000169429	feature_id[33].value <= threshold=4.046055793762207
node_17: feature_name=ENSG00000100316	feature_id[36].value <= threshold=3.9211695194244385
node_18: feature_name=ENSG00000251562	feature_id[6].value <= threshold=6.611051321029663
node_19: feature_name=ENSG00000105193	feature_id[24].value <= threshold=3.1112587451934814
node_20: feature_name=ENSG00000265681	feature_id[31].value <= threshold=2.741700768470764
node_21: feature_name=ENSG00000251562	feature_id[6].value > threshold=1.8235493898391724
node_65: feature_name=ENSG00000149021	feature_id[29].value <= threshold=10.364434242248535
node_66: feature_name=ENSG00000256045	feature_id[7].value <= threshold=1.0260598063468933
node_67: feature_name=ENSG00000197943	feature_id[13].value <= threshold=0.9612413644790649
node_68: feature_name=ENSG00000168484	feature_id[37].value <= threshold=0.6181432604789734
node_69: feature_name=ENSG00000251562	feature_id[6].value <= threshold=5.956538200378418
node_70: feature_name=ENSG00000214401	feature_id[42].value <= threshold=0.7549659907817841
node_71: feature_name=ENSG00000228253	feature_id[22].value <= threshold=1.2688562273979187
node_72: feature_name=ENSG00000087086	feature_id[43].value <= threshold=2.3180264234542847
Class: never
Rules_58	passed counts:390
node_0: feature_name=ENSG00000254772	feature_id[25].value <= threshold=0.021408461034297943
node_1: feature_name=ENSG00000087086	feature_id[43].value <= threshold=4.894179821014404
node_2: feature_name=ENSG00000197728	feature_id[19].value <= threshold=3.856176972389221
node_3: feature_name=ENSG00000129824	feature_id[34].value <= threshold=0.10711707919836044
node_4: feature_name=ENSG00000168878	feature_id[44].value <= threshold=0.06044454872608185
node_5: feature_name=ENSG00000124614	feature_id[18].value > threshold=0.24818868935108185
node_5049: feature_name=ENSG00000228253	feature_id[22].value <= threshold=0.8412580192089081
node_5050: feature_name=ENSG00000087086	feature_id[43].value <= threshold=0.39247927069664
node_5051: feature_name=ENSG00000198804	feature_id[20].value <= threshold=1.4725933074951172
node_5052: feature_name=ENSG00000265681	feature_id[31].value <= threshold=1.079749882221222
node_5053: feature_name=ENSG00000234745	feature_id[41].value <= threshold=1.5416998267173767
node_5054: feature_name=ENSG00000251562	feature_id[6].value > threshold=0.9544243216514587
node_5086: feature_name=ENSG00000266402	feature_id[0].value <= threshold=0.4053559899330139
node_5087: feature_name=ENSG00000244734	feature_id[30].value <= threshold=0.21556639671325684
node_5088: feature_name=ENSG00000198727	feature_id[40].value <= threshold=3.0896106958389282
node_5089: feature_name=ENSG00000214401	feature_id[42].value <= threshold=0.2067636400461197
node_5090: feature_name=ENSG00000168484	feature_id[37].value <= threshold=1.1060796976089478
node_5091: feature_name=ENSG00000124614	feature_id[18].value > threshold=1.0613760352134705
node_5109: feature_name=ENSG00000204389	feature_id[12].value <= threshold=0.2446770817041397
node_5110: feature_name=ENSG00000105193	feature_id[24].value <= threshold=4.145264387130737
node_5111: feature_name=ENSG00000149021	feature_id[29].value <= threshold=9.898605346679688
node_5112: feature_name=ENSG00000180389	feature_id[38].value <= threshold=1.223137378692627
node_5113: feature_name=ENSG00000142089	feature_id[10].value <= threshold=1.5612080693244934
Class: never
Rules_59	passed counts:384
node_0: feature_name=ENSG00000254772	feature_id[25].value > threshold=0.021408461034297943
node_28042: feature_name=ENSG00000197728	feature_id[19].value <= threshold=2.713130474090576
node_28043: feature_name=ENSG00000228253	feature_id[22].value <= threshold=2.4488035440444946
node_28044: feature_name=ENSG00000205420	feature_id[3].value <= threshold=1.9682771563529968
node_28045: feature_name=ENSG00000159147	feature_id[5].value <= threshold=0.655032217502594
node_28046: feature_name=ENSG00000149021	feature_id[29].value > threshold=0.4359714984893799
node_29902: feature_name=ENSG00000197728	feature_id[19].value <= threshold=2.439931035041809
node_29903: feature_name=ENSG00000265681	feature_id[31].value <= threshold=0.7736238539218903
node_29904: feature_name=ENSG00000244734	feature_id[30].value <= threshold=0.3135457783937454
node_29905: feature_name=ENSG00000197943	feature_id[13].value <= threshold=0.3501180410385132
node_29906: feature_name=ENSG00000129824	feature_id[34].value > threshold=0.08471020311117172
node_30036: feature_name=ENSG00000168484	feature_id[37].value <= threshold=1.0609228610992432
node_30037: feature_name=ENSG00000198727	feature_id[40].value <= threshold=5.117838621139526
node_30038: feature_name=ENSG00000170296	feature_id[11].value <= threshold=2.2658755779266357
node_30039: feature_name=ENSG00000254772	feature_id[25].value > threshold=0.07449090480804443
node_30043: feature_name=ENSG00000164587	feature_id[8].value > threshold=2.18067467212677
node_30051: feature_name=ENSG00000198804	feature_id[20].value <= threshold=5.403749465942383
node_30052: feature_name=ENSG00000170345	feature_id[15].value <= threshold=4.250708818435669
node_30053: feature_name=ENSG00000064886	feature_id[35].value <= threshold=0.04377007484436035
node_30054: feature_name=ENSG00000256045	feature_id[7].value <= threshold=0.1631738543510437
node_30055: feature_name=ENSG00000205420	feature_id[3].value <= threshold=1.7276850938796997
node_30056: feature_name=ENSG00000105193	feature_id[24].value <= threshold=3.3542873859405518
node_30057: feature_name=ENSG00000170345	feature_id[15].value <= threshold=3.873694896697998
node_30058: feature_name=ENSG00000142089	feature_id[10].value <= threshold=1.928336262702942
Class: never
Rules_60	passed counts:380
node_0: feature_name=ENSG00000254772	feature_id[25].value <= threshold=0.021408461034297943
node_1: feature_name=ENSG00000087086	feature_id[43].value <= threshold=4.894179821014404
node_2: feature_name=ENSG00000197728	feature_id[19].value <= threshold=3.856176972389221
node_3: feature_name=ENSG00000129824	feature_id[34].value <= threshold=0.10711707919836044
node_4: feature_name=ENSG00000168878	feature_id[44].value > threshold=0.06044454872608185
node_15746: feature_name=ENSG00000105193	feature_id[24].value <= threshold=3.4362754821777344
node_15747: feature_name=ENSG00000197728	feature_id[19].value <= threshold=3.2558599710464478
node_15748: feature_name=ENSG00000212907	feature_id[21].value <= threshold=2.071380376815796
node_15749: feature_name=ENSG00000159147	feature_id[5].value > threshold=0.6503763496875763
node_17131: feature_name=ENSG00000161055	feature_id[17].value <= threshold=0.4595409780740738
node_17132: feature_name=ENSG00000198502	feature_id[2].value <= threshold=0.33766670525074005
node_17133: feature_name=ENSG00000168878	feature_id[44].value > threshold=4.679957151412964
node_17183: feature_name=ENSG00000204389	feature_id[12].value <= threshold=1.2408428192138672
node_17184: feature_name=ENSG00000142089	feature_id[10].value <= threshold=2.804384231567383
node_17185: feature_name=ENSG00000163931	feature_id[27].value <= threshold=2.2659008502960205
node_17186: feature_name=ENSG00000149021	feature_id[29].value <= threshold=0.7930199205875397
node_17187: feature_name=ENSG00000124614	feature_id[18].value <= threshold=2.1183431148529053
node_17188: feature_name=ENSG00000105193	feature_id[24].value <= threshold=3.231681227684021
Class: never
Rules_61	passed counts:377
node_0: feature_name=ENSG00000254772	feature_id[25].value <= threshold=0.021408461034297943
node_1: feature_name=ENSG00000087086	feature_id[43].value <= threshold=4.894179821014404
node_2: feature_name=ENSG00000197728	feature_id[19].value <= threshold=3.856176972389221
node_3: feature_name=ENSG00000129824	feature_id[34].value <= threshold=0.10711707919836044
node_4: feature_name=ENSG00000168878	feature_id[44].value <= threshold=0.06044454872608185
node_5: feature_name=ENSG00000124614	feature_id[18].value > threshold=0.24818868935108185
node_5049: feature_name=ENSG00000228253	feature_id[22].value > threshold=0.8412580192089081
node_14609: feature_name=ENSG00000186847	feature_id[14].value > threshold=0.12986348569393158
node_15463: feature_name=ENSG00000149021	feature_id[29].value > threshold=0.25995054841041565
node_15617: feature_name=ENSG00000197728	feature_id[19].value <= threshold=1.9642972350120544
node_15618: feature_name=ENSG00000105193	feature_id[24].value > threshold=2.3357996940612793
node_15676: feature_name=ENSG00000204389	feature_id[12].value > threshold=0.5414955019950867
node_15684: feature_name=ENSG00000251562	feature_id[6].value > threshold=4.152189016342163
node_15688: feature_name=ENSG00000001630	feature_id[39].value <= threshold=0.39686836302280426
node_15689: feature_name=ENSG00000279483	feature_id[16].value <= threshold=1.2270033955574036
node_15690: feature_name=ENSG00000230657	feature_id[9].value <= threshold=2.279492236673832
node_15691: feature_name=ENSG00000197353	feature_id[28].value <= threshold=2.5080394744873047
node_15692: feature_name=ENSG00000212907	feature_id[21].value > threshold=1.105446457862854
node_15698: feature_name=ENSG00000142089	feature_id[10].value > threshold=0.4999105781316757
node_15702: feature_name=ENSG00000197728	feature_id[19].value <= threshold=1.8210460543632507
Class: never
Rules_62	passed counts:376
node_0: feature_name=ENSG00000254772	feature_id[25].value <= threshold=0.021408461034297943
node_1: feature_name=ENSG00000087086	feature_id[43].value <= threshold=4.894179821014404
node_2: feature_name=ENSG00000197728	feature_id[19].value <= threshold=3.856176972389221
node_3: feature_name=ENSG00000129824	feature_id[34].value > threshold=0.10711707919836044
node_19613: feature_name=ENSG00000168484	feature_id[37].value <= threshold=0.8036447763442993
node_19614: feature_name=ENSG00000197943	feature_id[13].value <= threshold=0.3981122225522995
node_19615: feature_name=ENSG00000244734	feature_id[30].value <= threshold=0.8631609082221985
node_19616: feature_name=ENSG00000279483	feature_id[16].value <= threshold=2.6417685747146606
node_19617: feature_name=ENSG00000186847	feature_id[14].value <= threshold=0.06328437849879265
node_19618: feature_name=ENSG00000244734	feature_id[30].value <= threshold=0.5718527138233185
node_19619: feature_name=ENSG00000228253	feature_id[22].value <= threshold=2.8660022020339966
node_19620: feature_name=ENSG00000168878	feature_id[44].value <= threshold=0.7380954325199127
node_19621: feature_name=ENSG00000169429	feature_id[33].value > threshold=1.203420102596283
node_20209: feature_name=ENSG00000265681	feature_id[31].value <= threshold=1.8765867948532104
node_20210: feature_name=ENSG00000198804	feature_id[20].value <= threshold=5.5988945960998535
node_20211: feature_name=ENSG00000087086	feature_id[43].value <= threshold=4.550065040588379
node_20212: feature_name=ENSG00000170296	feature_id[11].value <= threshold=0.7652170956134796
node_20213: feature_name=ENSG00000251562	feature_id[6].value > threshold=2.8896526098251343
node_20229: feature_name=ENSG00000251562	feature_id[6].value <= threshold=6.000264883041382
node_20230: feature_name=ENSG00000105193	feature_id[24].value <= threshold=3.713813543319702
node_20231: feature_name=ENSG00000197943	feature_id[13].value <= threshold=0.2837076634168625
node_20232: feature_name=ENSG00000105193	feature_id[24].value <= threshold=3.6397002935409546
node_20233: feature_name=ENSG00000197728	feature_id[19].value <= threshold=2.060232639312744
node_20234: feature_name=ENSG00000228253	feature_id[22].value <= threshold=1.6482155323028564
node_20235: feature_name=ENSG00000087086	feature_id[43].value <= threshold=4.064867734909058
node_20236: feature_name=ENSG00000228253	feature_id[22].value > threshold=0.5253118574619293
node_20242: feature_name=ENSG00000256045	feature_id[7].value <= threshold=0.4597300514578819
node_20243: feature_name=ENSG00000228253	feature_id[22].value > threshold=0.5261485874652863
node_20245: feature_name=ENSG00000087086	feature_id[43].value > threshold=0.4252566695213318
node_20249: feature_name=ENSG00000169429	feature_id[33].value <= threshold=3.5301228761672974
node_20250: feature_name=ENSG00000198502	feature_id[2].value <= threshold=1.3068703413009644
node_20251: feature_name=ENSG00000212907	feature_id[21].value > threshold=0.17435501515865326
Class: never
Rules_63	passed counts:360
node_0: feature_name=ENSG00000254772	feature_id[25].value <= threshold=0.021408461034297943
node_1: feature_name=ENSG00000087086	feature_id[43].value <= threshold=4.894179821014404
node_2: feature_name=ENSG00000197728	feature_id[19].value <= threshold=3.856176972389221
node_3: feature_name=ENSG00000129824	feature_id[34].value > threshold=0.10711707919836044
node_19613: feature_name=ENSG00000168484	feature_id[37].value <= threshold=0.8036447763442993
node_19614: feature_name=ENSG00000197943	feature_id[13].value > threshold=0.3981122225522995
node_22346: feature_name=ENSG00000169429	feature_id[33].value <= threshold=0.15496733039617538
node_22347: feature_name=ENSG00000197728	feature_id[19].value <= threshold=1.6883281469345093
node_22348: feature_name=ENSG00000205420	feature_id[3].value <= threshold=0.03816525638103485
node_22349: feature_name=ENSG00000228253	feature_id[22].value <= threshold=2.866926908493042
node_22350: feature_name=ENSG00000228253	feature_id[22].value <= threshold=0.7934845685958862
node_22351: feature_name=ENSG00000149021	feature_id[29].value <= threshold=2.311672568321228
node_22352: feature_name=ENSG00000001630	feature_id[39].value <= threshold=0.08037000894546509
node_22353: feature_name=ENSG00000197728	feature_id[19].value <= threshold=1.6834425330162048
node_22354: feature_name=ENSG00000198804	feature_id[20].value > threshold=1.4260766506195068
Class: never
Rules_64	passed counts:359
node_0: feature_name=ENSG00000254772	feature_id[25].value > threshold=0.021408461034297943
node_28042: feature_name=ENSG00000197728	feature_id[19].value <= threshold=2.713130474090576
node_28043: feature_name=ENSG00000228253	feature_id[22].value <= threshold=2.4488035440444946
node_28044: feature_name=ENSG00000205420	feature_id[3].value > threshold=1.9682771563529968
node_31418: feature_name=ENSG00000149021	feature_id[29].value > threshold=0.205355204641819
node_31758: feature_name=ENSG00000204389	feature_id[12].value > threshold=0.8149170279502869
node_31806: feature_name=ENSG00000198502	feature_id[2].value > threshold=0.22208745032548904
node_31980: feature_name=ENSG00000197943	feature_id[13].value <= threshold=0.828003853559494
node_31981: feature_name=ENSG00000105193	feature_id[24].value > threshold=2.674111247062683
node_31993: feature_name=ENSG00000169429	feature_id[33].value <= threshold=4.001670718193054
node_31994: feature_name=ENSG00000161055	feature_id[17].value <= threshold=5.013228535652161
node_31995: feature_name=ENSG00000064886	feature_id[35].value <= threshold=0.3764871060848236
node_31996: feature_name=ENSG00000248144	feature_id[32].value <= threshold=1.1459435820579529
node_31997: feature_name=ENSG00000197728	feature_id[19].value > threshold=1.4340556263923645
node_32001: feature_name=ENSG00000149021	feature_id[29].value <= threshold=2.789530038833618
Class: never
Rules_65	passed counts:357
node_0: feature_name=ENSG00000254772	feature_id[25].value <= threshold=0.021408461034297943
node_1: feature_name=ENSG00000087086	feature_id[43].value <= threshold=4.894179821014404
node_2: feature_name=ENSG00000197728	feature_id[19].value <= threshold=3.856176972389221
node_3: feature_name=ENSG00000129824	feature_id[34].value > threshold=0.10711707919836044
node_19613: feature_name=ENSG00000168484	feature_id[37].value <= threshold=0.8036447763442993
node_19614: feature_name=ENSG00000197943	feature_id[13].value <= threshold=0.3981122225522995
node_19615: feature_name=ENSG00000244734	feature_id[30].value <= threshold=0.8631609082221985
node_19616: feature_name=ENSG00000279483	feature_id[16].value <= threshold=2.6417685747146606
node_19617: feature_name=ENSG00000186847	feature_id[14].value <= threshold=0.06328437849879265
node_19618: feature_name=ENSG00000244734	feature_id[30].value <= threshold=0.5718527138233185
node_19619: feature_name=ENSG00000228253	feature_id[22].value <= threshold=2.8660022020339966
node_19620: feature_name=ENSG00000168878	feature_id[44].value <= threshold=0.7380954325199127
node_19621: feature_name=ENSG00000169429	feature_id[33].value > threshold=1.203420102596283
node_20209: feature_name=ENSG00000265681	feature_id[31].value <= threshold=1.8765867948532104
node_20210: feature_name=ENSG00000198804	feature_id[20].value <= threshold=5.5988945960998535
node_20211: feature_name=ENSG00000087086	feature_id[43].value <= threshold=4.550065040588379
node_20212: feature_name=ENSG00000170296	feature_id[11].value <= threshold=0.7652170956134796
node_20213: feature_name=ENSG00000251562	feature_id[6].value > threshold=2.8896526098251343
node_20229: feature_name=ENSG00000251562	feature_id[6].value <= threshold=6.000264883041382
node_20230: feature_name=ENSG00000105193	feature_id[24].value <= threshold=3.713813543319702
node_20231: feature_name=ENSG00000197943	feature_id[13].value <= threshold=0.2837076634168625
node_20232: feature_name=ENSG00000105193	feature_id[24].value <= threshold=3.6397002935409546
node_20233: feature_name=ENSG00000197728	feature_id[19].value > threshold=2.060232639312744
node_20275: feature_name=ENSG00000244734	feature_id[30].value <= threshold=0.42254313826560974
node_20276: feature_name=ENSG00000198727	feature_id[40].value <= threshold=5.066004753112793
node_20277: feature_name=ENSG00000197728	feature_id[19].value > threshold=2.060710310935974
node_20279: feature_name=ENSG00000198804	feature_id[20].value <= threshold=5.095308780670166
node_20280: feature_name=ENSG00000251562	feature_id[6].value > threshold=3.2825043201446533
node_20284: feature_name=ENSG00000168484	feature_id[37].value <= threshold=0.6493774354457855
node_20285: feature_name=ENSG00000244734	feature_id[30].value <= threshold=0.24877414852380753
node_20286: feature_name=ENSG00000251562	feature_id[6].value <= threshold=5.851752758026123
node_20287: feature_name=ENSG00000197747	feature_id[1].value <= threshold=2.0055686235427856
Class: never
Rules_66	passed counts:356
node_0: feature_name=ENSG00000254772	feature_id[25].value <= threshold=0.021408461034297943
node_1: feature_name=ENSG00000087086	feature_id[43].value <= threshold=4.894179821014404
node_2: feature_name=ENSG00000197728	feature_id[19].value <= threshold=3.856176972389221
node_3: feature_name=ENSG00000129824	feature_id[34].value > threshold=0.10711707919836044
node_19613: feature_name=ENSG00000168484	feature_id[37].value <= threshold=0.8036447763442993
node_19614: feature_name=ENSG00000197943	feature_id[13].value <= threshold=0.3981122225522995
node_19615: feature_name=ENSG00000244734	feature_id[30].value <= threshold=0.8631609082221985
node_19616: feature_name=ENSG00000279483	feature_id[16].value <= threshold=2.6417685747146606
node_19617: feature_name=ENSG00000186847	feature_id[14].value <= threshold=0.06328437849879265
node_19618: feature_name=ENSG00000244734	feature_id[30].value <= threshold=0.5718527138233185
node_19619: feature_name=ENSG00000228253	feature_id[22].value <= threshold=2.8660022020339966
node_19620: feature_name=ENSG00000168878	feature_id[44].value <= threshold=0.7380954325199127
node_19621: feature_name=ENSG00000169429	feature_id[33].value <= threshold=1.203420102596283
node_19622: feature_name=ENSG00000170345	feature_id[15].value > threshold=1.2159281373023987
node_19816: feature_name=ENSG00000149021	feature_id[29].value > threshold=2.0607575178146362
node_20006: feature_name=ENSG00000279483	feature_id[16].value <= threshold=0.2679527699947357
node_20007: feature_name=ENSG00000244734	feature_id[30].value <= threshold=0.36786338686943054
node_20008: feature_name=ENSG00000197728	feature_id[19].value <= threshold=1.4131128787994385
node_20009: feature_name=ENSG00000159147	feature_id[5].value <= threshold=0.783477246761322
node_20010: feature_name=ENSG00000251562	feature_id[6].value <= threshold=6.598259449005127
node_20011: feature_name=ENSG00000169429	feature_id[33].value <= threshold=1.1690574288368225
node_20012: feature_name=ENSG00000228253	feature_id[22].value <= threshold=0.6183194518089294
node_20013: feature_name=ENSG00000244734	feature_id[30].value <= threshold=0.3383305221796036
node_20014: feature_name=ENSG00000164587	feature_id[8].value > threshold=2.1225383281707764
node_20018: feature_name=ENSG00000129824	feature_id[34].value > threshold=1.0398764610290527
Class: never
Rules_67	passed counts:354
node_0: feature_name=ENSG00000254772	feature_id[25].value <= threshold=0.021408461034297943
node_1: feature_name=ENSG00000087086	feature_id[43].value <= threshold=4.894179821014404
node_2: feature_name=ENSG00000197728	feature_id[19].value <= threshold=3.856176972389221
node_3: feature_name=ENSG00000129824	feature_id[34].value <= threshold=0.10711707919836044
node_4: feature_name=ENSG00000168878	feature_id[44].value > threshold=0.06044454872608185
node_15746: feature_name=ENSG00000105193	feature_id[24].value <= threshold=3.4362754821777344
node_15747: feature_name=ENSG00000197728	feature_id[19].value <= threshold=3.2558599710464478
node_15748: feature_name=ENSG00000212907	feature_id[21].value <= threshold=2.071380376815796
node_15749: feature_name=ENSG00000159147	feature_id[5].value > threshold=0.6503763496875763
node_17131: feature_name=ENSG00000161055	feature_id[17].value > threshold=0.4595409780740738
node_17239: feature_name=ENSG00000064886	feature_id[35].value <= threshold=0.4236433058977127
node_17240: feature_name=ENSG00000197728	feature_id[19].value > threshold=1.4748737215995789
node_17250: feature_name=ENSG00000198727	feature_id[40].value <= threshold=3.799941062927246
node_17251: feature_name=ENSG00000266402	feature_id[0].value <= threshold=1.7173380255699158
node_17252: feature_name=ENSG00000164587	feature_id[8].value > threshold=1.8365238308906555
node_17254: feature_name=ENSG00000198502	feature_id[2].value <= threshold=2.3182547092437744
node_17255: feature_name=ENSG00000228253	feature_id[22].value <= threshold=1.0785962343215942
node_17256: feature_name=ENSG00000163191	feature_id[23].value <= threshold=2.686703324317932
node_17257: feature_name=ENSG00000105193	feature_id[24].value > threshold=2.769407629966736
node_17263: feature_name=ENSG00000198727	feature_id[40].value <= threshold=3.7388923168182373
node_17264: feature_name=ENSG00000197943	feature_id[13].value <= threshold=0.5604448318481445
Class: active
Rules_68	passed counts:352
node_0: feature_name=ENSG00000254772	feature_id[25].value <= threshold=0.021408461034297943
node_1: feature_name=ENSG00000087086	feature_id[43].value <= threshold=4.894179821014404
node_2: feature_name=ENSG00000197728	feature_id[19].value <= threshold=3.856176972389221
node_3: feature_name=ENSG00000129824	feature_id[34].value <= threshold=0.10711707919836044
node_4: feature_name=ENSG00000168878	feature_id[44].value <= threshold=0.06044454872608185
node_5: feature_name=ENSG00000124614	feature_id[18].value <= threshold=0.24818868935108185
node_6: feature_name=ENSG00000198804	feature_id[20].value > threshold=3.0137691497802734
node_1314: feature_name=ENSG00000142089	feature_id[10].value <= threshold=0.37418632209300995
node_1315: feature_name=ENSG00000256045	feature_id[7].value <= threshold=0.5860098898410797
node_1316: feature_name=ENSG00000168484	feature_id[37].value <= threshold=0.8775242567062378
node_1317: feature_name=ENSG00000170296	feature_id[11].value <= threshold=2.1574931144714355
node_1318: feature_name=ENSG00000149021	feature_id[29].value <= threshold=8.325077533721924
node_1319: feature_name=ENSG00000244734	feature_id[30].value <= threshold=0.4365748465061188
node_1320: feature_name=ENSG00000212907	feature_id[21].value <= threshold=2.6884846687316895
node_1321: feature_name=ENSG00000197728	feature_id[19].value > threshold=0.10788384824991226
node_1673: feature_name=ENSG00000197728	feature_id[19].value > threshold=1.0578056573867798
node_1731: feature_name=ENSG00000170345	feature_id[15].value > threshold=0.9080016314983368
node_2155: feature_name=ENSG00000197353	feature_id[28].value <= threshold=1.6725654006004333
node_2156: feature_name=ENSG00000198804	feature_id[20].value <= threshold=5.845174074172974
node_2157: feature_name=ENSG00000251562	feature_id[6].value > threshold=4.135683298110962
node_2169: feature_name=ENSG00000212907	feature_id[21].value <= threshold=2.6838130950927734
node_2170: feature_name=ENSG00000251562	feature_id[6].value <= threshold=8.544933319091797
node_2171: feature_name=ENSG00000124614	feature_id[18].value <= threshold=0.09380406886339188
node_2172: feature_name=ENSG00000100316	feature_id[36].value <= threshold=5.0093793869018555
node_2173: feature_name=ENSG00000164587	feature_id[8].value <= threshold=3.938501715660095
node_2174: feature_name=ENSG00000198727	feature_id[40].value <= threshold=4.889727592468262
node_2175: feature_name=ENSG00000228253	feature_id[22].value <= threshold=1.6714791655540466
node_2176: feature_name=ENSG00000251562	feature_id[6].value <= threshold=6.4364495277404785
node_2177: feature_name=ENSG00000100316	feature_id[36].value > threshold=0.5332362651824951
Class: never
Rules_69	passed counts:351
node_0: feature_name=ENSG00000254772	feature_id[25].value <= threshold=0.021408461034297943
node_1: feature_name=ENSG00000087086	feature_id[43].value <= threshold=4.894179821014404
node_2: feature_name=ENSG00000197728	feature_id[19].value <= threshold=3.856176972389221
node_3: feature_name=ENSG00000129824	feature_id[34].value <= threshold=0.10711707919836044
node_4: feature_name=ENSG00000168878	feature_id[44].value <= threshold=0.06044454872608185
node_5: feature_name=ENSG00000124614	feature_id[18].value <= threshold=0.24818868935108185
node_6: feature_name=ENSG00000198804	feature_id[20].value > threshold=3.0137691497802734
node_1314: feature_name=ENSG00000142089	feature_id[10].value <= threshold=0.37418632209300995
node_1315: feature_name=ENSG00000256045	feature_id[7].value <= threshold=0.5860098898410797
node_1316: feature_name=ENSG00000168484	feature_id[37].value <= threshold=0.8775242567062378
node_1317: feature_name=ENSG00000170296	feature_id[11].value <= threshold=2.1574931144714355
node_1318: feature_name=ENSG00000149021	feature_id[29].value <= threshold=8.325077533721924
node_1319: feature_name=ENSG00000244734	feature_id[30].value <= threshold=0.4365748465061188
node_1320: feature_name=ENSG00000212907	feature_id[21].value <= threshold=2.6884846687316895
node_1321: feature_name=ENSG00000197728	feature_id[19].value <= threshold=0.10788384824991226
node_1322: feature_name=ENSG00000198804	feature_id[20].value <= threshold=5.276735782623291
node_1323: feature_name=ENSG00000230657	feature_id[9].value <= threshold=0.4558250606060028
node_1324: feature_name=ENSG00000198727	feature_id[40].value <= threshold=4.399776935577393
node_1325: feature_name=ENSG00000161055	feature_id[17].value <= threshold=8.18825626373291
node_1326: feature_name=ENSG00000142089	feature_id[10].value <= threshold=0.11204791814088821
node_1327: feature_name=ENSG00000170296	feature_id[11].value <= threshold=2.1003252267837524
node_1328: feature_name=ENSG00000163931	feature_id[27].value <= threshold=0.9320319294929504
node_1329: feature_name=ENSG00000197747	feature_id[1].value <= threshold=4.168490171432495
node_1330: feature_name=ENSG00000170296	feature_id[11].value <= threshold=1.2688304781913757
node_1331: feature_name=ENSG00000212907	feature_id[21].value <= threshold=2.6774078607559204
node_1332: feature_name=ENSG00000251562	feature_id[6].value <= threshold=6.638996362686157
node_1333: feature_name=ENSG00000204389	feature_id[12].value <= threshold=3.959612250328064
node_1334: feature_name=ENSG00000198502	feature_id[2].value <= threshold=2.8385971784591675
node_1335: feature_name=ENSG00000265681	feature_id[31].value <= threshold=3.3724405765533447
node_1336: feature_name=ENSG00000163191	feature_id[23].value <= threshold=4.322710037231445
node_1337: feature_name=ENSG00000159147	feature_id[5].value <= threshold=0.7819838523864746
node_1338: feature_name=ENSG00000214401	feature_id[42].value <= threshold=0.3948546051979065
node_1339: feature_name=ENSG00000186847	feature_id[14].value <= threshold=2.212551712989807
node_1340: feature_name=ENSG00000170345	feature_id[15].value > threshold=2.155123472213745
Class: never
Rules_70	passed counts:336
node_0: feature_name=ENSG00000254772	feature_id[25].value > threshold=0.021408461034297943
node_28042: feature_name=ENSG00000197728	feature_id[19].value > threshold=2.713130474090576
node_33160: feature_name=ENSG00000197728	feature_id[19].value <= threshold=3.6520665884017944
node_33161: feature_name=ENSG00000169429	feature_id[33].value > threshold=0.33050717413425446
node_34877: feature_name=ENSG00000198502	feature_id[2].value <= threshold=0.3239659368991852
node_34878: feature_name=ENSG00000279483	feature_id[16].value <= threshold=2.708147644996643
node_34879: feature_name=ENSG00000265681	feature_id[31].value > threshold=1.226120412349701
node_34915: feature_name=ENSG00000149021	feature_id[29].value <= threshold=6.080513954162598
node_34916: feature_name=ENSG00000087086	feature_id[43].value > threshold=2.2423059940338135
node_34962: feature_name=ENSG00000198804	feature_id[20].value > threshold=0.3479759395122528
node_34964: feature_name=ENSG00000256045	feature_id[7].value <= threshold=1.1516171395778656
node_34965: feature_name=ENSG00000180389	feature_id[38].value <= threshold=1.5106502175331116
node_34966: feature_name=ENSG00000124614	feature_id[18].value > threshold=1.5466678142547607
node_34972: feature_name=ENSG00000234745	feature_id[41].value <= threshold=2.4904757738113403
node_34973: feature_name=ENSG00000163191	feature_id[23].value <= threshold=4.33984637260437
node_34974: feature_name=ENSG00000080618	feature_id[26].value <= threshold=0.902167797088623
node_34975: feature_name=ENSG00000129824	feature_id[34].value <= threshold=3.1665366888046265
node_34976: feature_name=ENSG00000197943	feature_id[13].value <= threshold=1.2325438261032104
node_34977: feature_name=ENSG00000265681	feature_id[31].value <= threshold=3.5767619609832764
node_34978: feature_name=ENSG00000198502	feature_id[2].value <= threshold=0.2158213034272194
node_34979: feature_name=ENSG00000277632	feature_id[4].value <= threshold=1.0920132398605347
node_34980: feature_name=ENSG00000279483	feature_id[16].value <= threshold=1.678675353527069
node_34981: feature_name=ENSG00000244734	feature_id[30].value <= threshold=0.8073515594005585
node_34982: feature_name=ENSG00000149021	feature_id[29].value <= threshold=5.488619089126587
[truncated: 429,009+ more rows]

## Sheet: CatBoost
Rules_0	passed counts:19607
node_0: feature_name=ENSG00000254772	feature_id[7].value <= threshold=0.021408461034297943
node_1: feature_name=ENSG00000087086	feature_id[27].value <= threshold=4.894179821014404
node_2: feature_name=ENSG00000197728	feature_id[1].value <= threshold=3.856176972389221
node_3: feature_name=ENSG00000229807	feature_id[4].value <= threshold=0.21965068578720093
node_4: feature_name=ENSG00000168484	feature_id[2].value <= threshold=0.8036447763442993
node_5: feature_name=ENSG00000197943	feature_id[29].value <= threshold=0.4015890955924988
node_6: feature_name=ENSG00000129824	feature_id[0].value > threshold=0.208412803709507
node_6966: feature_name=ENSG00000244734	feature_id[14].value <= threshold=0.8631609082221985
node_6967: feature_name=ENSG00000279483	feature_id[3].value <= threshold=2.6417685747146606
node_6968: feature_name=ENSG00000205420	feature_id[26].value <= threshold=2.724133014678955
node_6969: feature_name=ENSG00000244734	feature_id[14].value <= threshold=0.5718527138233185
node_6970: feature_name=ENSG00000128016	feature_id[21].value <= threshold=1.9075196981430054
node_6971: feature_name=ENSG00000228253	feature_id[13].value <= threshold=3.002713680267334
node_6972: feature_name=ENSG00000169429	feature_id[24].value <= threshold=0.5137311220169067
node_6973: feature_name=ENSG00000168484	feature_id[2].value <= threshold=0.384035661816597
node_6974: feature_name=ENSG00000185303	feature_id[44].value <= threshold=1.5719508528709412
node_6975: feature_name=ENSG00000279483	feature_id[3].value <= threshold=2.0647261142730713
node_6976: feature_name=ENSG00000177606	feature_id[52].value <= threshold=1.4285770654678345
node_6977: feature_name=ENSG00000204389	feature_id[17].value <= threshold=3.7483805418014526
node_6978: feature_name=ENSG00000204389	feature_id[17].value <= threshold=3.3783979415893555
node_6979: feature_name=ENSG00000136238	feature_id[53].value <= threshold=3.0681945085525513
node_6980: feature_name=ENSG00000170345	feature_id[38].value <= threshold=1.6707406044006348
node_6981: feature_name=ENSG00000229117	feature_id[6].value > threshold=1.1504223942756653
node_6999: feature_name=ENSG00000197943	feature_id[29].value <= threshold=0.22597061842679977
node_7000: feature_name=ENSG00000163931	feature_id[42].value <= threshold=2.8436851501464844
node_7001: feature_name=ENSG00000244734	feature_id[14].value <= threshold=0.33455580472946167
node_7002: feature_name=ENSG00000120129	feature_id[49].value <= threshold=1.5928705334663391
node_7003: feature_name=ENSG00000136238	feature_id[53].value <= threshold=2.7981537580490112
node_7004: feature_name=ENSG00000137440	feature_id[47].value <= threshold=2.0553903579711914
node_7005: feature_name=ENSG00000228253	feature_id[13].value <= threshold=2.76379656791687
node_7006: feature_name=ENSG00000204389	feature_id[17].value <= threshold=2.4599534273147583
node_7007: feature_name=ENSG00000170345	feature_id[38].value <= threshold=0.5512853860855103
node_7008: feature_name=ENSG00000163931	feature_id[42].value <= threshold=1.9623754620552063
node_7009: feature_name=ENSG00000251562	feature_id[31].value <= threshold=6.982784271240234
node_7010: feature_name=ENSG00000198840	feature_id[45].value <= threshold=4.0854246616363525
node_7011: feature_name=ENSG00000087086	feature_id[27].value <= threshold=3.912392735481262
Class: never
Rules_1	passed counts:5334
node_0: feature_name=ENSG00000254772	feature_id[7].value <= threshold=0.021408461034297943
node_1: feature_name=ENSG00000087086	feature_id[27].value <= threshold=4.894179821014404
node_2: feature_name=ENSG00000197728	feature_id[1].value <= threshold=3.856176972389221
node_3: feature_name=ENSG00000229807	feature_id[4].value > threshold=0.21965068578720093
node_15217: feature_name=ENSG00000168484	feature_id[2].value <= threshold=0.05719934031367302
node_15218: feature_name=ENSG00000167656	feature_id[19].value <= threshold=1.6829181909561157
node_15219: feature_name=ENSG00000228253	feature_id[13].value <= threshold=0.908731073141098
node_15220: feature_name=ENSG00000087086	feature_id[27].value > threshold=0.3162683993577957
node_15594: feature_name=ENSG00000147604	feature_id[32].value <= threshold=4.508606433868408
node_15595: feature_name=ENSG00000173432	feature_id[20].value > threshold=0.45790889859199524
node_17453: feature_name=ENSG00000204389	feature_id[17].value <= threshold=1.843130648136139
node_17454: feature_name=ENSG00000256045	feature_id[18].value <= threshold=0.9566117227077484
node_17455: feature_name=ENSG00000128016	feature_id[21].value <= threshold=1.7036054134368896
node_17456: feature_name=ENSG00000129824	feature_id[0].value <= threshold=0.5365022420883179
node_17457: feature_name=ENSG00000198502	feature_id[15].value <= threshold=0.9904043674468994
node_17458: feature_name=ENSG00000229117	feature_id[6].value <= threshold=3.519162178039551
node_17459: feature_name=ENSG00000251562	feature_id[31].value > threshold=2.639106273651123
node_17463: feature_name=ENSG00000166710	feature_id[12].value > threshold=2.228361129760742
node_17471: feature_name=ENSG00000198886	feature_id[35].value > threshold=2.808087706565857
node_17487: feature_name=ENSG00000255823	feature_id[11].value <= threshold=2.06788170337677
node_17488: feature_name=ENSG00000279483	feature_id[3].value <= threshold=1.8492871522903442
node_17489: feature_name=ENSG00000198888	feature_id[34].value > threshold=1.4392655491828918
node_17495: feature_name=ENSG00000204389	feature_id[17].value <= threshold=1.8018162250518799
node_17496: feature_name=ENSG00000137440	feature_id[47].value <= threshold=2.889596462249756
node_17497: feature_name=ENSG00000197943	feature_id[29].value <= threshold=2.615027904510498
node_17498: feature_name=ENSG00000256045	feature_id[18].value <= threshold=0.9379912614822388
node_17499: feature_name=ENSG00000169429	feature_id[24].value <= threshold=4.773481607437134
node_17500: feature_name=ENSG00000198502	feature_id[15].value <= threshold=0.9035440683364868
node_17501: feature_name=ENSG00000198840	feature_id[45].value <= threshold=4.229585647583008
node_17502: feature_name=ENSG00000142541	feature_id[50].value > threshold=0.3140224814414978
node_17506: feature_name=ENSG00000159147	feature_id[22].value <= threshold=1.2538278698921204
node_17507: feature_name=ENSG00000256045	feature_id[18].value <= threshold=0.8660387396812439
node_17508: feature_name=ENSG00000269028	feature_id[23].value <= threshold=1.8632336258888245
node_17509: feature_name=ENSG00000205076	feature_id[54].value <= threshold=0.33689169585704803
node_17510: feature_name=ENSG00000166710	feature_id[12].value > threshold=2.2942386865615845
node_17514: feature_name=ENSG00000229807	feature_id[4].value <= threshold=3.2205653190612793
node_17515: feature_name=ENSG00000087086	feature_id[27].value > threshold=0.5830661654472351
node_17519: feature_name=ENSG00000198502	feature_id[15].value <= threshold=0.7689650654792786
node_17520: feature_name=ENSG00000129824	feature_id[0].value <= threshold=0.10773816704750061
node_17521: feature_name=ENSG00000185303	feature_id[44].value <= threshold=0.11262625455856323
node_17522: feature_name=ENSG00000137440	feature_id[47].value <= threshold=2.0203235745429993
node_17523: feature_name=ENSG00000255823	feature_id[11].value <= threshold=1.3381831645965576
node_17524: feature_name=ENSG00000233493	feature_id[39].value <= threshold=0.7747083008289337
node_17525: feature_name=ENSG00000122026	feature_id[37].value > threshold=1.200014352798462
node_17531: feature_name=ENSG00000229807	feature_id[4].value > threshold=0.38572120666503906
Class: former
Rules_2	passed counts:4188
node_0: feature_name=ENSG00000254772	feature_id[7].value <= threshold=0.021408461034297943
node_1: feature_name=ENSG00000087086	feature_id[27].value <= threshold=4.894179821014404
node_2: feature_name=ENSG00000197728	feature_id[1].value <= threshold=3.856176972389221
node_3: feature_name=ENSG00000229807	feature_id[4].value > threshold=0.21965068578720093
node_15217: feature_name=ENSG00000168484	feature_id[2].value > threshold=0.05719934031367302
node_19135: feature_name=ENSG00000105193	feature_id[41].value <= threshold=3.413217067718506
node_19136: feature_name=ENSG00000159147	feature_id[22].value <= threshold=0.6503763496875763
node_19137: feature_name=ENSG00000269028	feature_id[23].value <= threshold=1.8021641969680786
node_19138: feature_name=ENSG00000197728	feature_id[1].value <= threshold=3.4603946208953857
node_19139: feature_name=ENSG00000198712	feature_id[33].value <= threshold=4.1729795932769775
node_19140: feature_name=ENSG00000279483	feature_id[3].value <= threshold=2.519148588180542
node_19141: feature_name=ENSG00000128016	feature_id[21].value > threshold=1.5663769245147705
node_19399: feature_name=ENSG00000129824	feature_id[0].value <= threshold=0.43080946803092957
node_19400: feature_name=ENSG00000244734	feature_id[14].value <= threshold=0.4553832560777664
node_19401: feature_name=ENSG00000198712	feature_id[33].value <= threshold=4.165856599807739
node_19402: feature_name=ENSG00000279483	feature_id[3].value <= threshold=2.2354809045791626
node_19403: feature_name=ENSG00000198886	feature_id[35].value > threshold=0.8856152594089508
node_19407: feature_name=ENSG00000198840	feature_id[45].value <= threshold=4.6675331592559814
node_19408: feature_name=ENSG00000169429	feature_id[24].value <= threshold=0.5662139654159546
node_19409: feature_name=ENSG00000168484	feature_id[2].value > threshold=1.1226909160614014
node_19419: feature_name=ENSG00000173432	feature_id[20].value <= threshold=2.892757773399353
node_19420: feature_name=ENSG00000212907	feature_id[8].value <= threshold=2.3484082221984863
node_19421: feature_name=ENSG00000279483	feature_id[3].value <= threshold=1.8436982035636902
node_19422: feature_name=ENSG00000159147	feature_id[22].value <= threshold=0.4536838084459305
node_19423: feature_name=ENSG00000170345	feature_id[38].value > threshold=0.1866767406463623
node_19429: feature_name=ENSG00000105193	feature_id[41].value <= threshold=3.306872248649597
Class: never
Rules_3	passed counts:3811
node_0: feature_name=ENSG00000254772	feature_id[7].value <= threshold=0.021408461034297943
node_1: feature_name=ENSG00000087086	feature_id[27].value <= threshold=4.894179821014404
node_2: feature_name=ENSG00000197728	feature_id[1].value <= threshold=3.856176972389221
node_3: feature_name=ENSG00000229807	feature_id[4].value <= threshold=0.21965068578720093
node_4: feature_name=ENSG00000168484	feature_id[2].value <= threshold=0.8036447763442993
node_5: feature_name=ENSG00000197943	feature_id[29].value <= threshold=0.4015890955924988
node_6: feature_name=ENSG00000129824	feature_id[0].value > threshold=0.208412803709507
node_6966: feature_name=ENSG00000244734	feature_id[14].value <= threshold=0.8631609082221985
node_6967: feature_name=ENSG00000279483	feature_id[3].value <= threshold=2.6417685747146606
node_6968: feature_name=ENSG00000205420	feature_id[26].value <= threshold=2.724133014678955
node_6969: feature_name=ENSG00000244734	feature_id[14].value <= threshold=0.5718527138233185
node_6970: feature_name=ENSG00000128016	feature_id[21].value <= threshold=1.9075196981430054
node_6971: feature_name=ENSG00000228253	feature_id[13].value <= threshold=3.002713680267334
node_6972: feature_name=ENSG00000169429	feature_id[24].value <= threshold=0.5137311220169067
node_6973: feature_name=ENSG00000168484	feature_id[2].value <= threshold=0.384035661816597
node_6974: feature_name=ENSG00000185303	feature_id[44].value <= threshold=1.5719508528709412
node_6975: feature_name=ENSG00000279483	feature_id[3].value <= threshold=2.0647261142730713
node_6976: feature_name=ENSG00000177606	feature_id[52].value > threshold=1.4285770654678345
node_7196: feature_name=ENSG00000256618	feature_id[5].value <= threshold=0.5266998708248138
node_7197: feature_name=ENSG00000228253	feature_id[13].value <= threshold=2.677364468574524
node_7198: feature_name=ENSG00000185303	feature_id[44].value <= threshold=1.1099155247211456
node_7199: feature_name=ENSG00000265681	feature_id[30].value <= threshold=3.117416739463806
node_7200: feature_name=ENSG00000064886	feature_id[51].value <= threshold=2.6862300634384155
node_7201: feature_name=ENSG00000177606	feature_id[52].value > threshold=1.4286785125732422
node_7203: feature_name=ENSG00000269028	feature_id[23].value <= threshold=4.324206829071045
node_7204: feature_name=ENSG00000147604	feature_id[32].value > threshold=1.0364232659339905
node_7228: feature_name=ENSG00000163931	feature_id[42].value <= threshold=2.7390739917755127
node_7229: feature_name=ENSG00000197943	feature_id[29].value <= threshold=0.2904427498579025
node_7230: feature_name=ENSG00000136238	feature_id[53].value <= threshold=2.7972947359085083
node_7231: feature_name=ENSG00000265681	feature_id[30].value <= threshold=2.991635322570801
node_7232: feature_name=ENSG00000205420	feature_id[26].value <= threshold=2.670616388320923
node_7233: feature_name=ENSG00000149021	feature_id[16].value <= threshold=2.479318618774414
node_7234: feature_name=ENSG00000251562	feature_id[31].value > threshold=4.043517112731934
node_7252: feature_name=ENSG00000205420	feature_id[26].value <= threshold=2.3452900648117065
node_7253: feature_name=ENSG00000105193	feature_id[41].value <= threshold=3.9127100706100464
node_7254: feature_name=ENSG00000233493	feature_id[39].value <= threshold=1.0933142304420471
node_7255: feature_name=ENSG00000173432	feature_id[20].value <= threshold=3.8526138067245483
node_7256: feature_name=ENSG00000159147	feature_id[22].value <= threshold=0.6871854662895203
node_7257: feature_name=ENSG00000205420	feature_id[26].value <= threshold=1.7011548280715942
node_7258: feature_name=ENSG00000167526	feature_id[36].value > threshold=2.367627739906311
Class: never
Rules_4	passed counts:3717
node_0: feature_name=ENSG00000254772	feature_id[7].value <= threshold=0.021408461034297943
node_1: feature_name=ENSG00000087086	feature_id[27].value > threshold=4.894179821014404
node_20641: feature_name=ENSG00000140988	feature_id[43].value > threshold=3.795055866241455
node_21187: feature_name=ENSG00000129824	feature_id[0].value <= threshold=0.8307760059833527
node_21188: feature_name=ENSG00000124614	feature_id[10].value > threshold=0.33157020807266235
node_21234: feature_name=ENSG00000198712	feature_id[33].value > threshold=0.9970854818820953
node_21254: feature_name=ENSG00000198727	feature_id[25].value <= threshold=3.864550828933716
node_21255: feature_name=ENSG00000105193	feature_id[41].value > threshold=3.241206169128418
node_21301: feature_name=ENSG00000198727	feature_id[25].value <= threshold=3.331699252128601
node_21302: feature_name=ENSG00000213741	feature_id[9].value > threshold=0.822294294834137
node_21308: feature_name=ENSG00000136238	feature_id[53].value <= threshold=3.029581069946289
node_21309: feature_name=ENSG00000166710	feature_id[12].value <= threshold=4.770283937454224
node_21310: feature_name=ENSG00000105193	feature_id[41].value > threshold=3.4258087873458862
node_21328: feature_name=ENSG00000263639	feature_id[28].value <= threshold=2.0433589220046997
node_21329: feature_name=ENSG00000248144	feature_id[48].value <= threshold=1.5232553482055664
node_21330: feature_name=ENSG00000122026	feature_id[37].value <= threshold=4.885005474090576
node_21331: feature_name=ENSG00000198886	feature_id[35].value > threshold=0.47871071100234985
node_21335: feature_name=ENSG00000087086	feature_id[27].value > threshold=4.8944923877716064
node_21339: feature_name=ENSG00000198727	feature_id[25].value <= threshold=3.0315001010894775
node_21340: feature_name=ENSG00000198840	feature_id[45].value <= threshold=3.3875478506088257
node_21341: feature_name=ENSG00000087086	feature_id[27].value > threshold=4.902919054031372
Class: active
Rules_5	passed counts:3431
node_0: feature_name=ENSG00000254772	feature_id[7].value <= threshold=0.021408461034297943
node_1: feature_name=ENSG00000087086	feature_id[27].value <= threshold=4.894179821014404
node_2: feature_name=ENSG00000197728	feature_id[1].value <= threshold=3.856176972389221
node_3: feature_name=ENSG00000229807	feature_id[4].value <= threshold=0.21965068578720093
node_4: feature_name=ENSG00000168484	feature_id[2].value <= threshold=0.8036447763442993
node_5: feature_name=ENSG00000197943	feature_id[29].value <= threshold=0.4015890955924988
node_6: feature_name=ENSG00000129824	feature_id[0].value > threshold=0.208412803709507
node_6966: feature_name=ENSG00000244734	feature_id[14].value <= threshold=0.8631609082221985
node_6967: feature_name=ENSG00000279483	feature_id[3].value <= threshold=2.6417685747146606
node_6968: feature_name=ENSG00000205420	feature_id[26].value <= threshold=2.724133014678955
node_6969: feature_name=ENSG00000244734	feature_id[14].value <= threshold=0.5718527138233185
node_6970: feature_name=ENSG00000128016	feature_id[21].value <= threshold=1.9075196981430054
node_6971: feature_name=ENSG00000228253	feature_id[13].value <= threshold=3.002713680267334
node_6972: feature_name=ENSG00000169429	feature_id[24].value > threshold=0.5137311220169067
node_7506: feature_name=ENSG00000198886	feature_id[35].value <= threshold=4.054124593734741
node_7507: feature_name=ENSG00000251562	feature_id[31].value > threshold=3.1064305305480957
node_7541: feature_name=ENSG00000087086	feature_id[27].value <= threshold=4.557024240493774
node_7542: feature_name=ENSG00000124614	feature_id[10].value <= threshold=3.1245107650756836
node_7543: feature_name=ENSG00000256618	feature_id[5].value <= threshold=0.0330595001578331
node_7544: feature_name=ENSG00000198938	feature_id[40].value <= threshold=5.82237696647644
node_7545: feature_name=ENSG00000064886	feature_id[51].value <= threshold=0.689273864030838
node_7546: feature_name=ENSG00000124614	feature_id[10].value <= threshold=2.8819034099578857
node_7547: feature_name=ENSG00000197943	feature_id[29].value <= threshold=0.39898768067359924
node_7548: feature_name=ENSG00000228253	feature_id[13].value <= threshold=2.625307083129883
node_7549: feature_name=ENSG00000166710	feature_id[12].value > threshold=2.142568826675415
node_7555: feature_name=ENSG00000265681	feature_id[30].value <= threshold=2.622653841972351
node_7556: feature_name=ENSG00000251562	feature_id[31].value <= threshold=7.038943529129028
node_7557: feature_name=ENSG00000137440	feature_id[47].value <= threshold=1.6890729069709778
node_7558: feature_name=ENSG00000173432	feature_id[20].value <= threshold=5.055713891983032
node_7559: feature_name=ENSG00000087086	feature_id[27].value <= threshold=4.010950088500977
node_7560: feature_name=ENSG00000185303	feature_id[44].value <= threshold=0.31173481047153473
node_7561: feature_name=ENSG00000120129	feature_id[49].value <= threshold=2.6316354274749756
node_7562: feature_name=ENSG00000147604	feature_id[32].value > threshold=0.6586126387119293
node_7566: feature_name=ENSG00000137440	feature_id[47].value <= threshold=1.2201933860778809
node_7567: feature_name=ENSG00000167526	feature_id[36].value > threshold=2.311976909637451
node_7571: feature_name=ENSG00000169429	feature_id[24].value <= threshold=3.803115963935852
Class: never
Rules_6	passed counts:3197
node_0: feature_name=ENSG00000254772	feature_id[7].value <= threshold=0.021408461034297943
node_1: feature_name=ENSG00000087086	feature_id[27].value <= threshold=4.894179821014404
node_2: feature_name=ENSG00000197728	feature_id[1].value > threshold=3.856176972389221
node_20256: feature_name=ENSG00000122026	feature_id[37].value <= threshold=3.9101818799972534
node_20257: feature_name=ENSG00000198712	feature_id[33].value > threshold=2.7496753931045532
node_20283: feature_name=ENSG00000198888	feature_id[34].value <= threshold=3.987515449523926
node_20284: feature_name=ENSG00000229117	feature_id[6].value > threshold=3.9234061241149902
node_20518: feature_name=ENSG00000213741	feature_id[9].value <= threshold=3.800055742263794
node_20519: feature_name=ENSG00000251562	feature_id[31].value <= threshold=6.204090595245361
Class: former
Rules_7	passed counts:3132
node_0: feature_name=ENSG00000254772	feature_id[7].value > threshold=0.021408461034297943
node_21484: feature_name=ENSG00000197728	feature_id[1].value > threshold=2.713130474090576
node_25878: feature_name=ENSG00000140988	feature_id[43].value > threshold=3.1687947511672974
node_27350: feature_name=ENSG00000169429	feature_id[24].value > threshold=0.35065002739429474
node_28218: feature_name=ENSG00000198502	feature_id[15].value <= threshold=0.37678809463977814
node_28219: feature_name=ENSG00000279483	feature_id[3].value <= threshold=2.4515862464904785
node_28220: feature_name=ENSG00000263639	feature_id[28].value > threshold=0.6537545025348663
node_28298: feature_name=ENSG00000149021	feature_id[16].value <= threshold=6.07671046257019
node_28299: feature_name=ENSG00000229807	feature_id[4].value <= threshold=2.1433104276657104
node_28300: feature_name=ENSG00000205420	feature_id[26].value <= threshold=4.346451997756958
node_28301: feature_name=ENSG00000244734	feature_id[14].value <= threshold=0.8301612734794617
node_28302: feature_name=ENSG00000198712	feature_id[33].value > threshold=0.1524832397699356
node_28304: feature_name=ENSG00000265681	feature_id[30].value <= threshold=3.6035321950912476
node_28305: feature_name=ENSG00000198502	feature_id[15].value <= threshold=0.2936789244413376
node_28306: feature_name=ENSG00000263639	feature_id[28].value > threshold=0.7487313449382782
node_28312: feature_name=ENSG00000198502	feature_id[15].value <= threshold=0.22512440383434296
Class: active
Rules_8	passed counts:3109
node_0: feature_name=ENSG00000254772	feature_id[7].value <= threshold=0.021408461034297943
node_1: feature_name=ENSG00000087086	feature_id[27].value <= threshold=4.894179821014404
node_2: feature_name=ENSG00000197728	feature_id[1].value <= threshold=3.856176972389221
node_3: feature_name=ENSG00000229807	feature_id[4].value > threshold=0.21965068578720093
node_15217: feature_name=ENSG00000168484	feature_id[2].value <= threshold=0.05719934031367302
node_15218: feature_name=ENSG00000167656	feature_id[19].value > threshold=1.6829181909561157
node_18718: feature_name=ENSG00000255823	feature_id[11].value > threshold=1.012848138809204
node_18872: feature_name=ENSG00000149021	feature_id[16].value <= threshold=6.530212640762329
node_18873: feature_name=ENSG00000177606	feature_id[52].value <= threshold=1.6444724202156067
node_18874: feature_name=ENSG00000124614	feature_id[10].value <= threshold=2.6822651624679565
node_18875: feature_name=ENSG00000213741	feature_id[9].value > threshold=2.4018362760543823
node_18991: feature_name=ENSG00000263639	feature_id[28].value <= threshold=6.0465710163116455
node_18992: feature_name=ENSG00000244734	feature_id[14].value <= threshold=0.31741589307785034
node_18993: feature_name=ENSG00000124614	feature_id[10].value <= threshold=2.1935007572174072
node_18994: feature_name=ENSG00000177606	feature_id[52].value <= threshold=1.551322340965271
node_18995: feature_name=ENSG00000212907	feature_id[8].value <= threshold=2.133824110031128
node_18996: feature_name=ENSG00000248144	feature_id[48].value <= threshold=4.256011247634888
node_18997: feature_name=ENSG00000166670	feature_id[46].value <= threshold=2.709333300590515
node_18998: feature_name=ENSG00000263639	feature_id[28].value <= threshold=5.627629518508911
node_18999: feature_name=ENSG00000255823	feature_id[11].value > threshold=1.2756063342094421
node_19005: feature_name=ENSG00000163931	feature_id[42].value <= threshold=1.0763095021247864
node_19006: feature_name=ENSG00000136238	feature_id[53].value <= threshold=2.0683445930480957
node_19007: feature_name=ENSG00000233493	feature_id[39].value <= threshold=0.4198334217071533
node_19008: feature_name=ENSG00000265681	feature_id[30].value <= threshold=1.7685794830322266
node_19009: feature_name=ENSG00000177606	feature_id[52].value <= threshold=0.9455468654632568
Class: never
Rules_9	passed counts:2463
node_0: feature_name=ENSG00000254772	feature_id[7].value <= threshold=0.021408461034297943
node_1: feature_name=ENSG00000087086	feature_id[27].value <= threshold=4.894179821014404
node_2: feature_name=ENSG00000197728	feature_id[1].value <= threshold=3.856176972389221
node_3: feature_name=ENSG00000229807	feature_id[4].value <= threshold=0.21965068578720093
node_4: feature_name=ENSG00000168484	feature_id[2].value <= threshold=0.8036447763442993
node_5: feature_name=ENSG00000197943	feature_id[29].value <= threshold=0.4015890955924988
node_6: feature_name=ENSG00000129824	feature_id[0].value <= threshold=0.208412803709507
node_7: feature_name=ENSG00000124614	feature_id[10].value <= threshold=0.3972845524549484
node_8: feature_name=ENSG00000173432	feature_id[20].value <= threshold=2.6760398149490356
node_9: feature_name=ENSG00000256045	feature_id[18].value <= threshold=0.6018944084644318
node_10: feature_name=ENSG00000279483	feature_id[3].value <= threshold=3.0299041271209717
node_11: feature_name=ENSG00000256618	feature_id[5].value <= threshold=0.3037263751029968
node_12: feature_name=ENSG00000197728	feature_id[1].value <= threshold=2.604824185371399
node_13: feature_name=ENSG00000228253	feature_id[13].value <= threshold=3.117629051208496
node_14: feature_name=ENSG00000255823	feature_id[11].value <= threshold=0.5542866587638855
node_15: feature_name=ENSG00000251562	feature_id[31].value > threshold=3.940063238143921
node_247: feature_name=ENSG00000212907	feature_id[8].value > threshold=2.214046835899353
node_907: feature_name=ENSG00000149021	feature_id[16].value <= threshold=7.973491191864014
node_908: feature_name=ENSG00000279483	feature_id[3].value <= threshold=1.8150545954704285
node_909: feature_name=ENSG00000120129	feature_id[49].value <= threshold=2.735133171081543
node_910: feature_name=ENSG00000168484	feature_id[2].value <= threshold=0.38057902455329895
node_911: feature_name=ENSG00000166710	feature_id[12].value <= threshold=5.506126642227173
node_912: feature_name=ENSG00000166670	feature_id[46].value <= threshold=4.759300708770752
node_913: feature_name=ENSG00000128016	feature_id[21].value <= threshold=3.31005859375
node_914: feature_name=ENSG00000198938	feature_id[40].value > threshold=2.8790953159332275
node_936: feature_name=ENSG00000166670	feature_id[46].value <= threshold=3.5561883449554443
node_937: feature_name=ENSG00000163931	feature_id[42].value <= threshold=1.9215394258499146
node_938: feature_name=ENSG00000229117	feature_id[6].value <= threshold=4.63735294342041
node_939: feature_name=ENSG00000149021	feature_id[16].value <= threshold=3.1013489961624146
node_940: feature_name=ENSG00000128016	feature_id[21].value <= threshold=3.0551111698150635
node_941: feature_name=ENSG00000198888	feature_id[34].value > threshold=2.760344982147217
node_969: feature_name=ENSG00000136238	feature_id[53].value <= threshold=3.077796220779419
node_970: feature_name=ENSG00000166710	feature_id[12].value <= threshold=4.993976354598999
node_971: feature_name=ENSG00000166710	feature_id[12].value > threshold=0.5025143623352051
node_981: feature_name=ENSG00000140988	feature_id[43].value <= threshold=4.04245400428772
node_982: feature_name=ENSG00000166710	feature_id[12].value <= threshold=4.521142244338989
Class: never
Rules_10	passed counts:2312
node_0: feature_name=ENSG00000254772	feature_id[7].value <= threshold=0.021408461034297943
node_1: feature_name=ENSG00000087086	feature_id[27].value <= threshold=4.894179821014404
node_2: feature_name=ENSG00000197728	feature_id[1].value <= threshold=3.856176972389221
node_3: feature_name=ENSG00000229807	feature_id[4].value <= threshold=0.21965068578720093
node_4: feature_name=ENSG00000168484	feature_id[2].value <= threshold=0.8036447763442993
node_5: feature_name=ENSG00000197943	feature_id[29].value <= threshold=0.4015890955924988
node_6: feature_name=ENSG00000129824	feature_id[0].value > threshold=0.208412803709507
node_6966: feature_name=ENSG00000244734	feature_id[14].value <= threshold=0.8631609082221985
node_6967: feature_name=ENSG00000279483	feature_id[3].value <= threshold=2.6417685747146606
node_6968: feature_name=ENSG00000205420	feature_id[26].value <= threshold=2.724133014678955
node_6969: feature_name=ENSG00000244734	feature_id[14].value <= threshold=0.5718527138233185
node_6970: feature_name=ENSG00000128016	feature_id[21].value <= threshold=1.9075196981430054
node_6971: feature_name=ENSG00000228253	feature_id[13].value <= threshold=3.002713680267334
node_6972: feature_name=ENSG00000169429	feature_id[24].value <= threshold=0.5137311220169067
node_6973: feature_name=ENSG00000168484	feature_id[2].value <= threshold=0.384035661816597
node_6974: feature_name=ENSG00000185303	feature_id[44].value <= threshold=1.5719508528709412
node_6975: feature_name=ENSG00000279483	feature_id[3].value <= threshold=2.0647261142730713
node_6976: feature_name=ENSG00000177606	feature_id[52].value <= threshold=1.4285770654678345
node_6977: feature_name=ENSG00000204389	feature_id[17].value <= threshold=3.7483805418014526
node_6978: feature_name=ENSG00000204389	feature_id[17].value <= threshold=3.3783979415893555
node_6979: feature_name=ENSG00000136238	feature_id[53].value <= threshold=3.0681945085525513
node_6980: feature_name=ENSG00000170345	feature_id[38].value <= threshold=1.6707406044006348
node_6981: feature_name=ENSG00000229117	feature_id[6].value > threshold=1.1504223942756653
node_6999: feature_name=ENSG00000197943	feature_id[29].value <= threshold=0.22597061842679977
node_7000: feature_name=ENSG00000163931	feature_id[42].value <= threshold=2.8436851501464844
node_7001: feature_name=ENSG00000244734	feature_id[14].value <= threshold=0.33455580472946167
node_7002: feature_name=ENSG00000120129	feature_id[49].value <= threshold=1.5928705334663391
node_7003: feature_name=ENSG00000136238	feature_id[53].value <= threshold=2.7981537580490112
node_7004: feature_name=ENSG00000137440	feature_id[47].value <= threshold=2.0553903579711914
node_7005: feature_name=ENSG00000228253	feature_id[13].value <= threshold=2.76379656791687
node_7006: feature_name=ENSG00000204389	feature_id[17].value <= threshold=2.4599534273147583
node_7007: feature_name=ENSG00000170345	feature_id[38].value > threshold=0.5512853860855103
node_7037: feature_name=ENSG00000170345	feature_id[38].value > threshold=0.5525926649570465
node_7039: feature_name=ENSG00000087086	feature_id[27].value <= threshold=4.598033905029297
node_7040: feature_name=ENSG00000163931	feature_id[42].value <= threshold=2.3293509483337402
node_7041: feature_name=ENSG00000251562	feature_id[31].value > threshold=3.023044466972351
node_7047: feature_name=ENSG00000169429	feature_id[24].value <= threshold=0.4707197993993759
node_7048: feature_name=ENSG00000140988	feature_id[43].value > threshold=0.6295794546604156
node_7052: feature_name=ENSG00000124614	feature_id[10].value <= threshold=2.6622918844223022
node_7053: feature_name=ENSG00000120129	feature_id[49].value <= threshold=1.4585811495780945
node_7054: feature_name=ENSG00000204389	feature_id[17].value <= threshold=1.3023536801338196
Class: never
Rules_11	passed counts:2258
node_0: feature_name=ENSG00000254772	feature_id[7].value <= threshold=0.021408461034297943
node_1: feature_name=ENSG00000087086	feature_id[27].value <= threshold=4.894179821014404
node_2: feature_name=ENSG00000197728	feature_id[1].value <= threshold=3.856176972389221
node_3: feature_name=ENSG00000229807	feature_id[4].value > threshold=0.21965068578720093
node_15217: feature_name=ENSG00000168484	feature_id[2].value <= threshold=0.05719934031367302
node_15218: feature_name=ENSG00000167656	feature_id[19].value <= threshold=1.6829181909561157
node_15219: feature_name=ENSG00000228253	feature_id[13].value <= threshold=0.908731073141098
node_15220: feature_name=ENSG00000087086	feature_id[27].value > threshold=0.3162683993577957
node_15594: feature_name=ENSG00000147604	feature_id[32].value <= threshold=4.508606433868408
node_15595: feature_name=ENSG00000173432	feature_id[20].value <= threshold=0.45790889859199524
node_15596: feature_name=ENSG00000197728	feature_id[1].value > threshold=0.35870081186294556
node_15832: feature_name=ENSG00000167526	feature_id[36].value > threshold=3.918046712875366
node_17084: feature_name=ENSG00000256618	feature_id[5].value <= threshold=1.901408076286316
node_17085: feature_name=ENSG00000213741	feature_id[9].value <= threshold=2.880598545074463
node_17086: feature_name=ENSG00000197728	feature_id[1].value <= threshold=3.18530011177063
node_17087: feature_name=ENSG00000124614	feature_id[10].value > threshold=0.737360030412674
node_17125: feature_name=ENSG00000169429	feature_id[24].value <= threshold=3.113459348678589
node_17126: feature_name=ENSG00000122026	feature_id[37].value <= threshold=4.410897970199585
node_17127: feature_name=ENSG00000198840	feature_id[45].value <= threshold=4.297326564788818
node_17128: feature_name=ENSG00000128016	feature_id[21].value <= threshold=2.1316823959350586
node_17129: feature_name=ENSG00000169429	feature_id[24].value <= threshold=1.4800682663917542
node_17130: feature_name=ENSG00000147604	feature_id[32].value > threshold=2.5132519006729126
node_17136: feature_name=ENSG00000167526	feature_id[36].value <= threshold=5.233858823776245
node_17137: feature_name=ENSG00000233493	feature_id[39].value <= threshold=1.0595152378082275
node_17138: feature_name=ENSG00000251562	feature_id[31].value <= threshold=6.28466796875
node_17139: feature_name=ENSG00000205076	feature_id[54].value <= threshold=1.3213363885879517
node_17140: feature_name=ENSG00000197728	feature_id[1].value <= threshold=3.075055480003357
node_17141: feature_name=ENSG00000279483	feature_id[3].value <= threshold=1.9549946188926697
node_17142: feature_name=ENSG00000166710	feature_id[12].value <= threshold=4.549799203872681
node_17143: feature_name=ENSG00000142541	feature_id[50].value > threshold=3.5003446340560913
node_17151: feature_name=ENSG00000229117	feature_id[6].value > threshold=3.3544716835021973
node_17155: feature_name=ENSG00000248144	feature_id[48].value <= threshold=3.1795109510421753
node_17156: feature_name=ENSG00000198888	feature_id[34].value > threshold=0.3754062354564667
Class: former
Rules_12	passed counts:1777
node_0: feature_name=ENSG00000254772	feature_id[7].value <= threshold=0.021408461034297943
node_1: feature_name=ENSG00000087086	feature_id[27].value <= threshold=4.894179821014404
node_2: feature_name=ENSG00000197728	feature_id[1].value <= threshold=3.856176972389221
node_3: feature_name=ENSG00000229807	feature_id[4].value <= threshold=0.21965068578720093
node_4: feature_name=ENSG00000168484	feature_id[2].value > threshold=0.8036447763442993
node_10496: feature_name=ENSG00000212907	feature_id[8].value <= threshold=1.9682537317276
node_10497: feature_name=ENSG00000204389	feature_id[17].value <= threshold=1.1813642382621765
node_10498: feature_name=ENSG00000251562	feature_id[31].value > threshold=4.943526268005371
node_11022: feature_name=ENSG00000149021	feature_id[16].value <= threshold=0.04854516312479973
node_11023: feature_name=ENSG00000185303	feature_id[44].value <= threshold=4.930575370788574
node_11024: feature_name=ENSG00000198938	feature_id[40].value > threshold=3.331554651260376
node_11180: feature_name=ENSG00000167526	feature_id[36].value > threshold=3.773244261741638
node_11370: feature_name=ENSG00000279483	feature_id[3].value <= threshold=3.6754101514816284
node_11371: feature_name=ENSG00000129824	feature_id[0].value > threshold=0.2990737557411194
node_11429: feature_name=ENSG00000166710	feature_id[12].value <= threshold=3.4897971153259277
node_11430: feature_name=ENSG00000087086	feature_id[27].value > threshold=2.866359829902649
node_11432: feature_name=ENSG00000185303	feature_id[44].value <= threshold=4.85430121421814
node_11433: feature_name=ENSG00000248144	feature_id[48].value <= threshold=1.215175211429596
node_11434: feature_name=ENSG00000205420	feature_id[26].value <= threshold=0.518292561173439
node_11435: feature_name=ENSG00000136238	feature_id[53].value <= threshold=2.330605626106262
node_11436: feature_name=ENSG00000279483	feature_id[3].value > threshold=0.756006270647049
node_11456: feature_name=ENSG00000124614	feature_id[10].value <= threshold=3.22431218624115
node_11457: feature_name=ENSG00000204389	feature_id[17].value <= threshold=1.1355178952217102
node_11458: feature_name=ENSG00000122026	feature_id[37].value > threshold=3.0793769359588623
node_11462: feature_name=ENSG00000120129	feature_id[49].value <= threshold=2.372918725013733
node_11463: feature_name=ENSG00000170345	feature_id[38].value <= threshold=2.7376065254211426
node_11464: feature_name=ENSG00000147604	feature_id[32].value > threshold=2.409464120864868
node_11468: feature_name=ENSG00000177606	feature_id[52].value <= threshold=2.5478934049606323
Class: never
Rules_13	passed counts:1711
node_0: feature_name=ENSG00000254772	feature_id[7].value > threshold=0.021408461034297943
node_21484: feature_name=ENSG00000197728	feature_id[1].value <= threshold=2.713130474090576
node_21485: feature_name=ENSG00000233493	feature_id[39].value <= threshold=0.19859320670366287
node_21486: feature_name=ENSG00000228253	feature_id[13].value <= threshold=2.733737349510193
node_21487: feature_name=ENSG00000159147	feature_id[22].value <= threshold=0.655032217502594
node_21488: feature_name=ENSG00000198502	feature_id[15].value > threshold=0.22404410690069199
node_23074: feature_name=ENSG00000228253	feature_id[13].value <= threshold=2.1767221689224243
node_23075: feature_name=ENSG00000197943	feature_id[29].value <= threshold=0.9205770492553711
node_23076: feature_name=ENSG00000124614	feature_id[10].value > threshold=2.736106038093567
node_23598: feature_name=ENSG00000168484	feature_id[2].value <= threshold=7.930136203765869
node_23599: feature_name=ENSG00000244734	feature_id[14].value <= threshold=0.3011157959699631
node_23600: feature_name=ENSG00000198727	feature_id[25].value > threshold=2.52375590801239
node_23612: feature_name=ENSG00000168484	feature_id[2].value <= threshold=7.605144262313843
node_23613: feature_name=ENSG00000256045	feature_id[18].value <= threshold=0.6270072162151337
node_23614: feature_name=ENSG00000213741	feature_id[9].value <= threshold=4.182567834854126
node_23615: feature_name=ENSG00000269028	feature_id[23].value <= threshold=1.862932562828064
node_23616: feature_name=ENSG00000198712	feature_id[33].value > threshold=3.598010301589966
node_23636: feature_name=ENSG00000122026	feature_id[37].value > threshold=0.5343031287193298
node_23638: feature_name=ENSG00000122026	feature_id[37].value <= threshold=4.45459246635437
node_23639: feature_name=ENSG00000198938	feature_id[40].value > threshold=2.0888389348983765
node_23641: feature_name=ENSG00000198502	feature_id[15].value <= threshold=2.776542544364929
node_23642: feature_name=ENSG00000185303	feature_id[44].value <= threshold=5.415838003158569
node_23643: feature_name=ENSG00000122026	feature_id[37].value > threshold=2.2915091514587402
node_23657: feature_name=ENSG00000228253	feature_id[13].value <= threshold=2.1440601348876953
node_23658: feature_name=ENSG00000229117	feature_id[6].value <= threshold=4.976988315582275
node_23659: feature_name=ENSG00000128016	feature_id[21].value > threshold=0.06700585782527924
node_23665: feature_name=ENSG00000169429	feature_id[24].value <= threshold=3.510514497756958
node_23666: feature_name=ENSG00000168484	feature_id[2].value <= threshold=7.567820310592651
node_23667: feature_name=ENSG00000185303	feature_id[44].value <= threshold=4.910687446594238
node_23668: feature_name=ENSG00000173432	feature_id[20].value <= threshold=3.2659608125686646
Class: never
Rules_14	passed counts:1621
node_0: feature_name=ENSG00000254772	feature_id[7].value > threshold=0.021408461034297943
node_21484: feature_name=ENSG00000197728	feature_id[1].value <= threshold=2.713130474090576
node_21485: feature_name=ENSG00000233493	feature_id[39].value <= threshold=0.19859320670366287
node_21486: feature_name=ENSG00000228253	feature_id[13].value <= threshold=2.733737349510193
node_21487: feature_name=ENSG00000159147	feature_id[22].value <= threshold=0.655032217502594
node_21488: feature_name=ENSG00000198502	feature_id[15].value <= threshold=0.22404410690069199
node_21489: feature_name=ENSG00000197728	feature_id[1].value <= threshold=2.318083167076111
node_21490: feature_name=ENSG00000149021	feature_id[16].value > threshold=0.45980826020240784
node_22146: feature_name=ENSG00000229117	feature_id[6].value > threshold=3.5075809955596924
node_22390: feature_name=ENSG00000256618	feature_id[5].value <= threshold=0.47624729573726654
node_22391: feature_name=ENSG00000167526	feature_id[36].value > threshold=3.34797739982605
node_22487: feature_name=ENSG00000168484	feature_id[2].value <= threshold=1.500084638595581
node_22488: feature_name=ENSG00000142541	feature_id[50].value <= threshold=4.79081916809082
node_22489: feature_name=ENSG00000122026	feature_id[37].value > threshold=2.27731454372406
node_22491: feature_name=ENSG00000263639	feature_id[28].value <= threshold=1.237367331981659
node_22492: feature_name=ENSG00000142541	feature_id[50].value > threshold=2.821884870529175
node_22494: feature_name=ENSG00000197943	feature_id[29].value <= threshold=1.9882615208625793
node_22495: feature_name=ENSG00000205420	feature_id[26].value <= threshold=4.946518659591675
node_22496: feature_name=ENSG00000244734	feature_id[14].value <= threshold=1.7227533459663391
node_22497: feature_name=ENSG00000265681	feature_id[30].value > threshold=0.3031957149505615
node_22505: feature_name=ENSG00000228253	feature_id[13].value <= threshold=1.7039690613746643
node_22506: feature_name=ENSG00000256618	feature_id[5].value <= threshold=0.31387995183467865
node_22507: feature_name=ENSG00000254772	feature_id[7].value <= threshold=2.3055025339126587
node_22508: feature_name=ENSG00000170345	feature_id[38].value > threshold=0.32060010731220245
node_22512: feature_name=ENSG00000124614	feature_id[10].value <= threshold=3.081182599067688
node_22513: feature_name=ENSG00000205420	feature_id[26].value <= threshold=2.617781400680542
Class: never
Rules_15	passed counts:1589
node_0: feature_name=ENSG00000254772	feature_id[7].value <= threshold=0.021408461034297943
node_1: feature_name=ENSG00000087086	feature_id[27].value <= threshold=4.894179821014404
node_2: feature_name=ENSG00000197728	feature_id[1].value <= threshold=3.856176972389221
node_3: feature_name=ENSG00000229807	feature_id[4].value > threshold=0.21965068578720093
node_15217: feature_name=ENSG00000168484	feature_id[2].value > threshold=0.05719934031367302
node_19135: feature_name=ENSG00000105193	feature_id[41].value <= threshold=3.413217067718506
node_19136: feature_name=ENSG00000159147	feature_id[22].value <= threshold=0.6503763496875763
node_19137: feature_name=ENSG00000269028	feature_id[23].value <= threshold=1.8021641969680786
node_19138: feature_name=ENSG00000197728	feature_id[1].value <= threshold=3.4603946208953857
node_19139: feature_name=ENSG00000198712	feature_id[33].value <= threshold=4.1729795932769775
node_19140: feature_name=ENSG00000279483	feature_id[3].value <= threshold=2.519148588180542
node_19141: feature_name=ENSG00000128016	feature_id[21].value <= threshold=1.5663769245147705
node_19142: feature_name=ENSG00000167526	feature_id[36].value <= threshold=4.15420389175415
node_19143: feature_name=ENSG00000105193	feature_id[41].value <= threshold=3.3404948711395264
node_19144: feature_name=ENSG00000198886	feature_id[35].value > threshold=1.103358805179596
node_19154: feature_name=ENSG00000168484	feature_id[2].value > threshold=1.2860972881317139
node_19178: feature_name=ENSG00000105193	feature_id[41].value <= threshold=3.1228621006011963
node_19179: feature_name=ENSG00000229807	feature_id[4].value > threshold=0.24149006605148315
node_19181: feature_name=ENSG00000255823	feature_id[11].value <= threshold=2.4606348276138306
node_19182: feature_name=ENSG00000256045	feature_id[18].value <= threshold=1.4701548218727112
node_19183: feature_name=ENSG00000137440	feature_id[47].value <= threshold=2.344277501106262
node_19184: feature_name=ENSG00000198886	feature_id[35].value > threshold=2.3635653257369995
node_19196: feature_name=ENSG00000149021	feature_id[16].value <= threshold=2.7382097244262695
node_19197: feature_name=ENSG00000167526	feature_id[36].value <= threshold=3.923330545425415
node_19198: feature_name=ENSG00000159147	feature_id[22].value <= threshold=0.4501504600048065
node_19199: feature_name=ENSG00000169429	feature_id[24].value <= threshold=0.42875806987285614
node_19200: feature_name=ENSG00000198888	feature_id[34].value > threshold=0.463415265083313
node_19204: feature_name=ENSG00000166710	feature_id[12].value > threshold=2.2819950580596924
node_19218: feature_name=ENSG00000136238	feature_id[53].value <= threshold=1.7037026286125183
Class: never
Rules_16	passed counts:1515
node_0: feature_name=ENSG00000254772	feature_id[7].value <= threshold=0.021408461034297943
node_1: feature_name=ENSG00000087086	feature_id[27].value <= threshold=4.894179821014404
node_2: feature_name=ENSG00000197728	feature_id[1].value <= threshold=3.856176972389221
node_3: feature_name=ENSG00000229807	feature_id[4].value <= threshold=0.21965068578720093
node_4: feature_name=ENSG00000168484	feature_id[2].value <= threshold=0.8036447763442993
node_5: feature_name=ENSG00000197943	feature_id[29].value > threshold=0.4015890955924988
node_9127: feature_name=ENSG00000205076	feature_id[54].value <= threshold=0.07419288530945778
node_9128: feature_name=ENSG00000256618	feature_id[5].value <= threshold=0.09191715717315674
node_9129: feature_name=ENSG00000197728	feature_id[1].value > threshold=1.82786625623703
node_9743: feature_name=ENSG00000248144	feature_id[48].value > threshold=0.12414578348398209
node_9877: feature_name=ENSG00000229117	feature_id[6].value <= threshold=4.809123754501343
node_9878: feature_name=ENSG00000265681	feature_id[30].value <= threshold=2.2656270265579224
node_9879: feature_name=ENSG00000124614	feature_id[10].value <= threshold=2.6992157697677612
node_9880: feature_name=ENSG00000198712	feature_id[33].value > threshold=0.4152251183986664
node_9892: feature_name=ENSG00000177606	feature_id[52].value <= threshold=4.31807017326355
node_9893: feature_name=ENSG00000198886	feature_id[35].value <= threshold=5.949617624282837
node_9894: feature_name=ENSG00000228253	feature_id[13].value <= threshold=3.0510863065719604
node_9895: feature_name=ENSG00000205420	feature_id[26].value <= threshold=3.0623254776000977
node_9896: feature_name=ENSG00000173432	feature_id[20].value <= threshold=4.334619760513306
node_9897: feature_name=ENSG00000185303	feature_id[44].value <= threshold=0.8463121950626373
node_9898: feature_name=ENSG00000198938	feature_id[40].value <= threshold=6.304490327835083
node_9899: feature_name=ENSG00000142541	feature_id[50].value <= threshold=4.142643213272095
node_9900: feature_name=ENSG00000197728	feature_id[1].value > threshold=1.9773113131523132
node_9916: feature_name=ENSG00000173432	feature_id[20].value <= threshold=3.2569944858551025
node_9917: feature_name=ENSG00000159147	feature_id[22].value <= threshold=0.6138358116149902
node_9918: feature_name=ENSG00000265681	feature_id[30].value <= threshold=1.7156771421432495
node_9919: feature_name=ENSG00000251562	feature_id[31].value > threshold=1.7465386986732483
node_9923: feature_name=ENSG00000204389	feature_id[17].value > threshold=0.42140743136405945
Class: never
Rules_17	passed counts:1507
node_0: feature_name=ENSG00000254772	feature_id[7].value <= threshold=0.021408461034297943
node_1: feature_name=ENSG00000087086	feature_id[27].value <= threshold=4.894179821014404
node_2: feature_name=ENSG00000197728	feature_id[1].value <= threshold=3.856176972389221
node_3: feature_name=ENSG00000229807	feature_id[4].value <= threshold=0.21965068578720093
node_4: feature_name=ENSG00000168484	feature_id[2].value <= threshold=0.8036447763442993
node_5: feature_name=ENSG00000197943	feature_id[29].value <= threshold=0.4015890955924988
node_6: feature_name=ENSG00000129824	feature_id[0].value > threshold=0.208412803709507
node_6966: feature_name=ENSG00000244734	feature_id[14].value > threshold=0.8631609082221985
node_8776: feature_name=ENSG00000256618	feature_id[5].value > threshold=0.28981396555900574
node_9084: feature_name=ENSG00000149021	feature_id[16].value > threshold=1.7315649390220642
node_9090: feature_name=ENSG00000255823	feature_id[11].value <= threshold=0.8485040664672852
node_9091: feature_name=ENSG00000198502	feature_id[15].value <= threshold=0.638816773891449
node_9092: feature_name=ENSG00000265681	feature_id[30].value <= threshold=1.8169136047363281
node_9093: feature_name=ENSG00000279483	feature_id[3].value <= threshold=0.8387077748775482
node_9094: feature_name=ENSG00000185303	feature_id[44].value <= threshold=2.17993526160717
node_9095: feature_name=ENSG00000269028	feature_id[23].value <= threshold=1.390296757221222
node_9096: feature_name=ENSG00000120129	feature_id[49].value <= threshold=3.6175578832626343
node_9097: feature_name=ENSG00000228253	feature_id[13].value <= threshold=1.677105963230133
node_9098: feature_name=ENSG00000198888	feature_id[34].value > threshold=2.2518492937088013
node_9102: feature_name=ENSG00000197728	feature_id[1].value > threshold=0.8817374110221863
Class: former
Rules_18	passed counts:1439
node_0: feature_name=ENSG00000254772	feature_id[7].value <= threshold=0.021408461034297943
node_1: feature_name=ENSG00000087086	feature_id[27].value <= threshold=4.894179821014404
node_2: feature_name=ENSG00000197728	feature_id[1].value <= threshold=3.856176972389221
node_3: feature_name=ENSG00000229807	feature_id[4].value <= threshold=0.21965068578720093
node_4: feature_name=ENSG00000168484	feature_id[2].value <= threshold=0.8036447763442993
node_5: feature_name=ENSG00000197943	feature_id[29].value <= threshold=0.4015890955924988
node_6: feature_name=ENSG00000129824	feature_id[0].value > threshold=0.208412803709507
node_6966: feature_name=ENSG00000244734	feature_id[14].value <= threshold=0.8631609082221985
node_6967: feature_name=ENSG00000279483	feature_id[3].value <= threshold=2.6417685747146606
node_6968: feature_name=ENSG00000205420	feature_id[26].value <= threshold=2.724133014678955
node_6969: feature_name=ENSG00000244734	feature_id[14].value <= threshold=0.5718527138233185
node_6970: feature_name=ENSG00000128016	feature_id[21].value <= threshold=1.9075196981430054
node_6971: feature_name=ENSG00000228253	feature_id[13].value <= threshold=3.002713680267334
node_6972: feature_name=ENSG00000169429	feature_id[24].value <= threshold=0.5137311220169067
node_6973: feature_name=ENSG00000168484	feature_id[2].value <= threshold=0.384035661816597
node_6974: feature_name=ENSG00000185303	feature_id[44].value <= threshold=1.5719508528709412
node_6975: feature_name=ENSG00000279483	feature_id[3].value <= threshold=2.0647261142730713
node_6976: feature_name=ENSG00000177606	feature_id[52].value <= threshold=1.4285770654678345
node_6977: feature_name=ENSG00000204389	feature_id[17].value <= threshold=3.7483805418014526
node_6978: feature_name=ENSG00000204389	feature_id[17].value <= threshold=3.3783979415893555
node_6979: feature_name=ENSG00000136238	feature_id[53].value <= threshold=3.0681945085525513
node_6980: feature_name=ENSG00000170345	feature_id[38].value <= threshold=1.6707406044006348
node_6981: feature_name=ENSG00000229117	feature_id[6].value > threshold=1.1504223942756653
node_6999: feature_name=ENSG00000197943	feature_id[29].value <= threshold=0.22597061842679977
node_7000: feature_name=ENSG00000163931	feature_id[42].value <= threshold=2.8436851501464844
node_7001: feature_name=ENSG00000244734	feature_id[14].value <= threshold=0.33455580472946167
node_7002: feature_name=ENSG00000120129	feature_id[49].value <= threshold=1.5928705334663391
node_7003: feature_name=ENSG00000136238	feature_id[53].value <= threshold=2.7981537580490112
node_7004: feature_name=ENSG00000137440	feature_id[47].value <= threshold=2.0553903579711914
node_7005: feature_name=ENSG00000228253	feature_id[13].value <= threshold=2.76379656791687
node_7006: feature_name=ENSG00000204389	feature_id[17].value <= threshold=2.4599534273147583
node_7007: feature_name=ENSG00000170345	feature_id[38].value <= threshold=0.5512853860855103
node_7008: feature_name=ENSG00000163931	feature_id[42].value <= threshold=1.9623754620552063
node_7009: feature_name=ENSG00000251562	feature_id[31].value <= threshold=6.982784271240234
node_7010: feature_name=ENSG00000198840	feature_id[45].value > threshold=4.0854246616363525
node_7016: feature_name=ENSG00000198840	feature_id[45].value > threshold=4.085475444793701
node_7018: feature_name=ENSG00000170345	feature_id[38].value <= threshold=0.39879468083381653
node_7019: feature_name=ENSG00000198712	feature_id[33].value > threshold=3.9045491218566895
Class: never
Rules_19	passed counts:1270
node_0: feature_name=ENSG00000254772	feature_id[7].value <= threshold=0.021408461034297943
node_1: feature_name=ENSG00000087086	feature_id[27].value <= threshold=4.894179821014404
node_2: feature_name=ENSG00000197728	feature_id[1].value <= threshold=3.856176972389221
node_3: feature_name=ENSG00000229807	feature_id[4].value > threshold=0.21965068578720093
node_15217: feature_name=ENSG00000168484	feature_id[2].value > threshold=0.05719934031367302
node_19135: feature_name=ENSG00000105193	feature_id[41].value > threshold=3.413217067718506
node_19973: feature_name=ENSG00000159147	feature_id[22].value > threshold=0.31368497014045715
node_20185: feature_name=ENSG00000064886	feature_id[51].value <= threshold=1.0666380524635315
node_20186: feature_name=ENSG00000167526	feature_id[36].value > threshold=3.9519243240356445
node_20218: feature_name=ENSG00000213741	feature_id[9].value <= threshold=4.521455764770508
node_20219: feature_name=ENSG00000129824	feature_id[0].value <= threshold=0.7468274831771851
node_20220: feature_name=ENSG00000251562	feature_id[31].value <= threshold=7.418856143951416
node_20221: feature_name=ENSG00000169429	feature_id[24].value <= threshold=3.2946860790252686
node_20222: feature_name=ENSG00000198840	feature_id[45].value <= threshold=3.632867455482483
node_20223: feature_name=ENSG00000255823	feature_id[11].value <= threshold=1.5529897212982178
node_20224: feature_name=ENSG00000149021	feature_id[16].value <= threshold=4.840911388397217
node_20225: feature_name=ENSG00000168484	feature_id[2].value > threshold=1.528422474861145
node_20229: feature_name=ENSG00000087086	feature_id[27].value > threshold=4.010180950164795
Class: active
Rules_20	passed counts:1181
node_0: feature_name=ENSG00000254772	feature_id[7].value <= threshold=0.021408461034297943
node_1: feature_name=ENSG00000087086	feature_id[27].value <= threshold=4.894179821014404
node_2: feature_name=ENSG00000197728	feature_id[1].value <= threshold=3.856176972389221
node_3: feature_name=ENSG00000229807	feature_id[4].value <= threshold=0.21965068578720093
node_4: feature_name=ENSG00000168484	feature_id[2].value <= threshold=0.8036447763442993
node_5: feature_name=ENSG00000197943	feature_id[29].value <= threshold=0.4015890955924988
node_6: feature_name=ENSG00000129824	feature_id[0].value > threshold=0.208412803709507
node_6966: feature_name=ENSG00000244734	feature_id[14].value <= threshold=0.8631609082221985
node_6967: feature_name=ENSG00000279483	feature_id[3].value <= threshold=2.6417685747146606
node_6968: feature_name=ENSG00000205420	feature_id[26].value <= threshold=2.724133014678955
node_6969: feature_name=ENSG00000244734	feature_id[14].value <= threshold=0.5718527138233185
node_6970: feature_name=ENSG00000128016	feature_id[21].value <= threshold=1.9075196981430054
node_6971: feature_name=ENSG00000228253	feature_id[13].value <= threshold=3.002713680267334
node_6972: feature_name=ENSG00000169429	feature_id[24].value <= threshold=0.5137311220169067
node_6973: feature_name=ENSG00000168484	feature_id[2].value <= threshold=0.384035661816597
node_6974: feature_name=ENSG00000185303	feature_id[44].value <= threshold=1.5719508528709412
node_6975: feature_name=ENSG00000279483	feature_id[3].value <= threshold=2.0647261142730713
node_6976: feature_name=ENSG00000177606	feature_id[52].value <= threshold=1.4285770654678345
node_6977: feature_name=ENSG00000204389	feature_id[17].value <= threshold=3.7483805418014526
node_6978: feature_name=ENSG00000204389	feature_id[17].value <= threshold=3.3783979415893555
node_6979: feature_name=ENSG00000136238	feature_id[53].value <= threshold=3.0681945085525513
node_6980: feature_name=ENSG00000170345	feature_id[38].value <= threshold=1.6707406044006348
node_6981: feature_name=ENSG00000229117	feature_id[6].value > threshold=1.1504223942756653
node_6999: feature_name=ENSG00000197943	feature_id[29].value <= threshold=0.22597061842679977
node_7000: feature_name=ENSG00000163931	feature_id[42].value <= threshold=2.8436851501464844
node_7001: feature_name=ENSG00000244734	feature_id[14].value <= threshold=0.33455580472946167
node_7002: feature_name=ENSG00000120129	feature_id[49].value <= threshold=1.5928705334663391
node_7003: feature_name=ENSG00000136238	feature_id[53].value <= threshold=2.7981537580490112
node_7004: feature_name=ENSG00000137440	feature_id[47].value <= threshold=2.0553903579711914
node_7005: feature_name=ENSG00000228253	feature_id[13].value <= threshold=2.76379656791687
node_7006: feature_name=ENSG00000204389	feature_id[17].value <= threshold=2.4599534273147583
node_7007: feature_name=ENSG00000170345	feature_id[38].value <= threshold=0.5512853860855103
node_7008: feature_name=ENSG00000163931	feature_id[42].value <= threshold=1.9623754620552063
node_7009: feature_name=ENSG00000251562	feature_id[31].value <= threshold=6.982784271240234
node_7010: feature_name=ENSG00000198840	feature_id[45].value <= threshold=4.0854246616363525
node_7011: feature_name=ENSG00000087086	feature_id[27].value > threshold=3.912392735481262
node_7013: feature_name=ENSG00000087086	feature_id[27].value > threshold=3.912505865097046
Class: never
Rules_21	passed counts:1147
node_0: feature_name=ENSG00000254772	feature_id[7].value <= threshold=0.021408461034297943
node_1: feature_name=ENSG00000087086	feature_id[27].value <= threshold=4.894179821014404
node_2: feature_name=ENSG00000197728	feature_id[1].value <= threshold=3.856176972389221
node_3: feature_name=ENSG00000229807	feature_id[4].value > threshold=0.21965068578720093
node_15217: feature_name=ENSG00000168484	feature_id[2].value <= threshold=0.05719934031367302
node_15218: feature_name=ENSG00000167656	feature_id[19].value <= threshold=1.6829181909561157
node_15219: feature_name=ENSG00000228253	feature_id[13].value <= threshold=0.908731073141098
node_15220: feature_name=ENSG00000087086	feature_id[27].value <= threshold=0.3162683993577957
node_15221: feature_name=ENSG00000198712	feature_id[33].value <= threshold=0.39186471700668335
node_15222: feature_name=ENSG00000269028	feature_id[23].value <= threshold=0.2446770817041397
node_15223: feature_name=ENSG00000149021	feature_id[16].value <= threshold=9.191324710845947
node_15224: feature_name=ENSG00000229807	feature_id[4].value > threshold=0.6591808497905731
node_15228: feature_name=ENSG00000124614	feature_id[10].value <= threshold=2.384171485900879
node_15229: feature_name=ENSG00000229117	feature_id[6].value > threshold=2.249513864517212
node_15241: feature_name=ENSG00000166710	feature_id[12].value <= threshold=5.68096661567688
node_15242: feature_name=ENSG00000229807	feature_id[4].value > threshold=0.9476487934589386
node_15258: feature_name=ENSG00000173432	feature_id[20].value <= threshold=2.427917003631592
node_15259: feature_name=ENSG00000205420	feature_id[26].value <= threshold=1.6181774139404297
node_15260: feature_name=ENSG00000256045	feature_id[18].value <= threshold=3.7913860082626343
node_15261: feature_name=ENSG00000197728	feature_id[1].value <= threshold=2.5019707679748535
node_15262: feature_name=ENSG00000255823	feature_id[11].value <= threshold=3.2075023651123047
node_15263: feature_name=ENSG00000198727	feature_id[25].value <= threshold=1.985759437084198
node_15264: feature_name=ENSG00000229117	feature_id[6].value > threshold=3.5926055908203125
node_15276: feature_name=ENSG00000256618	feature_id[5].value <= threshold=0.32077428698539734
node_15277: feature_name=ENSG00000149021	feature_id[16].value <= threshold=8.995962619781494
Class: never
Rules_22	passed counts:1137
node_0: feature_name=ENSG00000254772	feature_id[7].value <= threshold=0.021408461034297943
node_1: feature_name=ENSG00000087086	feature_id[27].value <= threshold=4.894179821014404
node_2: feature_name=ENSG00000197728	feature_id[1].value <= threshold=3.856176972389221
node_3: feature_name=ENSG00000229807	feature_id[4].value <= threshold=0.21965068578720093
node_4: feature_name=ENSG00000168484	feature_id[2].value <= threshold=0.8036447763442993
node_5: feature_name=ENSG00000197943	feature_id[29].value > threshold=0.4015890955924988
node_9127: feature_name=ENSG00000205076	feature_id[54].value > threshold=0.07419288530945778
node_10173: feature_name=ENSG00000137440	feature_id[47].value > threshold=0.04035382345318794
node_10233: feature_name=ENSG00000204389	feature_id[17].value <= threshold=2.288127899169922
node_10234: feature_name=ENSG00000256618	feature_id[5].value > threshold=0.029653960838913918
node_10358: feature_name=ENSG00000198888	feature_id[34].value > threshold=3.10169517993927
node_10360: feature_name=ENSG00000142541	feature_id[50].value <= threshold=4.022670030593872
node_10361: feature_name=ENSG00000198712	feature_id[33].value > threshold=3.541276693344116
node_10363: feature_name=ENSG00000204389	feature_id[17].value <= threshold=2.014858603477478
node_10364: feature_name=ENSG00000087086	feature_id[27].value <= threshold=3.621402144432068
node_10365: feature_name=ENSG00000197728	feature_id[1].value <= threshold=2.4623607397079468
node_10366: feature_name=ENSG00000197728	feature_id[1].value > threshold=0.5845037996768951
Class: active
Rules_23	passed counts:1118
node_0: feature_name=ENSG00000254772	feature_id[7].value <= threshold=0.021408461034297943
node_1: feature_name=ENSG00000087086	feature_id[27].value <= threshold=4.894179821014404
node_2: feature_name=ENSG00000197728	feature_id[1].value <= threshold=3.856176972389221
node_3: feature_name=ENSG00000229807	feature_id[4].value > threshold=0.21965068578720093
node_15217: feature_name=ENSG00000168484	feature_id[2].value <= threshold=0.05719934031367302
node_15218: feature_name=ENSG00000167656	feature_id[19].value <= threshold=1.6829181909561157
node_15219: feature_name=ENSG00000228253	feature_id[13].value > threshold=0.908731073141098
node_18367: feature_name=ENSG00000197728	feature_id[1].value <= threshold=1.9471405744552612
node_18368: feature_name=ENSG00000166670	feature_id[46].value > threshold=0.09923385828733444
node_18536: feature_name=ENSG00000197943	feature_id[29].value > threshold=0.04102487862110138
node_18550: feature_name=ENSG00000173432	feature_id[20].value > threshold=0.20085559040308
node_18568: feature_name=ENSG00000166710	feature_id[12].value > threshold=1.2039856910705566
node_18572: feature_name=ENSG00000256618	feature_id[5].value <= threshold=0.5885861366987228
node_18573: feature_name=ENSG00000105193	feature_id[41].value > threshold=1.7206348776817322
node_18591: feature_name=ENSG00000205420	feature_id[26].value <= threshold=3.3877742290496826
node_18592: feature_name=ENSG00000166710	feature_id[12].value > threshold=2.0374644994735718
Class: never
Rules_24	passed counts:1113
node_0: feature_name=ENSG00000254772	feature_id[7].value <= threshold=0.021408461034297943
node_1: feature_name=ENSG00000087086	feature_id[27].value <= threshold=4.894179821014404
node_2: feature_name=ENSG00000197728	feature_id[1].value <= threshold=3.856176972389221
node_3: feature_name=ENSG00000229807	feature_id[4].value <= threshold=0.21965068578720093
node_4: feature_name=ENSG00000168484	feature_id[2].value <= threshold=0.8036447763442993
node_5: feature_name=ENSG00000197943	feature_id[29].value <= threshold=0.4015890955924988
node_6: feature_name=ENSG00000129824	feature_id[0].value > threshold=0.208412803709507
node_6966: feature_name=ENSG00000244734	feature_id[14].value > threshold=0.8631609082221985
node_8776: feature_name=ENSG00000256618	feature_id[5].value <= threshold=0.28981396555900574
node_8777: feature_name=ENSG00000228253	feature_id[13].value <= threshold=2.788804531097412
node_8778: feature_name=ENSG00000166670	feature_id[46].value <= threshold=1.652666985988617
node_8779: feature_name=ENSG00000279483	feature_id[3].value <= threshold=2.6914666891098022
node_8780: feature_name=ENSG00000120129	feature_id[49].value <= threshold=1.631733477115631
node_8781: feature_name=ENSG00000149021	feature_id[16].value <= threshold=2.1402729749679565
node_8782: feature_name=ENSG00000197943	feature_id[29].value <= threshold=0.36721476912498474
node_8783: feature_name=ENSG00000204389	feature_id[17].value <= threshold=2.551540970802307
node_8784: feature_name=ENSG00000124614	feature_id[10].value <= threshold=2.6823909282684326
node_8785: feature_name=ENSG00000251562	feature_id[31].value > threshold=3.331165313720703
node_8789: feature_name=ENSG00000169429	feature_id[24].value <= threshold=3.8229705095291138
node_8790: feature_name=ENSG00000265681	feature_id[30].value <= threshold=1.4044642448425293
node_8791: feature_name=ENSG00000166670	feature_id[46].value <= threshold=0.3963901847600937
Class: never
Rules_25	passed counts:1105
node_0: feature_name=ENSG00000254772	feature_id[7].value <= threshold=0.021408461034297943
node_1: feature_name=ENSG00000087086	feature_id[27].value <= threshold=4.894179821014404
node_2: feature_name=ENSG00000197728	feature_id[1].value <= threshold=3.856176972389221
node_3: feature_name=ENSG00000229807	feature_id[4].value <= threshold=0.21965068578720093
node_4: feature_name=ENSG00000168484	feature_id[2].value > threshold=0.8036447763442993
node_10496: feature_name=ENSG00000212907	feature_id[8].value > threshold=1.9682537317276
node_12552: feature_name=ENSG00000229117	feature_id[6].value > threshold=4.042139768600464
node_14920: feature_name=ENSG00000170345	feature_id[38].value > threshold=1.6281939148902893
node_15040: feature_name=ENSG00000167526	feature_id[36].value <= threshold=3.9511523246765137
node_15041: feature_name=ENSG00000265681	feature_id[30].value <= threshold=2.2495795488357544
node_15042: feature_name=ENSG00000229117	feature_id[6].value > threshold=4.234440326690674
node_15090: feature_name=ENSG00000142541	feature_id[50].value <= threshold=4.107420444488525
node_15091: feature_name=ENSG00000251562	feature_id[31].value <= threshold=7.586575984954834
node_15092: feature_name=ENSG00000170345	feature_id[38].value <= threshold=4.319145202636719
node_15093: feature_name=ENSG00000185303	feature_id[44].value > threshold=4.357738971710205
node_15121: feature_name=ENSG00000204389	feature_id[17].value <= threshold=2.0760924220085144
node_15122: feature_name=ENSG00000198502	feature_id[15].value <= threshold=2.9128497838974
node_15123: feature_name=ENSG00000166710	feature_id[12].value > threshold=0.39882370829582214
node_15127: feature_name=ENSG00000149021	feature_id[16].value <= threshold=2.184595823287964
node_15128: feature_name=ENSG00000137440	feature_id[47].value <= threshold=1.405644416809082
node_15129: feature_name=ENSG00000198938	feature_id[40].value <= threshold=4.745517253875732
node_15130: feature_name=ENSG00000167526	feature_id[36].value > threshold=2.6858290433883667
node_15134: feature_name=ENSG00000198840	feature_id[45].value > threshold=2.3874564170837402
Class: former
Rules_26	passed counts:1101
node_0: feature_name=ENSG00000254772	feature_id[7].value <= threshold=0.021408461034297943
node_1: feature_name=ENSG00000087086	feature_id[27].value <= threshold=4.894179821014404
node_2: feature_name=ENSG00000197728	feature_id[1].value <= threshold=3.856176972389221
node_3: feature_name=ENSG00000229807	feature_id[4].value <= threshold=0.21965068578720093
node_4: feature_name=ENSG00000168484	feature_id[2].value <= threshold=0.8036447763442993
node_5: feature_name=ENSG00000197943	feature_id[29].value <= threshold=0.4015890955924988
node_6: feature_name=ENSG00000129824	feature_id[0].value <= threshold=0.208412803709507
node_7: feature_name=ENSG00000124614	feature_id[10].value > threshold=0.3972845524549484
node_2727: feature_name=ENSG00000197728	feature_id[1].value > threshold=1.9032214283943176
node_4623: feature_name=ENSG00000167656	feature_id[19].value <= threshold=0.8905085623264313
node_4624: feature_name=ENSG00000140988	feature_id[43].value > threshold=4.023098468780518
node_6010: feature_name=ENSG00000213741	feature_id[9].value <= threshold=2.6134971380233765
node_6011: feature_name=ENSG00000279483	feature_id[3].value <= threshold=1.472801923751831
node_6012: feature_name=ENSG00000197728	feature_id[1].value <= threshold=3.1902694702148438
node_6013: feature_name=ENSG00000149021	feature_id[16].value <= threshold=0.5757154822349548
node_6014: feature_name=ENSG00000167526	feature_id[36].value > threshold=3.844263792037964
node_6068: feature_name=ENSG00000205076	feature_id[54].value <= threshold=1.8246172666549683
node_6069: feature_name=ENSG00000166710	feature_id[12].value <= threshold=4.427464008331299
node_6070: feature_name=ENSG00000105193	feature_id[41].value <= threshold=3.795454978942871
node_6071: feature_name=ENSG00000087086	feature_id[27].value > threshold=0.4522707462310791
node_6079: feature_name=ENSG00000229117	feature_id[6].value > threshold=3.3566166162490845
node_6083: feature_name=ENSG00000122026	feature_id[37].value <= threshold=4.500061273574829
node_6084: feature_name=ENSG00000147604	feature_id[32].value <= threshold=4.7824718952178955
node_6085: feature_name=ENSG00000204389	feature_id[17].value <= threshold=2.0653949975967407
node_6086: feature_name=ENSG00000137440	feature_id[47].value <= threshold=1.363124132156372
node_6087: feature_name=ENSG00000197728	feature_id[1].value <= threshold=3.127968907356262
node_6088: feature_name=ENSG00000256618	feature_id[5].value <= threshold=1.557449996471405
node_6089: feature_name=ENSG00000142541	feature_id[50].value > threshold=3.4915162324905396
Class: former
Rules_27	passed counts:1076
node_0: feature_name=ENSG00000254772	feature_id[7].value > threshold=0.021408461034297943
node_21484: feature_name=ENSG00000197728	feature_id[1].value <= threshold=2.713130474090576
node_21485: feature_name=ENSG00000233493	feature_id[39].value > threshold=0.19859320670366287
node_24651: feature_name=ENSG00000166670	feature_id[46].value <= threshold=0.10781395807862282
node_24652: feature_name=ENSG00000248144	feature_id[48].value <= threshold=0.8849506676197052
node_24653: feature_name=ENSG00000149021	feature_id[16].value <= threshold=0.3667742758989334
node_24654: feature_name=ENSG00000279483	feature_id[3].value <= threshold=4.378131151199341
node_24655: feature_name=ENSG00000228253	feature_id[13].value > threshold=0.7751301825046539
node_24767: feature_name=ENSG00000198727	feature_id[25].value <= threshold=3.981279134750366
node_24768: feature_name=ENSG00000204389	feature_id[17].value > threshold=0.027628028765320778
node_24860: feature_name=ENSG00000185303	feature_id[44].value <= threshold=5.681927442550659
node_24861: feature_name=ENSG00000213741	feature_id[9].value > threshold=2.169296979904175
node_24921: feature_name=ENSG00000251562	feature_id[31].value <= threshold=6.045374631881714
node_24922: feature_name=ENSG00000265681	feature_id[30].value <= threshold=2.0390329360961914
node_24923: feature_name=ENSG00000124614	feature_id[10].value > threshold=1.4735419154167175
node_24927: feature_name=ENSG00000149021	feature_id[16].value <= threshold=0.31039614975452423
node_24928: feature_name=ENSG00000248144	feature_id[48].value <= threshold=0.8053009510040283
node_24929: feature_name=ENSG00000147604	feature_id[32].value > threshold=1.2125569581985474
node_24933: feature_name=ENSG00000105193	feature_id[41].value <= threshold=3.2494826316833496
node_24934: feature_name=ENSG00000228253	feature_id[13].value <= threshold=3.7430827617645264
node_24935: feature_name=ENSG00000140988	feature_id[43].value > threshold=1.814173400402069
node_24937: feature_name=ENSG00000256618	feature_id[5].value <= threshold=0.6836867928504944
node_24938: feature_name=ENSG00000124614	feature_id[10].value > threshold=1.873792052268982
node_24948: feature_name=ENSG00000198938	feature_id[40].value > threshold=2.7446298599243164
node_24952: feature_name=ENSG00000170345	feature_id[38].value > threshold=0.23124291002750397
Class: active
Rules_28	passed counts:1065
node_0: feature_name=ENSG00000254772	feature_id[7].value <= threshold=0.021408461034297943
node_1: feature_name=ENSG00000087086	feature_id[27].value <= threshold=4.894179821014404
node_2: feature_name=ENSG00000197728	feature_id[1].value <= threshold=3.856176972389221
node_3: feature_name=ENSG00000229807	feature_id[4].value <= threshold=0.21965068578720093
node_4: feature_name=ENSG00000168484	feature_id[2].value <= threshold=0.8036447763442993
node_5: feature_name=ENSG00000197943	feature_id[29].value <= threshold=0.4015890955924988
node_6: feature_name=ENSG00000129824	feature_id[0].value > threshold=0.208412803709507
node_6966: feature_name=ENSG00000244734	feature_id[14].value <= threshold=0.8631609082221985
node_6967: feature_name=ENSG00000279483	feature_id[3].value <= threshold=2.6417685747146606
node_6968: feature_name=ENSG00000205420	feature_id[26].value <= threshold=2.724133014678955
node_6969: feature_name=ENSG00000244734	feature_id[14].value > threshold=0.5718527138233185
node_8155: feature_name=ENSG00000256618	feature_id[5].value <= threshold=0.3519878536462784
node_8156: feature_name=ENSG00000228253	feature_id[13].value <= threshold=2.702401280403137
node_8157: feature_name=ENSG00000166670	feature_id[46].value <= threshold=2.5664634704589844
node_8158: feature_name=ENSG00000168484	feature_id[2].value <= threshold=0.4921722561120987
node_8159: feature_name=ENSG00000279483	feature_id[3].value <= threshold=2.4489117860794067
node_8160: feature_name=ENSG00000185303	feature_id[44].value <= threshold=0.7225942611694336
node_8161: feature_name=ENSG00000149021	feature_id[16].value <= threshold=2.177009344100952
node_8162: feature_name=ENSG00000265681	feature_id[30].value <= threshold=1.6527089476585388
node_8163: feature_name=ENSG00000124614	feature_id[10].value <= threshold=1.9682339429855347
Class: never
Rules_29	passed counts:969
node_0: feature_name=ENSG00000254772	feature_id[7].value <= threshold=0.021408461034297943
node_1: feature_name=ENSG00000087086	feature_id[27].value <= threshold=4.894179821014404
node_2: feature_name=ENSG00000197728	feature_id[1].value <= threshold=3.856176972389221
node_3: feature_name=ENSG00000229807	feature_id[4].value <= threshold=0.21965068578720093
node_4: feature_name=ENSG00000168484	feature_id[2].value <= threshold=0.8036447763442993
node_5: feature_name=ENSG00000197943	feature_id[29].value <= threshold=0.4015890955924988
node_6: feature_name=ENSG00000129824	feature_id[0].value <= threshold=0.208412803709507
node_7: feature_name=ENSG00000124614	feature_id[10].value > threshold=0.3972845524549484
node_2727: feature_name=ENSG00000197728	feature_id[1].value <= threshold=1.9032214283943176
node_2728: feature_name=ENSG00000213741	feature_id[9].value > threshold=2.8989005088806152
node_4222: feature_name=ENSG00000173432	feature_id[20].value <= threshold=1.8127185702323914
node_4223: feature_name=ENSG00000244734	feature_id[14].value <= threshold=0.616727203130722
node_4224: feature_name=ENSG00000198938	feature_id[40].value > threshold=3.9697346687316895
node_4454: feature_name=ENSG00000064886	feature_id[51].value <= threshold=0.9843814671039581
node_4455: feature_name=ENSG00000142541	feature_id[50].value > threshold=3.715466856956482
node_4509: feature_name=ENSG00000229117	feature_id[6].value <= threshold=5.483884572982788
node_4510: feature_name=ENSG00000140988	feature_id[43].value <= threshold=5.212144374847412
node_4511: feature_name=ENSG00000105193	feature_id[41].value > threshold=2.404098391532898
node_4527: feature_name=ENSG00000213741	feature_id[9].value > threshold=2.9050512313842773
node_4531: feature_name=ENSG00000251562	feature_id[31].value <= threshold=7.090211391448975
node_4532: feature_name=ENSG00000122026	feature_id[37].value > threshold=3.1591495275497437
node_4540: feature_name=ENSG00000248144	feature_id[48].value <= threshold=3.0535751581192017
node_4541: feature_name=ENSG00000229117	feature_id[6].value <= threshold=4.997156143188477
Class: never
Rules_30	passed counts:949
node_0: feature_name=ENSG00000254772	feature_id[7].value <= threshold=0.021408461034297943
node_1: feature_name=ENSG00000087086	feature_id[27].value <= threshold=4.894179821014404
node_2: feature_name=ENSG00000197728	feature_id[1].value <= threshold=3.856176972389221
node_3: feature_name=ENSG00000229807	feature_id[4].value <= threshold=0.21965068578720093
node_4: feature_name=ENSG00000168484	feature_id[2].value <= threshold=0.8036447763442993
node_5: feature_name=ENSG00000197943	feature_id[29].value <= threshold=0.4015890955924988
node_6: feature_name=ENSG00000129824	feature_id[0].value > threshold=0.208412803709507
node_6966: feature_name=ENSG00000244734	feature_id[14].value <= threshold=0.8631609082221985
node_6967: feature_name=ENSG00000279483	feature_id[3].value <= threshold=2.6417685747146606
node_6968: feature_name=ENSG00000205420	feature_id[26].value <= threshold=2.724133014678955
node_6969: feature_name=ENSG00000244734	feature_id[14].value <= threshold=0.5718527138233185
node_6970: feature_name=ENSG00000128016	feature_id[21].value > threshold=1.9075196981430054
node_7932: feature_name=ENSG00000265681	feature_id[30].value <= threshold=1.977773904800415
node_7933: feature_name=ENSG00000198712	feature_id[33].value <= threshold=4.299336671829224
node_7934: feature_name=ENSG00000251562	feature_id[31].value > threshold=2.640455484390259
node_7954: feature_name=ENSG00000087086	feature_id[27].value <= threshold=4.46893572807312
node_7955: feature_name=ENSG00000142541	feature_id[50].value <= threshold=4.832315921783447
node_7956: feature_name=ENSG00000228253	feature_id[13].value <= threshold=2.532957911491394
node_7957: feature_name=ENSG00000185303	feature_id[44].value <= threshold=1.372499704360962
node_7958: feature_name=ENSG00000173432	feature_id[20].value <= threshold=5.860309362411499
node_7959: feature_name=ENSG00000140988	feature_id[43].value > threshold=2.179167151451111
node_7979: feature_name=ENSG00000256618	feature_id[5].value <= threshold=1.005384624004364
node_7980: feature_name=ENSG00000198886	feature_id[35].value <= threshold=4.665262699127197
node_7981: feature_name=ENSG00000198502	feature_id[15].value <= threshold=1.756362497806549
node_7982: feature_name=ENSG00000142541	feature_id[50].value > threshold=2.258717179298401
node_7986: feature_name=ENSG00000124614	feature_id[10].value <= threshold=2.564870834350586
node_7987: feature_name=ENSG00000185303	feature_id[44].value <= threshold=0.47394196689128876
Class: never
Rules_31	passed counts:915
node_0: feature_name=ENSG00000254772	feature_id[7].value <= threshold=0.021408461034297943
node_1: feature_name=ENSG00000087086	feature_id[27].value <= threshold=4.894179821014404
node_2: feature_name=ENSG00000197728	feature_id[1].value <= threshold=3.856176972389221
node_3: feature_name=ENSG00000229807	feature_id[4].value <= threshold=0.21965068578720093
node_4: feature_name=ENSG00000168484	feature_id[2].value <= threshold=0.8036447763442993
node_5: feature_name=ENSG00000197943	feature_id[29].value <= threshold=0.4015890955924988
node_6: feature_name=ENSG00000129824	feature_id[0].value <= threshold=0.208412803709507
node_7: feature_name=ENSG00000124614	feature_id[10].value <= threshold=0.3972845524549484
node_8: feature_name=ENSG00000173432	feature_id[20].value <= threshold=2.6760398149490356
node_9: feature_name=ENSG00000256045	feature_id[18].value <= threshold=0.6018944084644318
node_10: feature_name=ENSG00000279483	feature_id[3].value <= threshold=3.0299041271209717
node_11: feature_name=ENSG00000256618	feature_id[5].value <= threshold=0.3037263751029968
node_12: feature_name=ENSG00000197728	feature_id[1].value <= threshold=2.604824185371399
node_13: feature_name=ENSG00000228253	feature_id[13].value <= threshold=3.117629051208496
node_14: feature_name=ENSG00000255823	feature_id[11].value <= threshold=0.5542866587638855
node_15: feature_name=ENSG00000251562	feature_id[31].value > threshold=3.940063238143921
node_247: feature_name=ENSG00000212907	feature_id[8].value <= threshold=2.214046835899353
node_248: feature_name=ENSG00000173432	feature_id[20].value <= threshold=0.48618482053279877
node_249: feature_name=ENSG00000197728	feature_id[1].value <= threshold=1.4206936955451965
node_250: feature_name=ENSG00000204389	feature_id[17].value <= threshold=3.144500494003296
node_251: feature_name=ENSG00000244734	feature_id[14].value <= threshold=1.6055928468704224
node_252: feature_name=ENSG00000197943	feature_id[29].value <= threshold=0.19625124335289001
node_253: feature_name=ENSG00000169429	feature_id[24].value <= threshold=5.3081159591674805
node_254: feature_name=ENSG00000136238	feature_id[53].value <= threshold=1.5243529081344604
node_255: feature_name=ENSG00000064886	feature_id[51].value <= threshold=1.3130084872245789
node_256: feature_name=ENSG00000269028	feature_id[23].value <= threshold=2.8866771459579468
node_257: feature_name=ENSG00000228253	feature_id[13].value <= threshold=2.723351001739502
node_258: feature_name=ENSG00000137440	feature_id[47].value <= threshold=3.030543565750122
node_259: feature_name=ENSG00000185303	feature_id[44].value <= threshold=0.9403189420700073
node_260: feature_name=ENSG00000205420	feature_id[26].value <= threshold=2.9639118909835815
node_261: feature_name=ENSG00000198886	feature_id[35].value <= threshold=5.619956016540527
node_262: feature_name=ENSG00000166710	feature_id[12].value <= threshold=4.802869558334351
node_263: feature_name=ENSG00000166670	feature_id[46].value <= threshold=3.5834624767303467
node_264: feature_name=ENSG00000142541	feature_id[50].value <= threshold=4.466780662536621
node_265: feature_name=ENSG00000244734	feature_id[14].value <= threshold=1.5339014530181885
node_266: feature_name=ENSG00000269028	feature_id[23].value <= threshold=1.9356658458709717
node_267: feature_name=ENSG00000166670	feature_id[46].value <= threshold=1.0150671303272247
node_268: feature_name=ENSG00000166710	feature_id[12].value > threshold=2.46774423122406
node_284: feature_name=ENSG00000251562	feature_id[31].value > threshold=4.172640085220337
node_288: feature_name=ENSG00000136238	feature_id[53].value <= threshold=1.2742260098457336
node_289: feature_name=ENSG00000229117	feature_id[6].value <= threshold=4.061277866363525
Class: never
Rules_32	passed counts:863
node_0: feature_name=ENSG00000254772	feature_id[7].value > threshold=0.021408461034297943
node_21484: feature_name=ENSG00000197728	feature_id[1].value <= threshold=2.713130474090576
node_21485: feature_name=ENSG00000233493	feature_id[39].value > threshold=0.19859320670366287
node_24651: feature_name=ENSG00000166670	feature_id[46].value > threshold=0.10781395807862282
node_25615: feature_name=ENSG00000256618	feature_id[5].value <= threshold=0.1505088359117508
node_25616: feature_name=ENSG00000197728	feature_id[1].value <= threshold=2.125047206878662
node_25617: feature_name=ENSG00000173432	feature_id[20].value > threshold=0.1524650901556015
node_25669: feature_name=ENSG00000198727	feature_id[25].value > threshold=3.8024860620498657
node_25697: feature_name=ENSG00000279483	feature_id[3].value <= threshold=1.2068922519683838
node_25698: feature_name=ENSG00000198840	feature_id[45].value > threshold=3.112575888633728
node_25700: feature_name=ENSG00000197943	feature_id[29].value <= threshold=1.9233883023262024
node_25701: feature_name=ENSG00000166710	feature_id[12].value > threshold=1.7613500356674194
node_25705: feature_name=ENSG00000255823	feature_id[11].value <= threshold=1.2682546973228455
node_25706: feature_name=ENSG00000120129	feature_id[49].value > threshold=1.1371246576309204
node_25720: feature_name=ENSG00000198888	feature_id[34].value > threshold=3.4002610445022583
node_25722: feature_name=ENSG00000197728	feature_id[1].value > threshold=0.22407370805740356
node_25724: feature_name=ENSG00000197728	feature_id[1].value <= threshold=2.047417640686035
node_25725: feature_name=ENSG00000159147	feature_id[22].value <= threshold=0.3755546510219574
node_25726: feature_name=ENSG00000256045	feature_id[18].value <= threshold=0.2871261462569237
node_25727: feature_name=ENSG00000147604	feature_id[32].value > threshold=1.2306243181228638
node_25731: feature_name=ENSG00000136238	feature_id[53].value <= threshold=1.9725077748298645
node_25732: feature_name=ENSG00000177606	feature_id[52].value <= threshold=3.3317307233810425
node_25733: feature_name=ENSG00000269028	feature_id[23].value <= threshold=1.766713559627533
Class: never
Rules_33	passed counts:862
node_0: feature_name=ENSG00000254772	feature_id[7].value > threshold=0.021408461034297943
node_21484: feature_name=ENSG00000197728	feature_id[1].value > threshold=2.713130474090576
node_25878: feature_name=ENSG00000140988	feature_id[43].value <= threshold=3.1687947511672974
node_25879: feature_name=ENSG00000197728	feature_id[1].value > threshold=3.550352096557617
node_26925: feature_name=ENSG00000128016	feature_id[21].value > threshold=1.736638367176056
node_27163: feature_name=ENSG00000198502	feature_id[15].value > threshold=1.6753705143928528
node_27297: feature_name=ENSG00000064886	feature_id[51].value <= threshold=2.862298011779785
node_27298: feature_name=ENSG00000198712	feature_id[33].value > threshold=3.343717336654663
node_27302: feature_name=ENSG00000198840	feature_id[45].value <= threshold=4.8723366260528564
node_27303: feature_name=ENSG00000204389	feature_id[17].value <= threshold=3.452639937400818
node_27304: feature_name=ENSG00000170345	feature_id[38].value <= threshold=4.909719705581665
node_27305: feature_name=ENSG00000263639	feature_id[28].value <= threshold=5.709927320480347
node_27306: feature_name=ENSG00000254772	feature_id[7].value <= threshold=3.1742286682128906
node_27307: feature_name=ENSG00000197728	feature_id[1].value > threshold=3.7013133764266968
node_27325: feature_name=ENSG00000140988	feature_id[43].value <= threshold=3.157042980194092
node_27326: feature_name=ENSG00000251562	feature_id[31].value <= threshold=5.045107126235962
Class: former
Rules_34	passed counts:831
node_0: feature_name=ENSG00000254772	feature_id[7].value <= threshold=0.021408461034297943
node_1: feature_name=ENSG00000087086	feature_id[27].value <= threshold=4.894179821014404
node_2: feature_name=ENSG00000197728	feature_id[1].value <= threshold=3.856176972389221
node_3: feature_name=ENSG00000229807	feature_id[4].value <= threshold=0.21965068578720093
node_4: feature_name=ENSG00000168484	feature_id[2].value <= threshold=0.8036447763442993
node_5: feature_name=ENSG00000197943	feature_id[29].value <= threshold=0.4015890955924988
node_6: feature_name=ENSG00000129824	feature_id[0].value > threshold=0.208412803709507
node_6966: feature_name=ENSG00000244734	feature_id[14].value <= threshold=0.8631609082221985
node_6967: feature_name=ENSG00000279483	feature_id[3].value <= threshold=2.6417685747146606
node_6968: feature_name=ENSG00000205420	feature_id[26].value <= threshold=2.724133014678955
node_6969: feature_name=ENSG00000244734	feature_id[14].value <= threshold=0.5718527138233185
node_6970: feature_name=ENSG00000128016	feature_id[21].value <= threshold=1.9075196981430054
node_6971: feature_name=ENSG00000228253	feature_id[13].value <= threshold=3.002713680267334
node_6972: feature_name=ENSG00000169429	feature_id[24].value <= threshold=0.5137311220169067
node_6973: feature_name=ENSG00000168484	feature_id[2].value <= threshold=0.384035661816597
node_6974: feature_name=ENSG00000185303	feature_id[44].value <= threshold=1.5719508528709412
node_6975: feature_name=ENSG00000279483	feature_id[3].value <= threshold=2.0647261142730713
node_6976: feature_name=ENSG00000177606	feature_id[52].value <= threshold=1.4285770654678345
node_6977: feature_name=ENSG00000204389	feature_id[17].value <= threshold=3.7483805418014526
node_6978: feature_name=ENSG00000204389	feature_id[17].value <= threshold=3.3783979415893555
node_6979: feature_name=ENSG00000136238	feature_id[53].value <= threshold=3.0681945085525513
node_6980: feature_name=ENSG00000170345	feature_id[38].value > threshold=1.6707406044006348
node_7138: feature_name=ENSG00000256618	feature_id[5].value <= threshold=0.9164158403873444
node_7139: feature_name=ENSG00000170345	feature_id[38].value > threshold=1.6723453998565674
node_7141: feature_name=ENSG00000233493	feature_id[39].value <= threshold=1.1836827397346497
node_7142: feature_name=ENSG00000163931	feature_id[42].value <= threshold=2.306736707687378
node_7143: feature_name=ENSG00000128016	feature_id[21].value <= threshold=1.8830416798591614
node_7144: feature_name=ENSG00000142541	feature_id[50].value > threshold=1.2438305020332336
node_7150: feature_name=ENSG00000198840	feature_id[45].value <= threshold=5.337039947509766
node_7151: feature_name=ENSG00000149021	feature_id[16].value <= threshold=7.935590028762817
node_7152: feature_name=ENSG00000129824	feature_id[0].value > threshold=0.5115541219711304
node_7156: feature_name=ENSG00000198840	feature_id[45].value <= threshold=4.725025653839111
Class: never
Rules_35	passed counts:802
node_0: feature_name=ENSG00000254772	feature_id[7].value <= threshold=0.021408461034297943
node_1: feature_name=ENSG00000087086	feature_id[27].value <= threshold=4.894179821014404
node_2: feature_name=ENSG00000197728	feature_id[1].value <= threshold=3.856176972389221
node_3: feature_name=ENSG00000229807	feature_id[4].value > threshold=0.21965068578720093
node_15217: feature_name=ENSG00000168484	feature_id[2].value <= threshold=0.05719934031367302
node_15218: feature_name=ENSG00000167656	feature_id[19].value <= threshold=1.6829181909561157
node_15219: feature_name=ENSG00000228253	feature_id[13].value <= threshold=0.908731073141098
node_15220: feature_name=ENSG00000087086	feature_id[27].value > threshold=0.3162683993577957
node_15594: feature_name=ENSG00000147604	feature_id[32].value <= threshold=4.508606433868408
node_15595: feature_name=ENSG00000173432	feature_id[20].value <= threshold=0.45790889859199524
node_15596: feature_name=ENSG00000197728	feature_id[1].value > threshold=0.35870081186294556
node_15832: feature_name=ENSG00000167526	feature_id[36].value <= threshold=3.918046712875366
node_15833: feature_name=ENSG00000198938	feature_id[40].value <= threshold=4.398523569107056
node_15834: feature_name=ENSG00000167526	feature_id[36].value > threshold=2.584808111190796
node_16112: feature_name=ENSG00000167656	feature_id[19].value <= threshold=1.113271415233612
node_16113: feature_name=ENSG00000147604	feature_id[32].value <= threshold=4.263513803482056
node_16114: feature_name=ENSG00000128016	feature_id[21].value <= threshold=1.3618342280387878
node_16115: feature_name=ENSG00000129824	feature_id[0].value <= threshold=0.2932119369506836
node_16116: feature_name=ENSG00000213741	feature_id[9].value <= threshold=3.0518858432769775
node_16117: feature_name=ENSG00000229807	feature_id[4].value <= threshold=1.4959860444068909
node_16118: feature_name=ENSG00000166710	feature_id[12].value <= threshold=4.727384805679321
node_16119: feature_name=ENSG00000204389	feature_id[17].value <= threshold=2.402870535850525
node_16120: feature_name=ENSG00000256618	feature_id[5].value <= threshold=2.0216369032859802
node_16121: feature_name=ENSG00000197728	feature_id[1].value <= threshold=2.9776116609573364
node_16122: feature_name=ENSG00000167526	feature_id[36].value > threshold=3.10489559173584
node_16228: feature_name=ENSG00000205420	feature_id[26].value <= threshold=2.3154950737953186
node_16229: feature_name=ENSG00000142541	feature_id[50].value > threshold=2.300188422203064
node_16235: feature_name=ENSG00000169429	feature_id[24].value <= threshold=0.9153082072734833
node_16236: feature_name=ENSG00000185303	feature_id[44].value <= threshold=0.7581813931465149
node_16237: feature_name=ENSG00000105193	feature_id[41].value <= threshold=3.3859055042266846
node_16238: feature_name=ENSG00000197943	feature_id[29].value <= threshold=1.6448166370391846
node_16239: feature_name=ENSG00000167656	feature_id[19].value <= threshold=0.8130572736263275
node_16240: feature_name=ENSG00000197728	feature_id[1].value > threshold=1.384151577949524
node_16256: feature_name=ENSG00000198938	feature_id[40].value <= threshold=3.9477604627609253
node_16257: feature_name=ENSG00000173432	feature_id[20].value <= threshold=0.4287436008453369
node_16258: feature_name=ENSG00000105193	feature_id[41].value > threshold=0.28223901987075806
node_16262: feature_name=ENSG00000166670	feature_id[46].value <= threshold=3.534358024597168
Class: former
Rules_36	passed counts:794
node_0: feature_name=ENSG00000254772	feature_id[7].value > threshold=0.021408461034297943
node_21484: feature_name=ENSG00000197728	feature_id[1].value <= threshold=2.713130474090576
node_21485: feature_name=ENSG00000233493	feature_id[39].value <= threshold=0.19859320670366287
node_21486: feature_name=ENSG00000228253	feature_id[13].value <= threshold=2.733737349510193
node_21487: feature_name=ENSG00000159147	feature_id[22].value <= threshold=0.655032217502594
node_21488: feature_name=ENSG00000198502	feature_id[15].value > threshold=0.22404410690069199
node_23074: feature_name=ENSG00000228253	feature_id[13].value <= threshold=2.1767221689224243
node_23075: feature_name=ENSG00000197943	feature_id[29].value <= threshold=0.9205770492553711
node_23076: feature_name=ENSG00000124614	feature_id[10].value <= threshold=2.736106038093567
node_23077: feature_name=ENSG00000198840	feature_id[45].value > threshold=0.13728120923042297
node_23091: feature_name=ENSG00000129824	feature_id[0].value <= threshold=1.3227826952934265
node_23092: feature_name=ENSG00000169429	feature_id[24].value <= threshold=3.3004350662231445
node_23093: feature_name=ENSG00000198502	feature_id[15].value > threshold=0.5859159231185913
node_23195: feature_name=ENSG00000142541	feature_id[50].value > threshold=1.4252029657363892
node_23233: feature_name=ENSG00000255823	feature_id[11].value <= threshold=1.68305242061615
node_23234: feature_name=ENSG00000149021	feature_id[16].value <= threshold=1.5337477326393127
node_23235: feature_name=ENSG00000122026	feature_id[37].value > threshold=0.29984280467033386
node_23237: feature_name=ENSG00000213741	feature_id[9].value <= threshold=4.14195704460144
node_23238: feature_name=ENSG00000198727	feature_id[25].value <= threshold=5.148515462875366
node_23239: feature_name=ENSG00000129824	feature_id[0].value <= threshold=1.1843385696411133
node_23240: feature_name=ENSG00000105193	feature_id[41].value <= threshold=3.668954014778137
node_23241: feature_name=ENSG00000198888	feature_id[34].value > threshold=0.48757651448249817
node_23245: feature_name=ENSG00000147604	feature_id[32].value <= threshold=4.2674736976623535
node_23246: feature_name=ENSG00000244734	feature_id[14].value <= threshold=1.5474722385406494
node_23247: feature_name=ENSG00000254772	feature_id[7].value > threshold=0.0988800898194313
node_23249: feature_name=ENSG00000244734	feature_id[14].value <= threshold=1.3660759329795837
node_23250: feature_name=ENSG00000229807	feature_id[4].value > threshold=0.5166316032409668
node_23318: feature_name=ENSG00000251562	feature_id[31].value > threshold=3.019715666770935
node_23322: feature_name=ENSG00000229117	feature_id[6].value > threshold=1.0577025711536407
node_23326: feature_name=ENSG00000167526	feature_id[36].value <= threshold=4.18777060508728
node_23327: feature_name=ENSG00000198502	feature_id[15].value > threshold=0.5906763076782227
node_23331: feature_name=ENSG00000105193	feature_id[41].value <= threshold=3.579739212989807
node_23332: feature_name=ENSG00000173432	feature_id[20].value <= threshold=2.1327871084213257
node_23333: feature_name=ENSG00000254772	feature_id[7].value > threshold=0.18649275600910187
Class: never
Rules_37	passed counts:785
node_0: feature_name=ENSG00000254772	feature_id[7].value <= threshold=0.021408461034297943
node_1: feature_name=ENSG00000087086	feature_id[27].value <= threshold=4.894179821014404
node_2: feature_name=ENSG00000197728	feature_id[1].value <= threshold=3.856176972389221
node_3: feature_name=ENSG00000229807	feature_id[4].value > threshold=0.21965068578720093
node_15217: feature_name=ENSG00000168484	feature_id[2].value > threshold=0.05719934031367302
node_19135: feature_name=ENSG00000105193	feature_id[41].value <= threshold=3.413217067718506
node_19136: feature_name=ENSG00000159147	feature_id[22].value <= threshold=0.6503763496875763
node_19137: feature_name=ENSG00000269028	feature_id[23].value <= threshold=1.8021641969680786
node_19138: feature_name=ENSG00000197728	feature_id[1].value <= threshold=3.4603946208953857
node_19139: feature_name=ENSG00000198712	feature_id[33].value <= threshold=4.1729795932769775
node_19140: feature_name=ENSG00000279483	feature_id[3].value <= threshold=2.519148588180542
node_19141: feature_name=ENSG00000128016	feature_id[21].value > threshold=1.5663769245147705
node_19399: feature_name=ENSG00000129824	feature_id[0].value <= threshold=0.43080946803092957
node_19400: feature_name=ENSG00000244734	feature_id[14].value <= threshold=0.4553832560777664
node_19401: feature_name=ENSG00000198712	feature_id[33].value <= threshold=4.165856599807739
node_19402: feature_name=ENSG00000279483	feature_id[3].value <= threshold=2.2354809045791626
node_19403: feature_name=ENSG00000198886	feature_id[35].value > threshold=0.8856152594089508
node_19407: feature_name=ENSG00000198840	feature_id[45].value <= threshold=4.6675331592559814
node_19408: feature_name=ENSG00000169429	feature_id[24].value > threshold=0.5662139654159546
node_19456: feature_name=ENSG00000128016	feature_id[21].value > threshold=1.8493751287460327
node_19472: feature_name=ENSG00000198888	feature_id[34].value <= threshold=4.41840934753418
node_19473: feature_name=ENSG00000169429	feature_id[24].value > threshold=0.5688290596008301
node_19475: feature_name=ENSG00000279483	feature_id[3].value <= threshold=2.061949849128723
node_19476: feature_name=ENSG00000198712	feature_id[33].value <= threshold=4.150481224060059
node_19477: feature_name=ENSG00000163931	feature_id[42].value <= threshold=1.9382728934288025
node_19478: feature_name=ENSG00000198886	feature_id[35].value <= threshold=4.359088897705078
Class: never
Rules_38	passed counts:771
node_0: feature_name=ENSG00000254772	feature_id[7].value <= threshold=0.021408461034297943
node_1: feature_name=ENSG00000087086	feature_id[27].value <= threshold=4.894179821014404
node_2: feature_name=ENSG00000197728	feature_id[1].value <= threshold=3.856176972389221
node_3: feature_name=ENSG00000229807	feature_id[4].value > threshold=0.21965068578720093
node_15217: feature_name=ENSG00000168484	feature_id[2].value <= threshold=0.05719934031367302
node_15218: feature_name=ENSG00000167656	feature_id[19].value <= threshold=1.6829181909561157
node_15219: feature_name=ENSG00000228253	feature_id[13].value > threshold=0.908731073141098
node_18367: feature_name=ENSG00000197728	feature_id[1].value > threshold=1.9471405744552612
node_18607: feature_name=ENSG00000205420	feature_id[26].value > threshold=0.05902155116200447
node_18679: feature_name=ENSG00000204389	feature_id[17].value <= threshold=2.8766199350357056
node_18680: feature_name=ENSG00000166710	feature_id[12].value <= threshold=3.4458255767822266
node_18681: feature_name=ENSG00000166670	feature_id[46].value <= threshold=2.8243467807769775
node_18682: feature_name=ENSG00000173432	feature_id[20].value <= threshold=0.624575287103653
node_18683: feature_name=ENSG00000197943	feature_id[29].value > threshold=0.17530818283557892
Class: active
Rules_39	passed counts:757
node_0: feature_name=ENSG00000254772	feature_id[7].value <= threshold=0.021408461034297943
node_1: feature_name=ENSG00000087086	feature_id[27].value <= threshold=4.894179821014404
node_2: feature_name=ENSG00000197728	feature_id[1].value <= threshold=3.856176972389221
node_3: feature_name=ENSG00000229807	feature_id[4].value > threshold=0.21965068578720093
node_15217: feature_name=ENSG00000168484	feature_id[2].value > threshold=0.05719934031367302
node_19135: feature_name=ENSG00000105193	feature_id[41].value <= threshold=3.413217067718506
node_19136: feature_name=ENSG00000159147	feature_id[22].value <= threshold=0.6503763496875763
node_19137: feature_name=ENSG00000269028	feature_id[23].value <= threshold=1.8021641969680786
node_19138: feature_name=ENSG00000197728	feature_id[1].value <= threshold=3.4603946208953857
node_19139: feature_name=ENSG00000198712	feature_id[33].value > threshold=4.1729795932769775
node_19557: feature_name=ENSG00000169429	feature_id[24].value <= threshold=0.4330703765153885
node_19558: feature_name=ENSG00000212907	feature_id[8].value <= threshold=3.4979737997055054
node_19559: feature_name=ENSG00000198888	feature_id[34].value > threshold=2.4165523052215576
node_19567: feature_name=ENSG00000198727	feature_id[25].value > threshold=2.830433487892151
node_19575: feature_name=ENSG00000244734	feature_id[14].value <= threshold=0.2718071937561035
node_19576: feature_name=ENSG00000198938	feature_id[40].value > threshold=2.8322707414627075
node_19580: feature_name=ENSG00000105193	feature_id[41].value <= threshold=3.249318480491638
node_19581: feature_name=ENSG00000198886	feature_id[35].value > threshold=3.424119234085083
node_19593: feature_name=ENSG00000256045	feature_id[18].value <= threshold=1.5435227751731873
node_19594: feature_name=ENSG00000198840	feature_id[45].value <= threshold=5.731107473373413
node_19595: feature_name=ENSG00000140988	feature_id[43].value <= threshold=4.507960319519043
node_19596: feature_name=ENSG00000256618	feature_id[5].value <= threshold=0.6373668611049652
node_19597: feature_name=ENSG00000087086	feature_id[27].value <= threshold=4.886007308959961
node_19598: feature_name=ENSG00000064886	feature_id[51].value <= threshold=0.8130987286567688
node_19599: feature_name=ENSG00000120129	feature_id[49].value <= threshold=3.62207293510437
node_19600: feature_name=ENSG00000136238	feature_id[53].value <= threshold=2.086732268333435
node_19601: feature_name=ENSG00000140988	feature_id[43].value <= threshold=4.072511434555054
node_19602: feature_name=ENSG00000279483	feature_id[3].value <= threshold=2.5098085403442383
Class: never
Rules_40	passed counts:749
node_0: feature_name=ENSG00000254772	feature_id[7].value <= threshold=0.021408461034297943
node_1: feature_name=ENSG00000087086	feature_id[27].value <= threshold=4.894179821014404
node_2: feature_name=ENSG00000197728	feature_id[1].value <= threshold=3.856176972389221
node_3: feature_name=ENSG00000229807	feature_id[4].value <= threshold=0.21965068578720093
node_4: feature_name=ENSG00000168484	feature_id[2].value <= threshold=0.8036447763442993
node_5: feature_name=ENSG00000197943	feature_id[29].value <= threshold=0.4015890955924988
node_6: feature_name=ENSG00000129824	feature_id[0].value > threshold=0.208412803709507
node_6966: feature_name=ENSG00000244734	feature_id[14].value <= threshold=0.8631609082221985
node_6967: feature_name=ENSG00000279483	feature_id[3].value <= threshold=2.6417685747146606
node_6968: feature_name=ENSG00000205420	feature_id[26].value <= threshold=2.724133014678955
node_6969: feature_name=ENSG00000244734	feature_id[14].value <= threshold=0.5718527138233185
node_6970: feature_name=ENSG00000128016	feature_id[21].value <= threshold=1.9075196981430054
node_6971: feature_name=ENSG00000228253	feature_id[13].value <= threshold=3.002713680267334
node_6972: feature_name=ENSG00000169429	feature_id[24].value > threshold=0.5137311220169067
node_7506: feature_name=ENSG00000198886	feature_id[35].value > threshold=4.054124593734741
node_7706: feature_name=ENSG00000197728	feature_id[1].value <= threshold=2.151111125946045
node_7707: feature_name=ENSG00000256618	feature_id[5].value <= threshold=0.028122344985604286
node_7708: feature_name=ENSG00000167526	feature_id[36].value > threshold=2.8447282314300537
node_7742: feature_name=ENSG00000087086	feature_id[27].value <= threshold=4.445776700973511
node_7743: feature_name=ENSG00000198886	feature_id[35].value > threshold=4.055642604827881
node_7747: feature_name=ENSG00000198712	feature_id[33].value <= threshold=5.952022075653076
node_7748: feature_name=ENSG00000228253	feature_id[13].value <= threshold=1.9199755787849426
node_7749: feature_name=ENSG00000185303	feature_id[44].value <= threshold=0.5390943288803101
node_7750: feature_name=ENSG00000170345	feature_id[38].value > threshold=0.8278749287128448
node_7760: feature_name=ENSG00000197728	feature_id[1].value <= threshold=1.9734715223312378
node_7761: feature_name=ENSG00000251562	feature_id[31].value <= threshold=7.552989959716797
node_7762: feature_name=ENSG00000198727	feature_id[25].value > threshold=3.3705193996429443
node_7766: feature_name=ENSG00000233493	feature_id[39].value <= threshold=0.9579989016056061
node_7767: feature_name=ENSG00000279483	feature_id[3].value <= threshold=1.5550934672355652
node_7768: feature_name=ENSG00000228253	feature_id[13].value <= threshold=1.4424437284469604
Class: never
Rules_41	passed counts:748
node_0: feature_name=ENSG00000254772	feature_id[7].value <= threshold=0.021408461034297943
node_1: feature_name=ENSG00000087086	feature_id[27].value <= threshold=4.894179821014404
node_2: feature_name=ENSG00000197728	feature_id[1].value <= threshold=3.856176972389221
node_3: feature_name=ENSG00000229807	feature_id[4].value > threshold=0.21965068578720093
node_15217: feature_name=ENSG00000168484	feature_id[2].value <= threshold=0.05719934031367302
node_15218: feature_name=ENSG00000167656	feature_id[19].value > threshold=1.6829181909561157
node_18718: feature_name=ENSG00000255823	feature_id[11].value <= threshold=1.012848138809204
node_18719: feature_name=ENSG00000229117	feature_id[6].value <= threshold=3.420061945915222
node_18720: feature_name=ENSG00000173432	feature_id[20].value > threshold=0.21396739780902863
node_18752: feature_name=ENSG00000204389	feature_id[17].value <= threshold=1.2892561554908752
node_18753: feature_name=ENSG00000166710	feature_id[12].value > threshold=2.3519874811172485
node_18755: feature_name=ENSG00000198886	feature_id[35].value > threshold=2.6043134927749634
node_18757: feature_name=ENSG00000198502	feature_id[15].value <= threshold=0.9784881174564362
node_18758: feature_name=ENSG00000128016	feature_id[21].value <= threshold=1.8851309418678284
node_18759: feature_name=ENSG00000256045	feature_id[18].value <= threshold=0.32527386397123337
node_18760: feature_name=ENSG00000198502	feature_id[15].value <= threshold=0.7017934024333954
node_18761: feature_name=ENSG00000233493	feature_id[39].value <= threshold=0.6090946793556213
node_18762: feature_name=ENSG00000269028	feature_id[23].value <= threshold=1.4685233235359192
Class: former
Rules_42	passed counts:722
node_0: feature_name=ENSG00000254772	feature_id[7].value > threshold=0.021408461034297943
node_21484: feature_name=ENSG00000197728	feature_id[1].value > threshold=2.713130474090576
node_25878: feature_name=ENSG00000140988	feature_id[43].value > threshold=3.1687947511672974
node_27350: feature_name=ENSG00000169429	feature_id[24].value > threshold=0.35065002739429474
node_28218: feature_name=ENSG00000198502	feature_id[15].value <= threshold=0.37678809463977814
node_28219: feature_name=ENSG00000279483	feature_id[3].value <= threshold=2.4515862464904785
node_28220: feature_name=ENSG00000263639	feature_id[28].value <= threshold=0.6537545025348663
node_28221: feature_name=ENSG00000129824	feature_id[0].value <= threshold=0.08466903120279312
node_28222: feature_name=ENSG00000087086	feature_id[27].value > threshold=2.2428412437438965
node_28240: feature_name=ENSG00000213741	feature_id[9].value > threshold=2.441416025161743
node_28246: feature_name=ENSG00000149021	feature_id[16].value <= threshold=5.470300197601318
node_28247: feature_name=ENSG00000256618	feature_id[5].value <= threshold=0.48651839792728424
node_28248: feature_name=ENSG00000140988	feature_id[43].value > threshold=3.2887940406799316
node_28250: feature_name=ENSG00000167656	feature_id[19].value <= threshold=3.250311851501465
node_28251: feature_name=ENSG00000170345	feature_id[38].value <= threshold=3.3276565074920654
node_28252: feature_name=ENSG00000137440	feature_id[47].value <= threshold=1.4149831533432007
Class: active
Rules_43	passed counts:674
node_0: feature_name=ENSG00000254772	feature_id[7].value <= threshold=0.021408461034297943
node_1: feature_name=ENSG00000087086	feature_id[27].value <= threshold=4.894179821014404
node_2: feature_name=ENSG00000197728	feature_id[1].value <= threshold=3.856176972389221
node_3: feature_name=ENSG00000229807	feature_id[4].value <= threshold=0.21965068578720093
node_4: feature_name=ENSG00000168484	feature_id[2].value <= threshold=0.8036447763442993
node_5: feature_name=ENSG00000197943	feature_id[29].value <= threshold=0.4015890955924988
node_6: feature_name=ENSG00000129824	feature_id[0].value > threshold=0.208412803709507
node_6966: feature_name=ENSG00000244734	feature_id[14].value <= threshold=0.8631609082221985
node_6967: feature_name=ENSG00000279483	feature_id[3].value <= threshold=2.6417685747146606
node_6968: feature_name=ENSG00000205420	feature_id[26].value <= threshold=2.724133014678955
node_6969: feature_name=ENSG00000244734	feature_id[14].value <= threshold=0.5718527138233185
node_6970: feature_name=ENSG00000128016	feature_id[21].value <= threshold=1.9075196981430054
node_6971: feature_name=ENSG00000228253	feature_id[13].value <= threshold=3.002713680267334
node_6972: feature_name=ENSG00000169429	feature_id[24].value <= threshold=0.5137311220169067
node_6973: feature_name=ENSG00000168484	feature_id[2].value <= threshold=0.384035661816597
node_6974: feature_name=ENSG00000185303	feature_id[44].value <= threshold=1.5719508528709412
node_6975: feature_name=ENSG00000279483	feature_id[3].value <= threshold=2.0647261142730713
node_6976: feature_name=ENSG00000177606	feature_id[52].value <= threshold=1.4285770654678345
node_6977: feature_name=ENSG00000204389	feature_id[17].value <= threshold=3.7483805418014526
node_6978: feature_name=ENSG00000204389	feature_id[17].value <= threshold=3.3783979415893555
node_6979: feature_name=ENSG00000136238	feature_id[53].value <= threshold=3.0681945085525513
node_6980: feature_name=ENSG00000170345	feature_id[38].value <= threshold=1.6707406044006348
node_6981: feature_name=ENSG00000229117	feature_id[6].value > threshold=1.1504223942756653
node_6999: feature_name=ENSG00000197943	feature_id[29].value <= threshold=0.22597061842679977
node_7000: feature_name=ENSG00000163931	feature_id[42].value <= threshold=2.8436851501464844
node_7001: feature_name=ENSG00000244734	feature_id[14].value > threshold=0.33455580472946167
node_7111: feature_name=ENSG00000256618	feature_id[5].value <= threshold=0.7720269858837128
node_7112: feature_name=ENSG00000228253	feature_id[13].value <= threshold=0.9855356514453888
Class: never
Rules_44	passed counts:665
node_0: feature_name=ENSG00000254772	feature_id[7].value <= threshold=0.021408461034297943
node_1: feature_name=ENSG00000087086	feature_id[27].value <= threshold=4.894179821014404
node_2: feature_name=ENSG00000197728	feature_id[1].value <= threshold=3.856176972389221
node_3: feature_name=ENSG00000229807	feature_id[4].value <= threshold=0.21965068578720093
node_4: feature_name=ENSG00000168484	feature_id[2].value <= threshold=0.8036447763442993
node_5: feature_name=ENSG00000197943	feature_id[29].value <= threshold=0.4015890955924988
node_6: feature_name=ENSG00000129824	feature_id[0].value > threshold=0.208412803709507
node_6966: feature_name=ENSG00000244734	feature_id[14].value <= threshold=0.8631609082221985
node_6967: feature_name=ENSG00000279483	feature_id[3].value <= threshold=2.6417685747146606
node_6968: feature_name=ENSG00000205420	feature_id[26].value <= threshold=2.724133014678955
node_6969: feature_name=ENSG00000244734	feature_id[14].value <= threshold=0.5718527138233185
node_6970: feature_name=ENSG00000128016	feature_id[21].value <= threshold=1.9075196981430054
node_6971: feature_name=ENSG00000228253	feature_id[13].value <= threshold=3.002713680267334
node_6972: feature_name=ENSG00000169429	feature_id[24].value <= threshold=0.5137311220169067
node_6973: feature_name=ENSG00000168484	feature_id[2].value <= threshold=0.384035661816597
node_6974: feature_name=ENSG00000185303	feature_id[44].value <= threshold=1.5719508528709412
node_6975: feature_name=ENSG00000279483	feature_id[3].value <= threshold=2.0647261142730713
node_6976: feature_name=ENSG00000177606	feature_id[52].value > threshold=1.4285770654678345
node_7196: feature_name=ENSG00000256618	feature_id[5].value <= threshold=0.5266998708248138
node_7197: feature_name=ENSG00000228253	feature_id[13].value <= threshold=2.677364468574524
node_7198: feature_name=ENSG00000185303	feature_id[44].value <= threshold=1.1099155247211456
node_7199: feature_name=ENSG00000265681	feature_id[30].value <= threshold=3.117416739463806
node_7200: feature_name=ENSG00000064886	feature_id[51].value <= threshold=2.6862300634384155
node_7201: feature_name=ENSG00000177606	feature_id[52].value > threshold=1.4286785125732422
node_7203: feature_name=ENSG00000269028	feature_id[23].value <= threshold=4.324206829071045
node_7204: feature_name=ENSG00000147604	feature_id[32].value > threshold=1.0364232659339905
node_7228: feature_name=ENSG00000163931	feature_id[42].value <= threshold=2.7390739917755127
node_7229: feature_name=ENSG00000197943	feature_id[29].value <= threshold=0.2904427498579025
node_7230: feature_name=ENSG00000136238	feature_id[53].value <= threshold=2.7972947359085083
node_7231: feature_name=ENSG00000265681	feature_id[30].value <= threshold=2.991635322570801
node_7232: feature_name=ENSG00000205420	feature_id[26].value <= threshold=2.670616388320923
node_7233: feature_name=ENSG00000149021	feature_id[16].value > threshold=2.479318618774414
node_7281: feature_name=ENSG00000149021	feature_id[16].value > threshold=2.480670690536499
node_7283: feature_name=ENSG00000166670	feature_id[46].value <= threshold=1.9800519347190857
node_7284: feature_name=ENSG00000256618	feature_id[5].value <= threshold=0.5020182728767395
node_7285: feature_name=ENSG00000170345	feature_id[38].value <= threshold=4.658251762390137
node_7286: feature_name=ENSG00000149021	feature_id[16].value > threshold=2.5792102813720703
node_7294: feature_name=ENSG00000228253	feature_id[13].value <= threshold=1.3679630160331726
node_7295: feature_name=ENSG00000177606	feature_id[52].value <= threshold=3.9087566137313843
Class: never
Rules_45	passed counts:649
node_0: feature_name=ENSG00000254772	feature_id[7].value <= threshold=0.021408461034297943
node_1: feature_name=ENSG00000087086	feature_id[27].value <= threshold=4.894179821014404
node_2: feature_name=ENSG00000197728	feature_id[1].value <= threshold=3.856176972389221
node_3: feature_name=ENSG00000229807	feature_id[4].value <= threshold=0.21965068578720093
node_4: feature_name=ENSG00000168484	feature_id[2].value <= threshold=0.8036447763442993
node_5: feature_name=ENSG00000197943	feature_id[29].value > threshold=0.4015890955924988
node_9127: feature_name=ENSG00000205076	feature_id[54].value <= threshold=0.07419288530945778
node_9128: feature_name=ENSG00000256618	feature_id[5].value <= threshold=0.09191715717315674
node_9129: feature_name=ENSG00000197728	feature_id[1].value <= threshold=1.82786625623703
node_9130: feature_name=ENSG00000128016	feature_id[21].value <= threshold=2.2804940938949585
node_9131: feature_name=ENSG00000255823	feature_id[11].value <= threshold=0.9081584215164185
node_9132: feature_name=ENSG00000279483	feature_id[3].value <= threshold=0.5127308368682861
node_9133: feature_name=ENSG00000198938	feature_id[40].value > threshold=4.9333813190460205
node_9277: feature_name=ENSG00000198886	feature_id[35].value <= threshold=5.807256460189819
node_9278: feature_name=ENSG00000198502	feature_id[15].value <= threshold=0.1828307956457138
node_9279: feature_name=ENSG00000256045	feature_id[18].value <= threshold=0.4676942676305771
node_9280: feature_name=ENSG00000197728	feature_id[1].value <= threshold=1.8212028741836548
node_9281: feature_name=ENSG00000213741	feature_id[9].value <= threshold=3.3412692546844482
node_9282: feature_name=ENSG00000166710	feature_id[12].value <= threshold=4.377817869186401
node_9283: feature_name=ENSG00000198712	feature_id[33].value <= threshold=6.03613543510437
node_9284: feature_name=ENSG00000255823	feature_id[11].value <= threshold=0.8406917154788971
node_9285: feature_name=ENSG00000136238	feature_id[53].value <= threshold=1.9733784794807434
node_9286: feature_name=ENSG00000198886	feature_id[35].value > threshold=4.097912073135376
Class: never
Rules_46	passed counts:622
node_0: feature_name=ENSG00000254772	feature_id[7].value <= threshold=0.021408461034297943
node_1: feature_name=ENSG00000087086	feature_id[27].value <= threshold=4.894179821014404
node_2: feature_name=ENSG00000197728	feature_id[1].value <= threshold=3.856176972389221
node_3: feature_name=ENSG00000229807	feature_id[4].value > threshold=0.21965068578720093
node_15217: feature_name=ENSG00000168484	feature_id[2].value <= threshold=0.05719934031367302
node_15218: feature_name=ENSG00000167656	feature_id[19].value <= threshold=1.6829181909561157
node_15219: feature_name=ENSG00000228253	feature_id[13].value <= threshold=0.908731073141098
node_15220: feature_name=ENSG00000087086	feature_id[27].value > threshold=0.3162683993577957
node_15594: feature_name=ENSG00000147604	feature_id[32].value <= threshold=4.508606433868408
node_15595: feature_name=ENSG00000173432	feature_id[20].value > threshold=0.45790889859199524
node_17453: feature_name=ENSG00000204389	feature_id[17].value <= threshold=1.843130648136139
node_17454: feature_name=ENSG00000256045	feature_id[18].value <= threshold=0.9566117227077484
node_17455: feature_name=ENSG00000128016	feature_id[21].value <= threshold=1.7036054134368896
node_17456: feature_name=ENSG00000129824	feature_id[0].value <= threshold=0.5365022420883179
node_17457: feature_name=ENSG00000198502	feature_id[15].value <= threshold=0.9904043674468994
node_17458: feature_name=ENSG00000229117	feature_id[6].value > threshold=3.519162178039551
node_17614: feature_name=ENSG00000142541	feature_id[50].value > threshold=3.068702459335327
node_17640: feature_name=ENSG00000198840	feature_id[45].value <= threshold=3.8127905130386353
node_17641: feature_name=ENSG00000169429	feature_id[24].value <= threshold=4.368369817733765
node_17642: feature_name=ENSG00000256618	feature_id[5].value <= threshold=2.124815583229065
node_17643: feature_name=ENSG00000205076	feature_id[54].value <= threshold=0.4158814698457718
node_17644: feature_name=ENSG00000167526	feature_id[36].value > threshold=2.5720876455307007
node_17654: feature_name=ENSG00000205420	feature_id[26].value <= threshold=1.9282190799713135
node_17655: feature_name=ENSG00000159147	feature_id[22].value <= threshold=1.0218177139759064
node_17656: feature_name=ENSG00000197728	feature_id[1].value > threshold=0.14670820534229279
node_17662: feature_name=ENSG00000229807	feature_id[4].value <= threshold=2.6526328325271606
node_17663: feature_name=ENSG00000185303	feature_id[44].value <= threshold=0.4724213480949402
node_17664: feature_name=ENSG00000166710	feature_id[12].value > threshold=1.534094750881195
node_17666: feature_name=ENSG00000167526	feature_id[36].value > threshold=2.977248430252075
node_17678: feature_name=ENSG00000169429	feature_id[24].value <= threshold=3.6319103240966797
node_17679: feature_name=ENSG00000122026	feature_id[37].value > threshold=2.2700074911117554
node_17683: feature_name=ENSG00000248144	feature_id[48].value <= threshold=3.4035096168518066
node_17684: feature_name=ENSG00000159147	feature_id[22].value <= threshold=0.5540078282356262
node_17685: feature_name=ENSG00000251562	feature_id[31].value <= threshold=6.474606275558472
Class: former
Rules_47	passed counts:587
node_0: feature_name=ENSG00000254772	feature_id[7].value <= threshold=0.021408461034297943
node_1: feature_name=ENSG00000087086	feature_id[27].value <= threshold=4.894179821014404
node_2: feature_name=ENSG00000197728	feature_id[1].value <= threshold=3.856176972389221
node_3: feature_name=ENSG00000229807	feature_id[4].value > threshold=0.21965068578720093
node_15217: feature_name=ENSG00000168484	feature_id[2].value <= threshold=0.05719934031367302
node_15218: feature_name=ENSG00000167656	feature_id[19].value > threshold=1.6829181909561157
node_18718: feature_name=ENSG00000255823	feature_id[11].value > threshold=1.012848138809204
node_18872: feature_name=ENSG00000149021	feature_id[16].value <= threshold=6.530212640762329
node_18873: feature_name=ENSG00000177606	feature_id[52].value <= threshold=1.6444724202156067
node_18874: feature_name=ENSG00000124614	feature_id[10].value <= threshold=2.6822651624679565
node_18875: feature_name=ENSG00000213741	feature_id[9].value <= threshold=2.4018362760543823
node_18876: feature_name=ENSG00000124614	feature_id[10].value <= threshold=1.7628633379936218
node_18877: feature_name=ENSG00000251562	feature_id[31].value <= threshold=6.733907461166382
node_18878: feature_name=ENSG00000229117	feature_id[6].value <= threshold=3.2854318618774414
node_18879: feature_name=ENSG00000173432	feature_id[20].value <= threshold=3.205389380455017
node_18880: feature_name=ENSG00000212907	feature_id[8].value <= threshold=2.553863048553467
node_18881: feature_name=ENSG00000244734	feature_id[14].value <= threshold=0.59446120262146
node_18882: feature_name=ENSG00000229807	feature_id[4].value > threshold=0.47290611267089844
node_18886: feature_name=ENSG00000204389	feature_id[17].value <= threshold=1.6927593350410461
node_18887: feature_name=ENSG00000197943	feature_id[29].value <= threshold=1.0329689979553223
node_18888: feature_name=ENSG00000198888	feature_id[34].value <= threshold=5.169416904449463
node_18889: feature_name=ENSG00000198938	feature_id[40].value > threshold=2.795770764350891
node_18893: feature_name=ENSG00000205420	feature_id[26].value <= threshold=2.668759822845459
node_18894: feature_name=ENSG00000124614	feature_id[10].value <= threshold=1.6779738664627075
Class: never
Rules_48	passed counts:577
node_0: feature_name=ENSG00000254772	feature_id[7].value <= threshold=0.021408461034297943
node_1: feature_name=ENSG00000087086	feature_id[27].value <= threshold=4.894179821014404
node_2: feature_name=ENSG00000197728	feature_id[1].value <= threshold=3.856176972389221
node_3: feature_name=ENSG00000229807	feature_id[4].value <= threshold=0.21965068578720093
node_4: feature_name=ENSG00000168484	feature_id[2].value <= threshold=0.8036447763442993
node_5: feature_name=ENSG00000197943	feature_id[29].value <= threshold=0.4015890955924988
node_6: feature_name=ENSG00000129824	feature_id[0].value <= threshold=0.208412803709507
node_7: feature_name=ENSG00000124614	feature_id[10].value > threshold=0.3972845524549484
node_2727: feature_name=ENSG00000197728	feature_id[1].value <= threshold=1.9032214283943176
node_2728: feature_name=ENSG00000213741	feature_id[9].value <= threshold=2.8989005088806152
node_2729: feature_name=ENSG00000136238	feature_id[53].value <= threshold=0.8461287915706635
node_2730: feature_name=ENSG00000256045	feature_id[18].value <= threshold=0.6733587980270386
node_2731: feature_name=ENSG00000140988	feature_id[43].value <= threshold=4.251577615737915
node_2732: feature_name=ENSG00000251562	feature_id[31].value > threshold=5.181926488876343
node_2916: feature_name=ENSG00000256618	feature_id[5].value <= threshold=0.6009604930877686
node_2917: feature_name=ENSG00000149021	feature_id[16].value > threshold=0.9470091164112091
node_3063: feature_name=ENSG00000173432	feature_id[20].value <= threshold=2.281700849533081
node_3064: feature_name=ENSG00000212907	feature_id[8].value <= threshold=4.329780101776123
node_3065: feature_name=ENSG00000198886	feature_id[35].value <= threshold=5.439035177230835
node_3066: feature_name=ENSG00000166670	feature_id[46].value <= threshold=3.69853675365448
node_3067: feature_name=ENSG00000251562	feature_id[31].value > threshold=5.199753999710083
node_3071: feature_name=ENSG00000197728	feature_id[1].value <= threshold=1.7223569750785828
node_3072: feature_name=ENSG00000228253	feature_id[13].value <= threshold=2.0596929788589478
node_3073: feature_name=ENSG00000177606	feature_id[52].value <= threshold=4.039390563964844
node_3074: feature_name=ENSG00000244734	feature_id[14].value <= threshold=2.385512590408325
node_3075: feature_name=ENSG00000124614	feature_id[10].value > threshold=0.6624034643173218
Class: never
Rules_49	passed counts:576
node_0: feature_name=ENSG00000254772	feature_id[7].value <= threshold=0.021408461034297943
node_1: feature_name=ENSG00000087086	feature_id[27].value <= threshold=4.894179821014404
node_2: feature_name=ENSG00000197728	feature_id[1].value <= threshold=3.856176972389221
node_3: feature_name=ENSG00000229807	feature_id[4].value <= threshold=0.21965068578720093
node_4: feature_name=ENSG00000168484	feature_id[2].value <= threshold=0.8036447763442993
node_5: feature_name=ENSG00000197943	feature_id[29].value <= threshold=0.4015890955924988
node_6: feature_name=ENSG00000129824	feature_id[0].value > threshold=0.208412803709507
node_6966: feature_name=ENSG00000244734	feature_id[14].value <= threshold=0.8631609082221985
node_6967: feature_name=ENSG00000279483	feature_id[3].value <= threshold=2.6417685747146606
node_6968: feature_name=ENSG00000205420	feature_id[26].value <= threshold=2.724133014678955
node_6969: feature_name=ENSG00000244734	feature_id[14].value <= threshold=0.5718527138233185
node_6970: feature_name=ENSG00000128016	feature_id[21].value <= threshold=1.9075196981430054
node_6971: feature_name=ENSG00000228253	feature_id[13].value <= threshold=3.002713680267334
node_6972: feature_name=ENSG00000169429	feature_id[24].value > threshold=0.5137311220169067
node_7506: feature_name=ENSG00000198886	feature_id[35].value <= threshold=4.054124593734741
node_7507: feature_name=ENSG00000251562	feature_id[31].value > threshold=3.1064305305480957
node_7541: feature_name=ENSG00000087086	feature_id[27].value <= threshold=4.557024240493774
node_7542: feature_name=ENSG00000124614	feature_id[10].value <= threshold=3.1245107650756836
node_7543: feature_name=ENSG00000256618	feature_id[5].value > threshold=0.0330595001578331
node_7647: feature_name=ENSG00000177606	feature_id[52].value <= threshold=3.3349584341049194
node_7648: feature_name=ENSG00000198840	feature_id[45].value <= threshold=4.018547296524048
node_7649: feature_name=ENSG00000244734	feature_id[14].value <= threshold=0.27330586314201355
node_7650: feature_name=ENSG00000228253	feature_id[13].value <= threshold=0.7738460004329681
node_7651: feature_name=ENSG00000205420	feature_id[26].value <= threshold=2.577446222305298
node_7652: feature_name=ENSG00000204389	feature_id[17].value <= threshold=2.3016602993011475
node_7653: feature_name=ENSG00000251562	feature_id[31].value <= threshold=6.848315477371216
node_7654: feature_name=ENSG00000251562	feature_id[31].value > threshold=3.266544461250305
node_7658: feature_name=ENSG00000166670	feature_id[46].value <= threshold=1.5180054306983948
Class: never
Rules_50	passed counts:576
node_0: feature_name=ENSG00000254772	feature_id[7].value <= threshold=0.021408461034297943
node_1: feature_name=ENSG00000087086	feature_id[27].value <= threshold=4.894179821014404
node_2: feature_name=ENSG00000197728	feature_id[1].value <= threshold=3.856176972389221
node_3: feature_name=ENSG00000229807	feature_id[4].value <= threshold=0.21965068578720093
node_4: feature_name=ENSG00000168484	feature_id[2].value <= threshold=0.8036447763442993
node_5: feature_name=ENSG00000197943	feature_id[29].value <= threshold=0.4015890955924988
node_6: feature_name=ENSG00000129824	feature_id[0].value <= threshold=0.208412803709507
node_7: feature_name=ENSG00000124614	feature_id[10].value <= threshold=0.3972845524549484
node_8: feature_name=ENSG00000173432	feature_id[20].value <= threshold=2.6760398149490356
node_9: feature_name=ENSG00000256045	feature_id[18].value <= threshold=0.6018944084644318
node_10: feature_name=ENSG00000279483	feature_id[3].value <= threshold=3.0299041271209717
node_11: feature_name=ENSG00000256618	feature_id[5].value <= threshold=0.3037263751029968
node_12: feature_name=ENSG00000197728	feature_id[1].value > threshold=2.604824185371399
node_1430: feature_name=ENSG00000120129	feature_id[49].value <= threshold=1.7351762652397156
node_1431: feature_name=ENSG00000229117	feature_id[6].value <= threshold=3.426236152648926
node_1432: feature_name=ENSG00000279483	feature_id[3].value <= threshold=2.3270387649536133
node_1433: feature_name=ENSG00000198938	feature_id[40].value > threshold=2.276141047477722
node_1457: feature_name=ENSG00000197728	feature_id[1].value <= threshold=3.621141195297241
node_1458: feature_name=ENSG00000149021	feature_id[16].value <= threshold=6.995061874389648
node_1459: feature_name=ENSG00000147604	feature_id[32].value <= threshold=4.471502065658569
node_1460: feature_name=ENSG00000279483	feature_id[3].value <= threshold=1.763502597808838
node_1461: feature_name=ENSG00000163931	feature_id[42].value <= threshold=2.4779456853866577
node_1462: feature_name=ENSG00000140988	feature_id[43].value <= threshold=4.227692604064941
node_1463: feature_name=ENSG00000204389	feature_id[17].value <= threshold=2.456782579421997
node_1464: feature_name=ENSG00000197728	feature_id[1].value <= threshold=3.517091751098633
node_1465: feature_name=ENSG00000166710	feature_id[12].value <= threshold=4.58827018737793
node_1466: feature_name=ENSG00000177606	feature_id[52].value <= threshold=2.169444441795349
node_1467: feature_name=ENSG00000170345	feature_id[38].value <= threshold=1.8522717952728271
Class: never
Rules_51	passed counts:572
node_0: feature_name=ENSG00000254772	feature_id[7].value <= threshold=0.021408461034297943
node_1: feature_name=ENSG00000087086	feature_id[27].value <= threshold=4.894179821014404
node_2: feature_name=ENSG00000197728	feature_id[1].value <= threshold=3.856176972389221
node_3: feature_name=ENSG00000229807	feature_id[4].value <= threshold=0.21965068578720093
node_4: feature_name=ENSG00000168484	feature_id[2].value <= threshold=0.8036447763442993
node_5: feature_name=ENSG00000197943	feature_id[29].value <= threshold=0.4015890955924988
node_6: feature_name=ENSG00000129824	feature_id[0].value > threshold=0.208412803709507
node_6966: feature_name=ENSG00000244734	feature_id[14].value <= threshold=0.8631609082221985
node_6967: feature_name=ENSG00000279483	feature_id[3].value <= threshold=2.6417685747146606
node_6968: feature_name=ENSG00000205420	feature_id[26].value <= threshold=2.724133014678955
node_6969: feature_name=ENSG00000244734	feature_id[14].value <= threshold=0.5718527138233185
node_6970: feature_name=ENSG00000128016	feature_id[21].value <= threshold=1.9075196981430054
node_6971: feature_name=ENSG00000228253	feature_id[13].value <= threshold=3.002713680267334
node_6972: feature_name=ENSG00000169429	feature_id[24].value <= threshold=0.5137311220169067
node_6973: feature_name=ENSG00000168484	feature_id[2].value <= threshold=0.384035661816597
node_6974: feature_name=ENSG00000185303	feature_id[44].value <= threshold=1.5719508528709412
node_6975: feature_name=ENSG00000279483	feature_id[3].value > threshold=2.0647261142730713
node_7409: feature_name=ENSG00000142541	feature_id[50].value > threshold=2.1346324682235718
node_7455: feature_name=ENSG00000167526	feature_id[36].value > threshold=2.383955240249634
node_7459: feature_name=ENSG00000212907	feature_id[8].value <= threshold=3.548844814300537
node_7460: feature_name=ENSG00000163931	feature_id[42].value <= threshold=2.144694447517395
Class: never
Rules_52	passed counts:543
node_0: feature_name=ENSG00000254772	feature_id[7].value <= threshold=0.021408461034297943
node_1: feature_name=ENSG00000087086	feature_id[27].value <= threshold=4.894179821014404
node_2: feature_name=ENSG00000197728	feature_id[1].value <= threshold=3.856176972389221
node_3: feature_name=ENSG00000229807	feature_id[4].value <= threshold=0.21965068578720093
node_4: feature_name=ENSG00000168484	feature_id[2].value <= threshold=0.8036447763442993
node_5: feature_name=ENSG00000197943	feature_id[29].value <= threshold=0.4015890955924988
node_6: feature_name=ENSG00000129824	feature_id[0].value <= threshold=0.208412803709507
node_7: feature_name=ENSG00000124614	feature_id[10].value > threshold=0.3972845524549484
node_2727: feature_name=ENSG00000197728	feature_id[1].value > threshold=1.9032214283943176
node_4623: feature_name=ENSG00000167656	feature_id[19].value > threshold=0.8905085623264313
node_6695: feature_name=ENSG00000177606	feature_id[52].value <= threshold=1.831449031829834
node_6696: feature_name=ENSG00000167656	feature_id[19].value > threshold=1.8322355151176453
node_6814: feature_name=ENSG00000173432	feature_id[20].value <= threshold=2.858436346054077
node_6815: feature_name=ENSG00000204389	feature_id[17].value <= threshold=2.374448299407959
node_6816: feature_name=ENSG00000166710	feature_id[12].value > threshold=3.998193144798279
node_6886: feature_name=ENSG00000244734	feature_id[14].value <= threshold=1.7046493887901306
node_6887: feature_name=ENSG00000136238	feature_id[53].value <= threshold=2.3006309270858765
node_6888: feature_name=ENSG00000167656	feature_id[19].value > threshold=2.0284420251846313
node_6900: feature_name=ENSG00000087086	feature_id[27].value <= threshold=4.585023641586304
node_6901: feature_name=ENSG00000120129	feature_id[49].value <= threshold=2.088253974914551
node_6902: feature_name=ENSG00000159147	feature_id[22].value <= threshold=0.418561652302742
node_6903: feature_name=ENSG00000177606	feature_id[52].value <= threshold=1.4032618999481201
node_6904: feature_name=ENSG00000170345	feature_id[38].value <= threshold=0.4920129030942917
Class: never
Rules_53	passed counts:539
node_0: feature_name=ENSG00000254772	feature_id[7].value <= threshold=0.021408461034297943
node_1: feature_name=ENSG00000087086	feature_id[27].value <= threshold=4.894179821014404
node_2: feature_name=ENSG00000197728	feature_id[1].value <= threshold=3.856176972389221
node_3: feature_name=ENSG00000229807	feature_id[4].value <= threshold=0.21965068578720093
node_4: feature_name=ENSG00000168484	feature_id[2].value <= threshold=0.8036447763442993
node_5: feature_name=ENSG00000197943	feature_id[29].value <= threshold=0.4015890955924988
node_6: feature_name=ENSG00000129824	feature_id[0].value > threshold=0.208412803709507
node_6966: feature_name=ENSG00000244734	feature_id[14].value <= threshold=0.8631609082221985
node_6967: feature_name=ENSG00000279483	feature_id[3].value <= threshold=2.6417685747146606
node_6968: feature_name=ENSG00000205420	feature_id[26].value <= threshold=2.724133014678955
node_6969: feature_name=ENSG00000244734	feature_id[14].value <= threshold=0.5718527138233185
node_6970: feature_name=ENSG00000128016	feature_id[21].value <= threshold=1.9075196981430054
node_6971: feature_name=ENSG00000228253	feature_id[13].value <= threshold=3.002713680267334
node_6972: feature_name=ENSG00000169429	feature_id[24].value <= threshold=0.5137311220169067
node_6973: feature_name=ENSG00000168484	feature_id[2].value <= threshold=0.384035661816597
node_6974: feature_name=ENSG00000185303	feature_id[44].value <= threshold=1.5719508528709412
node_6975: feature_name=ENSG00000279483	feature_id[3].value <= threshold=2.0647261142730713
node_6976: feature_name=ENSG00000177606	feature_id[52].value <= threshold=1.4285770654678345
node_6977: feature_name=ENSG00000204389	feature_id[17].value <= threshold=3.7483805418014526
node_6978: feature_name=ENSG00000204389	feature_id[17].value <= threshold=3.3783979415893555
node_6979: feature_name=ENSG00000136238	feature_id[53].value <= threshold=3.0681945085525513
node_6980: feature_name=ENSG00000170345	feature_id[38].value <= threshold=1.6707406044006348
node_6981: feature_name=ENSG00000229117	feature_id[6].value > threshold=1.1504223942756653
node_6999: feature_name=ENSG00000197943	feature_id[29].value <= threshold=0.22597061842679977
node_7000: feature_name=ENSG00000163931	feature_id[42].value <= threshold=2.8436851501464844
node_7001: feature_name=ENSG00000244734	feature_id[14].value <= threshold=0.33455580472946167
node_7002: feature_name=ENSG00000120129	feature_id[49].value > threshold=1.5928705334663391
node_7090: feature_name=ENSG00000120129	feature_id[49].value > threshold=1.5934683680534363
node_7092: feature_name=ENSG00000251562	feature_id[31].value > threshold=2.3302764892578125
node_7098: feature_name=ENSG00000205076	feature_id[54].value <= threshold=0.6199081540107727
node_7099: feature_name=ENSG00000229117	feature_id[6].value > threshold=1.64682537317276
Class: never
Rules_54	passed counts:521
node_0: feature_name=ENSG00000254772	feature_id[7].value > threshold=0.021408461034297943
node_21484: feature_name=ENSG00000197728	feature_id[1].value > threshold=2.713130474090576
node_25878: feature_name=ENSG00000140988	feature_id[43].value > threshold=3.1687947511672974
node_27350: feature_name=ENSG00000169429	feature_id[24].value <= threshold=0.35065002739429474
node_27351: feature_name=ENSG00000129824	feature_id[0].value <= threshold=0.06701795756816864
node_27352: feature_name=ENSG00000269028	feature_id[23].value <= threshold=0.920612245798111
node_27353: feature_name=ENSG00000255823	feature_id[11].value <= threshold=0.10486353188753128
node_27354: feature_name=ENSG00000279483	feature_id[3].value > threshold=0.8063194155693054
node_27394: feature_name=ENSG00000064886	feature_id[51].value <= threshold=1.359239637851715
node_27395: feature_name=ENSG00000279483	feature_id[3].value <= threshold=4.493020057678223
node_27396: feature_name=ENSG00000197728	feature_id[1].value <= threshold=4.134090185165405
node_27397: feature_name=ENSG00000147604	feature_id[32].value <= threshold=4.429824352264404
node_27398: feature_name=ENSG00000212907	feature_id[8].value > threshold=2.984516739845276
node_27500: feature_name=ENSG00000229117	feature_id[6].value <= threshold=3.805180549621582
node_27501: feature_name=ENSG00000170345	feature_id[38].value <= threshold=4.2290709018707275
node_27502: feature_name=ENSG00000105193	feature_id[41].value <= threshold=3.663779139518738
node_27503: feature_name=ENSG00000136238	feature_id[53].value <= threshold=2.461273670196533
node_27504: feature_name=ENSG00000198938	feature_id[40].value > threshold=2.7755677700042725
node_27508: feature_name=ENSG00000228253	feature_id[13].value > threshold=1.014666885137558
node_27512: feature_name=ENSG00000279483	feature_id[3].value <= threshold=4.479601621627808
Class: active
Rules_55	passed counts:503
node_0: feature_name=ENSG00000254772	feature_id[7].value <= threshold=0.021408461034297943
node_1: feature_name=ENSG00000087086	feature_id[27].value <= threshold=4.894179821014404
node_2: feature_name=ENSG00000197728	feature_id[1].value <= threshold=3.856176972389221
node_3: feature_name=ENSG00000229807	feature_id[4].value <= threshold=0.21965068578720093
node_4: feature_name=ENSG00000168484	feature_id[2].value <= threshold=0.8036447763442993
node_5: feature_name=ENSG00000197943	feature_id[29].value <= threshold=0.4015890955924988
node_6: feature_name=ENSG00000129824	feature_id[0].value <= threshold=0.208412803709507
node_7: feature_name=ENSG00000124614	feature_id[10].value <= threshold=0.3972845524549484
node_8: feature_name=ENSG00000173432	feature_id[20].value <= threshold=2.6760398149490356
node_9: feature_name=ENSG00000256045	feature_id[18].value <= threshold=0.6018944084644318
node_10: feature_name=ENSG00000279483	feature_id[3].value <= threshold=3.0299041271209717
node_11: feature_name=ENSG00000256618	feature_id[5].value <= threshold=0.3037263751029968
node_12: feature_name=ENSG00000197728	feature_id[1].value <= threshold=2.604824185371399
node_13: feature_name=ENSG00000228253	feature_id[13].value <= threshold=3.117629051208496
node_14: feature_name=ENSG00000255823	feature_id[11].value <= threshold=0.5542866587638855
node_15: feature_name=ENSG00000251562	feature_id[31].value > threshold=3.940063238143921
node_247: feature_name=ENSG00000212907	feature_id[8].value <= threshold=2.214046835899353
node_248: feature_name=ENSG00000173432	feature_id[20].value <= threshold=0.48618482053279877
node_249: feature_name=ENSG00000197728	feature_id[1].value <= threshold=1.4206936955451965
node_250: feature_name=ENSG00000204389	feature_id[17].value <= threshold=3.144500494003296
node_251: feature_name=ENSG00000244734	feature_id[14].value <= threshold=1.6055928468704224
node_252: feature_name=ENSG00000197943	feature_id[29].value <= threshold=0.19625124335289001
node_253: feature_name=ENSG00000169429	feature_id[24].value <= threshold=5.3081159591674805
node_254: feature_name=ENSG00000136238	feature_id[53].value <= threshold=1.5243529081344604
node_255: feature_name=ENSG00000064886	feature_id[51].value <= threshold=1.3130084872245789
node_256: feature_name=ENSG00000269028	feature_id[23].value <= threshold=2.8866771459579468
node_257: feature_name=ENSG00000228253	feature_id[13].value <= threshold=2.723351001739502
node_258: feature_name=ENSG00000137440	feature_id[47].value <= threshold=3.030543565750122
node_259: feature_name=ENSG00000185303	feature_id[44].value <= threshold=0.9403189420700073
node_260: feature_name=ENSG00000205420	feature_id[26].value <= threshold=2.9639118909835815
node_261: feature_name=ENSG00000198886	feature_id[35].value <= threshold=5.619956016540527
node_262: feature_name=ENSG00000166710	feature_id[12].value <= threshold=4.802869558334351
node_263: feature_name=ENSG00000166670	feature_id[46].value <= threshold=3.5834624767303467
node_264: feature_name=ENSG00000142541	feature_id[50].value <= threshold=4.466780662536621
node_265: feature_name=ENSG00000244734	feature_id[14].value <= threshold=1.5339014530181885
node_266: feature_name=ENSG00000269028	feature_id[23].value <= threshold=1.9356658458709717
node_267: feature_name=ENSG00000166670	feature_id[46].value <= threshold=1.0150671303272247
node_268: feature_name=ENSG00000166710	feature_id[12].value > threshold=2.46774423122406
node_284: feature_name=ENSG00000251562	feature_id[31].value > threshold=4.172640085220337
node_288: feature_name=ENSG00000136238	feature_id[53].value <= threshold=1.2742260098457336
node_289: feature_name=ENSG00000229117	feature_id[6].value > threshold=4.061277866363525
node_291: feature_name=ENSG00000229117	feature_id[6].value > threshold=4.064963340759277
node_293: feature_name=ENSG00000122026	feature_id[37].value > threshold=3.882523536682129
Class: never
Rules_56	passed counts:493
node_0: feature_name=ENSG00000254772	feature_id[7].value <= threshold=0.021408461034297943
node_1: feature_name=ENSG00000087086	feature_id[27].value <= threshold=4.894179821014404
node_2: feature_name=ENSG00000197728	feature_id[1].value <= threshold=3.856176972389221
node_3: feature_name=ENSG00000229807	feature_id[4].value <= threshold=0.21965068578720093
node_4: feature_name=ENSG00000168484	feature_id[2].value <= threshold=0.8036447763442993
node_5: feature_name=ENSG00000197943	feature_id[29].value <= threshold=0.4015890955924988
node_6: feature_name=ENSG00000129824	feature_id[0].value > threshold=0.208412803709507
node_6966: feature_name=ENSG00000244734	feature_id[14].value > threshold=0.8631609082221985
node_8776: feature_name=ENSG00000256618	feature_id[5].value <= threshold=0.28981396555900574
node_8777: feature_name=ENSG00000228253	feature_id[13].value <= threshold=2.788804531097412
node_8778: feature_name=ENSG00000166670	feature_id[46].value <= threshold=1.652666985988617
node_8779: feature_name=ENSG00000279483	feature_id[3].value <= threshold=2.6914666891098022
node_8780: feature_name=ENSG00000120129	feature_id[49].value <= threshold=1.631733477115631
node_8781: feature_name=ENSG00000149021	feature_id[16].value > threshold=2.1402729749679565
node_8821: feature_name=ENSG00000166670	feature_id[46].value <= threshold=0.7072906494140625
node_8822: feature_name=ENSG00000256618	feature_id[5].value <= threshold=0.2017451822757721
node_8823: feature_name=ENSG00000229117	feature_id[6].value > threshold=3.1073111295700073
node_8863: feature_name=ENSG00000185303	feature_id[44].value <= threshold=0.5818062126636505
node_8864: feature_name=ENSG00000177606	feature_id[52].value <= threshold=3.7432305812835693
node_8865: feature_name=ENSG00000197728	feature_id[1].value <= threshold=2.0898544788360596
node_8866: feature_name=ENSG00000251562	feature_id[31].value <= threshold=6.734423875808716
Class: never
Rules_57	passed counts:485
node_0: feature_name=ENSG00000254772	feature_id[7].value <= threshold=0.021408461034297943
node_1: feature_name=ENSG00000087086	feature_id[27].value <= threshold=4.894179821014404
node_2: feature_name=ENSG00000197728	feature_id[1].value <= threshold=3.856176972389221
node_3: feature_name=ENSG00000229807	feature_id[4].value <= threshold=0.21965068578720093
node_4: feature_name=ENSG00000168484	feature_id[2].value <= threshold=0.8036447763442993
node_5: feature_name=ENSG00000197943	feature_id[29].value > threshold=0.4015890955924988
node_9127: feature_name=ENSG00000205076	feature_id[54].value > threshold=0.07419288530945778
node_10173: feature_name=ENSG00000137440	feature_id[47].value > threshold=0.04035382345318794
node_10233: feature_name=ENSG00000204389	feature_id[17].value <= threshold=2.288127899169922
node_10234: feature_name=ENSG00000256618	feature_id[5].value <= threshold=0.029653960838913918
node_10235: feature_name=ENSG00000205420	feature_id[26].value > threshold=0.3764837682247162
node_10251: feature_name=ENSG00000197943	feature_id[29].value > threshold=0.7914089858531952
node_10305: feature_name=ENSG00000205076	feature_id[54].value > threshold=0.1403779312968254
node_10311: feature_name=ENSG00000197728	feature_id[1].value <= threshold=2.703683376312256
node_10312: feature_name=ENSG00000198727	feature_id[25].value <= threshold=5.303316116333008
node_10313: feature_name=ENSG00000248144	feature_id[48].value <= threshold=1.690565824508667
node_10314: feature_name=ENSG00000255823	feature_id[11].value > threshold=0.08135497570037842
node_10320: feature_name=ENSG00000269028	feature_id[23].value <= threshold=2.987897753715515
node_10321: feature_name=ENSG00000197943	feature_id[29].value <= threshold=2.707733988761902
node_10322: feature_name=ENSG00000228253	feature_id[13].value > threshold=0.6974666118621826
node_10328: feature_name=ENSG00000147604	feature_id[32].value > threshold=0.9150384366512299
node_10332: feature_name=ENSG00000166670	feature_id[46].value <= threshold=2.7785303592681885
node_10333: feature_name=ENSG00000269028	feature_id[23].value > threshold=0.329629048705101
node_10337: feature_name=ENSG00000136238	feature_id[53].value > threshold=0.5619818866252899
Class: active
Rules_58	passed counts:483
node_0: feature_name=ENSG00000254772	feature_id[7].value > threshold=0.021408461034297943
node_21484: feature_name=ENSG00000197728	feature_id[1].value <= threshold=2.713130474090576
node_21485: feature_name=ENSG00000233493	feature_id[39].value <= threshold=0.19859320670366287
node_21486: feature_name=ENSG00000228253	feature_id[13].value <= threshold=2.733737349510193
node_21487: feature_name=ENSG00000159147	feature_id[22].value <= threshold=0.655032217502594
node_21488: feature_name=ENSG00000198502	feature_id[15].value <= threshold=0.22404410690069199
node_21489: feature_name=ENSG00000197728	feature_id[1].value > threshold=2.318083167076111
node_22591: feature_name=ENSG00000169429	feature_id[24].value > threshold=0.26577289402484894
node_22891: feature_name=ENSG00000263639	feature_id[28].value > threshold=0.9487599432468414
node_23011: feature_name=ENSG00000149021	feature_id[16].value <= threshold=5.5891828536987305
node_23012: feature_name=ENSG00000213741	feature_id[9].value <= threshold=3.5812604427337646
node_23013: feature_name=ENSG00000279483	feature_id[3].value <= threshold=1.6322462558746338
node_23014: feature_name=ENSG00000213741	feature_id[9].value > threshold=1.7006295323371887
node_23016: feature_name=ENSG00000265681	feature_id[30].value > threshold=0.2571660280227661
node_23018: feature_name=ENSG00000228253	feature_id[13].value <= threshold=1.265669584274292
node_23019: feature_name=ENSG00000169429	feature_id[24].value > threshold=0.31076908111572266
node_23021: feature_name=ENSG00000167656	feature_id[19].value <= threshold=3.8203275203704834
node_23022: feature_name=ENSG00000244734	feature_id[14].value <= threshold=0.426105260848999
node_23023: feature_name=ENSG00000213741	feature_id[9].value <= threshold=3.187437891960144
node_23024: feature_name=ENSG00000087086	feature_id[27].value > threshold=1.7007314562797546
Class: active
Rules_59	passed counts:483
node_0: feature_name=ENSG00000254772	feature_id[7].value <= threshold=0.021408461034297943
node_1: feature_name=ENSG00000087086	feature_id[27].value <= threshold=4.894179821014404
node_2: feature_name=ENSG00000197728	feature_id[1].value <= threshold=3.856176972389221
node_3: feature_name=ENSG00000229807	feature_id[4].value <= threshold=0.21965068578720093
node_4: feature_name=ENSG00000168484	feature_id[2].value <= threshold=0.8036447763442993
node_5: feature_name=ENSG00000197943	feature_id[29].value > threshold=0.4015890955924988
node_9127: feature_name=ENSG00000205076	feature_id[54].value <= threshold=0.07419288530945778
node_9128: feature_name=ENSG00000256618	feature_id[5].value > threshold=0.09191715717315674
node_9982: feature_name=ENSG00000205420	feature_id[26].value > threshold=0.05004872754216194
node_10068: feature_name=ENSG00000197728	feature_id[1].value <= threshold=2.0279200077056885
node_10069: feature_name=ENSG00000204389	feature_id[17].value <= threshold=1.4987000226974487
node_10070: feature_name=ENSG00000198840	feature_id[45].value > threshold=3.818008780479431
node_10076: feature_name=ENSG00000255823	feature_id[11].value <= threshold=2.035648226737976
node_10077: feature_name=ENSG00000163931	feature_id[42].value <= threshold=2.0951141119003296
node_10078: feature_name=ENSG00000124614	feature_id[10].value <= threshold=2.726063847541809
node_10079: feature_name=ENSG00000166710	feature_id[12].value <= threshold=4.327500343322754
node_10080: feature_name=ENSG00000173432	feature_id[20].value <= threshold=5.085625410079956
node_10081: feature_name=ENSG00000166670	feature_id[46].value <= threshold=3.4606144428253174
node_10082: feature_name=ENSG00000228253	feature_id[13].value <= threshold=1.7425114512443542
node_10083: feature_name=ENSG00000251562	feature_id[31].value <= threshold=6.809678077697754
node_10084: feature_name=ENSG00000198938	feature_id[40].value <= threshold=5.732076644897461
node_10085: feature_name=ENSG00000256618	feature_id[5].value > threshold=0.1265847161412239
Class: active
Rules_60	passed counts:463
node_0: feature_name=ENSG00000254772	feature_id[7].value <= threshold=0.021408461034297943
node_1: feature_name=ENSG00000087086	feature_id[27].value <= threshold=4.894179821014404
node_2: feature_name=ENSG00000197728	feature_id[1].value <= threshold=3.856176972389221
node_3: feature_name=ENSG00000229807	feature_id[4].value <= threshold=0.21965068578720093
node_4: feature_name=ENSG00000168484	feature_id[2].value <= threshold=0.8036447763442993
node_5: feature_name=ENSG00000197943	feature_id[29].value <= threshold=0.4015890955924988
node_6: feature_name=ENSG00000129824	feature_id[0].value <= threshold=0.208412803709507
node_7: feature_name=ENSG00000124614	feature_id[10].value > threshold=0.3972845524549484
node_2727: feature_name=ENSG00000197728	feature_id[1].value <= threshold=1.9032214283943176
node_2728: feature_name=ENSG00000213741	feature_id[9].value > threshold=2.8989005088806152
node_4222: feature_name=ENSG00000173432	feature_id[20].value <= threshold=1.8127185702323914
node_4223: feature_name=ENSG00000244734	feature_id[14].value <= threshold=0.616727203130722
node_4224: feature_name=ENSG00000198938	feature_id[40].value <= threshold=3.9697346687316895
node_4225: feature_name=ENSG00000147604	feature_id[32].value > threshold=4.544344425201416
node_4421: feature_name=ENSG00000251562	feature_id[31].value > threshold=3.9837677478790283
node_4439: feature_name=ENSG00000197728	feature_id[1].value <= threshold=1.8883480429649353
node_4440: feature_name=ENSG00000213741	feature_id[9].value > threshold=2.9485135078430176
node_4446: feature_name=ENSG00000177606	feature_id[52].value <= threshold=1.6444401741027832
Class: never
Rules_61	passed counts:453
node_0: feature_name=ENSG00000254772	feature_id[7].value <= threshold=0.021408461034297943
node_1: feature_name=ENSG00000087086	feature_id[27].value <= threshold=4.894179821014404
node_2: feature_name=ENSG00000197728	feature_id[1].value > threshold=3.856176972389221
node_20256: feature_name=ENSG00000122026	feature_id[37].value <= threshold=3.9101818799972534
node_20257: feature_name=ENSG00000198712	feature_id[33].value > threshold=2.7496753931045532
node_20283: feature_name=ENSG00000198888	feature_id[34].value <= threshold=3.987515449523926
node_20284: feature_name=ENSG00000229117	feature_id[6].value <= threshold=3.9234061241149902
node_20285: feature_name=ENSG00000140988	feature_id[43].value <= threshold=3.4258495569229126
node_20286: feature_name=ENSG00000170345	feature_id[38].value > threshold=1.6221982836723328
node_20352: feature_name=ENSG00000064886	feature_id[51].value <= threshold=2.729050874710083
node_20353: feature_name=ENSG00000251562	feature_id[31].value <= threshold=5.863057613372803
node_20354: feature_name=ENSG00000177606	feature_id[52].value > threshold=1.9325759410858154
node_20416: feature_name=ENSG00000198888	feature_id[34].value <= threshold=3.872866988182068
node_20417: feature_name=ENSG00000197943	feature_id[29].value <= threshold=1.1905944347381592
node_20418: feature_name=ENSG00000064886	feature_id[51].value <= threshold=2.460364580154419
node_20419: feature_name=ENSG00000140988	feature_id[43].value <= threshold=3.2998123168945312
node_20420: feature_name=ENSG00000198712	feature_id[33].value > threshold=3.150776743888855
node_20424: feature_name=ENSG00000170345	feature_id[38].value > threshold=2.192551374435425
node_20440: feature_name=ENSG00000213741	feature_id[9].value <= threshold=2.3576273918151855
node_20441: feature_name=ENSG00000147604	feature_id[32].value <= threshold=3.328678607940674
Class: former
Rules_62	passed counts:448
node_0: feature_name=ENSG00000254772	feature_id[7].value <= threshold=0.021408461034297943
node_1: feature_name=ENSG00000087086	feature_id[27].value <= threshold=4.894179821014404
node_2: feature_name=ENSG00000197728	feature_id[1].value <= threshold=3.856176972389221
node_3: feature_name=ENSG00000229807	feature_id[4].value <= threshold=0.21965068578720093
node_4: feature_name=ENSG00000168484	feature_id[2].value <= threshold=0.8036447763442993
node_5: feature_name=ENSG00000197943	feature_id[29].value <= threshold=0.4015890955924988
node_6: feature_name=ENSG00000129824	feature_id[0].value <= threshold=0.208412803709507
node_7: feature_name=ENSG00000124614	feature_id[10].value <= threshold=0.3972845524549484
node_8: feature_name=ENSG00000173432	feature_id[20].value <= threshold=2.6760398149490356
node_9: feature_name=ENSG00000256045	feature_id[18].value <= threshold=0.6018944084644318
node_10: feature_name=ENSG00000279483	feature_id[3].value <= threshold=3.0299041271209717
node_11: feature_name=ENSG00000256618	feature_id[5].value <= threshold=0.3037263751029968
node_12: feature_name=ENSG00000197728	feature_id[1].value <= threshold=2.604824185371399
node_13: feature_name=ENSG00000228253	feature_id[13].value <= threshold=3.117629051208496
node_14: feature_name=ENSG00000255823	feature_id[11].value > threshold=0.5542866587638855
node_1108: feature_name=ENSG00000142541	feature_id[50].value <= threshold=3.1123275756835938
node_1109: feature_name=ENSG00000166710	feature_id[12].value <= threshold=4.547281503677368
node_1110: feature_name=ENSG00000205420	feature_id[26].value <= threshold=2.79267954826355
node_1111: feature_name=ENSG00000251562	feature_id[31].value > threshold=2.695939779281616
node_1121: feature_name=ENSG00000198886	feature_id[35].value <= threshold=5.168439865112305
node_1122: feature_name=ENSG00000255823	feature_id[11].value <= threshold=3.3073638677597046
node_1123: feature_name=ENSG00000120129	feature_id[49].value <= threshold=4.045129656791687
node_1124: feature_name=ENSG00000229117	feature_id[6].value <= threshold=2.9629229307174683
node_1125: feature_name=ENSG00000255823	feature_id[11].value <= threshold=2.996102452278137
node_1126: feature_name=ENSG00000166670	feature_id[46].value <= threshold=2.3575550317764282
Class: never
Rules_63	passed counts:443
node_0: feature_name=ENSG00000254772	feature_id[7].value <= threshold=0.021408461034297943
node_1: feature_name=ENSG00000087086	feature_id[27].value <= threshold=4.894179821014404
node_2: feature_name=ENSG00000197728	feature_id[1].value <= threshold=3.856176972389221
node_3: feature_name=ENSG00000229807	feature_id[4].value > threshold=0.21965068578720093
node_15217: feature_name=ENSG00000168484	feature_id[2].value <= threshold=0.05719934031367302
node_15218: feature_name=ENSG00000167656	feature_id[19].value <= threshold=1.6829181909561157
node_15219: feature_name=ENSG00000228253	feature_id[13].value <= threshold=0.908731073141098
node_15220: feature_name=ENSG00000087086	feature_id[27].value > threshold=0.3162683993577957
node_15594: feature_name=ENSG00000147604	feature_id[32].value <= threshold=4.508606433868408
node_15595: feature_name=ENSG00000173432	feature_id[20].value > threshold=0.45790889859199524
node_17453: feature_name=ENSG00000204389	feature_id[17].value <= threshold=1.843130648136139
node_17454: feature_name=ENSG00000256045	feature_id[18].value > threshold=0.9566117227077484
node_17804: feature_name=ENSG00000198888	feature_id[34].value <= threshold=3.927439332008362
node_17805: feature_name=ENSG00000167526	feature_id[36].value > threshold=2.7178139686584473
node_17829: feature_name=ENSG00000256618	feature_id[5].value <= threshold=2.369734525680542
node_17830: feature_name=ENSG00000167656	feature_id[19].value <= threshold=0.9344618618488312
node_17831: feature_name=ENSG00000166670	feature_id[46].value <= threshold=2.1455347537994385
node_17832: feature_name=ENSG00000167526	feature_id[36].value > threshold=3.2173116207122803
node_17852: feature_name=ENSG00000205076	feature_id[54].value <= threshold=0.8855815529823303
node_17853: feature_name=ENSG00000229807	feature_id[4].value <= threshold=2.560876727104187
node_17854: feature_name=ENSG00000197728	feature_id[1].value > threshold=1.2445374727249146
node_17858: feature_name=ENSG00000251562	feature_id[31].value > threshold=2.48934268951416
node_17862: feature_name=ENSG00000197728	feature_id[1].value > threshold=1.5473852157592773
Class: former
Rules_64	passed counts:437
node_0: feature_name=ENSG00000254772	feature_id[7].value <= threshold=0.021408461034297943
node_1: feature_name=ENSG00000087086	feature_id[27].value <= threshold=4.894179821014404
node_2: feature_name=ENSG00000197728	feature_id[1].value <= threshold=3.856176972389221
node_3: feature_name=ENSG00000229807	feature_id[4].value > threshold=0.21965068578720093
node_15217: feature_name=ENSG00000168484	feature_id[2].value <= threshold=0.05719934031367302
node_15218: feature_name=ENSG00000167656	feature_id[19].value <= threshold=1.6829181909561157
node_15219: feature_name=ENSG00000228253	feature_id[13].value <= threshold=0.908731073141098
node_15220: feature_name=ENSG00000087086	feature_id[27].value > threshold=0.3162683993577957
node_15594: feature_name=ENSG00000147604	feature_id[32].value > threshold=4.508606433868408
node_18014: feature_name=ENSG00000124614	feature_id[10].value <= threshold=2.2227786779403687
node_18015: feature_name=ENSG00000229807	feature_id[4].value > threshold=1.3475701808929443
node_18071: feature_name=ENSG00000166710	feature_id[12].value <= threshold=5.416807174682617
node_18072: feature_name=ENSG00000122026	feature_id[37].value > threshold=4.259230852127075
node_18152: feature_name=ENSG00000229117	feature_id[6].value <= threshold=5.590683221817017
node_18153: feature_name=ENSG00000197728	feature_id[1].value <= threshold=2.008216142654419
node_18154: feature_name=ENSG00000229807	feature_id[4].value > threshold=1.704392910003662
node_18166: feature_name=ENSG00000122026	feature_id[37].value > threshold=4.267953157424927
Class: never
Rules_65	passed counts:427
node_0: feature_name=ENSG00000254772	feature_id[7].value > threshold=0.021408461034297943
node_21484: feature_name=ENSG00000197728	feature_id[1].value <= threshold=2.713130474090576
node_21485: feature_name=ENSG00000233493	feature_id[39].value <= threshold=0.19859320670366287
node_21486: feature_name=ENSG00000228253	feature_id[13].value <= threshold=2.733737349510193
node_21487: feature_name=ENSG00000159147	feature_id[22].value <= threshold=0.655032217502594
node_21488: feature_name=ENSG00000198502	feature_id[15].value <= threshold=0.22404410690069199
node_21489: feature_name=ENSG00000197728	feature_id[1].value <= threshold=2.318083167076111
node_21490: feature_name=ENSG00000149021	feature_id[16].value > threshold=0.45980826020240784
node_22146: feature_name=ENSG00000229117	feature_id[6].value <= threshold=3.5075809955596924
node_22147: feature_name=ENSG00000229807	feature_id[4].value <= threshold=0.3597628027200699
node_22148: feature_name=ENSG00000251562	feature_id[31].value > threshold=2.918156862258911
node_22186: feature_name=ENSG00000256618	feature_id[5].value <= threshold=0.6482928395271301
node_22187: feature_name=ENSG00000198712	feature_id[33].value <= threshold=4.6853578090667725
node_22188: feature_name=ENSG00000136238	feature_id[53].value <= threshold=1.834770381450653
node_22189: feature_name=ENSG00000198888	feature_id[34].value > threshold=1.199364423751831
node_22195: feature_name=ENSG00000198886	feature_id[35].value <= threshold=4.588481187820435
node_22196: feature_name=ENSG00000265681	feature_id[30].value <= threshold=2.022886037826538
node_22197: feature_name=ENSG00000105193	feature_id[41].value <= threshold=3.3882110118865967
node_22198: feature_name=ENSG00000204389	feature_id[17].value <= threshold=1.4356898069381714
node_22199: feature_name=ENSG00000212907	feature_id[8].value <= threshold=4.048604488372803
node_22200: feature_name=ENSG00000251562	feature_id[31].value <= threshold=6.17240834236145
node_22201: feature_name=ENSG00000198938	feature_id[40].value > threshold=1.9601203799247742
node_22205: feature_name=ENSG00000197943	feature_id[29].value <= threshold=0.5575421750545502
node_22206: feature_name=ENSG00000173432	feature_id[20].value <= threshold=2.945382595062256
node_22207: feature_name=ENSG00000254772	feature_id[7].value <= threshold=2.091568946838379
Class: never
Rules_66	passed counts:415
node_0: feature_name=ENSG00000254772	feature_id[7].value > threshold=0.021408461034297943
node_21484: feature_name=ENSG00000197728	feature_id[1].value > threshold=2.713130474090576
node_25878: feature_name=ENSG00000140988	feature_id[43].value > threshold=3.1687947511672974
node_27350: feature_name=ENSG00000169429	feature_id[24].value <= threshold=0.35065002739429474
node_27351: feature_name=ENSG00000129824	feature_id[0].value > threshold=0.06701795756816864
node_27669: feature_name=ENSG00000122026	feature_id[37].value > threshold=2.9765844345092773
node_27929: feature_name=ENSG00000265681	feature_id[30].value <= threshold=2.7500275373458862
node_27930: feature_name=ENSG00000168484	feature_id[2].value <= threshold=7.62472677230835
node_27931: feature_name=ENSG00000173432	feature_id[20].value <= threshold=0.299765482544899
node_27932: feature_name=ENSG00000228253	feature_id[13].value <= threshold=2.9066741466522217
node_27933: feature_name=ENSG00000124614	feature_id[10].value <= threshold=3.801323652267456
node_27934: feature_name=ENSG00000185303	feature_id[44].value <= threshold=5.11951756477356
node_27935: feature_name=ENSG00000128016	feature_id[21].value <= threshold=2.729771137237549
node_27936: feature_name=ENSG00000177606	feature_id[52].value <= threshold=2.9450647830963135
node_27937: feature_name=ENSG00000198502	feature_id[15].value <= threshold=1.3427961468696594
node_27938: feature_name=ENSG00000251562	feature_id[31].value <= threshold=6.124838829040527
node_27939: feature_name=ENSG00000142541	feature_id[50].value > threshold=2.447275400161743
node_27955: feature_name=ENSG00000166710	feature_id[12].value > threshold=2.7800339460372925
node_27979: feature_name=ENSG00000163931	feature_id[42].value <= threshold=2.898533821105957
node_27980: feature_name=ENSG00000254772	feature_id[7].value > threshold=0.2997772991657257
node_27984: feature_name=ENSG00000122026	feature_id[37].value > threshold=3.1344624757766724
node_27996: feature_name=ENSG00000105193	feature_id[41].value > threshold=2.5739290714263916
Class: never
Rules_67	passed counts:412
node_0: feature_name=ENSG00000254772	feature_id[7].value <= threshold=0.021408461034297943
node_1: feature_name=ENSG00000087086	feature_id[27].value <= threshold=4.894179821014404
node_2: feature_name=ENSG00000197728	feature_id[1].value <= threshold=3.856176972389221
node_3: feature_name=ENSG00000229807	feature_id[4].value <= threshold=0.21965068578720093
node_4: feature_name=ENSG00000168484	feature_id[2].value <= threshold=0.8036447763442993
node_5: feature_name=ENSG00000197943	feature_id[29].value <= threshold=0.4015890955924988
node_6: feature_name=ENSG00000129824	feature_id[0].value <= threshold=0.208412803709507
node_7: feature_name=ENSG00000124614	feature_id[10].value <= threshold=0.3972845524549484
node_8: feature_name=ENSG00000173432	feature_id[20].value <= threshold=2.6760398149490356
node_9: feature_name=ENSG00000256045	feature_id[18].value <= threshold=0.6018944084644318
node_10: feature_name=ENSG00000279483	feature_id[3].value <= threshold=3.0299041271209717
node_11: feature_name=ENSG00000256618	feature_id[5].value <= threshold=0.3037263751029968
node_12: feature_name=ENSG00000197728	feature_id[1].value <= threshold=2.604824185371399
node_13: feature_name=ENSG00000228253	feature_id[13].value <= threshold=3.117629051208496
node_14: feature_name=ENSG00000255823	feature_id[11].value <= threshold=0.5542866587638855
node_15: feature_name=ENSG00000251562	feature_id[31].value > threshold=3.940063238143921
node_247: feature_name=ENSG00000212907	feature_id[8].value <= threshold=2.214046835899353
node_248: feature_name=ENSG00000173432	feature_id[20].value <= threshold=0.48618482053279877
node_249: feature_name=ENSG00000197728	feature_id[1].value > threshold=1.4206936955451965
node_545: feature_name=ENSG00000269028	feature_id[23].value <= threshold=0.9910500049591064
node_546: feature_name=ENSG00000197728	feature_id[1].value > threshold=1.4248048067092896
node_548: feature_name=ENSG00000263639	feature_id[28].value > threshold=0.9858029782772064
node_700: feature_name=ENSG00000244734	feature_id[14].value <= threshold=0.8610614240169525
node_701: feature_name=ENSG00000166670	feature_id[46].value <= threshold=3.082080602645874
node_702: feature_name=ENSG00000204389	feature_id[17].value <= threshold=1.5456294417381287
Class: never
Rules_68	passed counts:411
node_0: feature_name=ENSG00000254772	feature_id[7].value <= threshold=0.021408461034297943
node_1: feature_name=ENSG00000087086	feature_id[27].value <= threshold=4.894179821014404
node_2: feature_name=ENSG00000197728	feature_id[1].value <= threshold=3.856176972389221
node_3: feature_name=ENSG00000229807	feature_id[4].value <= threshold=0.21965068578720093
node_4: feature_name=ENSG00000168484	feature_id[2].value > threshold=0.8036447763442993
node_10496: feature_name=ENSG00000212907	feature_id[8].value <= threshold=1.9682537317276
node_10497: feature_name=ENSG00000204389	feature_id[17].value > threshold=1.1813642382621765
node_12153: feature_name=ENSG00000159147	feature_id[22].value > threshold=0.2473091259598732
node_12523: feature_name=ENSG00000197728	feature_id[1].value <= threshold=2.682039499282837
node_12524: feature_name=ENSG00000087086	feature_id[27].value > threshold=2.995261549949646
node_12528: feature_name=ENSG00000129824	feature_id[0].value > threshold=0.14335334300994873
node_12538: feature_name=ENSG00000251562	feature_id[31].value <= threshold=6.881799697875977
node_12539: feature_name=ENSG00000212907	feature_id[8].value <= threshold=1.8886318802833557
node_12540: feature_name=ENSG00000244734	feature_id[14].value <= threshold=0.8267452716827393
Class: active
Rules_69	passed counts:406
node_0: feature_name=ENSG00000254772	feature_id[7].value <= threshold=0.021408461034297943
node_1: feature_name=ENSG00000087086	feature_id[27].value <= threshold=4.894179821014404
node_2: feature_name=ENSG00000197728	feature_id[1].value <= threshold=3.856176972389221
node_3: feature_name=ENSG00000229807	feature_id[4].value > threshold=0.21965068578720093
node_15217: feature_name=ENSG00000168484	feature_id[2].value <= threshold=0.05719934031367302
node_15218: feature_name=ENSG00000167656	feature_id[19].value <= threshold=1.6829181909561157
node_15219: feature_name=ENSG00000228253	feature_id[13].value <= threshold=0.908731073141098
node_15220: feature_name=ENSG00000087086	feature_id[27].value > threshold=0.3162683993577957
node_15594: feature_name=ENSG00000147604	feature_id[32].value <= threshold=4.508606433868408
node_15595: feature_name=ENSG00000173432	feature_id[20].value <= threshold=0.45790889859199524
node_15596: feature_name=ENSG00000197728	feature_id[1].value > threshold=0.35870081186294556
node_15832: feature_name=ENSG00000167526	feature_id[36].value > threshold=3.918046712875366
node_17084: feature_name=ENSG00000256618	feature_id[5].value <= threshold=1.901408076286316
node_17085: feature_name=ENSG00000213741	feature_id[9].value > threshold=2.880598545074463
node_17239: feature_name=ENSG00000229117	feature_id[6].value > threshold=4.1978325843811035
node_17295: feature_name=ENSG00000263639	feature_id[28].value > threshold=0.739141583442688
node_17429: feature_name=ENSG00000170345	feature_id[38].value <= threshold=1.4375876784324646
node_17430: feature_name=ENSG00000213741	feature_id[9].value > threshold=2.8930587768554688
node_17432: feature_name=ENSG00000142541	feature_id[50].value > threshold=3.557655453681946
Class: former
Rules_70	passed counts:401
node_0: feature_name=ENSG00000254772	feature_id[7].value > threshold=0.021408461034297943
node_21484: feature_name=ENSG00000197728	feature_id[1].value <= threshold=2.713130474090576
node_21485: feature_name=ENSG00000233493	feature_id[39].value <= threshold=0.19859320670366287
node_21486: feature_name=ENSG00000228253	feature_id[13].value > threshold=2.733737349510193
node_24024: feature_name=ENSG00000204389	feature_id[17].value > threshold=0.09690091013908386
node_24352: feature_name=ENSG00000204389	feature_id[17].value > threshold=1.4770962595939636
node_24568: feature_name=ENSG00000198727	feature_id[25].value <= threshold=4.666195869445801
node_24569: feature_name=ENSG00000120129	feature_id[49].value > threshold=0.21739068627357483
node_24579: feature_name=ENSG00000064886	feature_id[51].value <= threshold=1.9627421498298645
node_24580: feature_name=ENSG00000265681	feature_id[30].value <= threshold=3.013691782951355
node_24581: feature_name=ENSG00000228253	feature_id[13].value > threshold=2.8349337577819824
node_24593: feature_name=ENSG00000248144	feature_id[48].value <= threshold=1.959028720855713
node_24594: feature_name=ENSG00000163931	feature_id[42].value <= threshold=2.6018993854522705
node_24595: feature_name=ENSG00000087086	feature_id[27].value <= threshold=5.303114652633667
node_24596: feature_name=ENSG00000166710	feature_id[12].value > threshold=0.4276832640171051
node_24598: feature_name=ENSG00000087086	feature_id[27].value > threshold=0.155339777469635
node_24604: feature_name=ENSG00000204389	feature_id[17].value > threshold=1.7850252389907837
node_24620: feature_name=ENSG00000128016	feature_id[21].value <= threshold=3.5822325944900513
node_24621: feature_name=ENSG00000147604	feature_id[32].value <= threshold=2.654897451400757
node_24622: feature_name=ENSG00000087086	feature_id[27].value > threshold=1.3241626024246216
node_24626: feature_name=ENSG00000168484	feature_id[2].value <= threshold=7.54999041557312
Class: active
Rules_71	passed counts:397
node_0: feature_name=ENSG00000254772	feature_id[7].value <= threshold=0.021408461034297943
node_1: feature_name=ENSG00000087086	feature_id[27].value <= threshold=4.894179821014404
node_2: feature_name=ENSG00000197728	feature_id[1].value <= threshold=3.856176972389221
node_3: feature_name=ENSG00000229807	feature_id[4].value <= threshold=0.21965068578720093
node_4: feature_name=ENSG00000168484	feature_id[2].value > threshold=0.8036447763442993
node_10496: feature_name=ENSG00000212907	feature_id[8].value > threshold=1.9682537317276
node_12552: feature_name=ENSG00000229117	feature_id[6].value <= threshold=4.042139768600464
node_12553: feature_name=ENSG00000197728	feature_id[1].value > threshold=2.5785690546035767
node_13983: feature_name=ENSG00000198888	feature_id[34].value <= threshold=3.113198161125183
node_13984: feature_name=ENSG00000064886	feature_id[51].value <= threshold=0.5675261616706848
node_13985: feature_name=ENSG00000170345	feature_id[38].value > threshold=1.4232574701309204
node_14141: feature_name=ENSG00000255823	feature_id[11].value <= threshold=0.8617799282073975
node_14142: feature_name=ENSG00000140988	feature_id[43].value <= threshold=2.6699461936950684
node_14143: feature_name=ENSG00000251562	feature_id[31].value <= threshold=6.243785858154297
node_14144: feature_name=ENSG00000197728	feature_id[1].value > threshold=2.9293402433395386
[truncated: 327,027+ more rows]

## Sheet: ExtraTrees
Rules_0	passed counts:16658
node_0: feature_name=ENSG00000254772	feature_id[7].value <= threshold=0.021408461034297943
node_1: feature_name=ENSG00000087086	feature_id[10].value <= threshold=4.894179821014404
node_2: feature_name=ENSG00000197728	feature_id[0].value <= threshold=3.856176972389221
node_3: feature_name=ENSG00000229807	feature_id[2].value <= threshold=0.21965068578720093
node_4: feature_name=ENSG00000168484	feature_id[12].value <= threshold=0.8036447763442993
node_5: feature_name=ENSG00000205420	feature_id[36].value <= threshold=0.03816525638103485
node_6: feature_name=ENSG00000129824	feature_id[1].value > threshold=0.3557097017765045
node_6710: feature_name=ENSG00000256618	feature_id[31].value <= threshold=0.6097315847873688
node_6711: feature_name=ENSG00000279483	feature_id[5].value <= threshold=2.397327184677124
node_6712: feature_name=ENSG00000228253	feature_id[14].value <= threshold=3.2272456884384155
node_6713: feature_name=ENSG00000130522	feature_id[81].value <= threshold=1.8869807720184326
node_6714: feature_name=ENSG00000196260	feature_id[22].value <= threshold=0.40288467705249786
node_6715: feature_name=ENSG00000120129	feature_id[20].value <= threshold=1.3576918244361877
node_6716: feature_name=ENSG00000189143	feature_id[54].value <= threshold=3.194133162498474
node_6717: feature_name=ENSG00000170345	feature_id[43].value <= threshold=0.4788672477006912
node_6718: feature_name=ENSG00000171476	feature_id[37].value <= threshold=3.65497088432312
node_6719: feature_name=ENSG00000131400	feature_id[8].value <= threshold=2.7767951488494873
node_6720: feature_name=ENSG00000204389	feature_id[44].value <= threshold=3.378596067428589
node_6721: feature_name=ENSG00000164713	feature_id[65].value <= threshold=3.1397860050201416
node_6722: feature_name=ENSG00000170296	feature_id[9].value <= threshold=2.656771659851074
node_6723: feature_name=ENSG00000168878	feature_id[3].value <= threshold=4.2824437618255615
node_6724: feature_name=ENSG00000204389	feature_id[44].value <= threshold=2.596687912940979
node_6725: feature_name=ENSG00000197249	feature_id[18].value <= threshold=2.194281816482544
node_6726: feature_name=ENSG00000170296	feature_id[9].value <= threshold=1.94391930103302
node_6727: feature_name=ENSG00000063177	feature_id[80].value > threshold=1.5929393768310547
node_6797: feature_name=ENSG00000120738	feature_id[68].value <= threshold=2.8083444833755493
node_6798: feature_name=ENSG00000279483	feature_id[5].value <= threshold=2.3807939291000366
node_6799: feature_name=ENSG00000130522	feature_id[81].value <= threshold=1.779003083705902
node_6800: feature_name=ENSG00000189143	feature_id[54].value <= threshold=2.5280481576919556
node_6801: feature_name=ENSG00000162772	feature_id[75].value <= threshold=1.6283822655677795
node_6802: feature_name=ENSG00000166710	feature_id[34].value > threshold=2.6659523248672485
Class: never
Rules_1	passed counts:5379
node_0: feature_name=ENSG00000254772	feature_id[7].value <= threshold=0.021408461034297943
node_1: feature_name=ENSG00000087086	feature_id[10].value <= threshold=4.894179821014404
node_2: feature_name=ENSG00000197728	feature_id[0].value <= threshold=3.856176972389221
node_3: feature_name=ENSG00000229807	feature_id[2].value <= threshold=0.21965068578720093
node_4: feature_name=ENSG00000168484	feature_id[12].value <= threshold=0.8036447763442993
node_5: feature_name=ENSG00000205420	feature_id[36].value <= threshold=0.03816525638103485
node_6: feature_name=ENSG00000129824	feature_id[1].value > threshold=0.3557097017765045
node_6710: feature_name=ENSG00000256618	feature_id[31].value > threshold=0.6097315847873688
node_8526: feature_name=ENSG00000170345	feature_id[43].value <= threshold=1.0997735261917114
node_8527: feature_name=ENSG00000170345	feature_id[43].value <= threshold=0.2683718204498291
node_8528: feature_name=ENSG00000130522	feature_id[81].value <= threshold=2.479498267173767
node_8529: feature_name=ENSG00000120738	feature_id[68].value <= threshold=2.537535548210144
node_8530: feature_name=ENSG00000229117	feature_id[64].value > threshold=2.96315598487854
node_8564: feature_name=ENSG00000067082	feature_id[38].value <= threshold=2.3163604736328125
node_8565: feature_name=ENSG00000120129	feature_id[20].value <= threshold=2.5500288009643555
node_8566: feature_name=ENSG00000129824	feature_id[1].value > threshold=0.43257710337638855
node_8570: feature_name=ENSG00000196126	feature_id[71].value <= threshold=3.215552806854248
node_8571: feature_name=ENSG00000120738	feature_id[68].value <= threshold=1.0879634022712708
node_8572: feature_name=ENSG00000168878	feature_id[3].value <= threshold=0.11846493184566498
node_8573: feature_name=ENSG00000229117	feature_id[64].value > threshold=3.008323550224304
node_8577: feature_name=ENSG00000120738	feature_id[68].value <= threshold=0.38650602102279663
Class: never
Rules_2	passed counts:5091
node_0: feature_name=ENSG00000254772	feature_id[7].value <= threshold=0.021408461034297943
node_1: feature_name=ENSG00000087086	feature_id[10].value <= threshold=4.894179821014404
node_2: feature_name=ENSG00000197728	feature_id[0].value <= threshold=3.856176972389221
node_3: feature_name=ENSG00000229807	feature_id[2].value > threshold=0.21965068578720093
node_15163: feature_name=ENSG00000168484	feature_id[12].value <= threshold=0.05719934031367302
node_15164: feature_name=ENSG00000167656	feature_id[67].value <= threshold=1.6829181909561157
node_15165: feature_name=ENSG00000228253	feature_id[14].value <= threshold=0.908731073141098
node_15166: feature_name=ENSG00000087086	feature_id[10].value > threshold=0.3162683993577957
node_15590: feature_name=ENSG00000148346	feature_id[39].value > threshold=1.5963045954704285
node_17672: feature_name=ENSG00000173432	feature_id[15].value > threshold=0.2788460999727249
node_18114: feature_name=ENSG00000204389	feature_id[44].value <= threshold=1.843507170677185
node_18115: feature_name=ENSG00000198502	feature_id[16].value <= threshold=0.322683721780777
node_18116: feature_name=ENSG00000256618	feature_id[31].value <= threshold=2.8140443563461304
node_18117: feature_name=ENSG00000129824	feature_id[1].value <= threshold=0.6745420396327972
node_18118: feature_name=ENSG00000130522	feature_id[81].value <= threshold=1.5564869046211243
node_18119: feature_name=ENSG00000269028	feature_id[33].value <= threshold=1.4910926818847656
node_18120: feature_name=ENSG00000166710	feature_id[34].value > threshold=2.0982264280319214
node_18126: feature_name=ENSG00000128016	feature_id[23].value <= threshold=2.481240391731262
node_18127: feature_name=ENSG00000248144	feature_id[47].value <= threshold=3.676769971847534
node_18128: feature_name=ENSG00000157765	feature_id[32].value <= threshold=2.3192429542541504
node_18129: feature_name=ENSG00000251562	feature_id[61].value > threshold=2.6388015747070312
node_18135: feature_name=ENSG00000188846	feature_id[58].value > threshold=0.20396006107330322
node_18149: feature_name=ENSG00000081041	feature_id[56].value <= threshold=3.8622543811798096
node_18150: feature_name=ENSG00000120129	feature_id[20].value <= threshold=3.6438663005828857
node_18151: feature_name=ENSG00000170296	feature_id[9].value <= threshold=1.0768386125564575
node_18152: feature_name=ENSG00000185303	feature_id[46].value <= threshold=0.11262625455856323
node_18153: feature_name=ENSG00000142089	feature_id[13].value > threshold=0.4007512032985687
node_18197: feature_name=ENSG00000241343	feature_id[62].value <= threshold=2.6551833152770996
node_18198: feature_name=ENSG00000204389	feature_id[44].value <= threshold=1.8215047717094421
node_18199: feature_name=ENSG00000166710	feature_id[34].value > threshold=2.2942386865615845
node_18203: feature_name=ENSG00000241343	feature_id[62].value <= threshold=1.8332438468933105
node_18204: feature_name=ENSG00000157765	feature_id[32].value <= threshold=1.8992868661880493
node_18205: feature_name=ENSG00000189143	feature_id[54].value <= threshold=2.5665324926376343
node_18206: feature_name=ENSG00000197728	feature_id[0].value <= threshold=2.1922305822372437
Class: former
Rules_3	passed counts:4872
node_0: feature_name=ENSG00000254772	feature_id[7].value <= threshold=0.021408461034297943
node_1: feature_name=ENSG00000087086	feature_id[10].value <= threshold=4.894179821014404
node_2: feature_name=ENSG00000197728	feature_id[0].value <= threshold=3.856176972389221
node_3: feature_name=ENSG00000229807	feature_id[2].value > threshold=0.21965068578720093
node_15163: feature_name=ENSG00000168484	feature_id[12].value > threshold=0.05719934031367302
node_19399: feature_name=ENSG00000108107	feature_id[72].value <= threshold=3.56301212310791
node_19400: feature_name=ENSG00000159147	feature_id[55].value <= threshold=0.7012644708156586
node_19401: feature_name=ENSG00000269028	feature_id[33].value <= threshold=2.1316921710968018
node_19402: feature_name=ENSG00000279483	feature_id[5].value <= threshold=2.3597233295440674
node_19403: feature_name=ENSG00000212907	feature_id[17].value <= threshold=2.858603000640869
node_19404: feature_name=ENSG00000108107	feature_id[72].value <= threshold=3.381248712539673
node_19405: feature_name=ENSG00000198886	feature_id[76].value > threshold=0.8856152594089508
node_19415: feature_name=ENSG00000175793	feature_id[11].value <= threshold=1.4985625743865967
node_19416: feature_name=ENSG00000168484	feature_id[12].value > threshold=1.327573001384735
node_19446: feature_name=ENSG00000197728	feature_id[0].value <= threshold=3.7053946256637573
node_19447: feature_name=ENSG00000256618	feature_id[31].value <= threshold=0.45565323531627655
node_19448: feature_name=ENSG00000240972	feature_id[45].value <= threshold=2.714920163154602
node_19449: feature_name=ENSG00000185883	feature_id[21].value <= threshold=2.225605607032776
node_19450: feature_name=ENSG00000083845	feature_id[73].value <= threshold=3.785911440849304
node_19451: feature_name=ENSG00000279483	feature_id[5].value <= threshold=1.9159520864486694
node_19452: feature_name=ENSG00000198886	feature_id[76].value <= threshold=4.614475727081299
node_19453: feature_name=ENSG00000233927	feature_id[82].value <= threshold=4.150851488113403
node_19454: feature_name=ENSG00000197747	feature_id[52].value <= threshold=4.159396171569824
node_19455: feature_name=ENSG00000128016	feature_id[23].value > threshold=0.9302430748939514
node_19513: feature_name=ENSG00000229807	feature_id[2].value > threshold=0.4406392425298691
node_19519: feature_name=ENSG00000168484	feature_id[12].value > threshold=1.540119469165802
node_19523: feature_name=ENSG00000134339	feature_id[26].value <= threshold=3.0683908462524414
node_19524: feature_name=ENSG00000108107	feature_id[72].value <= threshold=3.224334239959717
node_19525: feature_name=ENSG00000108602	feature_id[49].value <= threshold=0.6810030937194824
node_19526: feature_name=ENSG00000197747	feature_id[52].value <= threshold=3.4565436840057373
node_19527: feature_name=ENSG00000182774	feature_id[59].value <= threshold=3.400127649307251
Class: never
Rules_4	passed counts:3887
node_0: feature_name=ENSG00000254772	feature_id[7].value <= threshold=0.021408461034297943
node_1: feature_name=ENSG00000087086	feature_id[10].value <= threshold=4.894179821014404
node_2: feature_name=ENSG00000197728	feature_id[0].value <= threshold=3.856176972389221
node_3: feature_name=ENSG00000229807	feature_id[2].value <= threshold=0.21965068578720093
node_4: feature_name=ENSG00000168484	feature_id[12].value <= threshold=0.8036447763442993
node_5: feature_name=ENSG00000205420	feature_id[36].value <= threshold=0.03816525638103485
node_6: feature_name=ENSG00000129824	feature_id[1].value > threshold=0.3557097017765045
node_6710: feature_name=ENSG00000256618	feature_id[31].value <= threshold=0.6097315847873688
node_6711: feature_name=ENSG00000279483	feature_id[5].value <= threshold=2.397327184677124
node_6712: feature_name=ENSG00000228253	feature_id[14].value <= threshold=3.2272456884384155
node_6713: feature_name=ENSG00000130522	feature_id[81].value <= threshold=1.8869807720184326
node_6714: feature_name=ENSG00000196260	feature_id[22].value <= threshold=0.40288467705249786
node_6715: feature_name=ENSG00000120129	feature_id[20].value <= threshold=1.3576918244361877
node_6716: feature_name=ENSG00000189143	feature_id[54].value <= threshold=3.194133162498474
node_6717: feature_name=ENSG00000170345	feature_id[43].value > threshold=0.4788672477006912
node_6853: feature_name=ENSG00000256618	feature_id[31].value <= threshold=0.3540267199277878
node_6854: feature_name=ENSG00000265681	feature_id[25].value <= threshold=2.398094415664673
node_6855: feature_name=ENSG00000240972	feature_id[45].value <= threshold=3.072403907775879
node_6856: feature_name=ENSG00000168484	feature_id[12].value <= threshold=0.6228871047496796
node_6857: feature_name=ENSG00000170296	feature_id[9].value <= threshold=2.2027710676193237
node_6858: feature_name=ENSG00000198886	feature_id[76].value <= threshold=4.057327032089233
node_6859: feature_name=ENSG00000157765	feature_id[32].value <= threshold=2.7436559200286865
node_6860: feature_name=ENSG00000129538	feature_id[30].value <= threshold=3.1147491931915283
node_6861: feature_name=ENSG00000142089	feature_id[13].value <= threshold=3.6761271953582764
node_6862: feature_name=ENSG00000162772	feature_id[75].value <= threshold=3.8276408910751343
node_6863: feature_name=ENSG00000228253	feature_id[14].value <= threshold=3.029355049133301
node_6864: feature_name=ENSG00000164265	feature_id[29].value <= threshold=1.553227186203003
node_6865: feature_name=ENSG00000251562	feature_id[61].value <= threshold=5.935878276824951
node_6866: feature_name=ENSG00000251562	feature_id[61].value > threshold=2.242743968963623
node_6872: feature_name=ENSG00000143878	feature_id[57].value <= threshold=2.4540048837661743
node_6873: feature_name=ENSG00000130522	feature_id[81].value <= threshold=1.870237946510315
node_6874: feature_name=ENSG00000129824	feature_id[1].value > threshold=0.3697543144226074
node_6878: feature_name=ENSG00000120738	feature_id[68].value <= threshold=3.5293259620666504
node_6879: feature_name=ENSG00000168878	feature_id[3].value <= threshold=0.30405987799167633
node_6880: feature_name=ENSG00000189143	feature_id[54].value <= threshold=2.8412433862686157
node_6881: feature_name=ENSG00000233927	feature_id[82].value > threshold=1.8027220964431763
node_6901: feature_name=ENSG00000177606	feature_id[6].value <= threshold=3.8954540491104126
node_6902: feature_name=ENSG00000241343	feature_id[62].value <= threshold=1.683057963848114
node_6903: feature_name=ENSG00000198918	feature_id[79].value <= threshold=3.444778323173523
Class: never
Rules_5	passed counts:3820
node_0: feature_name=ENSG00000254772	feature_id[7].value <= threshold=0.021408461034297943
node_1: feature_name=ENSG00000087086	feature_id[10].value > threshold=4.894179821014404
node_20863: feature_name=ENSG00000140988	feature_id[40].value > threshold=3.795055866241455
node_21427: feature_name=ENSG00000129824	feature_id[1].value <= threshold=0.8307760059833527
node_21428: feature_name=ENSG00000157765	feature_id[32].value > threshold=0.3135737180709839
node_21488: feature_name=ENSG00000019582	feature_id[19].value <= threshold=3.2825894355773926
node_21489: feature_name=ENSG00000124614	feature_id[4].value > threshold=1.9139360189437866
node_21555: feature_name=ENSG00000119655	feature_id[42].value <= threshold=4.431801795959473
node_21556: feature_name=ENSG00000168878	feature_id[3].value > threshold=2.1636223793029785
node_21562: feature_name=ENSG00000182774	feature_id[59].value > threshold=3.076048731803894
node_21576: feature_name=ENSG00000198918	feature_id[79].value > threshold=1.3717002868652344
node_21580: feature_name=ENSG00000213741	feature_id[74].value <= threshold=4.454531908035278
node_21581: feature_name=ENSG00000129824	feature_id[1].value <= threshold=0.3481416702270508
node_21582: feature_name=ENSG00000128016	feature_id[23].value <= threshold=3.8642194271087646
node_21583: feature_name=ENSG00000185303	feature_id[46].value <= threshold=5.829654932022095
node_21584: feature_name=ENSG00000225383	feature_id[28].value <= threshold=2.785148024559021
node_21585: feature_name=ENSG00000279483	feature_id[5].value <= threshold=1.9875363111495972
node_21586: feature_name=ENSG00000197728	feature_id[0].value <= threshold=4.160381078720093
node_21587: feature_name=ENSG00000063177	feature_id[80].value > threshold=2.3554584980010986
node_21591: feature_name=ENSG00000170345	feature_id[43].value <= threshold=3.494435667991638
node_21592: feature_name=ENSG00000160888	feature_id[24].value <= threshold=2.8270050287246704
node_21593: feature_name=ENSG00000256618	feature_id[31].value <= threshold=1.5296888947486877
node_21594: feature_name=ENSG00000120129	feature_id[20].value <= threshold=2.9467374086380005
node_21595: feature_name=ENSG00000198886	feature_id[76].value <= threshold=4.947826862335205
node_21596: feature_name=ENSG00000225383	feature_id[28].value <= threshold=2.504396677017212
node_21597: feature_name=ENSG00000124614	feature_id[4].value > threshold=1.9210935235023499
node_21601: feature_name=ENSG00000140988	feature_id[40].value > threshold=3.8154447078704834
node_21605: feature_name=ENSG00000019582	feature_id[19].value <= threshold=2.9349026679992676
node_21606: feature_name=ENSG00000213741	feature_id[74].value > threshold=2.2991942167282104
node_21610: feature_name=ENSG00000129538	feature_id[30].value <= threshold=2.8377097845077515
Class: active
Rules_6	passed counts:3107
node_0: feature_name=ENSG00000254772	feature_id[7].value <= threshold=0.021408461034297943
node_1: feature_name=ENSG00000087086	feature_id[10].value <= threshold=4.894179821014404
node_2: feature_name=ENSG00000197728	feature_id[0].value > threshold=3.856176972389221
node_20530: feature_name=ENSG00000142541	feature_id[84].value <= threshold=3.6341317892074585
node_20531: feature_name=ENSG00000166441	feature_id[27].value <= threshold=3.421851873397827
node_20532: feature_name=ENSG00000128016	feature_id[23].value > threshold=0.6556318998336792
node_20654: feature_name=ENSG00000229117	feature_id[64].value > threshold=3.809804081916809
node_20766: feature_name=ENSG00000166710	feature_id[34].value <= threshold=5.3014349937438965
node_20767: feature_name=ENSG00000140988	feature_id[40].value <= threshold=4.123384952545166
Class: former
Rules_7	passed counts:3060
node_0: feature_name=ENSG00000254772	feature_id[7].value <= threshold=0.021408461034297943
node_1: feature_name=ENSG00000087086	feature_id[10].value <= threshold=4.894179821014404
node_2: feature_name=ENSG00000197728	feature_id[0].value <= threshold=3.856176972389221
node_3: feature_name=ENSG00000229807	feature_id[2].value <= threshold=0.21965068578720093
node_4: feature_name=ENSG00000168484	feature_id[12].value <= threshold=0.8036447763442993
node_5: feature_name=ENSG00000205420	feature_id[36].value <= threshold=0.03816525638103485
node_6: feature_name=ENSG00000129824	feature_id[1].value > threshold=0.3557097017765045
node_6710: feature_name=ENSG00000256618	feature_id[31].value <= threshold=0.6097315847873688
node_6711: feature_name=ENSG00000279483	feature_id[5].value <= threshold=2.397327184677124
node_6712: feature_name=ENSG00000228253	feature_id[14].value <= threshold=3.2272456884384155
node_6713: feature_name=ENSG00000130522	feature_id[81].value <= threshold=1.8869807720184326
node_6714: feature_name=ENSG00000196260	feature_id[22].value <= threshold=0.40288467705249786
node_6715: feature_name=ENSG00000120129	feature_id[20].value > threshold=1.3576918244361877
node_7221: feature_name=ENSG00000124614	feature_id[4].value <= threshold=2.741620421409607
node_7222: feature_name=ENSG00000256618	feature_id[31].value <= threshold=0.31039512157440186
node_7223: feature_name=ENSG00000228253	feature_id[14].value <= threshold=2.7922414541244507
node_7224: feature_name=ENSG00000204389	feature_id[44].value <= threshold=2.269461512565613
node_7225: feature_name=ENSG00000171858	feature_id[48].value <= threshold=2.3573482036590576
node_7226: feature_name=ENSG00000122852	feature_id[50].value <= threshold=0.17291584610939026
node_7227: feature_name=ENSG00000170296	feature_id[9].value <= threshold=2.1455163955688477
node_7228: feature_name=ENSG00000164265	feature_id[29].value <= threshold=0.6413377225399017
node_7229: feature_name=ENSG00000170296	feature_id[9].value <= threshold=1.4025711417198181
node_7230: feature_name=ENSG00000063177	feature_id[80].value <= threshold=3.974951386451721
node_7231: feature_name=ENSG00000120129	feature_id[20].value > threshold=1.35770583152771
node_7233: feature_name=ENSG00000251562	feature_id[61].value <= threshold=6.1174163818359375
node_7234: feature_name=ENSG00000108602	feature_id[49].value <= threshold=4.212365388870239
node_7235: feature_name=ENSG00000168484	feature_id[12].value <= threshold=0.42740678787231445
node_7236: feature_name=ENSG00000026508	feature_id[60].value <= threshold=2.9024980068206787
node_7237: feature_name=ENSG00000134020	feature_id[70].value <= threshold=1.0819164216518402
node_7238: feature_name=ENSG00000256618	feature_id[31].value <= threshold=0.20578770339488983
node_7239: feature_name=ENSG00000148303	feature_id[41].value <= threshold=3.8274348974227905
node_7240: feature_name=ENSG00000241343	feature_id[62].value <= threshold=1.2226488590240479
node_7241: feature_name=ENSG00000185303	feature_id[46].value <= threshold=0.3478168696165085
node_7242: feature_name=ENSG00000229117	feature_id[64].value <= threshold=4.75562858581543
node_7243: feature_name=ENSG00000164713	feature_id[65].value <= threshold=0.6795589327812195
node_7244: feature_name=ENSG00000198886	feature_id[76].value <= threshold=4.959672689437866
node_7245: feature_name=ENSG00000134339	feature_id[26].value <= threshold=1.6185086965560913
node_7246: feature_name=ENSG00000124614	feature_id[4].value <= threshold=1.8267322182655334
Class: never
Rules_8	passed counts:2939
node_0: feature_name=ENSG00000254772	feature_id[7].value > threshold=0.021408461034297943
node_21716: feature_name=ENSG00000197728	feature_id[0].value > threshold=2.713130474090576
node_26300: feature_name=ENSG00000140988	feature_id[40].value > threshold=3.1687947511672974
node_27692: feature_name=ENSG00000087074	feature_id[83].value > threshold=0.15695910155773163
node_28340: feature_name=ENSG00000198502	feature_id[16].value <= threshold=0.060987360775470734
node_28341: feature_name=ENSG00000182774	feature_id[59].value > threshold=2.4850493669509888
node_28427: feature_name=ENSG00000241343	feature_id[62].value > threshold=1.597328245639801
node_28453: feature_name=ENSG00000129538	feature_id[30].value <= threshold=2.248532772064209
node_28454: feature_name=ENSG00000087086	feature_id[10].value > threshold=1.6452345252037048
node_28470: feature_name=ENSG00000196260	feature_id[22].value <= threshold=3.005934238433838
node_28471: feature_name=ENSG00000198034	feature_id[53].value <= threshold=4.799794912338257
node_28472: feature_name=ENSG00000269028	feature_id[33].value <= threshold=1.076427936553955
node_28473: feature_name=ENSG00000197728	feature_id[0].value > threshold=2.905260682106018
node_28551: feature_name=ENSG00000142541	feature_id[84].value > threshold=2.821784734725952
node_28555: feature_name=ENSG00000256618	feature_id[31].value <= threshold=1.079494059085846
node_28556: feature_name=ENSG00000265681	feature_id[25].value <= threshold=3.5872855186462402
node_28557: feature_name=ENSG00000063177	feature_id[80].value > threshold=2.1736326217651367
node_28561: feature_name=ENSG00000254772	feature_id[7].value > threshold=0.1421995908021927
node_28565: feature_name=ENSG00000164265	feature_id[29].value <= threshold=4.773329734802246
node_28566: feature_name=ENSG00000167656	feature_id[67].value <= threshold=4.142975330352783
node_28567: feature_name=ENSG00000198886	feature_id[76].value > threshold=0.3342908024787903
node_28571: feature_name=ENSG00000171858	feature_id[48].value <= threshold=3.9066433906555176
node_28572: feature_name=ENSG00000204389	feature_id[44].value <= threshold=3.7344729900360107
node_28573: feature_name=ENSG00000196260	feature_id[22].value <= threshold=2.9843909740448
node_28574: feature_name=ENSG00000204287	feature_id[78].value <= threshold=1.6248944401741028
node_28575: feature_name=ENSG00000124614	feature_id[4].value > threshold=1.6715741753578186
node_28579: feature_name=ENSG00000229807	feature_id[2].value <= threshold=1.8368366360664368
node_28580: feature_name=ENSG00000087074	feature_id[83].value > threshold=0.4554315209388733
Class: active
Rules_9	passed counts:2913
node_0: feature_name=ENSG00000254772	feature_id[7].value <= threshold=0.021408461034297943
node_1: feature_name=ENSG00000087086	feature_id[10].value <= threshold=4.894179821014404
node_2: feature_name=ENSG00000197728	feature_id[0].value <= threshold=3.856176972389221
node_3: feature_name=ENSG00000229807	feature_id[2].value <= threshold=0.21965068578720093
node_4: feature_name=ENSG00000168484	feature_id[12].value <= threshold=0.8036447763442993
node_5: feature_name=ENSG00000205420	feature_id[36].value <= threshold=0.03816525638103485
node_6: feature_name=ENSG00000129824	feature_id[1].value <= threshold=0.3557097017765045
node_7: feature_name=ENSG00000124614	feature_id[4].value <= threshold=0.3494977504014969
node_8: feature_name=ENSG00000173432	feature_id[15].value <= threshold=2.6760398149490356
node_9: feature_name=ENSG00000168878	feature_id[3].value <= threshold=0.24562668800354004
node_10: feature_name=ENSG00000256618	feature_id[31].value <= threshold=0.25677440315485
node_11: feature_name=ENSG00000279483	feature_id[5].value <= threshold=3.027921199798584
node_12: feature_name=ENSG00000229117	feature_id[64].value <= threshold=2.9180314540863037
node_13: feature_name=ENSG00000108602	feature_id[49].value > threshold=1.2467407584190369
node_443: feature_name=ENSG00000279483	feature_id[5].value <= threshold=2.695272207260132
node_444: feature_name=ENSG00000212907	feature_id[17].value > threshold=1.9989799857139587
node_530: feature_name=ENSG00000143878	feature_id[57].value <= threshold=2.116039276123047
node_531: feature_name=ENSG00000204389	feature_id[44].value <= threshold=4.080240249633789
node_532: feature_name=ENSG00000243678	feature_id[69].value <= threshold=2.832296371459961
node_533: feature_name=ENSG00000279483	feature_id[5].value <= threshold=2.233507990837097
node_534: feature_name=ENSG00000228253	feature_id[14].value <= threshold=4.644116163253784
node_535: feature_name=ENSG00000101443	feature_id[66].value > threshold=1.7418654561042786
node_557: feature_name=ENSG00000198886	feature_id[76].value <= threshold=5.488102674484253
Class: never
Rules_10	passed counts:2549
node_0: feature_name=ENSG00000254772	feature_id[7].value <= threshold=0.021408461034297943
node_1: feature_name=ENSG00000087086	feature_id[10].value <= threshold=4.894179821014404
node_2: feature_name=ENSG00000197728	feature_id[0].value <= threshold=3.856176972389221
node_3: feature_name=ENSG00000229807	feature_id[2].value <= threshold=0.21965068578720093
node_4: feature_name=ENSG00000168484	feature_id[12].value <= threshold=0.8036447763442993
node_5: feature_name=ENSG00000205420	feature_id[36].value > threshold=0.03816525638103485
node_8817: feature_name=ENSG00000256618	feature_id[31].value <= threshold=0.028122344985604286
node_8818: feature_name=ENSG00000205420	feature_id[36].value <= threshold=2.746263265609741
node_8819: feature_name=ENSG00000128016	feature_id[23].value <= threshold=1.8989067077636719
node_8820: feature_name=ENSG00000198886	feature_id[76].value <= threshold=3.8518835306167603
node_8821: feature_name=ENSG00000130522	feature_id[81].value <= threshold=1.278363823890686
node_8822: feature_name=ENSG00000198034	feature_id[53].value <= threshold=4.533156156539917
node_8823: feature_name=ENSG00000142089	feature_id[13].value <= threshold=2.695779800415039
node_8824: feature_name=ENSG00000129824	feature_id[1].value > threshold=0.3722035139799118
node_8904: feature_name=ENSG00000265681	feature_id[25].value <= threshold=2.2978146076202393
node_8905: feature_name=ENSG00000143878	feature_id[57].value <= threshold=1.9907760620117188
node_8906: feature_name=ENSG00000196126	feature_id[71].value <= threshold=3.1204288005828857
node_8907: feature_name=ENSG00000204389	feature_id[44].value <= threshold=1.4151790142059326
node_8908: feature_name=ENSG00000128016	feature_id[23].value <= threshold=1.8972573280334473
node_8909: feature_name=ENSG00000143878	feature_id[57].value <= threshold=1.8016327619552612
node_8910: feature_name=ENSG00000213741	feature_id[74].value <= threshold=3.8621779680252075
node_8911: feature_name=ENSG00000157765	feature_id[32].value <= threshold=1.309666097164154
node_8912: feature_name=ENSG00000233927	feature_id[82].value > threshold=0.8723781406879425
node_8916: feature_name=ENSG00000240972	feature_id[45].value <= threshold=2.6065667867660522
node_8917: feature_name=ENSG00000188846	feature_id[58].value > threshold=0.22085683047771454
node_8923: feature_name=ENSG00000185201	feature_id[51].value <= threshold=1.2667374014854431
node_8924: feature_name=ENSG00000175793	feature_id[11].value <= threshold=2.667054295539856
Class: never
Rules_11	passed counts:2158
node_0: feature_name=ENSG00000254772	feature_id[7].value <= threshold=0.021408461034297943
node_1: feature_name=ENSG00000087086	feature_id[10].value <= threshold=4.894179821014404
node_2: feature_name=ENSG00000197728	feature_id[0].value <= threshold=3.856176972389221
node_3: feature_name=ENSG00000229807	feature_id[2].value > threshold=0.21965068578720093
node_15163: feature_name=ENSG00000168484	feature_id[12].value <= threshold=0.05719934031367302
node_15164: feature_name=ENSG00000167656	feature_id[67].value > threshold=1.6829181909561157
node_18842: feature_name=ENSG00000173432	feature_id[15].value <= threshold=0.6706253588199615
node_18843: feature_name=ENSG00000177606	feature_id[6].value <= threshold=1.499015212059021
node_18844: feature_name=ENSG00000213741	feature_id[74].value > threshold=2.4018362760543823
node_18988: feature_name=ENSG00000124614	feature_id[4].value <= threshold=2.6822651624679565
node_18989: feature_name=ENSG00000212907	feature_id[17].value <= threshold=2.4689090251922607
node_18990: feature_name=ENSG00000173432	feature_id[15].value <= threshold=0.2260010465979576
node_18991: feature_name=ENSG00000101443	feature_id[66].value <= threshold=4.9750730991363525
node_18992: feature_name=ENSG00000167656	feature_id[67].value > threshold=2.0636483430862427
node_19048: feature_name=ENSG00000228253	feature_id[14].value <= threshold=1.7691909670829773
node_19049: feature_name=ENSG00000134020	feature_id[70].value <= threshold=0.5451282858848572
node_19050: feature_name=ENSG00000198886	feature_id[76].value <= threshold=5.382025480270386
node_19051: feature_name=ENSG00000124614	feature_id[4].value <= threshold=2.500840425491333
node_19052: feature_name=ENSG00000269028	feature_id[33].value > threshold=0.6833633184432983
node_19086: feature_name=ENSG00000140988	feature_id[40].value <= threshold=4.622314929962158
node_19087: feature_name=ENSG00000166710	feature_id[34].value > threshold=2.495147943496704
node_19091: feature_name=ENSG00000269028	feature_id[33].value <= threshold=3.0110894441604614
node_19092: feature_name=ENSG00000212907	feature_id[17].value <= threshold=1.9286991953849792
node_19093: feature_name=ENSG00000163931	feature_id[35].value <= threshold=1.2774461507797241
node_19094: feature_name=ENSG00000067082	feature_id[38].value <= threshold=1.436206340789795
node_19095: feature_name=ENSG00000108602	feature_id[49].value <= threshold=3.7362914085388184
node_19096: feature_name=ENSG00000101443	feature_id[66].value <= threshold=4.838915586471558
Class: never
Rules_12	passed counts:2015
node_0: feature_name=ENSG00000254772	feature_id[7].value <= threshold=0.021408461034297943
node_1: feature_name=ENSG00000087086	feature_id[10].value <= threshold=4.894179821014404
node_2: feature_name=ENSG00000197728	feature_id[0].value <= threshold=3.856176972389221
node_3: feature_name=ENSG00000229807	feature_id[2].value > threshold=0.21965068578720093
node_15163: feature_name=ENSG00000168484	feature_id[12].value <= threshold=0.05719934031367302
node_15164: feature_name=ENSG00000167656	feature_id[67].value <= threshold=1.6829181909561157
node_15165: feature_name=ENSG00000228253	feature_id[14].value <= threshold=0.908731073141098
node_15166: feature_name=ENSG00000087086	feature_id[10].value > threshold=0.3162683993577957
node_15590: feature_name=ENSG00000148346	feature_id[39].value <= threshold=1.5963045954704285
node_15591: feature_name=ENSG00000229807	feature_id[2].value <= threshold=1.5322051644325256
node_15592: feature_name=ENSG00000213741	feature_id[74].value <= threshold=3.0082995891571045
node_15593: feature_name=ENSG00000198034	feature_id[53].value > threshold=2.417484164237976
node_15837: feature_name=ENSG00000128016	feature_id[23].value <= threshold=1.2681784629821777
node_15838: feature_name=ENSG00000197728	feature_id[0].value <= threshold=3.184972882270813
node_15839: feature_name=ENSG00000256618	feature_id[31].value <= threshold=2.002376973628998
node_15840: feature_name=ENSG00000142541	feature_id[84].value > threshold=4.026118993759155
node_16228: feature_name=ENSG00000166710	feature_id[34].value <= threshold=4.229112386703491
node_16229: feature_name=ENSG00000129824	feature_id[1].value <= threshold=1.5284338295459747
node_16230: feature_name=ENSG00000198502	feature_id[16].value <= threshold=1.908223807811737
node_16231: feature_name=ENSG00000279483	feature_id[5].value <= threshold=1.3909659385681152
node_16232: feature_name=ENSG00000198918	feature_id[79].value <= threshold=4.393036603927612
node_16233: feature_name=ENSG00000157765	feature_id[32].value <= threshold=1.6817702054977417
node_16234: feature_name=ENSG00000108602	feature_id[49].value <= threshold=4.2284157276153564
node_16235: feature_name=ENSG00000256618	feature_id[31].value <= threshold=1.8866339921951294
node_16236: feature_name=ENSG00000213741	feature_id[74].value <= threshold=2.875057578086853
node_16237: feature_name=ENSG00000198034	feature_id[53].value > threshold=3.075704336166382
node_16241: feature_name=ENSG00000140988	feature_id[40].value > threshold=2.87939989566803
node_16245: feature_name=ENSG00000026508	feature_id[60].value <= threshold=1.945026934146881
node_16246: feature_name=ENSG00000171858	feature_id[48].value > threshold=0.4109581708908081
node_16250: feature_name=ENSG00000265681	feature_id[25].value <= threshold=1.9736983180046082
node_16251: feature_name=ENSG00000130522	feature_id[81].value <= threshold=1.1897855401039124
node_16252: feature_name=ENSG00000197728	feature_id[0].value <= threshold=3.1351492404937744
Class: former
Rules_13	passed counts:1800
node_0: feature_name=ENSG00000254772	feature_id[7].value > threshold=0.021408461034297943
node_21716: feature_name=ENSG00000197728	feature_id[0].value <= threshold=2.713130474090576
node_21717: feature_name=ENSG00000228253	feature_id[14].value <= threshold=2.4488035440444946
node_21718: feature_name=ENSG00000205420	feature_id[36].value <= threshold=1.9682771563529968
node_21719: feature_name=ENSG00000159147	feature_id[55].value <= threshold=0.655032217502594
node_21720: feature_name=ENSG00000256618	feature_id[31].value <= threshold=0.13581979274749756
node_21721: feature_name=ENSG00000197728	feature_id[0].value <= threshold=2.440763831138611
node_21722: feature_name=ENSG00000198034	feature_id[53].value > threshold=3.436552405357361
node_23428: feature_name=ENSG00000128016	feature_id[23].value > threshold=0.8483574390411377
node_23564: feature_name=ENSG00000197728	feature_id[0].value <= threshold=2.0934048891067505
node_23565: feature_name=ENSG00000129824	feature_id[1].value <= threshold=0.8982440829277039
node_23566: feature_name=ENSG00000233927	feature_id[82].value > threshold=2.7932584285736084
node_23570: feature_name=ENSG00000142541	feature_id[84].value <= threshold=4.5923426151275635
node_23571: feature_name=ENSG00000170296	feature_id[9].value > threshold=0.03001115471124649
node_23607: feature_name=ENSG00000168484	feature_id[12].value <= threshold=7.978063583374023
node_23608: feature_name=ENSG00000063177	feature_id[80].value > threshold=0.7429685592651367
node_23610: feature_name=ENSG00000108602	feature_id[49].value <= threshold=4.31669020652771
node_23611: feature_name=ENSG00000182774	feature_id[59].value <= threshold=3.8814921379089355
node_23612: feature_name=ENSG00000251562	feature_id[61].value <= threshold=6.705657243728638
node_23613: feature_name=ENSG00000198918	feature_id[79].value <= threshold=4.141771078109741
node_23614: feature_name=ENSG00000212907	feature_id[17].value <= threshold=3.8803701400756836
node_23615: feature_name=ENSG00000185303	feature_id[46].value <= threshold=5.435966730117798
node_23616: feature_name=ENSG00000130522	feature_id[81].value <= threshold=2.584699034690857
node_23617: feature_name=ENSG00000063177	feature_id[80].value > threshold=2.3473386764526367
node_23621: feature_name=ENSG00000229117	feature_id[64].value > threshold=1.1216744184494019
node_23625: feature_name=ENSG00000120129	feature_id[20].value > threshold=0.190532386302948
Class: never
Rules_14	passed counts:1774
node_0: feature_name=ENSG00000254772	feature_id[7].value <= threshold=0.021408461034297943
node_1: feature_name=ENSG00000087086	feature_id[10].value <= threshold=4.894179821014404
node_2: feature_name=ENSG00000197728	feature_id[0].value <= threshold=3.856176972389221
node_3: feature_name=ENSG00000229807	feature_id[2].value <= threshold=0.21965068578720093
node_4: feature_name=ENSG00000168484	feature_id[12].value <= threshold=0.8036447763442993
node_5: feature_name=ENSG00000205420	feature_id[36].value <= threshold=0.03816525638103485
node_6: feature_name=ENSG00000129824	feature_id[1].value > threshold=0.3557097017765045
node_6710: feature_name=ENSG00000256618	feature_id[31].value <= threshold=0.6097315847873688
node_6711: feature_name=ENSG00000279483	feature_id[5].value <= threshold=2.397327184677124
node_6712: feature_name=ENSG00000228253	feature_id[14].value <= threshold=3.2272456884384155
node_6713: feature_name=ENSG00000130522	feature_id[81].value <= threshold=1.8869807720184326
node_6714: feature_name=ENSG00000196260	feature_id[22].value <= threshold=0.40288467705249786
node_6715: feature_name=ENSG00000120129	feature_id[20].value <= threshold=1.3576918244361877
node_6716: feature_name=ENSG00000189143	feature_id[54].value <= threshold=3.194133162498474
node_6717: feature_name=ENSG00000170345	feature_id[43].value <= threshold=0.4788672477006912
node_6718: feature_name=ENSG00000171476	feature_id[37].value <= threshold=3.65497088432312
node_6719: feature_name=ENSG00000131400	feature_id[8].value <= threshold=2.7767951488494873
node_6720: feature_name=ENSG00000204389	feature_id[44].value <= threshold=3.378596067428589
node_6721: feature_name=ENSG00000164713	feature_id[65].value <= threshold=3.1397860050201416
node_6722: feature_name=ENSG00000170296	feature_id[9].value <= threshold=2.656771659851074
node_6723: feature_name=ENSG00000168878	feature_id[3].value <= threshold=4.2824437618255615
node_6724: feature_name=ENSG00000204389	feature_id[44].value <= threshold=2.596687912940979
node_6725: feature_name=ENSG00000197249	feature_id[18].value <= threshold=2.194281816482544
node_6726: feature_name=ENSG00000170296	feature_id[9].value <= threshold=1.94391930103302
node_6727: feature_name=ENSG00000063177	feature_id[80].value <= threshold=1.5929393768310547
node_6728: feature_name=ENSG00000063177	feature_id[80].value <= threshold=1.5926879048347473
node_6729: feature_name=ENSG00000256618	feature_id[31].value <= threshold=0.604527473449707
node_6730: feature_name=ENSG00000225383	feature_id[28].value <= threshold=1.0990937650203705
node_6731: feature_name=ENSG00000228253	feature_id[14].value <= threshold=2.8415108919143677
node_6732: feature_name=ENSG00000256618	feature_id[31].value <= threshold=0.41383443772792816
node_6733: feature_name=ENSG00000162772	feature_id[75].value <= threshold=1.55597323179245
node_6734: feature_name=ENSG00000240972	feature_id[45].value <= threshold=3.1506701707839966
node_6735: feature_name=ENSG00000198886	feature_id[76].value <= threshold=5.480106830596924
node_6736: feature_name=ENSG00000170296	feature_id[9].value <= threshold=1.7844500541687012
node_6737: feature_name=ENSG00000198886	feature_id[76].value <= threshold=5.049988508224487
node_6738: feature_name=ENSG00000229117	feature_id[64].value > threshold=2.237092614173889
node_6754: feature_name=ENSG00000177606	feature_id[6].value <= threshold=1.8579373359680176
Class: never
Rules_15	passed counts:1711
node_0: feature_name=ENSG00000254772	feature_id[7].value <= threshold=0.021408461034297943
node_1: feature_name=ENSG00000087086	feature_id[10].value <= threshold=4.894179821014404
node_2: feature_name=ENSG00000197728	feature_id[0].value <= threshold=3.856176972389221
node_3: feature_name=ENSG00000229807	feature_id[2].value <= threshold=0.21965068578720093
node_4: feature_name=ENSG00000168484	feature_id[12].value > threshold=0.8036447763442993
node_10742: feature_name=ENSG00000212907	feature_id[17].value <= threshold=1.9682537317276
node_10743: feature_name=ENSG00000204389	feature_id[44].value <= threshold=1.1813642382621765
node_10744: feature_name=ENSG00000197249	feature_id[18].value <= threshold=3.047371745109558
node_10745: feature_name=ENSG00000164265	feature_id[29].value <= threshold=3.663409948348999
node_10746: feature_name=ENSG00000251562	feature_id[61].value > threshold=5.33180570602417
node_11212: feature_name=ENSG00000175793	feature_id[11].value <= threshold=1.5384623408317566
node_11213: feature_name=ENSG00000185303	feature_id[46].value <= threshold=4.8402509689331055
node_11214: feature_name=ENSG00000198034	feature_id[53].value <= threshold=3.951545000076294
node_11215: feature_name=ENSG00000142541	feature_id[84].value > threshold=3.5169349908828735
node_11489: feature_name=ENSG00000129824	feature_id[1].value > threshold=0.1701127141714096
node_11531: feature_name=ENSG00000120738	feature_id[68].value <= threshold=2.5242388248443604
node_11532: feature_name=ENSG00000083845	feature_id[73].value > threshold=2.0356502532958984
node_11536: feature_name=ENSG00000120129	feature_id[20].value <= threshold=3.0354294776916504
node_11537: feature_name=ENSG00000119655	feature_id[42].value <= threshold=4.146364688873291
node_11538: feature_name=ENSG00000197728	feature_id[0].value > threshold=1.7643890380859375
node_11546: feature_name=ENSG00000185201	feature_id[51].value <= threshold=2.696311831474304
node_11547: feature_name=ENSG00000167656	feature_id[67].value <= threshold=0.8674724698066711
node_11548: feature_name=ENSG00000101443	feature_id[66].value <= threshold=5.5667643547058105
node_11549: feature_name=ENSG00000124614	feature_id[4].value <= threshold=3.22431218624115
node_11550: feature_name=ENSG00000197747	feature_id[52].value <= threshold=3.0407634973526
node_11551: feature_name=ENSG00000148303	feature_id[41].value > threshold=1.194356083869934
node_11555: feature_name=ENSG00000213741	feature_id[74].value > threshold=2.992587447166443
node_11561: feature_name=ENSG00000171476	feature_id[37].value <= threshold=3.918408155441284
node_11562: feature_name=ENSG00000164713	feature_id[65].value <= threshold=2.2471518516540527
node_11563: feature_name=ENSG00000251562	feature_id[61].value <= threshold=6.883268594741821
node_11564: feature_name=ENSG00000129824	feature_id[1].value > threshold=0.7386191189289093
node_11568: feature_name=ENSG00000269028	feature_id[33].value <= threshold=1.2898926138877869
Class: never
Rules_16	passed counts:1360
node_0: feature_name=ENSG00000254772	feature_id[7].value <= threshold=0.021408461034297943
node_1: feature_name=ENSG00000087086	feature_id[10].value <= threshold=4.894179821014404
node_2: feature_name=ENSG00000197728	feature_id[0].value <= threshold=3.856176972389221
node_3: feature_name=ENSG00000229807	feature_id[2].value <= threshold=0.21965068578720093
node_4: feature_name=ENSG00000168484	feature_id[12].value <= threshold=0.8036447763442993
node_5: feature_name=ENSG00000205420	feature_id[36].value > threshold=0.03816525638103485
node_8817: feature_name=ENSG00000256618	feature_id[31].value > threshold=0.028122344985604286
node_10475: feature_name=ENSG00000228253	feature_id[14].value > threshold=0.3345828652381897
node_10569: feature_name=ENSG00000269028	feature_id[33].value > threshold=0.07771848514676094
node_10597: feature_name=ENSG00000204389	feature_id[44].value <= threshold=1.8309510350227356
node_10598: feature_name=ENSG00000130522	feature_id[81].value > threshold=0.23933813720941544
node_10608: feature_name=ENSG00000197728	feature_id[0].value <= threshold=2.3933099508285522
node_10609: feature_name=ENSG00000173432	feature_id[15].value <= threshold=1.0654805302619934
node_10610: feature_name=ENSG00000087086	feature_id[10].value <= threshold=3.575961112976074
node_10611: feature_name=ENSG00000182774	feature_id[59].value <= threshold=3.1646355390548706
node_10612: feature_name=ENSG00000204389	feature_id[44].value <= threshold=1.1155809164047241
node_10613: feature_name=ENSG00000256618	feature_id[31].value <= threshold=1.7128254175186157
node_10614: feature_name=ENSG00000185201	feature_id[51].value <= threshold=2.391998291015625
node_10615: feature_name=ENSG00000124614	feature_id[4].value <= threshold=2.71200168132782
node_10616: feature_name=ENSG00000177606	feature_id[6].value > threshold=0.05276365950703621
node_10620: feature_name=ENSG00000170296	feature_id[9].value <= threshold=0.573670506477356
node_10621: feature_name=ENSG00000198918	feature_id[79].value > threshold=2.6041078567504883
Class: active
Rules_17	passed counts:1338
node_0: feature_name=ENSG00000254772	feature_id[7].value <= threshold=0.021408461034297943
node_1: feature_name=ENSG00000087086	feature_id[10].value <= threshold=4.894179821014404
node_2: feature_name=ENSG00000197728	feature_id[0].value <= threshold=3.856176972389221
node_3: feature_name=ENSG00000229807	feature_id[2].value > threshold=0.21965068578720093
node_15163: feature_name=ENSG00000168484	feature_id[12].value > threshold=0.05719934031367302
node_19399: feature_name=ENSG00000108107	feature_id[72].value > threshold=3.56301212310791
node_20093: feature_name=ENSG00000159147	feature_id[55].value > threshold=0.6098206639289856
node_20447: feature_name=ENSG00000063177	feature_id[80].value > threshold=2.936950445175171
node_20473: feature_name=ENSG00000197249	feature_id[18].value <= threshold=2.9755537509918213
node_20474: feature_name=ENSG00000129824	feature_id[1].value <= threshold=0.7468274831771851
node_20475: feature_name=ENSG00000168878	feature_id[3].value <= threshold=5.252581357955933
node_20476: feature_name=ENSG00000142089	feature_id[13].value <= threshold=2.8982694149017334
node_20477: feature_name=ENSG00000182774	feature_id[59].value > threshold=2.6554465293884277
node_20483: feature_name=ENSG00000279483	feature_id[5].value <= threshold=3.0258777141571045
node_20484: feature_name=ENSG00000251562	feature_id[61].value <= threshold=6.767170190811157
node_20485: feature_name=ENSG00000185303	feature_id[46].value <= threshold=5.694659471511841
[truncated: 334,724+ more rows]

## Sheet: LASSO
Rules_0	passed counts:14332
[truncated: 618,181+ more rows]

## Sheet: LightGBM
Rules_0	passed counts:23390
[truncated: 323,337+ more rows]

[truncated: 3 more sheets: MCFS, RF_ZL, XGBoost]
