# Supplementary material for: Machine Learning Reveals Impacts of Smoking on Gene Profiles of Different Cell Types in Lung
Source: Life (Basel). 2024 Apr 13;14(4):502. doi: 10.3390/life14040502 (PMC11051039; doi:10.3390/life14040502)
Supplement: Supplementary file 1 [file life-14-00502-s001.zip › Table_S8.xlsx]

## Sheet: Adaboost
Rules_0	passed counts:10260
node_0: feature_name=ENSG00000185883	feature_id[0].value <= threshold=0.49074628949165344
node_1: feature_name=ENSG00000148346	feature_id[43].value <= threshold=1.6772754788398743
node_2: feature_name=ENSG00000166710	feature_id[34].value > threshold=4.7182440757751465
node_12618: feature_name=ENSG00000188257	feature_id[24].value <= threshold=0.28499704599380493
node_12619: feature_name=ENSG00000279483	feature_id[2].value <= threshold=2.6116734743118286
node_12620: feature_name=ENSG00000129824	feature_id[33].value <= threshold=0.40222980082035065
node_12621: feature_name=ENSG00000197728	feature_id[3].value <= threshold=4.26662015914917
node_12622: feature_name=ENSG00000168484	feature_id[1].value <= threshold=2.8720394372940063
node_12623: feature_name=ENSG00000134339	feature_id[44].value <= threshold=1.4480391144752502
node_12624: feature_name=ENSG00000234745	feature_id[42].value > threshold=3.091920495033264
node_14062: feature_name=ENSG00000212907	feature_id[26].value <= threshold=3.3545647859573364
node_14063: feature_name=ENSG00000149021	feature_id[10].value <= threshold=2.853632926940918
node_14064: feature_name=ENSG00000159147	feature_id[7].value <= threshold=0.6696520149707794
node_14065: feature_name=ENSG00000198727	feature_id[40].value > threshold=0.333857923746109
node_14377: feature_name=ENSG00000229807	feature_id[23].value > threshold=0.09100231528282166
node_16157: feature_name=ENSG00000148346	feature_id[43].value <= threshold=1.3116886615753174
node_16158: feature_name=ENSG00000198840	feature_id[6].value > threshold=0.16243602335453033
node_16206: feature_name=ENSG00000197728	feature_id[3].value <= threshold=4.018311977386475
node_16207: feature_name=ENSG00000149021	feature_id[10].value <= threshold=2.0825191736221313
node_16208: feature_name=ENSG00000229807	feature_id[23].value <= threshold=4.180559158325195
node_16209: feature_name=ENSG00000102265	feature_id[17].value <= threshold=5.805269241333008
node_16210: feature_name=ENSG00000229807	feature_id[23].value <= threshold=2.4472514390945435
node_16211: feature_name=ENSG00000038427	feature_id[11].value <= threshold=3.5571964979171753
node_16212: feature_name=ENSG00000255823	feature_id[37].value <= threshold=2.1868398189544678
node_16213: feature_name=ENSG00000234745	feature_id[42].value > threshold=3.326231360435486
node_16275: feature_name=ENSG00000198727	feature_id[40].value > threshold=1.0503773093223572
node_16279: feature_name=ENSG00000185303	feature_id[5].value <= threshold=1.4489344358444214
node_16280: feature_name=ENSG00000255823	feature_id[37].value <= threshold=1.6641603708267212
node_16281: feature_name=ENSG00000149021	feature_id[10].value <= threshold=1.9337478876113892
node_16282: feature_name=ENSG00000198727	feature_id[40].value <= threshold=4.733366012573242
node_16283: feature_name=ENSG00000212907	feature_id[26].value <= threshold=2.632594585418701
node_16284: feature_name=ENSG00000197728	feature_id[3].value <= threshold=3.7627140283584595
node_16285: feature_name=ENSG00000100316	feature_id[36].value > threshold=0.33616766333580017
node_16291: feature_name=ENSG00000038427	feature_id[11].value <= threshold=2.30277419090271
node_16292: feature_name=ENSG00000100316	feature_id[36].value <= threshold=4.536604881286621
node_16293: feature_name=ENSG00000204525	feature_id[28].value > threshold=1.6385145783424377
node_16297: feature_name=ENSG00000170296	feature_id[13].value <= threshold=1.917194664478302
node_16298: feature_name=ENSG00000166710	feature_id[34].value > threshold=4.78006386756897
Class: never
Rules_1	passed counts:4004
node_0: feature_name=ENSG00000185883	feature_id[0].value <= threshold=0.49074628949165344
node_1: feature_name=ENSG00000148346	feature_id[43].value <= threshold=1.6772754788398743
node_2: feature_name=ENSG00000166710	feature_id[34].value > threshold=4.7182440757751465
node_12618: feature_name=ENSG00000188257	feature_id[24].value <= threshold=0.28499704599380493
node_12619: feature_name=ENSG00000279483	feature_id[2].value <= threshold=2.6116734743118286
node_12620: feature_name=ENSG00000129824	feature_id[33].value > threshold=0.40222980082035065
node_17238: feature_name=ENSG00000198502	feature_id[22].value <= threshold=2.816245436668396
node_17239: feature_name=ENSG00000168484	feature_id[1].value <= threshold=1.1766833662986755
node_17240: feature_name=ENSG00000204389	feature_id[14].value <= threshold=2.8081120252609253
node_17241: feature_name=ENSG00000149021	feature_id[10].value > threshold=0.22267267853021622
node_18261: feature_name=ENSG00000204525	feature_id[28].value > threshold=2.6123756170272827
node_18657: feature_name=ENSG00000149021	feature_id[10].value <= threshold=2.7664053440093994
node_18658: feature_name=ENSG00000124614	feature_id[15].value <= threshold=2.0606563091278076
node_18659: feature_name=ENSG00000228253	feature_id[18].value <= threshold=2.5766299962997437
node_18660: feature_name=ENSG00000204525	feature_id[28].value > threshold=3.0804587602615356
node_18768: feature_name=ENSG00000160213	feature_id[16].value <= threshold=3.8166935443878174
node_18769: feature_name=ENSG00000168878	feature_id[38].value <= threshold=1.4143956899642944
node_18770: feature_name=ENSG00000166710	feature_id[34].value > threshold=4.724252700805664
node_18774: feature_name=ENSG00000115414	feature_id[9].value <= threshold=4.141185522079468
node_18775: feature_name=ENSG00000156508	feature_id[12].value <= threshold=4.784488916397095
node_18776: feature_name=ENSG00000149021	feature_id[10].value <= threshold=2.739210844039917
node_18777: feature_name=ENSG00000125148	feature_id[29].value > threshold=1.8133701086044312
node_18813: feature_name=ENSG00000254772	feature_id[25].value <= threshold=0.5667240917682648
Class: never
Rules_2	passed counts:3330
node_0: feature_name=ENSG00000185883	feature_id[0].value > threshold=0.49074628949165344
node_22108: feature_name=ENSG00000115414	feature_id[9].value > threshold=1.4475244879722595
node_29176: feature_name=ENSG00000204525	feature_id[28].value <= threshold=2.4968851804733276
node_29177: feature_name=ENSG00000173391	feature_id[32].value > threshold=0.3775387853384018
node_29377: feature_name=ENSG00000212907	feature_id[26].value > threshold=2.626148819923401
node_29507: feature_name=ENSG00000197728	feature_id[3].value <= threshold=3.2859915494918823
node_29508: feature_name=ENSG00000251562	feature_id[27].value <= threshold=5.301816463470459
node_29509: feature_name=ENSG00000229807	feature_id[23].value <= threshold=0.34652969241142273
node_29510: feature_name=ENSG00000198840	feature_id[6].value > threshold=2.7457261085510254
node_29528: feature_name=ENSG00000008394	feature_id[31].value <= threshold=2.328953981399536
node_29529: feature_name=ENSG00000255823	feature_id[37].value <= threshold=1.296164095401764
node_29530: feature_name=ENSG00000168484	feature_id[1].value <= threshold=1.6103938221931458
node_29531: feature_name=ENSG00000204389	feature_id[14].value > threshold=0.1413651555776596
node_29603: feature_name=ENSG00000185883	feature_id[0].value > threshold=0.5417714715003967
node_29607: feature_name=ENSG00000166710	feature_id[34].value > threshold=2.6563154458999634
node_29611: feature_name=ENSG00000170296	feature_id[13].value <= threshold=3.370229721069336
node_29612: feature_name=ENSG00000149021	feature_id[10].value <= threshold=1.5116832256317139
node_29613: feature_name=ENSG00000197728	feature_id[3].value <= threshold=3.109715461730957
node_29614: feature_name=ENSG00000160213	feature_id[16].value <= threshold=4.083599805831909
node_29615: feature_name=ENSG00000143947	feature_id[8].value > threshold=1.25128573179245
node_29621: feature_name=ENSG00000198502	feature_id[22].value <= threshold=3.9859514236450195
node_29622: feature_name=ENSG00000185303	feature_id[5].value <= threshold=0.6058867573738098
node_29623: feature_name=ENSG00000198840	feature_id[6].value > threshold=3.1418877840042114
node_29643: feature_name=ENSG00000156508	feature_id[12].value <= threshold=5.105556488037109
node_29644: feature_name=ENSG00000196154	feature_id[30].value > threshold=1.902409851551056
node_29648: feature_name=ENSG00000160213	feature_id[16].value > threshold=0.8994091749191284
node_29652: feature_name=ENSG00000279483	feature_id[2].value > threshold=1.5036555528640747
node_29656: feature_name=ENSG00000156508	feature_id[12].value > threshold=2.9538990259170532
node_29660: feature_name=ENSG00000279483	feature_id[2].value <= threshold=4.282909631729126
node_29661: feature_name=ENSG00000159147	feature_id[7].value <= threshold=0.7768146991729736
node_29662: feature_name=ENSG00000197728	feature_id[3].value > threshold=0.2474357932806015
node_29666: feature_name=ENSG00000170296	feature_id[13].value <= threshold=2.940705895423889
Class: former
Rules_3	passed counts:2879
node_0: feature_name=ENSG00000185883	feature_id[0].value <= threshold=0.49074628949165344
node_1: feature_name=ENSG00000148346	feature_id[43].value <= threshold=1.6772754788398743
node_2: feature_name=ENSG00000166710	feature_id[34].value > threshold=4.7182440757751465
node_12618: feature_name=ENSG00000188257	feature_id[24].value <= threshold=0.28499704599380493
node_12619: feature_name=ENSG00000279483	feature_id[2].value <= threshold=2.6116734743118286
node_12620: feature_name=ENSG00000129824	feature_id[33].value <= threshold=0.40222980082035065
node_12621: feature_name=ENSG00000197728	feature_id[3].value <= threshold=4.26662015914917
node_12622: feature_name=ENSG00000168484	feature_id[1].value <= threshold=2.8720394372940063
node_12623: feature_name=ENSG00000134339	feature_id[44].value <= threshold=1.4480391144752502
node_12624: feature_name=ENSG00000234745	feature_id[42].value > threshold=3.091920495033264
node_14062: feature_name=ENSG00000212907	feature_id[26].value <= threshold=3.3545647859573364
node_14063: feature_name=ENSG00000149021	feature_id[10].value <= threshold=2.853632926940918
node_14064: feature_name=ENSG00000159147	feature_id[7].value <= threshold=0.6696520149707794
node_14065: feature_name=ENSG00000198727	feature_id[40].value > threshold=0.333857923746109
node_14377: feature_name=ENSG00000229807	feature_id[23].value <= threshold=0.09100231528282166
node_14378: feature_name=ENSG00000115414	feature_id[9].value <= threshold=2.4238452911376953
node_14379: feature_name=ENSG00000255823	feature_id[37].value <= threshold=2.044924736022949
node_14380: feature_name=ENSG00000204389	feature_id[14].value > threshold=0.9601384699344635
node_15628: feature_name=ENSG00000211899	feature_id[35].value <= threshold=1.1922385096549988
node_15629: feature_name=ENSG00000228253	feature_id[18].value <= threshold=3.17825710773468
node_15630: feature_name=ENSG00000111341	feature_id[21].value <= threshold=2.2357109785079956
node_15631: feature_name=ENSG00000198840	feature_id[6].value <= threshold=3.6486754417419434
node_15632: feature_name=ENSG00000234745	feature_id[42].value <= threshold=5.150916576385498
node_15633: feature_name=ENSG00000143947	feature_id[8].value <= threshold=5.176961183547974
node_15634: feature_name=ENSG00000156508	feature_id[12].value > threshold=1.1309690475463867
node_15640: feature_name=ENSG00000198502	feature_id[22].value <= threshold=4.07637357711792
node_15641: feature_name=ENSG00000173391	feature_id[32].value <= threshold=2.994465947151184
node_15642: feature_name=ENSG00000228253	feature_id[18].value <= threshold=2.651026964187622
node_15643: feature_name=ENSG00000197728	feature_id[3].value <= threshold=3.476242423057556
node_15644: feature_name=ENSG00000160213	feature_id[16].value <= threshold=4.539549827575684
node_15645: feature_name=ENSG00000134339	feature_id[44].value <= threshold=1.0032098889350891
node_15646: feature_name=ENSG00000204525	feature_id[28].value > threshold=2.723375082015991
node_15712: feature_name=ENSG00000148346	feature_id[43].value <= threshold=1.3669884204864502
node_15713: feature_name=ENSG00000173391	feature_id[32].value <= threshold=2.168195366859436
node_15714: feature_name=ENSG00000198727	feature_id[40].value > threshold=1.016972839832306
node_15718: feature_name=ENSG00000168484	feature_id[1].value <= threshold=2.795177698135376
node_15719: feature_name=ENSG00000197728	feature_id[3].value <= threshold=2.5829349756240845
node_15720: feature_name=ENSG00000251562	feature_id[27].value <= threshold=6.9732043743133545
node_15721: feature_name=ENSG00000180389	feature_id[41].value <= threshold=1.2850284576416016
Class: never
Rules_4	passed counts:2517
node_0: feature_name=ENSG00000185883	feature_id[0].value <= threshold=0.49074628949165344
node_1: feature_name=ENSG00000148346	feature_id[43].value > threshold=1.6772754788398743
node_21479: feature_name=ENSG00000129824	feature_id[33].value <= threshold=1.054560363292694
node_21480: feature_name=ENSG00000198840	feature_id[6].value <= threshold=3.950896143913269
node_21481: feature_name=ENSG00000197728	feature_id[3].value <= threshold=2.325305223464966
node_21482: feature_name=ENSG00000168484	feature_id[1].value <= threshold=0.23075981438159943
node_21483: feature_name=ENSG00000269028	feature_id[4].value <= threshold=1.4383617043495178
node_21484: feature_name=ENSG00000229807	feature_id[23].value > threshold=0.20502334833145142
node_21810: feature_name=ENSG00000168878	feature_id[38].value <= threshold=0.9819612503051758
node_21811: feature_name=ENSG00000204389	feature_id[14].value <= threshold=3.6662360429763794
node_21812: feature_name=ENSG00000166710	feature_id[34].value <= threshold=5.8347008228302
Class: former
Rules_5	passed counts:2430
node_0: feature_name=ENSG00000185883	feature_id[0].value > threshold=0.49074628949165344
node_22108: feature_name=ENSG00000115414	feature_id[9].value <= threshold=1.4475244879722595
node_22109: feature_name=ENSG00000197728	feature_id[3].value > threshold=2.806033730506897
node_25947: feature_name=ENSG00000279483	feature_id[2].value > threshold=2.7716856002807617
node_26633: feature_name=ENSG00000129824	feature_id[33].value <= threshold=0.17750272154808044
node_26634: feature_name=ENSG00000204389	feature_id[14].value <= threshold=2.6907618045806885
node_26635: feature_name=ENSG00000198502	feature_id[22].value <= threshold=3.9331657886505127
node_26636: feature_name=ENSG00000228253	feature_id[18].value > threshold=0.22600948810577393
node_26900: feature_name=ENSG00000254772	feature_id[25].value > threshold=0.23044735193252563
node_27198: feature_name=ENSG00000212907	feature_id[26].value > threshold=0.33584272861480713
node_27224: feature_name=ENSG00000197728	feature_id[3].value > threshold=3.0918322801589966
node_27326: feature_name=ENSG00000156508	feature_id[12].value > threshold=3.0453948974609375
node_27340: feature_name=ENSG00000149021	feature_id[10].value <= threshold=2.1701438426971436
node_27341: feature_name=ENSG00000102265	feature_id[17].value <= threshold=4.410594940185547
node_27342: feature_name=ENSG00000125148	feature_id[29].value > threshold=0.0953107550740242
node_27482: feature_name=ENSG00000204525	feature_id[28].value <= threshold=3.7790685892105103
node_27483: feature_name=ENSG00000204389	feature_id[14].value <= threshold=2.0410595536231995
node_27484: feature_name=ENSG00000168878	feature_id[38].value <= threshold=2.488241672515869
node_27485: feature_name=ENSG00000149021	feature_id[10].value <= threshold=2.0589908361434937
node_27486: feature_name=ENSG00000279483	feature_id[2].value <= threshold=4.8840413093566895
node_27487: feature_name=ENSG00000254772	feature_id[25].value <= threshold=2.7811602354049683
node_27488: feature_name=ENSG00000115414	feature_id[9].value <= threshold=0.9743741452693939
node_27489: feature_name=ENSG00000166710	feature_id[34].value <= threshold=5.655496597290039
node_27490: feature_name=ENSG00000228253	feature_id[18].value <= threshold=3.7584670782089233
node_27491: feature_name=ENSG00000185303	feature_id[5].value <= threshold=1.515168011188507
node_27492: feature_name=ENSG00000234745	feature_id[42].value <= threshold=4.155696153640747
node_27493: feature_name=ENSG00000198840	feature_id[6].value > threshold=0.2790501117706299
node_27497: feature_name=ENSG00000251230	feature_id[39].value <= threshold=1.847055733203888
node_27498: feature_name=ENSG00000196154	feature_id[30].value <= threshold=4.464427471160889
node_27499: feature_name=ENSG00000124614	feature_id[15].value > threshold=1.7782254815101624
node_27503: feature_name=ENSG00000198727	feature_id[40].value <= threshold=4.071526527404785
Class: active
Rules_6	passed counts:1442
node_0: feature_name=ENSG00000185883	feature_id[0].value <= threshold=0.49074628949165344
node_1: feature_name=ENSG00000148346	feature_id[43].value <= threshold=1.6772754788398743
node_2: feature_name=ENSG00000166710	feature_id[34].value <= threshold=4.7182440757751465
node_3: feature_name=ENSG00000185303	feature_id[5].value <= threshold=0.8175312876701355
node_4: feature_name=ENSG00000279483	feature_id[2].value <= threshold=2.197104573249817
node_5: feature_name=ENSG00000255823	feature_id[37].value <= threshold=1.791914701461792
node_6: feature_name=ENSG00000156508	feature_id[12].value > threshold=2.78779935836792
node_924: feature_name=ENSG00000134339	feature_id[44].value <= threshold=0.856058806180954
node_925: feature_name=ENSG00000100316	feature_id[36].value > threshold=2.8471795320510864
node_3403: feature_name=ENSG00000124614	feature_id[15].value <= threshold=2.8618215322494507
node_3404: feature_name=ENSG00000148346	feature_id[43].value <= threshold=1.2337912917137146
node_3405: feature_name=ENSG00000149021	feature_id[10].value <= threshold=2.5997105836868286
node_3406: feature_name=ENSG00000168484	feature_id[1].value <= threshold=2.2875994443893433
node_3407: feature_name=ENSG00000211899	feature_id[35].value <= threshold=0.7050249576568604
node_3408: feature_name=ENSG00000279483	feature_id[2].value > threshold=0.9001367390155792
node_4792: feature_name=ENSG00000197728	feature_id[3].value <= threshold=4.402702569961548
node_4793: feature_name=ENSG00000269028	feature_id[4].value <= threshold=3.065089225769043
node_4794: feature_name=ENSG00000080824	feature_id[20].value <= threshold=3.6110825538635254
node_4795: feature_name=ENSG00000168484	feature_id[1].value <= threshold=1.959945559501648
node_4796: feature_name=ENSG00000229807	feature_id[23].value > threshold=0.13073039054870605
node_5264: feature_name=ENSG00000159147	feature_id[7].value <= threshold=1.0454554557800293
node_5265: feature_name=ENSG00000198840	feature_id[6].value > threshold=0.45313704013824463
node_5279: feature_name=ENSG00000197728	feature_id[3].value <= threshold=4.228542804718018
node_5280: feature_name=ENSG00000143947	feature_id[8].value <= threshold=4.997201681137085
node_5281: feature_name=ENSG00000149021	feature_id[10].value <= threshold=2.4808075428009033
node_5282: feature_name=ENSG00000038427	feature_id[11].value <= threshold=3.888983964920044
node_5283: feature_name=ENSG00000197728	feature_id[3].value <= threshold=4.022280216217041
node_5284: feature_name=ENSG00000100316	feature_id[36].value <= threshold=4.611193656921387
node_5285: feature_name=ENSG00000234745	feature_id[42].value <= threshold=4.334428071975708
node_5286: feature_name=ENSG00000180389	feature_id[41].value <= threshold=1.053853690624237
node_5287: feature_name=ENSG00000198840	feature_id[6].value > threshold=1.0742743611335754
node_5291: feature_name=ENSG00000160213	feature_id[16].value <= threshold=4.354186534881592
node_5292: feature_name=ENSG00000080824	feature_id[20].value <= threshold=3.555514931678772
node_5293: feature_name=ENSG00000130208	feature_id[19].value <= threshold=4.809935808181763
node_5294: feature_name=ENSG00000198840	feature_id[6].value > threshold=2.109220266342163
Class: never
Rules_7	passed counts:1262
node_0: feature_name=ENSG00000185883	feature_id[0].value <= threshold=0.49074628949165344
node_1: feature_name=ENSG00000148346	feature_id[43].value <= threshold=1.6772754788398743
node_2: feature_name=ENSG00000166710	feature_id[34].value <= threshold=4.7182440757751465
node_3: feature_name=ENSG00000185303	feature_id[5].value > threshold=0.8175312876701355
node_10355: feature_name=ENSG00000168484	feature_id[1].value <= threshold=3.710220217704773
node_10356: feature_name=ENSG00000102265	feature_id[17].value > threshold=0.5835592448711395
node_11084: feature_name=ENSG00000180389	feature_id[41].value <= threshold=1.7897849678993225
node_11085: feature_name=ENSG00000168484	feature_id[1].value > threshold=2.339730978012085
node_11789: feature_name=ENSG00000251562	feature_id[27].value <= threshold=5.5074403285980225
node_11790: feature_name=ENSG00000228253	feature_id[18].value <= threshold=1.1604060530662537
node_11791: feature_name=ENSG00000212907	feature_id[26].value <= threshold=2.185569405555725
node_11792: feature_name=ENSG00000234745	feature_id[42].value <= threshold=3.3964039087295532
node_11793: feature_name=ENSG00000170296	feature_id[13].value <= threshold=2.074237585067749
node_11794: feature_name=ENSG00000159147	feature_id[7].value <= threshold=2.1981167793273926
node_11795: feature_name=ENSG00000180389	feature_id[41].value <= threshold=1.7014755606651306
node_11796: feature_name=ENSG00000129824	feature_id[33].value <= threshold=1.1177985072135925
node_11797: feature_name=ENSG00000115414	feature_id[9].value <= threshold=3.5438144207000732
node_11798: feature_name=ENSG00000173391	feature_id[32].value <= threshold=2.455832362174988
node_11799: feature_name=ENSG00000166710	feature_id[34].value <= threshold=4.7178003787994385
node_11800: feature_name=ENSG00000204389	feature_id[14].value <= threshold=3.7105733156204224
node_11801: feature_name=ENSG00000143947	feature_id[8].value > threshold=1.4644948244094849
node_11803: feature_name=ENSG00000111341	feature_id[21].value <= threshold=3.643329620361328
node_11804: feature_name=ENSG00000100316	feature_id[36].value <= threshold=4.324285268783569
node_11805: feature_name=ENSG00000269028	feature_id[4].value <= threshold=1.5387319326400757
node_11806: feature_name=ENSG00000204389	feature_id[14].value <= threshold=3.232130765914917
node_11807: feature_name=ENSG00000185303	feature_id[5].value <= threshold=2.6776174306869507
node_11808: feature_name=ENSG00000212907	feature_id[26].value <= threshold=2.1763700246810913
node_11809: feature_name=ENSG00000156508	feature_id[12].value > threshold=2.111229419708252
node_11813: feature_name=ENSG00000197728	feature_id[3].value <= threshold=3.429564118385315
node_11814: feature_name=ENSG00000234745	feature_id[42].value <= threshold=3.0703736543655396
node_11815: feature_name=ENSG00000168484	feature_id[1].value > threshold=2.4805303812026978
Class: active
Rules_8	passed counts:1192
node_0: feature_name=ENSG00000185883	feature_id[0].value <= threshold=0.49074628949165344
node_1: feature_name=ENSG00000148346	feature_id[43].value <= threshold=1.6772754788398743
node_2: feature_name=ENSG00000166710	feature_id[34].value > threshold=4.7182440757751465
node_12618: feature_name=ENSG00000188257	feature_id[24].value <= threshold=0.28499704599380493
node_12619: feature_name=ENSG00000279483	feature_id[2].value <= threshold=2.6116734743118286
node_12620: feature_name=ENSG00000129824	feature_id[33].value > threshold=0.40222980082035065
node_17238: feature_name=ENSG00000198502	feature_id[22].value > threshold=2.816245436668396
node_19782: feature_name=ENSG00000204389	feature_id[14].value <= threshold=1.311475932598114
node_19783: feature_name=ENSG00000115414	feature_id[9].value > threshold=0.3124859184026718
node_19911: feature_name=ENSG00000204525	feature_id[28].value <= threshold=3.7478291988372803
node_19912: feature_name=ENSG00000159147	feature_id[7].value <= threshold=0.6315172910690308
node_19913: feature_name=ENSG00000198840	feature_id[6].value > threshold=2.098896026611328
node_19921: feature_name=ENSG00000197728	feature_id[3].value <= threshold=2.203877329826355
node_19922: feature_name=ENSG00000149021	feature_id[10].value <= threshold=1.5252754092216492
node_19923: feature_name=ENSG00000279483	feature_id[2].value <= threshold=1.3526530861854553
node_19924: feature_name=ENSG00000124614	feature_id[15].value <= threshold=3.007346749305725
node_19925: feature_name=ENSG00000148346	feature_id[43].value <= threshold=0.34552064538002014
node_19926: feature_name=ENSG00000124614	feature_id[15].value <= threshold=2.582673668861389
node_19927: feature_name=ENSG00000198502	feature_id[22].value > threshold=2.8449912071228027
node_19933: feature_name=ENSG00000180389	feature_id[41].value <= threshold=1.0511885583400726
node_19934: feature_name=ENSG00000149021	feature_id[10].value <= threshold=1.2380551099777222
node_19935: feature_name=ENSG00000212907	feature_id[26].value <= threshold=1.824561595916748
Class: former
Rules_9	passed counts:1166
node_0: feature_name=ENSG00000185883	feature_id[0].value <= threshold=0.49074628949165344
node_1: feature_name=ENSG00000148346	feature_id[43].value > threshold=1.6772754788398743
node_21479: feature_name=ENSG00000129824	feature_id[33].value <= threshold=1.054560363292694
node_21480: feature_name=ENSG00000198840	feature_id[6].value <= threshold=3.950896143913269
node_21481: feature_name=ENSG00000197728	feature_id[3].value <= threshold=2.325305223464966
node_21482: feature_name=ENSG00000168484	feature_id[1].value <= threshold=0.23075981438159943
node_21483: feature_name=ENSG00000269028	feature_id[4].value <= threshold=1.4383617043495178
node_21484: feature_name=ENSG00000229807	feature_id[23].value <= threshold=0.20502334833145142
node_21485: feature_name=ENSG00000198840	feature_id[6].value <= threshold=3.615267753601074
node_21486: feature_name=ENSG00000156508	feature_id[12].value > threshold=3.375301718711853
node_21598: feature_name=ENSG00000149021	feature_id[10].value <= threshold=4.335207939147949
node_21599: feature_name=ENSG00000198502	feature_id[22].value <= threshold=2.1567654609680176
node_21600: feature_name=ENSG00000279483	feature_id[2].value <= threshold=2.5538729429244995
node_21601: feature_name=ENSG00000125148	feature_id[29].value <= threshold=2.405335307121277
node_21602: feature_name=ENSG00000166710	feature_id[34].value <= threshold=5.138336420059204
node_21603: feature_name=ENSG00000212907	feature_id[26].value <= threshold=1.9360581636428833
node_21604: feature_name=ENSG00000234745	feature_id[42].value <= threshold=4.100526332855225
node_21605: feature_name=ENSG00000156508	feature_id[12].value > threshold=3.556924819946289
node_21627: feature_name=ENSG00000211899	feature_id[35].value <= threshold=2.697506546974182
node_21628: feature_name=ENSG00000204525	feature_id[28].value <= threshold=3.5072439908981323
node_21629: feature_name=ENSG00000251562	feature_id[27].value <= threshold=7.059365510940552
node_21630: feature_name=ENSG00000143947	feature_id[8].value > threshold=2.4101903438568115
node_21638: feature_name=ENSG00000197728	feature_id[3].value <= threshold=2.1219645738601685
node_21639: feature_name=ENSG00000149021	feature_id[10].value <= threshold=3.2596991062164307
node_21640: feature_name=ENSG00000212907	feature_id[26].value <= threshold=1.7525396347045898
Class: former
Rules_10	passed counts:1077
node_0: feature_name=ENSG00000185883	feature_id[0].value <= threshold=0.49074628949165344
node_1: feature_name=ENSG00000148346	feature_id[43].value <= threshold=1.6772754788398743
node_2: feature_name=ENSG00000166710	feature_id[34].value > threshold=4.7182440757751465
node_12618: feature_name=ENSG00000188257	feature_id[24].value <= threshold=0.28499704599380493
node_12619: feature_name=ENSG00000279483	feature_id[2].value <= threshold=2.6116734743118286
node_12620: feature_name=ENSG00000129824	feature_id[33].value <= threshold=0.40222980082035065
node_12621: feature_name=ENSG00000197728	feature_id[3].value <= threshold=4.26662015914917
node_12622: feature_name=ENSG00000168484	feature_id[1].value <= threshold=2.8720394372940063
node_12623: feature_name=ENSG00000134339	feature_id[44].value <= threshold=1.4480391144752502
node_12624: feature_name=ENSG00000234745	feature_id[42].value > threshold=3.091920495033264
node_14062: feature_name=ENSG00000212907	feature_id[26].value <= threshold=3.3545647859573364
node_14063: feature_name=ENSG00000149021	feature_id[10].value <= threshold=2.853632926940918
node_14064: feature_name=ENSG00000159147	feature_id[7].value <= threshold=0.6696520149707794
node_14065: feature_name=ENSG00000198727	feature_id[40].value > threshold=0.333857923746109
node_14377: feature_name=ENSG00000229807	feature_id[23].value <= threshold=0.09100231528282166
node_14378: feature_name=ENSG00000115414	feature_id[9].value <= threshold=2.4238452911376953
node_14379: feature_name=ENSG00000255823	feature_id[37].value <= threshold=2.044924736022949
node_14380: feature_name=ENSG00000204389	feature_id[14].value <= threshold=0.9601384699344635
node_14381: feature_name=ENSG00000197728	feature_id[3].value <= threshold=4.135309457778931
node_14382: feature_name=ENSG00000198502	feature_id[22].value <= threshold=3.329147696495056
node_14383: feature_name=ENSG00000279483	feature_id[2].value > threshold=0.9639041125774384
node_15281: feature_name=ENSG00000212907	feature_id[26].value <= threshold=2.9163339138031006
node_15282: feature_name=ENSG00000170296	feature_id[13].value <= threshold=2.962691307067871
node_15283: feature_name=ENSG00000228253	feature_id[18].value <= threshold=3.6222721338272095
node_15284: feature_name=ENSG00000197728	feature_id[3].value <= threshold=3.9793989658355713
node_15285: feature_name=ENSG00000143947	feature_id[8].value > threshold=1.8851670622825623
node_15291: feature_name=ENSG00000080824	feature_id[20].value > threshold=1.7540646195411682
node_15465: feature_name=ENSG00000038427	feature_id[11].value <= threshold=2.460383176803589
node_15466: feature_name=ENSG00000159147	feature_id[7].value <= threshold=0.5223762542009354
node_15467: feature_name=ENSG00000251562	feature_id[27].value <= threshold=7.119592666625977
node_15468: feature_name=ENSG00000111341	feature_id[21].value <= threshold=2.262297511100769
node_15469: feature_name=ENSG00000130208	feature_id[19].value <= threshold=4.610718250274658
node_15470: feature_name=ENSG00000234745	feature_id[42].value <= threshold=4.6851115226745605
node_15471: feature_name=ENSG00000080824	feature_id[20].value <= threshold=4.26546049118042
node_15472: feature_name=ENSG00000166710	feature_id[34].value > threshold=4.72454047203064
node_15476: feature_name=ENSG00000204525	feature_id[28].value > threshold=1.6482614278793335
node_15484: feature_name=ENSG00000196154	feature_id[30].value > threshold=2.5496177673339844
node_15508: feature_name=ENSG00000251230	feature_id[39].value <= threshold=2.06476366519928
node_15509: feature_name=ENSG00000168878	feature_id[38].value <= threshold=1.2673624753952026
Class: never
Rules_11	passed counts:1071
node_0: feature_name=ENSG00000185883	feature_id[0].value <= threshold=0.49074628949165344
node_1: feature_name=ENSG00000148346	feature_id[43].value <= threshold=1.6772754788398743
node_2: feature_name=ENSG00000166710	feature_id[34].value <= threshold=4.7182440757751465
node_3: feature_name=ENSG00000185303	feature_id[5].value <= threshold=0.8175312876701355
node_4: feature_name=ENSG00000279483	feature_id[2].value <= threshold=2.197104573249817
node_5: feature_name=ENSG00000255823	feature_id[37].value <= threshold=1.791914701461792
node_6: feature_name=ENSG00000156508	feature_id[12].value > threshold=2.78779935836792
node_924: feature_name=ENSG00000134339	feature_id[44].value <= threshold=0.856058806180954
node_925: feature_name=ENSG00000100316	feature_id[36].value <= threshold=2.8471795320510864
node_926: feature_name=ENSG00000229807	feature_id[23].value > threshold=0.0769844502210617
node_3134: feature_name=ENSG00000159147	feature_id[7].value <= threshold=1.0625540614128113
node_3135: feature_name=ENSG00000269028	feature_id[4].value <= threshold=2.9027841091156006
node_3136: feature_name=ENSG00000149021	feature_id[10].value <= threshold=2.505702018737793
node_3137: feature_name=ENSG00000198840	feature_id[6].value > threshold=2.6265393495559692
node_3235: feature_name=ENSG00000197728	feature_id[3].value <= threshold=4.022456169128418
node_3236: feature_name=ENSG00000168878	feature_id[38].value <= threshold=0.7200134098529816
node_3237: feature_name=ENSG00000212907	feature_id[26].value <= threshold=4.710922002792358
node_3238: feature_name=ENSG00000170296	feature_id[13].value <= threshold=2.4789308309555054
node_3239: feature_name=ENSG00000255823	feature_id[37].value <= threshold=1.2859021425247192
node_3240: feature_name=ENSG00000143947	feature_id[8].value <= threshold=4.634615182876587
node_3241: feature_name=ENSG00000148346	feature_id[43].value <= threshold=0.8644236028194427
node_3242: feature_name=ENSG00000124614	feature_id[15].value <= threshold=3.42573344707489
node_3243: feature_name=ENSG00000197728	feature_id[3].value <= threshold=3.2220120429992676
node_3244: feature_name=ENSG00000008394	feature_id[31].value <= threshold=2.667138457298279
node_3245: feature_name=ENSG00000170296	feature_id[13].value <= threshold=2.2627243995666504
node_3246: feature_name=ENSG00000156508	feature_id[12].value > threshold=2.813944935798645
node_3250: feature_name=ENSG00000038427	feature_id[11].value <= threshold=3.4292571544647217
node_3251: feature_name=ENSG00000008394	feature_id[31].value <= threshold=2.0861284732818604
node_3252: feature_name=ENSG00000255823	feature_id[37].value <= threshold=1.2087419033050537
node_3253: feature_name=ENSG00000143947	feature_id[8].value > threshold=0.3263038694858551
node_3259: feature_name=ENSG00000100316	feature_id[36].value <= threshold=2.808984398841858
Class: never
Rules_12	passed counts:1058
node_0: feature_name=ENSG00000185883	feature_id[0].value <= threshold=0.49074628949165344
node_1: feature_name=ENSG00000148346	feature_id[43].value <= threshold=1.6772754788398743
node_2: feature_name=ENSG00000166710	feature_id[34].value <= threshold=4.7182440757751465
node_3: feature_name=ENSG00000185303	feature_id[5].value > threshold=0.8175312876701355
node_10355: feature_name=ENSG00000168484	feature_id[1].value > threshold=3.710220217704773
node_12323: feature_name=ENSG00000255823	feature_id[37].value > threshold=0.39799927175045013
node_12527: feature_name=ENSG00000149021	feature_id[10].value <= threshold=3.110249400138855
node_12528: feature_name=ENSG00000229807	feature_id[23].value <= threshold=0.21310387551784515
node_12529: feature_name=ENSG00000170296	feature_id[13].value <= threshold=1.9580413103103638
node_12530: feature_name=ENSG00000234745	feature_id[42].value > threshold=2.390608310699463
node_12544: feature_name=ENSG00000180389	feature_id[41].value <= threshold=1.3611453175544739
node_12545: feature_name=ENSG00000159147	feature_id[7].value <= threshold=1.3050222992897034
node_12546: feature_name=ENSG00000251562	feature_id[27].value <= threshold=7.574120044708252
node_12547: feature_name=ENSG00000212907	feature_id[26].value <= threshold=3.192835211753845
node_12548: feature_name=ENSG00000168484	feature_id[1].value <= threshold=5.047664165496826
node_12549: feature_name=ENSG00000254772	feature_id[25].value <= threshold=1.461334466934204
node_12550: feature_name=ENSG00000196154	feature_id[30].value > threshold=0.4232511520385742
node_12554: feature_name=ENSG00000198840	feature_id[6].value <= threshold=5.1923508644104
node_12555: feature_name=ENSG00000211899	feature_id[35].value <= threshold=0.5893157422542572
node_12556: feature_name=ENSG00000125148	feature_id[29].value <= threshold=5.107102155685425
node_12557: feature_name=ENSG00000234745	feature_id[42].value > threshold=2.448911666870117
node_12561: feature_name=ENSG00000170296	feature_id[13].value <= threshold=1.797329604625702
node_12562: feature_name=ENSG00000197728	feature_id[3].value > threshold=0.2874714434146881
node_12566: feature_name=ENSG00000168878	feature_id[38].value > threshold=1.246287226676941
Class: former
Rules_13	passed counts:964
node_0: feature_name=ENSG00000185883	feature_id[0].value <= threshold=0.49074628949165344
node_1: feature_name=ENSG00000148346	feature_id[43].value <= threshold=1.6772754788398743
node_2: feature_name=ENSG00000166710	feature_id[34].value > threshold=4.7182440757751465
node_12618: feature_name=ENSG00000188257	feature_id[24].value <= threshold=0.28499704599380493
node_12619: feature_name=ENSG00000279483	feature_id[2].value <= threshold=2.6116734743118286
node_12620: feature_name=ENSG00000129824	feature_id[33].value > threshold=0.40222980082035065
node_17238: feature_name=ENSG00000198502	feature_id[22].value <= threshold=2.816245436668396
node_17239: feature_name=ENSG00000168484	feature_id[1].value <= threshold=1.1766833662986755
node_17240: feature_name=ENSG00000204389	feature_id[14].value <= threshold=2.8081120252609253
node_17241: feature_name=ENSG00000149021	feature_id[10].value <= threshold=0.22267267853021622
node_17242: feature_name=ENSG00000198502	feature_id[22].value <= threshold=1.389366626739502
node_17243: feature_name=ENSG00000198840	feature_id[6].value <= threshold=2.0323290824890137
node_17244: feature_name=ENSG00000198840	feature_id[6].value <= threshold=1.3653066754341125
node_17245: feature_name=ENSG00000279483	feature_id[2].value <= threshold=2.6023950576782227
node_17246: feature_name=ENSG00000156508	feature_id[12].value <= threshold=5.563470363616943
node_17247: feature_name=ENSG00000212907	feature_id[26].value <= threshold=3.4842745065689087
node_17248: feature_name=ENSG00000168878	feature_id[38].value <= threshold=2.3415075540542603
node_17249: feature_name=ENSG00000228253	feature_id[18].value <= threshold=2.040309727191925
node_17250: feature_name=ENSG00000125148	feature_id[29].value <= threshold=2.8608877658843994
node_17251: feature_name=ENSG00000279483	feature_id[2].value <= threshold=2.2899179458618164
node_17252: feature_name=ENSG00000124614	feature_id[15].value <= threshold=3.4290705919265747
node_17253: feature_name=ENSG00000197728	feature_id[3].value <= threshold=3.421421527862549
node_17254: feature_name=ENSG00000254772	feature_id[25].value <= threshold=1.705934762954712
Class: never
Rules_14	passed counts:956
node_0: feature_name=ENSG00000185883	feature_id[0].value <= threshold=0.49074628949165344
node_1: feature_name=ENSG00000148346	feature_id[43].value <= threshold=1.6772754788398743
node_2: feature_name=ENSG00000166710	feature_id[34].value > threshold=4.7182440757751465
node_12618: feature_name=ENSG00000188257	feature_id[24].value <= threshold=0.28499704599380493
node_12619: feature_name=ENSG00000279483	feature_id[2].value <= threshold=2.6116734743118286
node_12620: feature_name=ENSG00000129824	feature_id[33].value > threshold=0.40222980082035065
node_17238: feature_name=ENSG00000198502	feature_id[22].value <= threshold=2.816245436668396
node_17239: feature_name=ENSG00000168484	feature_id[1].value <= threshold=1.1766833662986755
node_17240: feature_name=ENSG00000204389	feature_id[14].value <= threshold=2.8081120252609253
node_17241: feature_name=ENSG00000149021	feature_id[10].value > threshold=0.22267267853021622
node_18261: feature_name=ENSG00000204525	feature_id[28].value > threshold=2.6123756170272827
node_18657: feature_name=ENSG00000149021	feature_id[10].value <= threshold=2.7664053440093994
node_18658: feature_name=ENSG00000124614	feature_id[15].value <= threshold=2.0606563091278076
node_18659: feature_name=ENSG00000228253	feature_id[18].value <= threshold=2.5766299962997437
node_18660: feature_name=ENSG00000204525	feature_id[28].value > threshold=3.0804587602615356
node_18768: feature_name=ENSG00000160213	feature_id[16].value <= threshold=3.8166935443878174
node_18769: feature_name=ENSG00000168878	feature_id[38].value <= threshold=1.4143956899642944
node_18770: feature_name=ENSG00000166710	feature_id[34].value > threshold=4.724252700805664
node_18774: feature_name=ENSG00000115414	feature_id[9].value <= threshold=4.141185522079468
node_18775: feature_name=ENSG00000156508	feature_id[12].value <= threshold=4.784488916397095
node_18776: feature_name=ENSG00000149021	feature_id[10].value <= threshold=2.739210844039917
node_18777: feature_name=ENSG00000125148	feature_id[29].value <= threshold=1.8133701086044312
node_18778: feature_name=ENSG00000160213	feature_id[16].value <= threshold=3.6727946996688843
node_18779: feature_name=ENSG00000125148	feature_id[29].value <= threshold=1.8131014108657837
node_18780: feature_name=ENSG00000149021	feature_id[10].value > threshold=0.39276452362537384
node_18784: feature_name=ENSG00000111341	feature_id[21].value <= threshold=1.3741973042488098
node_18785: feature_name=ENSG00000100316	feature_id[36].value <= threshold=3.550760507583618
node_18786: feature_name=ENSG00000197728	feature_id[3].value <= threshold=3.3404771089553833
Class: never
Rules_15	passed counts:942
node_0: feature_name=ENSG00000185883	feature_id[0].value > threshold=0.49074628949165344
node_22108: feature_name=ENSG00000115414	feature_id[9].value <= threshold=1.4475244879722595
node_22109: feature_name=ENSG00000197728	feature_id[3].value <= threshold=2.806033730506897
node_22110: feature_name=ENSG00000204389	feature_id[14].value <= threshold=1.5778953433036804
node_22111: feature_name=ENSG00000234745	feature_id[42].value > threshold=3.2021870613098145
node_23759: feature_name=ENSG00000255823	feature_id[37].value <= threshold=1.2031604647636414
node_23760: feature_name=ENSG00000251562	feature_id[27].value > threshold=3.1216405630111694
node_23966: feature_name=ENSG00000269028	feature_id[4].value <= threshold=2.217896580696106
node_23967: feature_name=ENSG00000143947	feature_id[8].value > threshold=2.5871585607528687
node_24167: feature_name=ENSG00000129824	feature_id[33].value <= threshold=0.3890220522880554
node_24168: feature_name=ENSG00000149021	feature_id[10].value <= threshold=2.8354387283325195
node_24169: feature_name=ENSG00000197728	feature_id[3].value <= threshold=2.6332446336746216
node_24170: feature_name=ENSG00000168484	feature_id[1].value > threshold=0.2631934583187103
node_24312: feature_name=ENSG00000038427	feature_id[11].value <= threshold=3.6284979581832886
node_24313: feature_name=ENSG00000149021	feature_id[10].value <= threshold=1.987520456314087
node_24314: feature_name=ENSG00000160213	feature_id[16].value <= threshold=3.9017133712768555
node_24315: feature_name=ENSG00000166710	feature_id[34].value <= threshold=5.409491539001465
node_24316: feature_name=ENSG00000279483	feature_id[2].value > threshold=2.679456114768982
node_24326: feature_name=ENSG00000149021	feature_id[10].value <= threshold=0.7688363790512085
node_24327: feature_name=ENSG00000196154	feature_id[30].value <= threshold=4.62801456451416
node_24328: feature_name=ENSG00000279483	feature_id[2].value <= threshold=4.786582708358765
node_24329: feature_name=ENSG00000197728	feature_id[3].value <= threshold=2.606990694999695
node_24330: feature_name=ENSG00000080824	feature_id[20].value <= threshold=2.551162600517273
Class: never
Rules_16	passed counts:937
node_0: feature_name=ENSG00000185883	feature_id[0].value <= threshold=0.49074628949165344
node_1: feature_name=ENSG00000148346	feature_id[43].value <= threshold=1.6772754788398743
node_2: feature_name=ENSG00000166710	feature_id[34].value > threshold=4.7182440757751465
node_12618: feature_name=ENSG00000188257	feature_id[24].value <= threshold=0.28499704599380493
node_12619: feature_name=ENSG00000279483	feature_id[2].value <= threshold=2.6116734743118286
node_12620: feature_name=ENSG00000129824	feature_id[33].value <= threshold=0.40222980082035065
node_12621: feature_name=ENSG00000197728	feature_id[3].value <= threshold=4.26662015914917
node_12622: feature_name=ENSG00000168484	feature_id[1].value <= threshold=2.8720394372940063
node_12623: feature_name=ENSG00000134339	feature_id[44].value <= threshold=1.4480391144752502
node_12624: feature_name=ENSG00000234745	feature_id[42].value > threshold=3.091920495033264
node_14062: feature_name=ENSG00000212907	feature_id[26].value <= threshold=3.3545647859573364
node_14063: feature_name=ENSG00000149021	feature_id[10].value <= threshold=2.853632926940918
node_14064: feature_name=ENSG00000159147	feature_id[7].value <= threshold=0.6696520149707794
node_14065: feature_name=ENSG00000198727	feature_id[40].value > threshold=0.333857923746109
node_14377: feature_name=ENSG00000229807	feature_id[23].value <= threshold=0.09100231528282166
node_14378: feature_name=ENSG00000115414	feature_id[9].value <= threshold=2.4238452911376953
node_14379: feature_name=ENSG00000255823	feature_id[37].value <= threshold=2.044924736022949
node_14380: feature_name=ENSG00000204389	feature_id[14].value <= threshold=0.9601384699344635
node_14381: feature_name=ENSG00000197728	feature_id[3].value <= threshold=4.135309457778931
node_14382: feature_name=ENSG00000198502	feature_id[22].value <= threshold=3.329147696495056
node_14383: feature_name=ENSG00000279483	feature_id[2].value <= threshold=0.9639041125774384
node_14384: feature_name=ENSG00000198840	feature_id[6].value <= threshold=2.723811388015747
node_14385: feature_name=ENSG00000149021	feature_id[10].value <= threshold=1.872421681880951
node_14386: feature_name=ENSG00000255823	feature_id[37].value <= threshold=1.9448572993278503
node_14387: feature_name=ENSG00000143947	feature_id[8].value <= threshold=3.864326000213623
node_14388: feature_name=ENSG00000211899	feature_id[35].value <= threshold=2.4287593364715576
node_14389: feature_name=ENSG00000173391	feature_id[32].value <= threshold=2.841142773628235
node_14390: feature_name=ENSG00000170296	feature_id[13].value <= threshold=2.5105156898498535
node_14391: feature_name=ENSG00000148346	feature_id[43].value <= threshold=1.292624056339264
node_14392: feature_name=ENSG00000156508	feature_id[12].value <= threshold=5.0002522468566895
node_14393: feature_name=ENSG00000166710	feature_id[34].value > threshold=4.794105291366577
node_14411: feature_name=ENSG00000198840	feature_id[6].value <= threshold=2.483502507209778
node_14412: feature_name=ENSG00000228253	feature_id[18].value <= threshold=2.090529441833496
node_14413: feature_name=ENSG00000124614	feature_id[15].value <= threshold=2.7038002014160156
node_14414: feature_name=ENSG00000160213	feature_id[16].value <= threshold=4.394707918167114
node_14415: feature_name=ENSG00000149021	feature_id[10].value <= threshold=1.3294861316680908
node_14416: feature_name=ENSG00000255823	feature_id[37].value <= threshold=1.5377063751220703
node_14417: feature_name=ENSG00000100316	feature_id[36].value > threshold=0.5759608745574951
node_14425: feature_name=ENSG00000196154	feature_id[30].value > threshold=1.5892614722251892
node_14441: feature_name=ENSG00000143947	feature_id[8].value > threshold=2.75322949886322
node_14457: feature_name=ENSG00000168878	feature_id[38].value <= threshold=1.6507489085197449
node_14458: feature_name=ENSG00000168484	feature_id[1].value <= threshold=2.5078283548355103
Class: never
Rules_17	passed counts:898
node_0: feature_name=ENSG00000185883	feature_id[0].value > threshold=0.49074628949165344
node_22108: feature_name=ENSG00000115414	feature_id[9].value <= threshold=1.4475244879722595
node_22109: feature_name=ENSG00000197728	feature_id[3].value > threshold=2.806033730506897
node_25947: feature_name=ENSG00000279483	feature_id[2].value <= threshold=2.7716856002807617
node_25948: feature_name=ENSG00000130208	feature_id[19].value > threshold=1.9971444010734558
node_26408: feature_name=ENSG00000124614	feature_id[15].value <= threshold=2.443975567817688
node_26409: feature_name=ENSG00000197728	feature_id[3].value > threshold=3.369948148727417
node_26531: feature_name=ENSG00000228253	feature_id[18].value <= threshold=3.0902215242385864
node_26532: feature_name=ENSG00000198502	feature_id[22].value > threshold=1.3698211312294006
node_26554: feature_name=ENSG00000129824	feature_id[33].value <= threshold=1.9023403525352478
node_26555: feature_name=ENSG00000228253	feature_id[18].value <= threshold=2.675681948661804
node_26556: feature_name=ENSG00000038427	feature_id[11].value <= threshold=3.4119564294815063
node_26557: feature_name=ENSG00000170296	feature_id[13].value <= threshold=3.791453719139099
node_26558: feature_name=ENSG00000100316	feature_id[36].value <= threshold=2.914197087287903
node_26559: feature_name=ENSG00000196154	feature_id[30].value <= threshold=4.7067108154296875
node_26560: feature_name=ENSG00000212907	feature_id[26].value <= threshold=4.08237361907959
node_26561: feature_name=ENSG00000279483	feature_id[2].value <= threshold=2.6074934005737305
node_26562: feature_name=ENSG00000198502	feature_id[22].value > threshold=1.5319406986236572
node_26566: feature_name=ENSG00000198840	feature_id[6].value > threshold=0.6903588175773621
Class: former
Rules_18	passed counts:818
node_0: feature_name=ENSG00000185883	feature_id[0].value <= threshold=0.49074628949165344
node_1: feature_name=ENSG00000148346	feature_id[43].value <= threshold=1.6772754788398743
node_2: feature_name=ENSG00000166710	feature_id[34].value <= threshold=4.7182440757751465
node_3: feature_name=ENSG00000185303	feature_id[5].value <= threshold=0.8175312876701355
node_4: feature_name=ENSG00000279483	feature_id[2].value <= threshold=2.197104573249817
node_5: feature_name=ENSG00000255823	feature_id[37].value <= threshold=1.791914701461792
node_6: feature_name=ENSG00000156508	feature_id[12].value > threshold=2.78779935836792
node_924: feature_name=ENSG00000134339	feature_id[44].value <= threshold=0.856058806180954
node_925: feature_name=ENSG00000100316	feature_id[36].value > threshold=2.8471795320510864
node_3403: feature_name=ENSG00000124614	feature_id[15].value <= threshold=2.8618215322494507
node_3404: feature_name=ENSG00000148346	feature_id[43].value <= threshold=1.2337912917137146
node_3405: feature_name=ENSG00000149021	feature_id[10].value <= threshold=2.5997105836868286
node_3406: feature_name=ENSG00000168484	feature_id[1].value <= threshold=2.2875994443893433
node_3407: feature_name=ENSG00000211899	feature_id[35].value <= threshold=0.7050249576568604
node_3408: feature_name=ENSG00000279483	feature_id[2].value > threshold=0.9001367390155792
node_4792: feature_name=ENSG00000197728	feature_id[3].value <= threshold=4.402702569961548
node_4793: feature_name=ENSG00000269028	feature_id[4].value <= threshold=3.065089225769043
node_4794: feature_name=ENSG00000080824	feature_id[20].value <= threshold=3.6110825538635254
node_4795: feature_name=ENSG00000168484	feature_id[1].value <= threshold=1.959945559501648
node_4796: feature_name=ENSG00000229807	feature_id[23].value <= threshold=0.13073039054870605
node_4797: feature_name=ENSG00000198502	feature_id[22].value <= threshold=3.4491260051727295
node_4798: feature_name=ENSG00000204525	feature_id[28].value > threshold=1.7917224168777466
node_4934: feature_name=ENSG00000212907	feature_id[26].value <= threshold=3.6873645782470703
node_4935: feature_name=ENSG00000188257	feature_id[24].value <= threshold=1.005433440208435
node_4936: feature_name=ENSG00000279483	feature_id[2].value > threshold=1.1753491163253784
node_5022: feature_name=ENSG00000143947	feature_id[8].value > threshold=1.8599786162376404
node_5026: feature_name=ENSG00000129824	feature_id[33].value <= threshold=2.821933150291443
node_5027: feature_name=ENSG00000234745	feature_id[42].value <= threshold=4.22414231300354
node_5028: feature_name=ENSG00000160213	feature_id[16].value <= threshold=4.18669319152832
node_5029: feature_name=ENSG00000008394	feature_id[31].value <= threshold=2.838598847389221
node_5030: feature_name=ENSG00000212907	feature_id[26].value > threshold=0.8849108219146729
node_5134: feature_name=ENSG00000170296	feature_id[13].value <= threshold=1.6311599612236023
node_5135: feature_name=ENSG00000196154	feature_id[30].value <= threshold=4.773705959320068
node_5136: feature_name=ENSG00000269028	feature_id[4].value <= threshold=2.65713107585907
node_5137: feature_name=ENSG00000156508	feature_id[12].value <= threshold=5.090421199798584
node_5138: feature_name=ENSG00000100316	feature_id[36].value <= threshold=4.441784381866455
node_5139: feature_name=ENSG00000008394	feature_id[31].value <= threshold=2.182969331741333
node_5140: feature_name=ENSG00000166710	feature_id[34].value <= threshold=4.502638339996338
node_5141: feature_name=ENSG00000255823	feature_id[37].value <= threshold=1.5583714842796326
node_5142: feature_name=ENSG00000180389	feature_id[41].value <= threshold=1.4801862835884094
node_5143: feature_name=ENSG00000168484	feature_id[1].value <= threshold=1.9511038661003113
node_5144: feature_name=ENSG00000185303	feature_id[5].value <= threshold=0.696408599615097
Class: never
Rules_19	passed counts:816
node_0: feature_name=ENSG00000185883	feature_id[0].value <= threshold=0.49074628949165344
node_1: feature_name=ENSG00000148346	feature_id[43].value <= threshold=1.6772754788398743
node_2: feature_name=ENSG00000166710	feature_id[34].value <= threshold=4.7182440757751465
node_3: feature_name=ENSG00000185303	feature_id[5].value > threshold=0.8175312876701355
node_10355: feature_name=ENSG00000168484	feature_id[1].value <= threshold=3.710220217704773
node_10356: feature_name=ENSG00000102265	feature_id[17].value <= threshold=0.5835592448711395
node_10357: feature_name=ENSG00000160213	feature_id[16].value <= threshold=3.4278541803359985
node_10358: feature_name=ENSG00000180389	feature_id[41].value > threshold=1.4546570181846619
node_10948: feature_name=ENSG00000129824	feature_id[33].value <= threshold=1.1024847030639648
node_10949: feature_name=ENSG00000159147	feature_id[7].value <= threshold=1.4948965907096863
node_10950: feature_name=ENSG00000204389	feature_id[14].value <= threshold=4.799907684326172
node_10951: feature_name=ENSG00000124614	feature_id[15].value <= threshold=3.6335476636886597
Class: never
Rules_20	passed counts:810
node_0: feature_name=ENSG00000185883	feature_id[0].value <= threshold=0.49074628949165344
node_1: feature_name=ENSG00000148346	feature_id[43].value <= threshold=1.6772754788398743
node_2: feature_name=ENSG00000166710	feature_id[34].value > threshold=4.7182440757751465
node_12618: feature_name=ENSG00000188257	feature_id[24].value > threshold=0.28499704599380493
node_21294: feature_name=ENSG00000129824	feature_id[33].value > threshold=0.14190056920051575
node_21434: feature_name=ENSG00000204389	feature_id[14].value > threshold=1.00418359041214
node_21458: feature_name=ENSG00000168484	feature_id[1].value <= threshold=3.832801938056946
node_21459: feature_name=ENSG00000149021	feature_id[10].value <= threshold=1.1127111315727234
node_21460: feature_name=ENSG00000149021	feature_id[10].value <= threshold=0.6228132545948029
node_21461: feature_name=ENSG00000080824	feature_id[20].value > threshold=1.4908469319343567
node_21465: feature_name=ENSG00000204389	feature_id[14].value > threshold=1.1737689971923828
Class: active
Rules_21	passed counts:771
node_0: feature_name=ENSG00000185883	feature_id[0].value > threshold=0.49074628949165344
node_22108: feature_name=ENSG00000115414	feature_id[9].value <= threshold=1.4475244879722595
node_22109: feature_name=ENSG00000197728	feature_id[3].value > threshold=2.806033730506897
node_25947: feature_name=ENSG00000279483	feature_id[2].value > threshold=2.7716856002807617
node_26633: feature_name=ENSG00000129824	feature_id[33].value <= threshold=0.17750272154808044
node_26634: feature_name=ENSG00000204389	feature_id[14].value <= threshold=2.6907618045806885
node_26635: feature_name=ENSG00000198502	feature_id[22].value <= threshold=3.9331657886505127
node_26636: feature_name=ENSG00000228253	feature_id[18].value > threshold=0.22600948810577393
node_26900: feature_name=ENSG00000254772	feature_id[25].value > threshold=0.23044735193252563
node_27198: feature_name=ENSG00000212907	feature_id[26].value > threshold=0.33584272861480713
node_27224: feature_name=ENSG00000197728	feature_id[3].value > threshold=3.0918322801589966
node_27326: feature_name=ENSG00000156508	feature_id[12].value > threshold=3.0453948974609375
node_27340: feature_name=ENSG00000149021	feature_id[10].value <= threshold=2.1701438426971436
node_27341: feature_name=ENSG00000102265	feature_id[17].value <= threshold=4.410594940185547
node_27342: feature_name=ENSG00000125148	feature_id[29].value <= threshold=0.0953107550740242
node_27343: feature_name=ENSG00000080824	feature_id[20].value <= threshold=2.3294992446899414
node_27344: feature_name=ENSG00000102265	feature_id[17].value <= threshold=1.9580154418945312
node_27345: feature_name=ENSG00000170296	feature_id[13].value <= threshold=3.193421483039856
node_27346: feature_name=ENSG00000159147	feature_id[7].value <= threshold=1.7870237231254578
node_27347: feature_name=ENSG00000143947	feature_id[8].value > threshold=1.7574422359466553
node_27349: feature_name=ENSG00000149021	feature_id[10].value <= threshold=1.483328938484192
node_27350: feature_name=ENSG00000159147	feature_id[7].value <= threshold=1.26821768283844
node_27351: feature_name=ENSG00000166710	feature_id[34].value > threshold=2.92147159576416
node_27355: feature_name=ENSG00000279483	feature_id[2].value <= threshold=4.949007511138916
node_27356: feature_name=ENSG00000198840	feature_id[6].value > threshold=1.8812662363052368
node_27368: feature_name=ENSG00000204525	feature_id[28].value <= threshold=3.5726184844970703
node_27369: feature_name=ENSG00000115414	feature_id[9].value <= threshold=1.2579886317253113
node_27370: feature_name=ENSG00000185883	feature_id[0].value <= threshold=3.0145339965820312
node_27371: feature_name=ENSG00000156508	feature_id[12].value > threshold=3.9178178310394287
Class: active
Rules_22	passed counts:752
node_0: feature_name=ENSG00000185883	feature_id[0].value <= threshold=0.49074628949165344
node_1: feature_name=ENSG00000148346	feature_id[43].value <= threshold=1.6772754788398743
node_2: feature_name=ENSG00000166710	feature_id[34].value > threshold=4.7182440757751465
node_12618: feature_name=ENSG00000188257	feature_id[24].value <= threshold=0.28499704599380493
node_12619: feature_name=ENSG00000279483	feature_id[2].value <= threshold=2.6116734743118286
node_12620: feature_name=ENSG00000129824	feature_id[33].value <= threshold=0.40222980082035065
node_12621: feature_name=ENSG00000197728	feature_id[3].value <= threshold=4.26662015914917
node_12622: feature_name=ENSG00000168484	feature_id[1].value <= threshold=2.8720394372940063
node_12623: feature_name=ENSG00000134339	feature_id[44].value <= threshold=1.4480391144752502
node_12624: feature_name=ENSG00000234745	feature_id[42].value > threshold=3.091920495033264
node_14062: feature_name=ENSG00000212907	feature_id[26].value <= threshold=3.3545647859573364
node_14063: feature_name=ENSG00000149021	feature_id[10].value <= threshold=2.853632926940918
node_14064: feature_name=ENSG00000159147	feature_id[7].value <= threshold=0.6696520149707794
node_14065: feature_name=ENSG00000198727	feature_id[40].value > threshold=0.333857923746109
node_14377: feature_name=ENSG00000229807	feature_id[23].value > threshold=0.09100231528282166
node_16157: feature_name=ENSG00000148346	feature_id[43].value <= threshold=1.3116886615753174
node_16158: feature_name=ENSG00000198840	feature_id[6].value > threshold=0.16243602335453033
node_16206: feature_name=ENSG00000197728	feature_id[3].value <= threshold=4.018311977386475
node_16207: feature_name=ENSG00000149021	feature_id[10].value <= threshold=2.0825191736221313
node_16208: feature_name=ENSG00000229807	feature_id[23].value <= threshold=4.180559158325195
node_16209: feature_name=ENSG00000102265	feature_id[17].value <= threshold=5.805269241333008
node_16210: feature_name=ENSG00000229807	feature_id[23].value <= threshold=2.4472514390945435
node_16211: feature_name=ENSG00000038427	feature_id[11].value <= threshold=3.5571964979171753
node_16212: feature_name=ENSG00000255823	feature_id[37].value <= threshold=2.1868398189544678
node_16213: feature_name=ENSG00000234745	feature_id[42].value <= threshold=3.326231360435486
node_16214: feature_name=ENSG00000168484	feature_id[1].value <= threshold=2.708182692527771
node_16215: feature_name=ENSG00000234745	feature_id[42].value <= threshold=3.32615065574646
node_16216: feature_name=ENSG00000212907	feature_id[26].value <= threshold=2.536202907562256
node_16217: feature_name=ENSG00000251562	feature_id[27].value > threshold=4.327407360076904
node_16227: feature_name=ENSG00000156508	feature_id[12].value > threshold=2.0632365345954895
node_16231: feature_name=ENSG00000198840	feature_id[6].value > threshold=2.2783693075180054
node_16253: feature_name=ENSG00000168484	feature_id[1].value <= threshold=2.3575814962387085
node_16254: feature_name=ENSG00000204525	feature_id[28].value > threshold=1.9037702083587646
Class: never
Rules_23	passed counts:736
node_0: feature_name=ENSG00000185883	feature_id[0].value > threshold=0.49074628949165344
node_22108: feature_name=ENSG00000115414	feature_id[9].value <= threshold=1.4475244879722595
node_22109: feature_name=ENSG00000197728	feature_id[3].value <= threshold=2.806033730506897
node_22110: feature_name=ENSG00000204389	feature_id[14].value > threshold=1.5778953433036804
node_24960: feature_name=ENSG00000204525	feature_id[28].value <= threshold=2.364867329597473
node_24961: feature_name=ENSG00000251562	feature_id[27].value <= threshold=4.994016647338867
node_24962: feature_name=ENSG00000130208	feature_id[19].value > threshold=0.5800361931324005
node_25060: feature_name=ENSG00000212907	feature_id[26].value > threshold=2.8249168395996094
node_25134: feature_name=ENSG00000255823	feature_id[37].value <= threshold=0.9765294194221497
node_25135: feature_name=ENSG00000160213	feature_id[16].value > threshold=1.1274868249893188
node_25157: feature_name=ENSG00000168484	feature_id[1].value <= threshold=2.0513631105422974
node_25158: feature_name=ENSG00000228253	feature_id[18].value > threshold=0.5923739075660706
node_25162: feature_name=ENSG00000166710	feature_id[34].value > threshold=3.3854801654815674
node_25170: feature_name=ENSG00000111341	feature_id[21].value <= threshold=1.4033132791519165
node_25171: feature_name=ENSG00000080824	feature_id[20].value > threshold=0.28402602672576904
node_25177: feature_name=ENSG00000198840	feature_id[6].value > threshold=2.8108956813812256
node_25183: feature_name=ENSG00000168484	feature_id[1].value <= threshold=1.62960946559906
node_25184: feature_name=ENSG00000204389	feature_id[14].value > threshold=1.5943242907524109
node_25188: feature_name=ENSG00000279483	feature_id[2].value > threshold=0.33868351578712463
node_25192: feature_name=ENSG00000269028	feature_id[4].value <= threshold=1.8036473989486694
node_25193: feature_name=ENSG00000198502	feature_id[22].value > threshold=0.1953866332769394
Class: former
Rules_24	passed counts:730
node_0: feature_name=ENSG00000185883	feature_id[0].value <= threshold=0.49074628949165344
node_1: feature_name=ENSG00000148346	feature_id[43].value <= threshold=1.6772754788398743
node_2: feature_name=ENSG00000166710	feature_id[34].value > threshold=4.7182440757751465
node_12618: feature_name=ENSG00000188257	feature_id[24].value <= threshold=0.28499704599380493
node_12619: feature_name=ENSG00000279483	feature_id[2].value <= threshold=2.6116734743118286
node_12620: feature_name=ENSG00000129824	feature_id[33].value <= threshold=0.40222980082035065
node_12621: feature_name=ENSG00000197728	feature_id[3].value <= threshold=4.26662015914917
node_12622: feature_name=ENSG00000168484	feature_id[1].value <= threshold=2.8720394372940063
node_12623: feature_name=ENSG00000134339	feature_id[44].value <= threshold=1.4480391144752502
node_12624: feature_name=ENSG00000234745	feature_id[42].value > threshold=3.091920495033264
node_14062: feature_name=ENSG00000212907	feature_id[26].value <= threshold=3.3545647859573364
node_14063: feature_name=ENSG00000149021	feature_id[10].value <= threshold=2.853632926940918
node_14064: feature_name=ENSG00000159147	feature_id[7].value <= threshold=0.6696520149707794
node_14065: feature_name=ENSG00000198727	feature_id[40].value > threshold=0.333857923746109
node_14377: feature_name=ENSG00000229807	feature_id[23].value <= threshold=0.09100231528282166
node_14378: feature_name=ENSG00000115414	feature_id[9].value <= threshold=2.4238452911376953
node_14379: feature_name=ENSG00000255823	feature_id[37].value <= threshold=2.044924736022949
node_14380: feature_name=ENSG00000204389	feature_id[14].value <= threshold=0.9601384699344635
node_14381: feature_name=ENSG00000197728	feature_id[3].value <= threshold=4.135309457778931
node_14382: feature_name=ENSG00000198502	feature_id[22].value <= threshold=3.329147696495056
node_14383: feature_name=ENSG00000279483	feature_id[2].value > threshold=0.9639041125774384
node_15281: feature_name=ENSG00000212907	feature_id[26].value <= threshold=2.9163339138031006
node_15282: feature_name=ENSG00000170296	feature_id[13].value <= threshold=2.962691307067871
node_15283: feature_name=ENSG00000228253	feature_id[18].value <= threshold=3.6222721338272095
node_15284: feature_name=ENSG00000197728	feature_id[3].value <= threshold=3.9793989658355713
node_15285: feature_name=ENSG00000143947	feature_id[8].value > threshold=1.8851670622825623
node_15291: feature_name=ENSG00000080824	feature_id[20].value <= threshold=1.7540646195411682
node_15292: feature_name=ENSG00000080824	feature_id[20].value <= threshold=1.753217101097107
node_15293: feature_name=ENSG00000173391	feature_id[32].value <= threshold=2.6871957778930664
node_15294: feature_name=ENSG00000166710	feature_id[34].value <= threshold=5.950444221496582
node_15295: feature_name=ENSG00000251562	feature_id[27].value > threshold=3.161106824874878
node_15299: feature_name=ENSG00000125148	feature_id[29].value <= threshold=1.4827287197113037
node_15300: feature_name=ENSG00000198727	feature_id[40].value > threshold=1.1772255897521973
node_15304: feature_name=ENSG00000168484	feature_id[1].value <= threshold=1.4064149856567383
node_15305: feature_name=ENSG00000180389	feature_id[41].value <= threshold=1.8095646500587463
node_15306: feature_name=ENSG00000170296	feature_id[13].value <= threshold=1.4770861864089966
node_15307: feature_name=ENSG00000204525	feature_id[28].value > threshold=2.3936647176742554
node_15313: feature_name=ENSG00000100316	feature_id[36].value <= threshold=4.374420881271362
node_15314: feature_name=ENSG00000125148	feature_id[29].value <= threshold=1.4412434101104736
node_15315: feature_name=ENSG00000198840	feature_id[6].value > threshold=1.65065598487854
Class: never
Rules_25	passed counts:729
node_0: feature_name=ENSG00000185883	feature_id[0].value <= threshold=0.49074628949165344
node_1: feature_name=ENSG00000148346	feature_id[43].value <= threshold=1.6772754788398743
node_2: feature_name=ENSG00000166710	feature_id[34].value <= threshold=4.7182440757751465
node_3: feature_name=ENSG00000185303	feature_id[5].value <= threshold=0.8175312876701355
node_4: feature_name=ENSG00000279483	feature_id[2].value > threshold=2.197104573249817
node_7402: feature_name=ENSG00000197728	feature_id[3].value <= threshold=2.7198561429977417
node_7403: feature_name=ENSG00000038427	feature_id[11].value <= threshold=0.5332474708557129
node_7404: feature_name=ENSG00000143947	feature_id[8].value > threshold=3.173271059989929
node_7964: feature_name=ENSG00000129824	feature_id[33].value <= threshold=0.7944505512714386
node_7965: feature_name=ENSG00000149021	feature_id[10].value <= threshold=3.108597159385681
node_7966: feature_name=ENSG00000251562	feature_id[27].value > threshold=4.01571249961853
node_8050: feature_name=ENSG00000255823	feature_id[37].value <= threshold=3.031785011291504
node_8051: feature_name=ENSG00000212907	feature_id[26].value <= threshold=4.2271568775177
node_8052: feature_name=ENSG00000211899	feature_id[35].value <= threshold=1.2183260321617126
node_8053: feature_name=ENSG00000100316	feature_id[36].value > threshold=2.800678014755249
node_8143: feature_name=ENSG00000168484	feature_id[1].value <= threshold=3.5684949159622192
node_8144: feature_name=ENSG00000228253	feature_id[18].value <= threshold=3.0129560232162476
node_8145: feature_name=ENSG00000198727	feature_id[40].value <= threshold=5.239577293395996
node_8146: feature_name=ENSG00000134339	feature_id[44].value <= threshold=2.1444796919822693
node_8147: feature_name=ENSG00000255823	feature_id[37].value <= threshold=2.2178443670272827
node_8148: feature_name=ENSG00000100316	feature_id[36].value <= threshold=4.962417364120483
node_8149: feature_name=ENSG00000251562	feature_id[27].value > threshold=4.034919500350952
node_8153: feature_name=ENSG00000188257	feature_id[24].value <= threshold=1.6365983486175537
node_8154: feature_name=ENSG00000130208	feature_id[19].value <= threshold=3.1358258724212646
node_8155: feature_name=ENSG00000170296	feature_id[13].value <= threshold=2.6625624895095825
node_8156: feature_name=ENSG00000228253	feature_id[18].value <= threshold=2.915505528450012
node_8157: feature_name=ENSG00000124614	feature_id[15].value <= threshold=3.3462294340133667
node_8158: feature_name=ENSG00000251562	feature_id[27].value > threshold=4.431894302368164
Class: never
Rules_26	passed counts:644
node_0: feature_name=ENSG00000185883	feature_id[0].value <= threshold=0.49074628949165344
node_1: feature_name=ENSG00000148346	feature_id[43].value <= threshold=1.6772754788398743
node_2: feature_name=ENSG00000166710	feature_id[34].value <= threshold=4.7182440757751465
node_3: feature_name=ENSG00000185303	feature_id[5].value <= threshold=0.8175312876701355
node_4: feature_name=ENSG00000279483	feature_id[2].value <= threshold=2.197104573249817
node_5: feature_name=ENSG00000255823	feature_id[37].value <= threshold=1.791914701461792
node_6: feature_name=ENSG00000156508	feature_id[12].value > threshold=2.78779935836792
node_924: feature_name=ENSG00000134339	feature_id[44].value <= threshold=0.856058806180954
node_925: feature_name=ENSG00000100316	feature_id[36].value > threshold=2.8471795320510864
node_3403: feature_name=ENSG00000124614	feature_id[15].value <= threshold=2.8618215322494507
node_3404: feature_name=ENSG00000148346	feature_id[43].value <= threshold=1.2337912917137146
node_3405: feature_name=ENSG00000149021	feature_id[10].value <= threshold=2.5997105836868286
node_3406: feature_name=ENSG00000168484	feature_id[1].value <= threshold=2.2875994443893433
node_3407: feature_name=ENSG00000211899	feature_id[35].value <= threshold=0.7050249576568604
node_3408: feature_name=ENSG00000279483	feature_id[2].value <= threshold=0.9001367390155792
node_3409: feature_name=ENSG00000080824	feature_id[20].value > threshold=2.638758659362793
node_4493: feature_name=ENSG00000204389	feature_id[14].value > threshold=0.825899064540863
node_4641: feature_name=ENSG00000129824	feature_id[33].value <= threshold=0.9832521378993988
node_4642: feature_name=ENSG00000159147	feature_id[7].value <= threshold=0.9885724782943726
node_4643: feature_name=ENSG00000197728	feature_id[3].value <= threshold=3.5433636903762817
node_4644: feature_name=ENSG00000188257	feature_id[24].value <= threshold=2.433419108390808
node_4645: feature_name=ENSG00000204389	feature_id[14].value <= threshold=5.510639429092407
node_4646: feature_name=ENSG00000038427	feature_id[11].value <= threshold=3.948467254638672
node_4647: feature_name=ENSG00000080824	feature_id[20].value <= threshold=5.841382741928101
node_4648: feature_name=ENSG00000197728	feature_id[3].value <= threshold=2.929602861404419
node_4649: feature_name=ENSG00000130208	feature_id[19].value <= threshold=3.5426859855651855
node_4650: feature_name=ENSG00000269028	feature_id[4].value <= threshold=3.3977856636047363
node_4651: feature_name=ENSG00000173391	feature_id[32].value <= threshold=2.958108425140381
node_4652: feature_name=ENSG00000198502	feature_id[22].value <= threshold=4.270299673080444
node_4653: feature_name=ENSG00000008394	feature_id[31].value <= threshold=1.3482258319854736
node_4654: feature_name=ENSG00000156508	feature_id[12].value > threshold=2.889934778213501
node_4658: feature_name=ENSG00000168484	feature_id[1].value <= threshold=2.26494562625885
node_4659: feature_name=ENSG00000143947	feature_id[8].value <= threshold=4.629058122634888
node_4660: feature_name=ENSG00000166710	feature_id[34].value <= threshold=4.682409286499023
node_4661: feature_name=ENSG00000173391	feature_id[32].value <= threshold=2.0842686891555786
node_4662: feature_name=ENSG00000196154	feature_id[30].value > threshold=1.4400572180747986
Class: never
Rules_27	passed counts:623
node_0: feature_name=ENSG00000185883	feature_id[0].value <= threshold=0.49074628949165344
node_1: feature_name=ENSG00000148346	feature_id[43].value <= threshold=1.6772754788398743
node_2: feature_name=ENSG00000166710	feature_id[34].value > threshold=4.7182440757751465
node_12618: feature_name=ENSG00000188257	feature_id[24].value <= threshold=0.28499704599380493
node_12619: feature_name=ENSG00000279483	feature_id[2].value <= threshold=2.6116734743118286
node_12620: feature_name=ENSG00000129824	feature_id[33].value > threshold=0.40222980082035065
node_17238: feature_name=ENSG00000198502	feature_id[22].value <= threshold=2.816245436668396
node_17239: feature_name=ENSG00000168484	feature_id[1].value <= threshold=1.1766833662986755
node_17240: feature_name=ENSG00000204389	feature_id[14].value <= threshold=2.8081120252609253
node_17241: feature_name=ENSG00000149021	feature_id[10].value > threshold=0.22267267853021622
node_18261: feature_name=ENSG00000204525	feature_id[28].value > threshold=2.6123756170272827
node_18657: feature_name=ENSG00000149021	feature_id[10].value <= threshold=2.7664053440093994
node_18658: feature_name=ENSG00000124614	feature_id[15].value <= threshold=2.0606563091278076
node_18659: feature_name=ENSG00000228253	feature_id[18].value <= threshold=2.5766299962997437
node_18660: feature_name=ENSG00000204525	feature_id[28].value <= threshold=3.0804587602615356
node_18661: feature_name=ENSG00000156508	feature_id[12].value <= threshold=5.127932786941528
node_18662: feature_name=ENSG00000279483	feature_id[2].value > threshold=0.33036087453365326
node_18736: feature_name=ENSG00000159147	feature_id[7].value <= threshold=1.0793066322803497
node_18737: feature_name=ENSG00000160213	feature_id[16].value <= threshold=3.926275134086609
node_18738: feature_name=ENSG00000204389	feature_id[14].value <= threshold=2.416662573814392
node_18739: feature_name=ENSG00000170296	feature_id[13].value <= threshold=1.2808141112327576
node_18740: feature_name=ENSG00000008394	feature_id[31].value <= threshold=1.941665530204773
node_18741: feature_name=ENSG00000204389	feature_id[14].value <= threshold=1.0648552179336548
Class: never
Rules_28	passed counts:598
node_0: feature_name=ENSG00000185883	feature_id[0].value <= threshold=0.49074628949165344
node_1: feature_name=ENSG00000148346	feature_id[43].value <= threshold=1.6772754788398743
node_2: feature_name=ENSG00000166710	feature_id[34].value > threshold=4.7182440757751465
node_12618: feature_name=ENSG00000188257	feature_id[24].value <= threshold=0.28499704599380493
node_12619: feature_name=ENSG00000279483	feature_id[2].value <= threshold=2.6116734743118286
node_12620: feature_name=ENSG00000129824	feature_id[33].value <= threshold=0.40222980082035065
node_12621: feature_name=ENSG00000197728	feature_id[3].value <= threshold=4.26662015914917
node_12622: feature_name=ENSG00000168484	feature_id[1].value <= threshold=2.8720394372940063
node_12623: feature_name=ENSG00000134339	feature_id[44].value <= threshold=1.4480391144752502
node_12624: feature_name=ENSG00000234745	feature_id[42].value > threshold=3.091920495033264
node_14062: feature_name=ENSG00000212907	feature_id[26].value <= threshold=3.3545647859573364
node_14063: feature_name=ENSG00000149021	feature_id[10].value <= threshold=2.853632926940918
node_14064: feature_name=ENSG00000159147	feature_id[7].value <= threshold=0.6696520149707794
node_14065: feature_name=ENSG00000198727	feature_id[40].value > threshold=0.333857923746109
node_14377: feature_name=ENSG00000229807	feature_id[23].value > threshold=0.09100231528282166
node_16157: feature_name=ENSG00000148346	feature_id[43].value <= threshold=1.3116886615753174
node_16158: feature_name=ENSG00000198840	feature_id[6].value > threshold=0.16243602335453033
node_16206: feature_name=ENSG00000197728	feature_id[3].value <= threshold=4.018311977386475
node_16207: feature_name=ENSG00000149021	feature_id[10].value <= threshold=2.0825191736221313
node_16208: feature_name=ENSG00000229807	feature_id[23].value <= threshold=4.180559158325195
node_16209: feature_name=ENSG00000102265	feature_id[17].value <= threshold=5.805269241333008
node_16210: feature_name=ENSG00000229807	feature_id[23].value <= threshold=2.4472514390945435
node_16211: feature_name=ENSG00000038427	feature_id[11].value <= threshold=3.5571964979171753
node_16212: feature_name=ENSG00000255823	feature_id[37].value <= threshold=2.1868398189544678
node_16213: feature_name=ENSG00000234745	feature_id[42].value > threshold=3.326231360435486
node_16275: feature_name=ENSG00000198727	feature_id[40].value > threshold=1.0503773093223572
node_16279: feature_name=ENSG00000185303	feature_id[5].value > threshold=1.4489344358444214
node_16339: feature_name=ENSG00000185303	feature_id[5].value > threshold=1.4500299096107483
node_16341: feature_name=ENSG00000008394	feature_id[31].value <= threshold=2.522783398628235
node_16342: feature_name=ENSG00000038427	feature_id[11].value <= threshold=3.178402900695801
node_16343: feature_name=ENSG00000229807	feature_id[23].value > threshold=0.5777848064899445
node_16347: feature_name=ENSG00000102265	feature_id[17].value <= threshold=2.5377981662750244
node_16348: feature_name=ENSG00000198840	feature_id[6].value > threshold=1.3848193287849426
node_16352: feature_name=ENSG00000196154	feature_id[30].value <= threshold=4.051966428756714
Class: never
Rules_29	passed counts:593
node_0: feature_name=ENSG00000185883	feature_id[0].value <= threshold=0.49074628949165344
node_1: feature_name=ENSG00000148346	feature_id[43].value <= threshold=1.6772754788398743
node_2: feature_name=ENSG00000166710	feature_id[34].value > threshold=4.7182440757751465
node_12618: feature_name=ENSG00000188257	feature_id[24].value <= threshold=0.28499704599380493
node_12619: feature_name=ENSG00000279483	feature_id[2].value <= threshold=2.6116734743118286
node_12620: feature_name=ENSG00000129824	feature_id[33].value <= threshold=0.40222980082035065
node_12621: feature_name=ENSG00000197728	feature_id[3].value <= threshold=4.26662015914917
node_12622: feature_name=ENSG00000168484	feature_id[1].value > threshold=2.8720394372940063
node_16972: feature_name=ENSG00000008394	feature_id[31].value <= threshold=0.38172340393066406
node_16973: feature_name=ENSG00000149021	feature_id[10].value <= threshold=3.3246248960494995
node_16974: feature_name=ENSG00000159147	feature_id[7].value <= threshold=0.3125816881656647
node_16975: feature_name=ENSG00000234745	feature_id[42].value > threshold=3.118534564971924
node_17037: feature_name=ENSG00000197728	feature_id[3].value <= threshold=3.9729799032211304
node_17038: feature_name=ENSG00000255823	feature_id[37].value <= threshold=3.2710633277893066
node_17039: feature_name=ENSG00000170296	feature_id[13].value <= threshold=3.150529980659485
node_17040: feature_name=ENSG00000173391	feature_id[32].value <= threshold=3.645181655883789
node_17041: feature_name=ENSG00000160213	feature_id[16].value <= threshold=4.218164443969727
node_17042: feature_name=ENSG00000234745	feature_id[42].value > threshold=3.373550534248352
node_17058: feature_name=ENSG00000149021	feature_id[10].value <= threshold=2.9213342666625977
node_17059: feature_name=ENSG00000102265	feature_id[17].value <= threshold=4.705323219299316
node_17060: feature_name=ENSG00000197728	feature_id[3].value <= threshold=3.769486665725708
node_17061: feature_name=ENSG00000228253	feature_id[18].value <= threshold=3.2670938968658447
node_17062: feature_name=ENSG00000148346	feature_id[43].value <= threshold=1.185689091682434
node_17063: feature_name=ENSG00000279483	feature_id[2].value <= threshold=1.988325834274292
node_17064: feature_name=ENSG00000166710	feature_id[34].value > threshold=4.7401487827301025
node_17068: feature_name=ENSG00000251562	feature_id[27].value > threshold=4.90417742729187
Class: never
Rules_30	passed counts:588
node_0: feature_name=ENSG00000185883	feature_id[0].value <= threshold=0.49074628949165344
node_1: feature_name=ENSG00000148346	feature_id[43].value <= threshold=1.6772754788398743
node_2: feature_name=ENSG00000166710	feature_id[34].value > threshold=4.7182440757751465
node_12618: feature_name=ENSG00000188257	feature_id[24].value > threshold=0.28499704599380493
node_21294: feature_name=ENSG00000129824	feature_id[33].value <= threshold=0.14190056920051575
node_21295: feature_name=ENSG00000168484	feature_id[1].value <= threshold=2.505777359008789
node_21296: feature_name=ENSG00000115414	feature_id[9].value <= threshold=1.1631404757499695
node_21297: feature_name=ENSG00000234745	feature_id[42].value > threshold=3.0656661987304688
node_21315: feature_name=ENSG00000211899	feature_id[35].value <= threshold=1.0447089672088623
node_21316: feature_name=ENSG00000204389	feature_id[14].value <= threshold=4.764554738998413
node_21317: feature_name=ENSG00000149021	feature_id[10].value <= threshold=3.4810290336608887
node_21318: feature_name=ENSG00000197728	feature_id[3].value <= threshold=3.8630571365356445
node_21319: feature_name=ENSG00000204525	feature_id[28].value > threshold=2.0031564831733704
node_21325: feature_name=ENSG00000159147	feature_id[7].value <= threshold=1.4789464473724365
node_21326: feature_name=ENSG00000229807	feature_id[23].value <= threshold=3.0334019660949707
node_21327: feature_name=ENSG00000038427	feature_id[11].value <= threshold=2.9548474550247192
node_21328: feature_name=ENSG00000173391	feature_id[32].value <= threshold=2.9522454738616943
node_21329: feature_name=ENSG00000255823	feature_id[37].value <= threshold=2.3707083463668823
node_21330: feature_name=ENSG00000160213	feature_id[16].value <= threshold=4.419077157974243
node_21331: feature_name=ENSG00000008394	feature_id[31].value <= threshold=2.2406455278396606
node_21332: feature_name=ENSG00000080824	feature_id[20].value <= threshold=4.717427730560303
node_21333: feature_name=ENSG00000198840	feature_id[6].value <= threshold=4.542934894561768
node_21334: feature_name=ENSG00000197728	feature_id[3].value <= threshold=3.5431612730026245
node_21335: feature_name=ENSG00000185303	feature_id[5].value <= threshold=1.8002945184707642
node_21336: feature_name=ENSG00000204525	feature_id[28].value > threshold=2.1384568214416504
node_21340: feature_name=ENSG00000180389	feature_id[41].value <= threshold=1.359989583492279
node_21341: feature_name=ENSG00000111341	feature_id[21].value <= threshold=2.2405630350112915
node_21342: feature_name=ENSG00000212907	feature_id[26].value <= threshold=2.1528878211975098
node_21343: feature_name=ENSG00000168484	feature_id[1].value <= threshold=2.33686900138855
Class: never
Rules_31	passed counts:587
node_0: feature_name=ENSG00000185883	feature_id[0].value <= threshold=0.49074628949165344
node_1: feature_name=ENSG00000148346	feature_id[43].value <= threshold=1.6772754788398743
node_2: feature_name=ENSG00000166710	feature_id[34].value > threshold=4.7182440757751465
node_12618: feature_name=ENSG00000188257	feature_id[24].value <= threshold=0.28499704599380493
node_12619: feature_name=ENSG00000279483	feature_id[2].value <= threshold=2.6116734743118286
node_12620: feature_name=ENSG00000129824	feature_id[33].value > threshold=0.40222980082035065
node_17238: feature_name=ENSG00000198502	feature_id[22].value <= threshold=2.816245436668396
node_17239: feature_name=ENSG00000168484	feature_id[1].value <= threshold=1.1766833662986755
node_17240: feature_name=ENSG00000204389	feature_id[14].value <= threshold=2.8081120252609253
node_17241: feature_name=ENSG00000149021	feature_id[10].value <= threshold=0.22267267853021622
node_17242: feature_name=ENSG00000198502	feature_id[22].value <= threshold=1.389366626739502
node_17243: feature_name=ENSG00000198840	feature_id[6].value > threshold=2.0323290824890137
node_17361: feature_name=ENSG00000100316	feature_id[36].value <= threshold=3.62393856048584
node_17362: feature_name=ENSG00000008394	feature_id[31].value <= threshold=1.5106698870658875
node_17363: feature_name=ENSG00000170296	feature_id[13].value <= threshold=1.0110012292861938
node_17364: feature_name=ENSG00000279483	feature_id[2].value > threshold=0.15965090692043304
node_17606: feature_name=ENSG00000204389	feature_id[14].value <= threshold=1.8569385409355164
node_17607: feature_name=ENSG00000130208	feature_id[19].value <= threshold=5.112774848937988
node_17608: feature_name=ENSG00000124614	feature_id[15].value <= threshold=2.4017797708511353
node_17609: feature_name=ENSG00000204525	feature_id[28].value > threshold=1.374377191066742
node_17615: feature_name=ENSG00000115414	feature_id[9].value <= threshold=3.37604558467865
node_17616: feature_name=ENSG00000129824	feature_id[33].value <= threshold=2.959199070930481
node_17617: feature_name=ENSG00000228253	feature_id[18].value <= threshold=1.4804763197898865
node_17618: feature_name=ENSG00000160213	feature_id[16].value <= threshold=3.730301856994629
node_17619: feature_name=ENSG00000197728	feature_id[3].value > threshold=2.413238048553467
node_17649: feature_name=ENSG00000160213	feature_id[16].value <= threshold=3.4256495237350464
node_17650: feature_name=ENSG00000168484	feature_id[1].value <= threshold=0.8277705311775208
node_17651: feature_name=ENSG00000198727	feature_id[40].value <= threshold=4.379708290100098
node_17652: feature_name=ENSG00000129824	feature_id[33].value <= threshold=2.6221448183059692
node_17653: feature_name=ENSG00000080824	feature_id[20].value <= threshold=2.1516809463500977
Class: never
Rules_32	passed counts:583
node_0: feature_name=ENSG00000185883	feature_id[0].value <= threshold=0.49074628949165344
node_1: feature_name=ENSG00000148346	feature_id[43].value <= threshold=1.6772754788398743
node_2: feature_name=ENSG00000166710	feature_id[34].value > threshold=4.7182440757751465
node_12618: feature_name=ENSG00000188257	feature_id[24].value <= threshold=0.28499704599380493
node_12619: feature_name=ENSG00000279483	feature_id[2].value <= threshold=2.6116734743118286
node_12620: feature_name=ENSG00000129824	feature_id[33].value <= threshold=0.40222980082035065
node_12621: feature_name=ENSG00000197728	feature_id[3].value <= threshold=4.26662015914917
node_12622: feature_name=ENSG00000168484	feature_id[1].value <= threshold=2.8720394372940063
node_12623: feature_name=ENSG00000134339	feature_id[44].value <= threshold=1.4480391144752502
node_12624: feature_name=ENSG00000234745	feature_id[42].value > threshold=3.091920495033264
node_14062: feature_name=ENSG00000212907	feature_id[26].value <= threshold=3.3545647859573364
node_14063: feature_name=ENSG00000149021	feature_id[10].value <= threshold=2.853632926940918
node_14064: feature_name=ENSG00000159147	feature_id[7].value <= threshold=0.6696520149707794
node_14065: feature_name=ENSG00000198727	feature_id[40].value > threshold=0.333857923746109
node_14377: feature_name=ENSG00000229807	feature_id[23].value <= threshold=0.09100231528282166
node_14378: feature_name=ENSG00000115414	feature_id[9].value <= threshold=2.4238452911376953
node_14379: feature_name=ENSG00000255823	feature_id[37].value <= threshold=2.044924736022949
node_14380: feature_name=ENSG00000204389	feature_id[14].value <= threshold=0.9601384699344635
node_14381: feature_name=ENSG00000197728	feature_id[3].value <= threshold=4.135309457778931
node_14382: feature_name=ENSG00000198502	feature_id[22].value <= threshold=3.329147696495056
node_14383: feature_name=ENSG00000279483	feature_id[2].value <= threshold=0.9639041125774384
node_14384: feature_name=ENSG00000198840	feature_id[6].value > threshold=2.723811388015747
node_14724: feature_name=ENSG00000080824	feature_id[20].value > threshold=2.5524137020111084
node_15206: feature_name=ENSG00000160213	feature_id[16].value <= threshold=4.3145432472229
node_15207: feature_name=ENSG00000038427	feature_id[11].value <= threshold=4.276941418647766
node_15208: feature_name=ENSG00000143947	feature_id[8].value <= threshold=4.529149770736694
node_15209: feature_name=ENSG00000166710	feature_id[34].value > threshold=4.8063952922821045
node_15225: feature_name=ENSG00000148346	feature_id[43].value <= threshold=1.60362046957016
node_15226: feature_name=ENSG00000197728	feature_id[3].value <= threshold=3.802059531211853
node_15227: feature_name=ENSG00000198727	feature_id[40].value > threshold=1.711936891078949
node_15231: feature_name=ENSG00000100316	feature_id[36].value <= threshold=3.687393069267273
node_15232: feature_name=ENSG00000198502	feature_id[22].value <= threshold=3.229179859161377
node_15233: feature_name=ENSG00000234745	feature_id[42].value > threshold=3.1360201835632324
node_15237: feature_name=ENSG00000180389	feature_id[41].value <= threshold=1.4676846265792847
node_15238: feature_name=ENSG00000149021	feature_id[10].value <= threshold=2.7210919857025146
Class: never
Rules_33	passed counts:581
node_0: feature_name=ENSG00000185883	feature_id[0].value > threshold=0.49074628949165344
node_22108: feature_name=ENSG00000115414	feature_id[9].value <= threshold=1.4475244879722595
node_22109: feature_name=ENSG00000197728	feature_id[3].value > threshold=2.806033730506897
node_25947: feature_name=ENSG00000279483	feature_id[2].value > threshold=2.7716856002807617
node_26633: feature_name=ENSG00000129824	feature_id[33].value > threshold=0.17750272154808044
node_27651: feature_name=ENSG00000198840	feature_id[6].value > threshold=3.399317145347595
node_28787: feature_name=ENSG00000166710	feature_id[34].value > threshold=4.394935607910156
node_28939: feature_name=ENSG00000204525	feature_id[28].value <= threshold=3.648882746696472
node_28940: feature_name=ENSG00000198502	feature_id[22].value <= threshold=3.980040669441223
node_28941: feature_name=ENSG00000166710	feature_id[34].value > threshold=4.975945234298706
node_29075: feature_name=ENSG00000130208	feature_id[19].value <= threshold=4.8338212966918945
node_29076: feature_name=ENSG00000185883	feature_id[0].value > threshold=0.8161143362522125
node_29078: feature_name=ENSG00000156508	feature_id[12].value > threshold=1.043765664100647
node_29082: feature_name=ENSG00000168484	feature_id[1].value <= threshold=1.9128356575965881
node_29083: feature_name=ENSG00000198727	feature_id[40].value > threshold=2.1579715609550476
node_29087: feature_name=ENSG00000198727	feature_id[40].value <= threshold=4.689053535461426
node_29088: feature_name=ENSG00000160213	feature_id[16].value <= threshold=3.858412504196167
node_29089: feature_name=ENSG00000156508	feature_id[12].value > threshold=2.7844117879867554
node_29093: feature_name=ENSG00000198840	feature_id[6].value > threshold=3.4336280822753906
node_29097: feature_name=ENSG00000234745	feature_id[42].value > threshold=2.23673939704895
Class: active
Rules_34	passed counts:576
node_0: feature_name=ENSG00000185883	feature_id[0].value <= threshold=0.49074628949165344
node_1: feature_name=ENSG00000148346	feature_id[43].value <= threshold=1.6772754788398743
node_2: feature_name=ENSG00000166710	feature_id[34].value > threshold=4.7182440757751465
node_12618: feature_name=ENSG00000188257	feature_id[24].value <= threshold=0.28499704599380493
node_12619: feature_name=ENSG00000279483	feature_id[2].value <= threshold=2.6116734743118286
node_12620: feature_name=ENSG00000129824	feature_id[33].value <= threshold=0.40222980082035065
node_12621: feature_name=ENSG00000197728	feature_id[3].value <= threshold=4.26662015914917
node_12622: feature_name=ENSG00000168484	feature_id[1].value <= threshold=2.8720394372940063
node_12623: feature_name=ENSG00000134339	feature_id[44].value <= threshold=1.4480391144752502
node_12624: feature_name=ENSG00000234745	feature_id[42].value > threshold=3.091920495033264
node_14062: feature_name=ENSG00000212907	feature_id[26].value <= threshold=3.3545647859573364
node_14063: feature_name=ENSG00000149021	feature_id[10].value <= threshold=2.853632926940918
node_14064: feature_name=ENSG00000159147	feature_id[7].value <= threshold=0.6696520149707794
node_14065: feature_name=ENSG00000198727	feature_id[40].value > threshold=0.333857923746109
node_14377: feature_name=ENSG00000229807	feature_id[23].value <= threshold=0.09100231528282166
node_14378: feature_name=ENSG00000115414	feature_id[9].value <= threshold=2.4238452911376953
node_14379: feature_name=ENSG00000255823	feature_id[37].value <= threshold=2.044924736022949
node_14380: feature_name=ENSG00000204389	feature_id[14].value > threshold=0.9601384699344635
node_15628: feature_name=ENSG00000211899	feature_id[35].value <= threshold=1.1922385096549988
node_15629: feature_name=ENSG00000228253	feature_id[18].value <= threshold=3.17825710773468
node_15630: feature_name=ENSG00000111341	feature_id[21].value <= threshold=2.2357109785079956
node_15631: feature_name=ENSG00000198840	feature_id[6].value <= threshold=3.6486754417419434
node_15632: feature_name=ENSG00000234745	feature_id[42].value <= threshold=5.150916576385498
node_15633: feature_name=ENSG00000143947	feature_id[8].value <= threshold=5.176961183547974
node_15634: feature_name=ENSG00000156508	feature_id[12].value > threshold=1.1309690475463867
node_15640: feature_name=ENSG00000198502	feature_id[22].value <= threshold=4.07637357711792
node_15641: feature_name=ENSG00000173391	feature_id[32].value <= threshold=2.994465947151184
node_15642: feature_name=ENSG00000228253	feature_id[18].value <= threshold=2.651026964187622
node_15643: feature_name=ENSG00000197728	feature_id[3].value <= threshold=3.476242423057556
node_15644: feature_name=ENSG00000160213	feature_id[16].value <= threshold=4.539549827575684
node_15645: feature_name=ENSG00000134339	feature_id[44].value <= threshold=1.0032098889350891
node_15646: feature_name=ENSG00000204525	feature_id[28].value > threshold=2.723375082015991
node_15712: feature_name=ENSG00000148346	feature_id[43].value <= threshold=1.3669884204864502
node_15713: feature_name=ENSG00000173391	feature_id[32].value <= threshold=2.168195366859436
node_15714: feature_name=ENSG00000198727	feature_id[40].value > threshold=1.016972839832306
node_15718: feature_name=ENSG00000168484	feature_id[1].value <= threshold=2.795177698135376
node_15719: feature_name=ENSG00000197728	feature_id[3].value > threshold=2.5829349756240845
node_15739: feature_name=ENSG00000111341	feature_id[21].value <= threshold=1.8932294845581055
node_15740: feature_name=ENSG00000197728	feature_id[3].value > threshold=2.5844626426696777
node_15742: feature_name=ENSG00000156508	feature_id[12].value > threshold=2.1332790851593018
node_15746: feature_name=ENSG00000148346	feature_id[43].value <= threshold=0.7986026406288147
node_15747: feature_name=ENSG00000196154	feature_id[30].value <= threshold=4.969798564910889
node_15748: feature_name=ENSG00000115414	feature_id[9].value <= threshold=1.6960713267326355
node_15749: feature_name=ENSG00000204389	feature_id[14].value <= threshold=4.213802814483643
node_15750: feature_name=ENSG00000080824	feature_id[20].value <= threshold=4.5817601680755615
node_15751: feature_name=ENSG00000197728	feature_id[3].value <= threshold=3.296461582183838
node_15752: feature_name=ENSG00000160213	feature_id[16].value <= threshold=3.006682276725769
Class: never
Rules_35	passed counts:570
node_0: feature_name=ENSG00000185883	feature_id[0].value <= threshold=0.49074628949165344
node_1: feature_name=ENSG00000148346	feature_id[43].value <= threshold=1.6772754788398743
node_2: feature_name=ENSG00000166710	feature_id[34].value > threshold=4.7182440757751465
node_12618: feature_name=ENSG00000188257	feature_id[24].value <= threshold=0.28499704599380493
node_12619: feature_name=ENSG00000279483	feature_id[2].value <= threshold=2.6116734743118286
node_12620: feature_name=ENSG00000129824	feature_id[33].value > threshold=0.40222980082035065
node_17238: feature_name=ENSG00000198502	feature_id[22].value <= threshold=2.816245436668396
node_17239: feature_name=ENSG00000168484	feature_id[1].value <= threshold=1.1766833662986755
node_17240: feature_name=ENSG00000204389	feature_id[14].value <= threshold=2.8081120252609253
node_17241: feature_name=ENSG00000149021	feature_id[10].value > threshold=0.22267267853021622
node_18261: feature_name=ENSG00000204525	feature_id[28].value <= threshold=2.6123756170272827
node_18262: feature_name=ENSG00000008394	feature_id[31].value <= threshold=2.021440029144287
node_18263: feature_name=ENSG00000197728	feature_id[3].value <= threshold=1.9275148510932922
node_18264: feature_name=ENSG00000143947	feature_id[8].value > threshold=3.014451026916504
node_18304: feature_name=ENSG00000251562	feature_id[27].value > threshold=0.8321373462677002
node_18308: feature_name=ENSG00000115414	feature_id[9].value <= threshold=2.8009912967681885
node_18309: feature_name=ENSG00000149021	feature_id[10].value <= threshold=3.5500911474227905
node_18310: feature_name=ENSG00000228253	feature_id[18].value <= threshold=3.106136679649353
node_18311: feature_name=ENSG00000198502	feature_id[22].value <= threshold=1.25437593460083
node_18312: feature_name=ENSG00000166710	feature_id[34].value > threshold=4.721601724624634
node_18316: feature_name=ENSG00000159147	feature_id[7].value <= threshold=1.3892617225646973
node_18317: feature_name=ENSG00000166710	feature_id[34].value > threshold=4.875235319137573
node_18337: feature_name=ENSG00000129824	feature_id[33].value > threshold=1.210614264011383
Class: never
Rules_36	passed counts:538
node_0: feature_name=ENSG00000185883	feature_id[0].value <= threshold=0.49074628949165344
node_1: feature_name=ENSG00000148346	feature_id[43].value <= threshold=1.6772754788398743
node_2: feature_name=ENSG00000166710	feature_id[34].value <= threshold=4.7182440757751465
node_3: feature_name=ENSG00000185303	feature_id[5].value <= threshold=0.8175312876701355
node_4: feature_name=ENSG00000279483	feature_id[2].value <= threshold=2.197104573249817
node_5: feature_name=ENSG00000255823	feature_id[37].value > threshold=1.791914701461792
node_6761: feature_name=ENSG00000204389	feature_id[14].value > threshold=2.0249838829040527
node_7139: feature_name=ENSG00000229807	feature_id[23].value <= threshold=0.3956826329231262
node_7140: feature_name=ENSG00000129824	feature_id[33].value > threshold=0.24273206293582916
node_7366: feature_name=ENSG00000149021	feature_id[10].value <= threshold=1.4851468205451965
node_7367: feature_name=ENSG00000212907	feature_id[26].value <= threshold=3.220887780189514
node_7368: feature_name=ENSG00000251562	feature_id[27].value > threshold=3.7164113521575928
node_7370: feature_name=ENSG00000168878	feature_id[38].value <= threshold=2.66579008102417
node_7371: feature_name=ENSG00000166710	feature_id[34].value > threshold=2.4192124605178833
node_7373: feature_name=ENSG00000204389	feature_id[14].value > threshold=2.0589462518692017
node_7377: feature_name=ENSG00000251562	feature_id[27].value > threshold=4.415311336517334
node_7381: feature_name=ENSG00000204525	feature_id[28].value <= threshold=3.438017249107361
Class: active
Rules_37	passed counts:529
node_0: feature_name=ENSG00000185883	feature_id[0].value <= threshold=0.49074628949165344
node_1: feature_name=ENSG00000148346	feature_id[43].value <= threshold=1.6772754788398743
node_2: feature_name=ENSG00000166710	feature_id[34].value > threshold=4.7182440757751465
node_12618: feature_name=ENSG00000188257	feature_id[24].value <= threshold=0.28499704599380493
node_12619: feature_name=ENSG00000279483	feature_id[2].value <= threshold=2.6116734743118286
node_12620: feature_name=ENSG00000129824	feature_id[33].value <= threshold=0.40222980082035065
node_12621: feature_name=ENSG00000197728	feature_id[3].value <= threshold=4.26662015914917
node_12622: feature_name=ENSG00000168484	feature_id[1].value <= threshold=2.8720394372940063
node_12623: feature_name=ENSG00000134339	feature_id[44].value <= threshold=1.4480391144752502
node_12624: feature_name=ENSG00000234745	feature_id[42].value <= threshold=3.091920495033264
node_12625: feature_name=ENSG00000130208	feature_id[19].value <= threshold=2.2514288425445557
node_12626: feature_name=ENSG00000251562	feature_id[27].value > threshold=5.370604515075684
node_12798: feature_name=ENSG00000255823	feature_id[37].value <= threshold=2.141583204269409
node_12799: feature_name=ENSG00000229807	feature_id[23].value <= threshold=2.599394679069519
node_12800: feature_name=ENSG00000148346	feature_id[43].value <= threshold=1.3040494322776794
node_12801: feature_name=ENSG00000149021	feature_id[10].value <= threshold=3.120769500732422
node_12802: feature_name=ENSG00000228253	feature_id[18].value <= threshold=2.4584137201309204
node_12803: feature_name=ENSG00000204389	feature_id[14].value <= threshold=4.094688415527344
node_12804: feature_name=ENSG00000198727	feature_id[40].value > threshold=1.134764850139618
node_12880: feature_name=ENSG00000204525	feature_id[28].value > threshold=1.935369849205017
node_13078: feature_name=ENSG00000211899	feature_id[35].value <= threshold=0.9841207563877106
node_13079: feature_name=ENSG00000229807	feature_id[23].value <= threshold=2.074198603630066
node_13080: feature_name=ENSG00000008394	feature_id[31].value <= threshold=1.0504613518714905
node_13081: feature_name=ENSG00000159147	feature_id[7].value <= threshold=1.613540232181549
node_13082: feature_name=ENSG00000102265	feature_id[17].value <= threshold=4.5874104499816895
node_13083: feature_name=ENSG00000198502	feature_id[22].value <= threshold=3.0351340770721436
node_13084: feature_name=ENSG00000198727	feature_id[40].value <= threshold=3.4778239727020264
node_13085: feature_name=ENSG00000149021	feature_id[10].value <= threshold=2.5857282876968384
node_13086: feature_name=ENSG00000080824	feature_id[20].value <= threshold=4.8333213329315186
node_13087: feature_name=ENSG00000170296	feature_id[13].value <= threshold=2.213538646697998
node_13088: feature_name=ENSG00000111341	feature_id[21].value <= threshold=2.583082437515259
node_13089: feature_name=ENSG00000111341	feature_id[21].value <= threshold=1.3316233158111572
node_13090: feature_name=ENSG00000156508	feature_id[12].value <= threshold=3.637826919555664
Class: never
Rules_38	passed counts:525
node_0: feature_name=ENSG00000185883	feature_id[0].value <= threshold=0.49074628949165344
node_1: feature_name=ENSG00000148346	feature_id[43].value <= threshold=1.6772754788398743
node_2: feature_name=ENSG00000166710	feature_id[34].value > threshold=4.7182440757751465
node_12618: feature_name=ENSG00000188257	feature_id[24].value <= threshold=0.28499704599380493
node_12619: feature_name=ENSG00000279483	feature_id[2].value <= threshold=2.6116734743118286
node_12620: feature_name=ENSG00000129824	feature_id[33].value <= threshold=0.40222980082035065
node_12621: feature_name=ENSG00000197728	feature_id[3].value <= threshold=4.26662015914917
node_12622: feature_name=ENSG00000168484	feature_id[1].value <= threshold=2.8720394372940063
node_12623: feature_name=ENSG00000134339	feature_id[44].value <= threshold=1.4480391144752502
node_12624: feature_name=ENSG00000234745	feature_id[42].value > threshold=3.091920495033264
node_14062: feature_name=ENSG00000212907	feature_id[26].value <= threshold=3.3545647859573364
node_14063: feature_name=ENSG00000149021	feature_id[10].value <= threshold=2.853632926940918
node_14064: feature_name=ENSG00000159147	feature_id[7].value <= threshold=0.6696520149707794
node_14065: feature_name=ENSG00000198727	feature_id[40].value > threshold=0.333857923746109
node_14377: feature_name=ENSG00000229807	feature_id[23].value <= threshold=0.09100231528282166
node_14378: feature_name=ENSG00000115414	feature_id[9].value <= threshold=2.4238452911376953
node_14379: feature_name=ENSG00000255823	feature_id[37].value <= threshold=2.044924736022949
node_14380: feature_name=ENSG00000204389	feature_id[14].value > threshold=0.9601384699344635
node_15628: feature_name=ENSG00000211899	feature_id[35].value <= threshold=1.1922385096549988
node_15629: feature_name=ENSG00000228253	feature_id[18].value <= threshold=3.17825710773468
node_15630: feature_name=ENSG00000111341	feature_id[21].value <= threshold=2.2357109785079956
node_15631: feature_name=ENSG00000198840	feature_id[6].value <= threshold=3.6486754417419434
node_15632: feature_name=ENSG00000234745	feature_id[42].value <= threshold=5.150916576385498
node_15633: feature_name=ENSG00000143947	feature_id[8].value <= threshold=5.176961183547974
node_15634: feature_name=ENSG00000156508	feature_id[12].value > threshold=1.1309690475463867
node_15640: feature_name=ENSG00000198502	feature_id[22].value <= threshold=4.07637357711792
node_15641: feature_name=ENSG00000173391	feature_id[32].value <= threshold=2.994465947151184
node_15642: feature_name=ENSG00000228253	feature_id[18].value <= threshold=2.651026964187622
node_15643: feature_name=ENSG00000197728	feature_id[3].value <= threshold=3.476242423057556
node_15644: feature_name=ENSG00000160213	feature_id[16].value <= threshold=4.539549827575684
node_15645: feature_name=ENSG00000134339	feature_id[44].value <= threshold=1.0032098889350891
node_15646: feature_name=ENSG00000204525	feature_id[28].value <= threshold=2.723375082015991
node_15647: feature_name=ENSG00000204525	feature_id[28].value <= threshold=2.722952127456665
node_15648: feature_name=ENSG00000269028	feature_id[4].value <= threshold=3.1640819311141968
node_15649: feature_name=ENSG00000111341	feature_id[21].value <= threshold=1.4568535685539246
node_15650: feature_name=ENSG00000204389	feature_id[14].value <= threshold=4.441297292709351
node_15651: feature_name=ENSG00000255823	feature_id[37].value <= threshold=1.6613538265228271
node_15652: feature_name=ENSG00000156508	feature_id[12].value > threshold=2.403399109840393
node_15660: feature_name=ENSG00000080824	feature_id[20].value <= threshold=4.555965900421143
node_15661: feature_name=ENSG00000149021	feature_id[10].value <= threshold=2.686057448387146
node_15662: feature_name=ENSG00000279483	feature_id[2].value <= threshold=2.323059916496277
node_15663: feature_name=ENSG00000080824	feature_id[20].value > threshold=1.722756564617157
node_15675: feature_name=ENSG00000279483	feature_id[2].value <= threshold=2.0323338508605957
Class: never
Rules_39	passed counts:521
node_0: feature_name=ENSG00000185883	feature_id[0].value <= threshold=0.49074628949165344
node_1: feature_name=ENSG00000148346	feature_id[43].value <= threshold=1.6772754788398743
node_2: feature_name=ENSG00000166710	feature_id[34].value <= threshold=4.7182440757751465
node_3: feature_name=ENSG00000185303	feature_id[5].value <= threshold=0.8175312876701355
node_4: feature_name=ENSG00000279483	feature_id[2].value > threshold=2.197104573249817
node_7402: feature_name=ENSG00000197728	feature_id[3].value > threshold=2.7198561429977417
node_8970: feature_name=ENSG00000234745	feature_id[42].value <= threshold=3.3088654279708862
node_8971: feature_name=ENSG00000228253	feature_id[18].value > threshold=1.347775161266327
node_9383: feature_name=ENSG00000279483	feature_id[2].value > threshold=2.806796908378601
node_9481: feature_name=ENSG00000129824	feature_id[33].value <= threshold=0.716501772403717
node_9482: feature_name=ENSG00000198502	feature_id[22].value <= threshold=3.6016794443130493
node_9483: feature_name=ENSG00000197728	feature_id[3].value > threshold=3.433542251586914
node_9593: feature_name=ENSG00000080824	feature_id[20].value <= threshold=3.0704108476638794
node_9594: feature_name=ENSG00000198502	feature_id[22].value <= threshold=2.3783081769943237
node_9595: feature_name=ENSG00000212907	feature_id[26].value > threshold=2.6170613765716553
node_9625: feature_name=ENSG00000204389	feature_id[14].value <= threshold=4.4277321100234985
node_9626: feature_name=ENSG00000130208	feature_id[19].value <= threshold=4.6111650466918945
node_9627: feature_name=ENSG00000166710	feature_id[34].value > threshold=1.0341994762420654
node_9631: feature_name=ENSG00000198727	feature_id[40].value <= threshold=5.0372583866119385
node_9632: feature_name=ENSG00000269028	feature_id[4].value <= threshold=2.026698410511017
node_9633: feature_name=ENSG00000149021	feature_id[10].value <= threshold=1.6806568503379822
node_9634: feature_name=ENSG00000038427	feature_id[11].value <= threshold=3.2575855255126953
node_9635: feature_name=ENSG00000198502	feature_id[22].value <= threshold=2.002897322177887
Class: active
Rules_40	passed counts:517
node_0: feature_name=ENSG00000185883	feature_id[0].value <= threshold=0.49074628949165344
node_1: feature_name=ENSG00000148346	feature_id[43].value <= threshold=1.6772754788398743
node_2: feature_name=ENSG00000166710	feature_id[34].value > threshold=4.7182440757751465
node_12618: feature_name=ENSG00000188257	feature_id[24].value <= threshold=0.28499704599380493
node_12619: feature_name=ENSG00000279483	feature_id[2].value > threshold=2.6116734743118286
node_20153: feature_name=ENSG00000197728	feature_id[3].value <= threshold=2.736335277557373
node_20154: feature_name=ENSG00000168484	feature_id[1].value <= threshold=2.9563848972320557
node_20155: feature_name=ENSG00000130208	feature_id[19].value <= threshold=1.8641331791877747
node_20156: feature_name=ENSG00000197728	feature_id[3].value <= threshold=2.1325252056121826
node_20157: feature_name=ENSG00000251562	feature_id[27].value > threshold=3.657968044281006
node_20199: feature_name=ENSG00000228253	feature_id[18].value <= threshold=3.8212493658065796
node_20200: feature_name=ENSG00000173391	feature_id[32].value <= threshold=0.4511856734752655
node_20201: feature_name=ENSG00000115414	feature_id[9].value <= threshold=0.5272542834281921
node_20202: feature_name=ENSG00000166710	feature_id[34].value > threshold=4.7242937088012695
node_20210: feature_name=ENSG00000170296	feature_id[13].value <= threshold=3.294965624809265
node_20211: feature_name=ENSG00000130208	feature_id[19].value <= threshold=1.1916336417198181
node_20212: feature_name=ENSG00000196154	feature_id[30].value > threshold=2.871990442276001
node_20334: feature_name=ENSG00000212907	feature_id[26].value <= threshold=4.8352320194244385
node_20335: feature_name=ENSG00000149021	feature_id[10].value <= threshold=3.354816436767578
node_20336: feature_name=ENSG00000156508	feature_id[12].value > threshold=1.985862910747528
node_20342: feature_name=ENSG00000198727	feature_id[40].value <= threshold=4.947879076004028
node_20343: feature_name=ENSG00000204525	feature_id[28].value > threshold=1.5891205072402954
node_20351: feature_name=ENSG00000156508	feature_id[12].value > threshold=3.4933178424835205
node_20363: feature_name=ENSG00000129824	feature_id[33].value <= threshold=2.8621890544891357
node_20364: feature_name=ENSG00000198502	feature_id[22].value <= threshold=1.9343054294586182
node_20365: feature_name=ENSG00000204525	feature_id[28].value > threshold=2.6031442880630493
Class: never
Rules_41	passed counts:505
node_0: feature_name=ENSG00000185883	feature_id[0].value > threshold=0.49074628949165344
node_22108: feature_name=ENSG00000115414	feature_id[9].value <= threshold=1.4475244879722595
node_22109: feature_name=ENSG00000197728	feature_id[3].value <= threshold=2.806033730506897
node_22110: feature_name=ENSG00000204389	feature_id[14].value > threshold=1.5778953433036804
node_24960: feature_name=ENSG00000204525	feature_id[28].value > threshold=2.364867329597473
node_25332: feature_name=ENSG00000080824	feature_id[20].value > threshold=1.9492269158363342
node_25558: feature_name=ENSG00000269028	feature_id[4].value <= threshold=2.205945611000061
node_25559: feature_name=ENSG00000228253	feature_id[18].value > threshold=1.7953978776931763
node_25673: feature_name=ENSG00000251562	feature_id[27].value > threshold=4.4318108558654785
node_25783: feature_name=ENSG00000229807	feature_id[23].value <= threshold=0.7108508348464966
node_25784: feature_name=ENSG00000130208	feature_id[19].value <= threshold=4.002134799957275
node_25785: feature_name=ENSG00000143947	feature_id[8].value <= threshold=3.6764731407165527
node_25786: feature_name=ENSG00000129824	feature_id[33].value <= threshold=2.1762197017669678
node_25787: feature_name=ENSG00000204389	feature_id[14].value <= threshold=4.802649974822998
node_25788: feature_name=ENSG00000080824	feature_id[20].value > threshold=2.4657609462738037
node_25832: feature_name=ENSG00000100316	feature_id[36].value <= threshold=3.4251670837402344
node_25833: feature_name=ENSG00000212907	feature_id[26].value <= threshold=4.657491683959961
node_25834: feature_name=ENSG00000234745	feature_id[42].value <= threshold=4.385699272155762
node_25835: feature_name=ENSG00000102265	feature_id[17].value <= threshold=4.113837480545044
node_25836: feature_name=ENSG00000197728	feature_id[3].value <= threshold=2.64635968208313
node_25837: feature_name=ENSG00000129824	feature_id[33].value <= threshold=2.100506067276001
node_25838: feature_name=ENSG00000251562	feature_id[27].value > threshold=4.502601146697998
node_25848: feature_name=ENSG00000160213	feature_id[16].value <= threshold=1.8887423872947693
node_25849: feature_name=ENSG00000204525	feature_id[28].value <= threshold=3.7517625093460083
node_25850: feature_name=ENSG00000129824	feature_id[33].value <= threshold=1.8738658428192139
Class: active
Rules_42	passed counts:500
node_0: feature_name=ENSG00000185883	feature_id[0].value > threshold=0.49074628949165344
node_22108: feature_name=ENSG00000115414	feature_id[9].value <= threshold=1.4475244879722595
node_22109: feature_name=ENSG00000197728	feature_id[3].value <= threshold=2.806033730506897
node_22110: feature_name=ENSG00000204389	feature_id[14].value <= threshold=1.5778953433036804
node_22111: feature_name=ENSG00000234745	feature_id[42].value <= threshold=3.2021870613098145
node_22112: feature_name=ENSG00000251562	feature_id[27].value <= threshold=3.1244391202926636
node_22113: feature_name=ENSG00000198502	feature_id[22].value <= threshold=1.7253736853599548
node_22114: feature_name=ENSG00000124614	feature_id[15].value > threshold=1.5672524571418762
node_22150: feature_name=ENSG00000143947	feature_id[8].value <= threshold=3.4647369384765625
node_22151: feature_name=ENSG00000168878	feature_id[38].value <= threshold=1.2776544094085693
node_22152: feature_name=ENSG00000198840	feature_id[6].value > threshold=1.8235032558441162
node_22170: feature_name=ENSG00000149021	feature_id[10].value <= threshold=1.086478054523468
node_22171: feature_name=ENSG00000228253	feature_id[18].value <= threshold=3.022471308708191
node_22172: feature_name=ENSG00000159147	feature_id[7].value <= threshold=0.7738835513591766
node_22173: feature_name=ENSG00000197728	feature_id[3].value > threshold=0.3250438868999481
node_22181: feature_name=ENSG00000198727	feature_id[40].value > threshold=1.8376020193099976
node_22189: feature_name=ENSG00000156508	feature_id[12].value <= threshold=4.826270580291748
node_22190: feature_name=ENSG00000204525	feature_id[28].value > threshold=0.9413080513477325
node_22196: feature_name=ENSG00000170296	feature_id[13].value > threshold=0.9067217409610748
node_22202: feature_name=ENSG00000170296	feature_id[13].value <= threshold=3.5082783699035645
node_22203: feature_name=ENSG00000204525	feature_id[28].value <= threshold=3.4033451080322266
node_22204: feature_name=ENSG00000212907	feature_id[26].value <= threshold=2.9028948545455933
node_22205: feature_name=ENSG00000170296	feature_id[13].value > threshold=1.4136894941329956
Class: active
Rules_43	passed counts:495
node_0: feature_name=ENSG00000185883	feature_id[0].value > threshold=0.49074628949165344
node_22108: feature_name=ENSG00000115414	feature_id[9].value > threshold=1.4475244879722595
node_29176: feature_name=ENSG00000204525	feature_id[28].value > threshold=2.4968851804733276
node_29774: feature_name=ENSG00000198502	feature_id[22].value <= threshold=3.7743375301361084
node_29775: feature_name=ENSG00000198840	feature_id[6].value <= threshold=3.563900589942932
node_29776: feature_name=ENSG00000198727	feature_id[40].value > threshold=3.5141090154647827
node_30262: feature_name=ENSG00000228253	feature_id[18].value <= threshold=2.4494705200195312
node_30263: feature_name=ENSG00000279483	feature_id[2].value > threshold=3.279196262359619
node_30309: feature_name=ENSG00000204389	feature_id[14].value <= threshold=1.7813706994056702
node_30310: feature_name=ENSG00000130208	feature_id[19].value <= threshold=4.469808340072632
node_30311: feature_name=ENSG00000166710	feature_id[34].value <= threshold=5.642768144607544
node_30312: feature_name=ENSG00000251562	feature_id[27].value <= threshold=5.147627115249634
node_30313: feature_name=ENSG00000166710	feature_id[34].value > threshold=3.715606927871704
node_30319: feature_name=ENSG00000173391	feature_id[32].value <= threshold=2.646944046020508
node_30320: feature_name=ENSG00000166710	feature_id[34].value <= threshold=5.2513134479522705
node_30321: feature_name=ENSG00000156508	feature_id[12].value > threshold=2.5446724891662598
node_30323: feature_name=ENSG00000229807	feature_id[23].value <= threshold=0.2009933888912201
node_30324: feature_name=ENSG00000125148	feature_id[29].value <= threshold=2.896605968475342
node_30325: feature_name=ENSG00000234745	feature_id[42].value > threshold=1.6866688132286072
node_30331: feature_name=ENSG00000197728	feature_id[3].value <= threshold=4.06854772567749
node_30332: feature_name=ENSG00000197728	feature_id[3].value > threshold=1.6166179180145264
node_30336: feature_name=ENSG00000130208	feature_id[19].value <= threshold=4.452476739883423
Class: never
Rules_44	passed counts:479
node_0: feature_name=ENSG00000185883	feature_id[0].value <= threshold=0.49074628949165344
node_1: feature_name=ENSG00000148346	feature_id[43].value <= threshold=1.6772754788398743
node_2: feature_name=ENSG00000166710	feature_id[34].value > threshold=4.7182440757751465
node_12618: feature_name=ENSG00000188257	feature_id[24].value <= threshold=0.28499704599380493
node_12619: feature_name=ENSG00000279483	feature_id[2].value <= threshold=2.6116734743118286
node_12620: feature_name=ENSG00000129824	feature_id[33].value > threshold=0.40222980082035065
node_17238: feature_name=ENSG00000198502	feature_id[22].value <= threshold=2.816245436668396
node_17239: feature_name=ENSG00000168484	feature_id[1].value <= threshold=1.1766833662986755
node_17240: feature_name=ENSG00000204389	feature_id[14].value <= threshold=2.8081120252609253
node_17241: feature_name=ENSG00000149021	feature_id[10].value > threshold=0.22267267853021622
node_18261: feature_name=ENSG00000204525	feature_id[28].value > threshold=2.6123756170272827
node_18657: feature_name=ENSG00000149021	feature_id[10].value > threshold=2.7664053440093994
node_18967: feature_name=ENSG00000129824	feature_id[33].value > threshold=1.751053810119629
node_19033: feature_name=ENSG00000198840	feature_id[6].value > threshold=3.877669095993042
node_19127: feature_name=ENSG00000251562	feature_id[27].value <= threshold=7.821659564971924
node_19128: feature_name=ENSG00000251562	feature_id[27].value > threshold=4.015198469161987
node_19132: feature_name=ENSG00000197728	feature_id[3].value <= threshold=3.1777931451797485
node_19133: feature_name=ENSG00000204525	feature_id[28].value > threshold=2.6281509399414062
Class: never
Rules_45	passed counts:478
node_0: feature_name=ENSG00000185883	feature_id[0].value <= threshold=0.49074628949165344
node_1: feature_name=ENSG00000148346	feature_id[43].value <= threshold=1.6772754788398743
node_2: feature_name=ENSG00000166710	feature_id[34].value > threshold=4.7182440757751465
node_12618: feature_name=ENSG00000188257	feature_id[24].value <= threshold=0.28499704599380493
node_12619: feature_name=ENSG00000279483	feature_id[2].value <= threshold=2.6116734743118286
node_12620: feature_name=ENSG00000129824	feature_id[33].value <= threshold=0.40222980082035065
node_12621: feature_name=ENSG00000197728	feature_id[3].value <= threshold=4.26662015914917
node_12622: feature_name=ENSG00000168484	feature_id[1].value <= threshold=2.8720394372940063
node_12623: feature_name=ENSG00000134339	feature_id[44].value <= threshold=1.4480391144752502
node_12624: feature_name=ENSG00000234745	feature_id[42].value > threshold=3.091920495033264
node_14062: feature_name=ENSG00000212907	feature_id[26].value <= threshold=3.3545647859573364
node_14063: feature_name=ENSG00000149021	feature_id[10].value > threshold=2.853632926940918
node_16523: feature_name=ENSG00000229807	feature_id[23].value <= threshold=1.061558723449707
node_16524: feature_name=ENSG00000251562	feature_id[27].value <= threshold=7.335175514221191
node_16525: feature_name=ENSG00000198727	feature_id[40].value > threshold=4.08687424659729
node_16731: feature_name=ENSG00000149021	feature_id[10].value <= threshold=5.443995952606201
node_16732: feature_name=ENSG00000198840	feature_id[6].value > threshold=2.1312934160232544
node_16740: feature_name=ENSG00000198727	feature_id[40].value > threshold=4.3107805252075195
node_16758: feature_name=ENSG00000251562	feature_id[27].value <= threshold=7.18338680267334
Class: never
Rules_46	passed counts:427
node_0: feature_name=ENSG00000185883	feature_id[0].value <= threshold=0.49074628949165344
node_1: feature_name=ENSG00000148346	feature_id[43].value <= threshold=1.6772754788398743
node_2: feature_name=ENSG00000166710	feature_id[34].value > threshold=4.7182440757751465
node_12618: feature_name=ENSG00000188257	feature_id[24].value <= threshold=0.28499704599380493
node_12619: feature_name=ENSG00000279483	feature_id[2].value <= threshold=2.6116734743118286
node_12620: feature_name=ENSG00000129824	feature_id[33].value <= threshold=0.40222980082035065
node_12621: feature_name=ENSG00000197728	feature_id[3].value <= threshold=4.26662015914917
node_12622: feature_name=ENSG00000168484	feature_id[1].value <= threshold=2.8720394372940063
node_12623: feature_name=ENSG00000134339	feature_id[44].value <= threshold=1.4480391144752502
node_12624: feature_name=ENSG00000234745	feature_id[42].value <= threshold=3.091920495033264
node_12625: feature_name=ENSG00000130208	feature_id[19].value <= threshold=2.2514288425445557
node_12626: feature_name=ENSG00000251562	feature_id[27].value > threshold=5.370604515075684
node_12798: feature_name=ENSG00000255823	feature_id[37].value <= threshold=2.141583204269409
node_12799: feature_name=ENSG00000229807	feature_id[23].value <= threshold=2.599394679069519
node_12800: feature_name=ENSG00000148346	feature_id[43].value <= threshold=1.3040494322776794
node_12801: feature_name=ENSG00000149021	feature_id[10].value <= threshold=3.120769500732422
node_12802: feature_name=ENSG00000228253	feature_id[18].value <= threshold=2.4584137201309204
node_12803: feature_name=ENSG00000204389	feature_id[14].value <= threshold=4.094688415527344
node_12804: feature_name=ENSG00000198727	feature_id[40].value > threshold=1.134764850139618
node_12880: feature_name=ENSG00000204525	feature_id[28].value > threshold=1.935369849205017
node_13078: feature_name=ENSG00000211899	feature_id[35].value <= threshold=0.9841207563877106
node_13079: feature_name=ENSG00000229807	feature_id[23].value <= threshold=2.074198603630066
node_13080: feature_name=ENSG00000008394	feature_id[31].value <= threshold=1.0504613518714905
node_13081: feature_name=ENSG00000159147	feature_id[7].value <= threshold=1.613540232181549
node_13082: feature_name=ENSG00000102265	feature_id[17].value <= threshold=4.5874104499816895
node_13083: feature_name=ENSG00000198502	feature_id[22].value <= threshold=3.0351340770721436
node_13084: feature_name=ENSG00000198727	feature_id[40].value <= threshold=3.4778239727020264
node_13085: feature_name=ENSG00000149021	feature_id[10].value <= threshold=2.5857282876968384
node_13086: feature_name=ENSG00000080824	feature_id[20].value <= threshold=4.8333213329315186
node_13087: feature_name=ENSG00000170296	feature_id[13].value <= threshold=2.213538646697998
node_13088: feature_name=ENSG00000111341	feature_id[21].value <= threshold=2.583082437515259
node_13089: feature_name=ENSG00000111341	feature_id[21].value <= threshold=1.3316233158111572
node_13090: feature_name=ENSG00000156508	feature_id[12].value > threshold=3.637826919555664
node_13092: feature_name=ENSG00000156508	feature_id[12].value > threshold=3.638983964920044
node_13094: feature_name=ENSG00000198840	feature_id[6].value <= threshold=2.585962653160095
node_13095: feature_name=ENSG00000254772	feature_id[25].value <= threshold=1.235189974308014
node_13096: feature_name=ENSG00000279483	feature_id[2].value <= threshold=2.1699206829071045
Class: never
Rules_47	passed counts:427
node_0: feature_name=ENSG00000185883	feature_id[0].value <= threshold=0.49074628949165344
node_1: feature_name=ENSG00000148346	feature_id[43].value <= threshold=1.6772754788398743
node_2: feature_name=ENSG00000166710	feature_id[34].value <= threshold=4.7182440757751465
node_3: feature_name=ENSG00000185303	feature_id[5].value <= threshold=0.8175312876701355
node_4: feature_name=ENSG00000279483	feature_id[2].value <= threshold=2.197104573249817
node_5: feature_name=ENSG00000255823	feature_id[37].value <= threshold=1.791914701461792
node_6: feature_name=ENSG00000156508	feature_id[12].value > threshold=2.78779935836792
node_924: feature_name=ENSG00000134339	feature_id[44].value <= threshold=0.856058806180954
node_925: feature_name=ENSG00000100316	feature_id[36].value > threshold=2.8471795320510864
node_3403: feature_name=ENSG00000124614	feature_id[15].value <= threshold=2.8618215322494507
node_3404: feature_name=ENSG00000148346	feature_id[43].value <= threshold=1.2337912917137146
node_3405: feature_name=ENSG00000149021	feature_id[10].value <= threshold=2.5997105836868286
node_3406: feature_name=ENSG00000168484	feature_id[1].value <= threshold=2.2875994443893433
node_3407: feature_name=ENSG00000211899	feature_id[35].value <= threshold=0.7050249576568604
node_3408: feature_name=ENSG00000279483	feature_id[2].value <= threshold=0.9001367390155792
node_3409: feature_name=ENSG00000080824	feature_id[20].value <= threshold=2.638758659362793
node_3410: feature_name=ENSG00000269028	feature_id[4].value <= threshold=2.9937052726745605
node_3411: feature_name=ENSG00000124614	feature_id[15].value <= threshold=2.498916745185852
node_3412: feature_name=ENSG00000115414	feature_id[9].value <= threshold=2.8208993673324585
node_3413: feature_name=ENSG00000204525	feature_id[28].value > threshold=1.7782116532325745
node_3689: feature_name=ENSG00000212907	feature_id[26].value <= threshold=3.583864688873291
node_3690: feature_name=ENSG00000229807	feature_id[23].value <= threshold=2.2967369556427
node_3691: feature_name=ENSG00000159147	feature_id[7].value <= threshold=0.5236418843269348
node_3692: feature_name=ENSG00000125148	feature_id[29].value > threshold=1.8905020356178284
node_4098: feature_name=ENSG00000129824	feature_id[33].value <= threshold=0.20663145184516907
node_4099: feature_name=ENSG00000166710	feature_id[34].value > threshold=4.040351152420044
node_4125: feature_name=ENSG00000198840	feature_id[6].value <= threshold=3.8052648305892944
node_4126: feature_name=ENSG00000269028	feature_id[4].value <= threshold=2.5627115964889526
node_4127: feature_name=ENSG00000255823	feature_id[37].value <= threshold=1.664008915424347
node_4128: feature_name=ENSG00000173391	feature_id[32].value <= threshold=2.6720125675201416
node_4129: feature_name=ENSG00000111341	feature_id[21].value <= threshold=2.9330358505249023
node_4130: feature_name=ENSG00000168878	feature_id[38].value <= threshold=1.3363513946533203
node_4131: feature_name=ENSG00000198727	feature_id[40].value > threshold=0.4436459541320801
Class: never
Rules_48	passed counts:406
node_0: feature_name=ENSG00000185883	feature_id[0].value <= threshold=0.49074628949165344
node_1: feature_name=ENSG00000148346	feature_id[43].value <= threshold=1.6772754788398743
node_2: feature_name=ENSG00000166710	feature_id[34].value > threshold=4.7182440757751465
node_12618: feature_name=ENSG00000188257	feature_id[24].value <= threshold=0.28499704599380493
node_12619: feature_name=ENSG00000279483	feature_id[2].value <= threshold=2.6116734743118286
node_12620: feature_name=ENSG00000129824	feature_id[33].value > threshold=0.40222980082035065
node_17238: feature_name=ENSG00000198502	feature_id[22].value <= threshold=2.816245436668396
node_17239: feature_name=ENSG00000168484	feature_id[1].value <= threshold=1.1766833662986755
node_17240: feature_name=ENSG00000204389	feature_id[14].value <= threshold=2.8081120252609253
node_17241: feature_name=ENSG00000149021	feature_id[10].value <= threshold=0.22267267853021622
node_17242: feature_name=ENSG00000198502	feature_id[22].value > threshold=1.389366626739502
node_18056: feature_name=ENSG00000204525	feature_id[28].value <= threshold=2.8757046461105347
node_18057: feature_name=ENSG00000198840	feature_id[6].value > threshold=2.0913203954696655
node_18069: feature_name=ENSG00000130208	feature_id[19].value > threshold=0.7266757488250732
node_18101: feature_name=ENSG00000159147	feature_id[7].value <= threshold=1.0180224478244781
node_18102: feature_name=ENSG00000269028	feature_id[4].value <= threshold=1.1732030510902405
node_18103: feature_name=ENSG00000124614	feature_id[15].value > threshold=1.061503529548645
node_18117: feature_name=ENSG00000255823	feature_id[37].value <= threshold=1.3582713603973389
node_18118: feature_name=ENSG00000185303	feature_id[5].value <= threshold=1.2465361952781677
node_18119: feature_name=ENSG00000080824	feature_id[20].value <= threshold=2.947123646736145
node_18120: feature_name=ENSG00000198502	feature_id[22].value > threshold=1.4564852714538574
node_18124: feature_name=ENSG00000269028	feature_id[4].value <= threshold=0.998494029045105
Class: former
Rules_49	passed counts:400
node_0: feature_name=ENSG00000185883	feature_id[0].value <= threshold=0.49074628949165344
node_1: feature_name=ENSG00000148346	feature_id[43].value <= threshold=1.6772754788398743
node_2: feature_name=ENSG00000166710	feature_id[34].value > threshold=4.7182440757751465
node_12618: feature_name=ENSG00000188257	feature_id[24].value <= threshold=0.28499704599380493
node_12619: feature_name=ENSG00000279483	feature_id[2].value > threshold=2.6116734743118286
node_20153: feature_name=ENSG00000197728	feature_id[3].value > threshold=2.736335277557373
node_20643: feature_name=ENSG00000212907	feature_id[26].value > threshold=2.956926941871643
node_20993: feature_name=ENSG00000204389	feature_id[14].value <= threshold=2.6927616596221924
node_20994: feature_name=ENSG00000198502	feature_id[22].value <= threshold=3.657193660736084
node_20995: feature_name=ENSG00000197728	feature_id[3].value > threshold=3.147024154663086
node_21063: feature_name=ENSG00000269028	feature_id[4].value <= threshold=2.0451656579971313
node_21064: feature_name=ENSG00000204525	feature_id[28].value <= threshold=3.4152759313583374
node_21065: feature_name=ENSG00000228253	feature_id[18].value > threshold=1.6934711933135986
node_21107: feature_name=ENSG00000168878	feature_id[38].value <= threshold=2.2594956159591675
node_21108: feature_name=ENSG00000111341	feature_id[21].value <= threshold=2.5390591621398926
node_21109: feature_name=ENSG00000198727	feature_id[40].value <= threshold=5.580978155136108
node_21110: feature_name=ENSG00000080824	feature_id[20].value <= threshold=3.264014959335327
node_21111: feature_name=ENSG00000166710	feature_id[34].value > threshold=4.7184131145477295
node_21113: feature_name=ENSG00000269028	feature_id[4].value <= threshold=1.98166823387146
node_21114: feature_name=ENSG00000166710	feature_id[34].value <= threshold=5.950588941574097
node_21115: feature_name=ENSG00000234745	feature_id[42].value <= threshold=4.177072048187256
node_21116: feature_name=ENSG00000168484	feature_id[1].value <= threshold=2.7903047800064087
node_21117: feature_name=ENSG00000130208	feature_id[19].value <= threshold=4.6083292961120605
node_21118: feature_name=ENSG00000156508	feature_id[12].value > threshold=3.5066078901290894
node_21134: feature_name=ENSG00000115414	feature_id[9].value <= threshold=3.3837114572525024
node_21135: feature_name=ENSG00000185303	feature_id[5].value <= threshold=2.0184378027915955
node_21136: feature_name=ENSG00000251562	feature_id[27].value <= threshold=6.20907735824585
node_21137: feature_name=ENSG00000198502	feature_id[22].value <= threshold=3.215272903442383
node_21138: feature_name=ENSG00000279483	feature_id[2].value > threshold=2.813852310180664
node_21142: feature_name=ENSG00000100316	feature_id[36].value > threshold=1.7037693858146667
node_21156: feature_name=ENSG00000234745	feature_id[42].value > threshold=1.5927011966705322
Class: active
Rules_50	passed counts:389
node_0: feature_name=ENSG00000185883	feature_id[0].value <= threshold=0.49074628949165344
node_1: feature_name=ENSG00000148346	feature_id[43].value <= threshold=1.6772754788398743
node_2: feature_name=ENSG00000166710	feature_id[34].value > threshold=4.7182440757751465
node_12618: feature_name=ENSG00000188257	feature_id[24].value <= threshold=0.28499704599380493
node_12619: feature_name=ENSG00000279483	feature_id[2].value <= threshold=2.6116734743118286
node_12620: feature_name=ENSG00000129824	feature_id[33].value <= threshold=0.40222980082035065
node_12621: feature_name=ENSG00000197728	feature_id[3].value <= threshold=4.26662015914917
node_12622: feature_name=ENSG00000168484	feature_id[1].value <= threshold=2.8720394372940063
node_12623: feature_name=ENSG00000134339	feature_id[44].value <= threshold=1.4480391144752502
node_12624: feature_name=ENSG00000234745	feature_id[42].value > threshold=3.091920495033264
node_14062: feature_name=ENSG00000212907	feature_id[26].value <= threshold=3.3545647859573364
node_14063: feature_name=ENSG00000149021	feature_id[10].value <= threshold=2.853632926940918
node_14064: feature_name=ENSG00000159147	feature_id[7].value <= threshold=0.6696520149707794
node_14065: feature_name=ENSG00000198727	feature_id[40].value <= threshold=0.333857923746109
node_14066: feature_name=ENSG00000100316	feature_id[36].value <= threshold=4.351857423782349
node_14067: feature_name=ENSG00000255823	feature_id[37].value <= threshold=0.26975715160369873
node_14068: feature_name=ENSG00000130208	feature_id[19].value > threshold=1.4015092849731445
node_14214: feature_name=ENSG00000269028	feature_id[4].value <= threshold=0.883364349603653
node_14215: feature_name=ENSG00000211899	feature_id[35].value <= threshold=2.751433491706848
node_14216: feature_name=ENSG00000204389	feature_id[14].value <= threshold=3.775534749031067
node_14217: feature_name=ENSG00000125148	feature_id[29].value <= threshold=5.363981485366821
node_14218: feature_name=ENSG00000166710	feature_id[34].value > threshold=5.082441568374634
node_14250: feature_name=ENSG00000124614	feature_id[15].value <= threshold=3.534829616546631
node_14251: feature_name=ENSG00000196154	feature_id[30].value <= threshold=4.142817735671997
node_14252: feature_name=ENSG00000204389	feature_id[14].value <= threshold=3.053566575050354
node_14253: feature_name=ENSG00000198502	feature_id[22].value <= threshold=3.95407772064209
node_14254: feature_name=ENSG00000251562	feature_id[27].value <= threshold=6.411078214645386
Class: never
Rules_51	passed counts:388
node_0: feature_name=ENSG00000185883	feature_id[0].value > threshold=0.49074628949165344
node_22108: feature_name=ENSG00000115414	feature_id[9].value > threshold=1.4475244879722595
node_29176: feature_name=ENSG00000204525	feature_id[28].value <= threshold=2.4968851804733276
node_29177: feature_name=ENSG00000173391	feature_id[32].value > threshold=0.3775387853384018
node_29377: feature_name=ENSG00000212907	feature_id[26].value > threshold=2.626148819923401
node_29507: feature_name=ENSG00000197728	feature_id[3].value <= threshold=3.2859915494918823
node_29508: feature_name=ENSG00000251562	feature_id[27].value <= threshold=5.301816463470459
node_29509: feature_name=ENSG00000229807	feature_id[23].value <= threshold=0.34652969241142273
node_29510: feature_name=ENSG00000198840	feature_id[6].value > threshold=2.7457261085510254
node_29528: feature_name=ENSG00000008394	feature_id[31].value <= threshold=2.328953981399536
node_29529: feature_name=ENSG00000255823	feature_id[37].value <= threshold=1.296164095401764
node_29530: feature_name=ENSG00000168484	feature_id[1].value <= threshold=1.6103938221931458
node_29531: feature_name=ENSG00000204389	feature_id[14].value <= threshold=0.1413651555776596
node_29532: feature_name=ENSG00000198840	feature_id[6].value > threshold=2.9962412118911743
node_29538: feature_name=ENSG00000251230	feature_id[39].value <= threshold=1.5648851990699768
node_29539: feature_name=ENSG00000160213	feature_id[16].value > threshold=1.679478108882904
node_29553: feature_name=ENSG00000279483	feature_id[2].value <= threshold=4.475717306137085
node_29554: feature_name=ENSG00000008394	feature_id[31].value <= threshold=1.8195611834526062
node_29555: feature_name=ENSG00000254772	feature_id[25].value <= threshold=2.3557108640670776
node_29556: feature_name=ENSG00000125148	feature_id[29].value <= threshold=3.9385898113250732
node_29557: feature_name=ENSG00000251230	feature_id[39].value <= threshold=1.1185616254806519
node_29558: feature_name=ENSG00000212907	feature_id[26].value > threshold=2.8825550079345703
node_29564: feature_name=ENSG00000228253	feature_id[18].value > threshold=1.888508915901184
node_29570: feature_name=ENSG00000279483	feature_id[2].value <= threshold=4.147275686264038
node_29571: feature_name=ENSG00000204525	feature_id[28].value <= threshold=2.458242177963257
Class: former
Rules_52	passed counts:387
node_0: feature_name=ENSG00000185883	feature_id[0].value <= threshold=0.49074628949165344
node_1: feature_name=ENSG00000148346	feature_id[43].value <= threshold=1.6772754788398743
node_2: feature_name=ENSG00000166710	feature_id[34].value > threshold=4.7182440757751465
node_12618: feature_name=ENSG00000188257	feature_id[24].value <= threshold=0.28499704599380493
node_12619: feature_name=ENSG00000279483	feature_id[2].value <= threshold=2.6116734743118286
node_12620: feature_name=ENSG00000129824	feature_id[33].value <= threshold=0.40222980082035065
node_12621: feature_name=ENSG00000197728	feature_id[3].value <= threshold=4.26662015914917
node_12622: feature_name=ENSG00000168484	feature_id[1].value <= threshold=2.8720394372940063
node_12623: feature_name=ENSG00000134339	feature_id[44].value <= threshold=1.4480391144752502
node_12624: feature_name=ENSG00000234745	feature_id[42].value <= threshold=3.091920495033264
node_12625: feature_name=ENSG00000130208	feature_id[19].value > threshold=2.2514288425445557
node_13643: feature_name=ENSG00000168878	feature_id[38].value <= threshold=0.6371806263923645
node_13644: feature_name=ENSG00000198840	feature_id[6].value <= threshold=3.359341263771057
node_13645: feature_name=ENSG00000229807	feature_id[23].value > threshold=0.1388033628463745
node_13787: feature_name=ENSG00000159147	feature_id[7].value <= threshold=0.8827620446681976
node_13788: feature_name=ENSG00000168484	feature_id[1].value <= threshold=2.1859242916107178
node_13789: feature_name=ENSG00000255823	feature_id[37].value <= threshold=1.7044172286987305
node_13790: feature_name=ENSG00000111341	feature_id[21].value <= threshold=2.476822793483734
node_13791: feature_name=ENSG00000234745	feature_id[42].value <= threshold=3.0894834995269775
node_13792: feature_name=ENSG00000198502	feature_id[22].value <= threshold=3.4703370332717896
node_13793: feature_name=ENSG00000130208	feature_id[19].value > threshold=2.293112874031067
node_13797: feature_name=ENSG00000156508	feature_id[12].value > threshold=0.40088576078414917
node_13801: feature_name=ENSG00000198502	feature_id[22].value <= threshold=3.1716411113739014
node_13802: feature_name=ENSG00000143947	feature_id[8].value > threshold=2.2522939443588257
Class: never
Rules_53	passed counts:386
node_0: feature_name=ENSG00000185883	feature_id[0].value <= threshold=0.49074628949165344
node_1: feature_name=ENSG00000148346	feature_id[43].value <= threshold=1.6772754788398743
node_2: feature_name=ENSG00000166710	feature_id[34].value <= threshold=4.7182440757751465
node_3: feature_name=ENSG00000185303	feature_id[5].value > threshold=0.8175312876701355
node_10355: feature_name=ENSG00000168484	feature_id[1].value <= threshold=3.710220217704773
node_10356: feature_name=ENSG00000102265	feature_id[17].value > threshold=0.5835592448711395
node_11084: feature_name=ENSG00000180389	feature_id[41].value > threshold=1.7897849678993225
node_12294: feature_name=ENSG00000149021	feature_id[10].value <= threshold=3.0397905111312866
node_12295: feature_name=ENSG00000129824	feature_id[33].value <= threshold=0.3838355839252472
node_12296: feature_name=ENSG00000159147	feature_id[7].value <= threshold=0.6878630220890045
node_12297: feature_name=ENSG00000111341	feature_id[21].value <= threshold=1.6730524897575378
node_12298: feature_name=ENSG00000160213	feature_id[16].value <= threshold=4.204256772994995
node_12299: feature_name=ENSG00000102265	feature_id[17].value <= threshold=2.4673455953598022
Class: never
Rules_54	passed counts:367
node_0: feature_name=ENSG00000185883	feature_id[0].value <= threshold=0.49074628949165344
node_1: feature_name=ENSG00000148346	feature_id[43].value <= threshold=1.6772754788398743
node_2: feature_name=ENSG00000166710	feature_id[34].value > threshold=4.7182440757751465
node_12618: feature_name=ENSG00000188257	feature_id[24].value <= threshold=0.28499704599380493
node_12619: feature_name=ENSG00000279483	feature_id[2].value <= threshold=2.6116734743118286
node_12620: feature_name=ENSG00000129824	feature_id[33].value <= threshold=0.40222980082035065
node_12621: feature_name=ENSG00000197728	feature_id[3].value <= threshold=4.26662015914917
node_12622: feature_name=ENSG00000168484	feature_id[1].value <= threshold=2.8720394372940063
node_12623: feature_name=ENSG00000134339	feature_id[44].value <= threshold=1.4480391144752502
node_12624: feature_name=ENSG00000234745	feature_id[42].value <= threshold=3.091920495033264
node_12625: feature_name=ENSG00000130208	feature_id[19].value <= threshold=2.2514288425445557
node_12626: feature_name=ENSG00000251562	feature_id[27].value > threshold=5.370604515075684
node_12798: feature_name=ENSG00000255823	feature_id[37].value <= threshold=2.141583204269409
node_12799: feature_name=ENSG00000229807	feature_id[23].value <= threshold=2.599394679069519
node_12800: feature_name=ENSG00000148346	feature_id[43].value <= threshold=1.3040494322776794
node_12801: feature_name=ENSG00000149021	feature_id[10].value <= threshold=3.120769500732422
node_12802: feature_name=ENSG00000228253	feature_id[18].value <= threshold=2.4584137201309204
node_12803: feature_name=ENSG00000204389	feature_id[14].value <= threshold=4.094688415527344
node_12804: feature_name=ENSG00000198727	feature_id[40].value > threshold=1.134764850139618
node_12880: feature_name=ENSG00000204525	feature_id[28].value > threshold=1.935369849205017
node_13078: feature_name=ENSG00000211899	feature_id[35].value <= threshold=0.9841207563877106
node_13079: feature_name=ENSG00000229807	feature_id[23].value <= threshold=2.074198603630066
node_13080: feature_name=ENSG00000008394	feature_id[31].value <= threshold=1.0504613518714905
node_13081: feature_name=ENSG00000159147	feature_id[7].value <= threshold=1.613540232181549
node_13082: feature_name=ENSG00000102265	feature_id[17].value <= threshold=4.5874104499816895
node_13083: feature_name=ENSG00000198502	feature_id[22].value <= threshold=3.0351340770721436
node_13084: feature_name=ENSG00000198727	feature_id[40].value > threshold=3.4778239727020264
node_13190: feature_name=ENSG00000198727	feature_id[40].value > threshold=3.480960726737976
node_13192: feature_name=ENSG00000124614	feature_id[15].value <= threshold=3.8014150857925415
node_13193: feature_name=ENSG00000198840	feature_id[6].value > threshold=3.6210379600524902
node_13311: feature_name=ENSG00000173391	feature_id[32].value <= threshold=3.229106068611145
node_13312: feature_name=ENSG00000038427	feature_id[11].value <= threshold=1.5446242690086365
node_13313: feature_name=ENSG00000166710	feature_id[34].value > threshold=4.728395938873291
node_13317: feature_name=ENSG00000196154	feature_id[30].value <= threshold=4.185163259506226
node_13318: feature_name=ENSG00000100316	feature_id[36].value <= threshold=4.131770133972168
Class: never
Rules_55	passed counts:367
node_0: feature_name=ENSG00000185883	feature_id[0].value <= threshold=0.49074628949165344
node_1: feature_name=ENSG00000148346	feature_id[43].value <= threshold=1.6772754788398743
node_2: feature_name=ENSG00000166710	feature_id[34].value <= threshold=4.7182440757751465
node_3: feature_name=ENSG00000185303	feature_id[5].value > threshold=0.8175312876701355
node_10355: feature_name=ENSG00000168484	feature_id[1].value <= threshold=3.710220217704773
node_10356: feature_name=ENSG00000102265	feature_id[17].value > threshold=0.5835592448711395
node_11084: feature_name=ENSG00000180389	feature_id[41].value <= threshold=1.7897849678993225
node_11085: feature_name=ENSG00000168484	feature_id[1].value <= threshold=2.339730978012085
node_11086: feature_name=ENSG00000160213	feature_id[16].value <= threshold=3.5609806776046753
node_11087: feature_name=ENSG00000198502	feature_id[22].value <= threshold=0.881192535161972
node_11088: feature_name=ENSG00000170296	feature_id[13].value <= threshold=0.7079700231552124
node_11089: feature_name=ENSG00000129824	feature_id[33].value <= threshold=0.8951517939567566
node_11090: feature_name=ENSG00000125148	feature_id[29].value <= threshold=2.169252038002014
node_11091: feature_name=ENSG00000124614	feature_id[15].value <= threshold=2.7139700651168823
node_11092: feature_name=ENSG00000008394	feature_id[31].value <= threshold=1.9745562076568604
node_11093: feature_name=ENSG00000228253	feature_id[18].value <= threshold=2.313809394836426
node_11094: feature_name=ENSG00000211899	feature_id[35].value <= threshold=1.2292110323905945
node_11095: feature_name=ENSG00000100316	feature_id[36].value > threshold=2.4414819478988647
node_11113: feature_name=ENSG00000234745	feature_id[42].value <= threshold=4.136580467224121
node_11114: feature_name=ENSG00000180389	feature_id[41].value <= threshold=1.7635060548782349
node_11115: feature_name=ENSG00000160213	feature_id[16].value <= threshold=3.5426353216171265
node_11116: feature_name=ENSG00000198727	feature_id[40].value > threshold=0.6362112164497375
node_11120: feature_name=ENSG00000143947	feature_id[8].value > threshold=1.0260354280471802
node_11124: feature_name=ENSG00000198502	feature_id[22].value <= threshold=0.8769064247608185
node_11125: feature_name=ENSG00000134339	feature_id[44].value <= threshold=0.729068785905838
node_11126: feature_name=ENSG00000159147	feature_id[7].value <= threshold=1.6459786295890808
node_11127: feature_name=ENSG00000038427	feature_id[11].value <= threshold=2.164737582206726
node_11128: feature_name=ENSG00000143947	feature_id[8].value <= threshold=4.607638359069824
node_11129: feature_name=ENSG00000102265	feature_id[17].value <= threshold=3.1123712062835693
Class: never
Rules_56	passed counts:366
node_0: feature_name=ENSG00000185883	feature_id[0].value <= threshold=0.49074628949165344
node_1: feature_name=ENSG00000148346	feature_id[43].value <= threshold=1.6772754788398743
node_2: feature_name=ENSG00000166710	feature_id[34].value <= threshold=4.7182440757751465
node_3: feature_name=ENSG00000185303	feature_id[5].value <= threshold=0.8175312876701355
node_4: feature_name=ENSG00000279483	feature_id[2].value <= threshold=2.197104573249817
node_5: feature_name=ENSG00000255823	feature_id[37].value <= threshold=1.791914701461792
node_6: feature_name=ENSG00000156508	feature_id[12].value > threshold=2.78779935836792
node_924: feature_name=ENSG00000134339	feature_id[44].value <= threshold=0.856058806180954
node_925: feature_name=ENSG00000100316	feature_id[36].value > threshold=2.8471795320510864
node_3403: feature_name=ENSG00000124614	feature_id[15].value <= threshold=2.8618215322494507
node_3404: feature_name=ENSG00000148346	feature_id[43].value <= threshold=1.2337912917137146
node_3405: feature_name=ENSG00000149021	feature_id[10].value <= threshold=2.5997105836868286
node_3406: feature_name=ENSG00000168484	feature_id[1].value <= threshold=2.2875994443893433
node_3407: feature_name=ENSG00000211899	feature_id[35].value <= threshold=0.7050249576568604
node_3408: feature_name=ENSG00000279483	feature_id[2].value > threshold=0.9001367390155792
node_4792: feature_name=ENSG00000197728	feature_id[3].value <= threshold=4.402702569961548
node_4793: feature_name=ENSG00000269028	feature_id[4].value <= threshold=3.065089225769043
node_4794: feature_name=ENSG00000080824	feature_id[20].value <= threshold=3.6110825538635254
node_4795: feature_name=ENSG00000168484	feature_id[1].value <= threshold=1.959945559501648
node_4796: feature_name=ENSG00000229807	feature_id[23].value <= threshold=0.13073039054870605
node_4797: feature_name=ENSG00000198502	feature_id[22].value <= threshold=3.4491260051727295
node_4798: feature_name=ENSG00000204525	feature_id[28].value > threshold=1.7917224168777466
node_4934: feature_name=ENSG00000212907	feature_id[26].value <= threshold=3.6873645782470703
node_4935: feature_name=ENSG00000188257	feature_id[24].value <= threshold=1.005433440208435
node_4936: feature_name=ENSG00000279483	feature_id[2].value > threshold=1.1753491163253784
node_5022: feature_name=ENSG00000143947	feature_id[8].value > threshold=1.8599786162376404
node_5026: feature_name=ENSG00000129824	feature_id[33].value <= threshold=2.821933150291443
node_5027: feature_name=ENSG00000234745	feature_id[42].value <= threshold=4.22414231300354
node_5028: feature_name=ENSG00000160213	feature_id[16].value <= threshold=4.18669319152832
node_5029: feature_name=ENSG00000008394	feature_id[31].value <= threshold=2.838598847389221
node_5030: feature_name=ENSG00000212907	feature_id[26].value <= threshold=0.8849108219146729
node_5031: feature_name=ENSG00000168878	feature_id[38].value <= threshold=2.1689752340316772
node_5032: feature_name=ENSG00000115414	feature_id[9].value <= threshold=3.1625704765319824
node_5033: feature_name=ENSG00000212907	feature_id[26].value <= threshold=0.8831938207149506
node_5034: feature_name=ENSG00000173391	feature_id[32].value <= threshold=2.600794792175293
node_5035: feature_name=ENSG00000204389	feature_id[14].value <= threshold=3.120478630065918
node_5036: feature_name=ENSG00000168878	feature_id[38].value <= threshold=1.2808167338371277
node_5037: feature_name=ENSG00000166710	feature_id[34].value > threshold=2.988016724586487
node_5039: feature_name=ENSG00000149021	feature_id[10].value <= threshold=2.399736166000366
node_5040: feature_name=ENSG00000198502	feature_id[22].value <= threshold=3.396449565887451
node_5041: feature_name=ENSG00000198840	feature_id[6].value <= threshold=3.825533628463745
node_5042: feature_name=ENSG00000129824	feature_id[33].value <= threshold=2.757312536239624
node_5043: feature_name=ENSG00000204525	feature_id[28].value > threshold=1.8286004066467285
node_5047: feature_name=ENSG00000143947	feature_id[8].value > threshold=2.68648362159729
node_5053: feature_name=ENSG00000170296	feature_id[13].value <= threshold=0.9604507684707642
node_5054: feature_name=ENSG00000038427	feature_id[11].value <= threshold=3.2091904878616333
node_5055: feature_name=ENSG00000124614	feature_id[15].value > threshold=1.4542210698127747
node_5073: feature_name=ENSG00000173391	feature_id[32].value <= threshold=2.2081621885299683
node_5074: feature_name=ENSG00000254772	feature_id[25].value <= threshold=0.772201657295227
Class: never
Rules_57	passed counts:363
node_0: feature_name=ENSG00000185883	feature_id[0].value <= threshold=0.49074628949165344
node_1: feature_name=ENSG00000148346	feature_id[43].value > threshold=1.6772754788398743
node_21479: feature_name=ENSG00000129824	feature_id[33].value > threshold=1.054560363292694
node_22037: feature_name=ENSG00000279483	feature_id[2].value <= threshold=2.91613233089447
node_22038: feature_name=ENSG00000251562	feature_id[27].value <= threshold=7.456288576126099
node_22039: feature_name=ENSG00000038427	feature_id[11].value <= threshold=0.17111872136592865
node_22040: feature_name=ENSG00000149021	feature_id[10].value <= threshold=3.491320013999939
node_22041: feature_name=ENSG00000148346	feature_id[43].value > threshold=1.7042770981788635
node_22047: feature_name=ENSG00000156508	feature_id[12].value > threshold=2.802971601486206
node_22055: feature_name=ENSG00000255823	feature_id[37].value <= threshold=1.0671388506889343
Class: never
Rules_58	passed counts:363
node_0: feature_name=ENSG00000185883	feature_id[0].value <= threshold=0.49074628949165344
node_1: feature_name=ENSG00000148346	feature_id[43].value <= threshold=1.6772754788398743
node_2: feature_name=ENSG00000166710	feature_id[34].value > threshold=4.7182440757751465
node_12618: feature_name=ENSG00000188257	feature_id[24].value <= threshold=0.28499704599380493
node_12619: feature_name=ENSG00000279483	feature_id[2].value <= threshold=2.6116734743118286
node_12620: feature_name=ENSG00000129824	feature_id[33].value <= threshold=0.40222980082035065
node_12621: feature_name=ENSG00000197728	feature_id[3].value <= threshold=4.26662015914917
node_12622: feature_name=ENSG00000168484	feature_id[1].value <= threshold=2.8720394372940063
node_12623: feature_name=ENSG00000134339	feature_id[44].value <= threshold=1.4480391144752502
node_12624: feature_name=ENSG00000234745	feature_id[42].value > threshold=3.091920495033264
node_14062: feature_name=ENSG00000212907	feature_id[26].value <= threshold=3.3545647859573364
node_14063: feature_name=ENSG00000149021	feature_id[10].value <= threshold=2.853632926940918
node_14064: feature_name=ENSG00000159147	feature_id[7].value <= threshold=0.6696520149707794
node_14065: feature_name=ENSG00000198727	feature_id[40].value > threshold=0.333857923746109
node_14377: feature_name=ENSG00000229807	feature_id[23].value <= threshold=0.09100231528282166
node_14378: feature_name=ENSG00000115414	feature_id[9].value <= threshold=2.4238452911376953
node_14379: feature_name=ENSG00000255823	feature_id[37].value <= threshold=2.044924736022949
node_14380: feature_name=ENSG00000204389	feature_id[14].value <= threshold=0.9601384699344635
node_14381: feature_name=ENSG00000197728	feature_id[3].value <= threshold=4.135309457778931
node_14382: feature_name=ENSG00000198502	feature_id[22].value <= threshold=3.329147696495056
node_14383: feature_name=ENSG00000279483	feature_id[2].value > threshold=0.9639041125774384
node_15281: feature_name=ENSG00000212907	feature_id[26].value <= threshold=2.9163339138031006
node_15282: feature_name=ENSG00000170296	feature_id[13].value <= threshold=2.962691307067871
node_15283: feature_name=ENSG00000228253	feature_id[18].value <= threshold=3.6222721338272095
node_15284: feature_name=ENSG00000197728	feature_id[3].value <= threshold=3.9793989658355713
node_15285: feature_name=ENSG00000143947	feature_id[8].value > threshold=1.8851670622825623
node_15291: feature_name=ENSG00000080824	feature_id[20].value > threshold=1.7540646195411682
node_15465: feature_name=ENSG00000038427	feature_id[11].value <= threshold=2.460383176803589
node_15466: feature_name=ENSG00000159147	feature_id[7].value <= threshold=0.5223762542009354
node_15467: feature_name=ENSG00000251562	feature_id[27].value <= threshold=7.119592666625977
node_15468: feature_name=ENSG00000111341	feature_id[21].value <= threshold=2.262297511100769
node_15469: feature_name=ENSG00000130208	feature_id[19].value <= threshold=4.610718250274658
node_15470: feature_name=ENSG00000234745	feature_id[42].value <= threshold=4.6851115226745605
node_15471: feature_name=ENSG00000080824	feature_id[20].value <= threshold=4.26546049118042
node_15472: feature_name=ENSG00000166710	feature_id[34].value > threshold=4.72454047203064
node_15476: feature_name=ENSG00000204525	feature_id[28].value > threshold=1.6482614278793335
node_15484: feature_name=ENSG00000196154	feature_id[30].value <= threshold=2.5496177673339844
node_15485: feature_name=ENSG00000196154	feature_id[30].value <= threshold=2.547943353652954
node_15486: feature_name=ENSG00000166710	feature_id[34].value <= threshold=5.316332578659058
node_15487: feature_name=ENSG00000125148	feature_id[29].value <= threshold=3.2467418909072876
Class: never
Rules_59	passed counts:360
node_0: feature_name=ENSG00000185883	feature_id[0].value <= threshold=0.49074628949165344
node_1: feature_name=ENSG00000148346	feature_id[43].value <= threshold=1.6772754788398743
node_2: feature_name=ENSG00000166710	feature_id[34].value > threshold=4.7182440757751465
node_12618: feature_name=ENSG00000188257	feature_id[24].value <= threshold=0.28499704599380493
node_12619: feature_name=ENSG00000279483	feature_id[2].value <= threshold=2.6116734743118286
node_12620: feature_name=ENSG00000129824	feature_id[33].value <= threshold=0.40222980082035065
node_12621: feature_name=ENSG00000197728	feature_id[3].value <= threshold=4.26662015914917
node_12622: feature_name=ENSG00000168484	feature_id[1].value <= threshold=2.8720394372940063
node_12623: feature_name=ENSG00000134339	feature_id[44].value <= threshold=1.4480391144752502
node_12624: feature_name=ENSG00000234745	feature_id[42].value > threshold=3.091920495033264
node_14062: feature_name=ENSG00000212907	feature_id[26].value <= threshold=3.3545647859573364
node_14063: feature_name=ENSG00000149021	feature_id[10].value <= threshold=2.853632926940918
node_14064: feature_name=ENSG00000159147	feature_id[7].value <= threshold=0.6696520149707794
node_14065: feature_name=ENSG00000198727	feature_id[40].value > threshold=0.333857923746109
node_14377: feature_name=ENSG00000229807	feature_id[23].value > threshold=0.09100231528282166
node_16157: feature_name=ENSG00000148346	feature_id[43].value <= threshold=1.3116886615753174
node_16158: feature_name=ENSG00000198840	feature_id[6].value > threshold=0.16243602335453033
node_16206: feature_name=ENSG00000197728	feature_id[3].value <= threshold=4.018311977386475
node_16207: feature_name=ENSG00000149021	feature_id[10].value <= threshold=2.0825191736221313
node_16208: feature_name=ENSG00000229807	feature_id[23].value <= threshold=4.180559158325195
node_16209: feature_name=ENSG00000102265	feature_id[17].value <= threshold=5.805269241333008
node_16210: feature_name=ENSG00000229807	feature_id[23].value <= threshold=2.4472514390945435
node_16211: feature_name=ENSG00000038427	feature_id[11].value <= threshold=3.5571964979171753
node_16212: feature_name=ENSG00000255823	feature_id[37].value <= threshold=2.1868398189544678
node_16213: feature_name=ENSG00000234745	feature_id[42].value > threshold=3.326231360435486
node_16275: feature_name=ENSG00000198727	feature_id[40].value > threshold=1.0503773093223572
node_16279: feature_name=ENSG00000185303	feature_id[5].value <= threshold=1.4489344358444214
node_16280: feature_name=ENSG00000255823	feature_id[37].value <= threshold=1.6641603708267212
node_16281: feature_name=ENSG00000149021	feature_id[10].value <= threshold=1.9337478876113892
node_16282: feature_name=ENSG00000198727	feature_id[40].value <= threshold=4.733366012573242
node_16283: feature_name=ENSG00000212907	feature_id[26].value <= threshold=2.632594585418701
node_16284: feature_name=ENSG00000197728	feature_id[3].value <= threshold=3.7627140283584595
node_16285: feature_name=ENSG00000100316	feature_id[36].value > threshold=0.33616766333580017
node_16291: feature_name=ENSG00000038427	feature_id[11].value <= threshold=2.30277419090271
node_16292: feature_name=ENSG00000100316	feature_id[36].value <= threshold=4.536604881286621
node_16293: feature_name=ENSG00000204525	feature_id[28].value > threshold=1.6385145783424377
node_16297: feature_name=ENSG00000170296	feature_id[13].value <= threshold=1.917194664478302
node_16298: feature_name=ENSG00000166710	feature_id[34].value <= threshold=4.78006386756897
node_16299: feature_name=ENSG00000166710	feature_id[34].value <= threshold=4.779985189437866
Class: never
Rules_60	passed counts:359
node_0: feature_name=ENSG00000185883	feature_id[0].value > threshold=0.49074628949165344
node_22108: feature_name=ENSG00000115414	feature_id[9].value <= threshold=1.4475244879722595
node_22109: feature_name=ENSG00000197728	feature_id[3].value > threshold=2.806033730506897
node_25947: feature_name=ENSG00000279483	feature_id[2].value > threshold=2.7716856002807617
node_26633: feature_name=ENSG00000129824	feature_id[33].value <= threshold=0.17750272154808044
node_26634: feature_name=ENSG00000204389	feature_id[14].value <= threshold=2.6907618045806885
node_26635: feature_name=ENSG00000198502	feature_id[22].value <= threshold=3.9331657886505127
node_26636: feature_name=ENSG00000228253	feature_id[18].value > threshold=0.22600948810577393
node_26900: feature_name=ENSG00000254772	feature_id[25].value <= threshold=0.23044735193252563
node_26901: feature_name=ENSG00000198840	feature_id[6].value > threshold=3.5352437496185303
node_27091: feature_name=ENSG00000198727	feature_id[40].value <= threshold=4.815486431121826
node_27092: feature_name=ENSG00000166710	feature_id[34].value > threshold=4.051093816757202
node_27112: feature_name=ENSG00000234745	feature_id[42].value <= threshold=4.039997339248657
node_27113: feature_name=ENSG00000102265	feature_id[17].value <= threshold=4.261391878128052
node_27114: feature_name=ENSG00000204389	feature_id[14].value <= threshold=2.6221154928207397
node_27115: feature_name=ENSG00000124614	feature_id[15].value <= threshold=4.096931457519531
node_27116: feature_name=ENSG00000168484	feature_id[1].value <= threshold=4.550863981246948
node_27117: feature_name=ENSG00000149021	feature_id[10].value <= threshold=6.51264500617981
node_27118: feature_name=ENSG00000168878	feature_id[38].value <= threshold=2.2608307600021362
node_27119: feature_name=ENSG00000170296	feature_id[13].value <= threshold=3.9235098361968994
node_27120: feature_name=ENSG00000228253	feature_id[18].value > threshold=1.4273751378059387
node_27126: feature_name=ENSG00000185883	feature_id[0].value > threshold=1.3362080454826355
node_27132: feature_name=ENSG00000166710	feature_id[34].value <= threshold=5.97039008140564
node_27133: feature_name=ENSG00000100316	feature_id[36].value <= threshold=3.6466351747512817
node_27134: feature_name=ENSG00000198727	feature_id[40].value > threshold=2.0669909715652466
node_27138: feature_name=ENSG00000102265	feature_id[17].value <= threshold=3.8921380043029785
node_27139: feature_name=ENSG00000100316	feature_id[36].value <= threshold=2.736872673034668
node_27140: feature_name=ENSG00000130208	feature_id[19].value <= threshold=4.923361539840698
Class: active
Rules_61	passed counts:357
node_0: feature_name=ENSG00000185883	feature_id[0].value > threshold=0.49074628949165344
node_22108: feature_name=ENSG00000115414	feature_id[9].value <= threshold=1.4475244879722595
node_22109: feature_name=ENSG00000197728	feature_id[3].value <= threshold=2.806033730506897
node_22110: feature_name=ENSG00000204389	feature_id[14].value <= threshold=1.5778953433036804
node_22111: feature_name=ENSG00000234745	feature_id[42].value > threshold=3.2021870613098145
node_23759: feature_name=ENSG00000255823	feature_id[37].value <= threshold=1.2031604647636414
node_23760: feature_name=ENSG00000251562	feature_id[27].value > threshold=3.1216405630111694
node_23966: feature_name=ENSG00000269028	feature_id[4].value <= threshold=2.217896580696106
node_23967: feature_name=ENSG00000143947	feature_id[8].value > threshold=2.5871585607528687
node_24167: feature_name=ENSG00000129824	feature_id[33].value > threshold=0.3890220522880554
node_24421: feature_name=ENSG00000204525	feature_id[28].value > threshold=2.7924033403396606
node_24581: feature_name=ENSG00000160213	feature_id[16].value <= threshold=3.1073031425476074
node_24582: feature_name=ENSG00000196154	feature_id[30].value > threshold=2.941186547279358
node_24708: feature_name=ENSG00000080824	feature_id[20].value <= threshold=2.8597235679626465
node_24709: feature_name=ENSG00000168484	feature_id[1].value <= threshold=2.6689951419830322
node_24710: feature_name=ENSG00000234745	feature_id[42].value <= threshold=4.433241605758667
node_24711: feature_name=ENSG00000198727	feature_id[40].value > threshold=1.6155283451080322
node_24717: feature_name=ENSG00000198840	feature_id[6].value <= threshold=3.3807497024536133
node_24718: feature_name=ENSG00000198502	feature_id[22].value <= threshold=3.073120355606079
node_24719: feature_name=ENSG00000251562	feature_id[27].value <= threshold=4.8471763134002686
node_24720: feature_name=ENSG00000212907	feature_id[26].value > threshold=1.0181366503238678
node_24726: feature_name=ENSG00000251230	feature_id[39].value <= threshold=1.281541347503662
node_24727: feature_name=ENSG00000251562	feature_id[27].value > threshold=3.1428366899490356
node_24731: feature_name=ENSG00000234745	feature_id[42].value > threshold=3.222866415977478
node_24735: feature_name=ENSG00000204525	feature_id[28].value > threshold=2.8075969219207764
node_24739: feature_name=ENSG00000234745	feature_id[42].value <= threshold=4.131657600402832
node_24740: feature_name=ENSG00000100316	feature_id[36].value <= threshold=3.6009174585342407
node_24741: feature_name=ENSG00000279483	feature_id[2].value > threshold=0.3413430452346802
node_24745: feature_name=ENSG00000204389	feature_id[14].value <= threshold=0.7590237855911255
node_24746: feature_name=ENSG00000212907	feature_id[26].value > threshold=2.03515088558197
Class: never
Rules_62	passed counts:356
node_0: feature_name=ENSG00000185883	feature_id[0].value <= threshold=0.49074628949165344
node_1: feature_name=ENSG00000148346	feature_id[43].value <= threshold=1.6772754788398743
node_2: feature_name=ENSG00000166710	feature_id[34].value <= threshold=4.7182440757751465
node_3: feature_name=ENSG00000185303	feature_id[5].value <= threshold=0.8175312876701355
node_4: feature_name=ENSG00000279483	feature_id[2].value <= threshold=2.197104573249817
node_5: feature_name=ENSG00000255823	feature_id[37].value <= threshold=1.791914701461792
node_6: feature_name=ENSG00000156508	feature_id[12].value > threshold=2.78779935836792
node_924: feature_name=ENSG00000134339	feature_id[44].value <= threshold=0.856058806180954
node_925: feature_name=ENSG00000100316	feature_id[36].value <= threshold=2.8471795320510864
node_926: feature_name=ENSG00000229807	feature_id[23].value <= threshold=0.0769844502210617
node_927: feature_name=ENSG00000130208	feature_id[19].value > threshold=1.9454334378242493
node_2247: feature_name=ENSG00000234745	feature_id[42].value <= threshold=2.5391379594802856
node_2248: feature_name=ENSG00000198840	feature_id[6].value > threshold=2.511985182762146
node_2306: feature_name=ENSG00000008394	feature_id[31].value > threshold=1.0342258214950562
node_2480: feature_name=ENSG00000159147	feature_id[7].value <= threshold=1.1516581773757935
node_2481: feature_name=ENSG00000251562	feature_id[27].value > threshold=3.272466540336609
node_2489: feature_name=ENSG00000125148	feature_id[29].value <= threshold=3.355929374694824
node_2490: feature_name=ENSG00000168484	feature_id[1].value <= threshold=2.6199885606765747
node_2491: feature_name=ENSG00000198502	feature_id[22].value <= threshold=2.1581408977508545
node_2492: feature_name=ENSG00000251230	feature_id[39].value <= threshold=2.0175998210906982
node_2493: feature_name=ENSG00000156508	feature_id[12].value <= threshold=4.351768732070923
node_2494: feature_name=ENSG00000269028	feature_id[4].value <= threshold=2.1947611570358276
node_2495: feature_name=ENSG00000168878	feature_id[38].value <= threshold=1.63890939950943
node_2496: feature_name=ENSG00000212907	feature_id[26].value <= threshold=3.8940203189849854
node_2497: feature_name=ENSG00000038427	feature_id[11].value <= threshold=2.443704843521118
Class: former
Rules_63	passed counts:352
node_0: feature_name=ENSG00000185883	feature_id[0].value > threshold=0.49074628949165344
node_22108: feature_name=ENSG00000115414	feature_id[9].value <= threshold=1.4475244879722595
node_22109: feature_name=ENSG00000197728	feature_id[3].value > threshold=2.806033730506897
node_25947: feature_name=ENSG00000279483	feature_id[2].value > threshold=2.7716856002807617
node_26633: feature_name=ENSG00000129824	feature_id[33].value <= threshold=0.17750272154808044
node_26634: feature_name=ENSG00000204389	feature_id[14].value <= threshold=2.6907618045806885
node_26635: feature_name=ENSG00000198502	feature_id[22].value <= threshold=3.9331657886505127
node_26636: feature_name=ENSG00000228253	feature_id[18].value > threshold=0.22600948810577393
node_26900: feature_name=ENSG00000254772	feature_id[25].value > threshold=0.23044735193252563
node_27198: feature_name=ENSG00000212907	feature_id[26].value > threshold=0.33584272861480713
node_27224: feature_name=ENSG00000197728	feature_id[3].value <= threshold=3.0918322801589966
node_27225: feature_name=ENSG00000198502	feature_id[22].value > threshold=0.18302656710147858
node_27271: feature_name=ENSG00000279483	feature_id[2].value <= threshold=4.1266138553619385
node_27272: feature_name=ENSG00000228253	feature_id[18].value <= threshold=3.3482556343078613
node_27273: feature_name=ENSG00000102265	feature_id[17].value <= threshold=3.987561583518982
node_27274: feature_name=ENSG00000134339	feature_id[44].value <= threshold=0.494885116815567
node_27275: feature_name=ENSG00000159147	feature_id[7].value <= threshold=0.8467296957969666
node_27276: feature_name=ENSG00000168878	feature_id[38].value <= threshold=2.451058030128479
node_27277: feature_name=ENSG00000212907	feature_id[26].value > threshold=2.375548839569092
node_27285: feature_name=ENSG00000204525	feature_id[28].value <= threshold=3.978841185569763
node_27286: feature_name=ENSG00000115414	feature_id[9].value <= threshold=1.3412123918533325
node_27287: feature_name=ENSG00000170296	feature_id[13].value <= threshold=3.136805295944214
node_27288: feature_name=ENSG00000124614	feature_id[15].value <= threshold=3.3878700733184814
Class: active
Rules_64	passed counts:347
node_0: feature_name=ENSG00000185883	feature_id[0].value <= threshold=0.49074628949165344
node_1: feature_name=ENSG00000148346	feature_id[43].value <= threshold=1.6772754788398743
node_2: feature_name=ENSG00000166710	feature_id[34].value <= threshold=4.7182440757751465
node_3: feature_name=ENSG00000185303	feature_id[5].value <= threshold=0.8175312876701355
node_4: feature_name=ENSG00000279483	feature_id[2].value <= threshold=2.197104573249817
node_5: feature_name=ENSG00000255823	feature_id[37].value <= threshold=1.791914701461792
node_6: feature_name=ENSG00000156508	feature_id[12].value > threshold=2.78779935836792
node_924: feature_name=ENSG00000134339	feature_id[44].value <= threshold=0.856058806180954
node_925: feature_name=ENSG00000100316	feature_id[36].value > threshold=2.8471795320510864
node_3403: feature_name=ENSG00000124614	feature_id[15].value <= threshold=2.8618215322494507
node_3404: feature_name=ENSG00000148346	feature_id[43].value <= threshold=1.2337912917137146
node_3405: feature_name=ENSG00000149021	feature_id[10].value <= threshold=2.5997105836868286
node_3406: feature_name=ENSG00000168484	feature_id[1].value <= threshold=2.2875994443893433
node_3407: feature_name=ENSG00000211899	feature_id[35].value <= threshold=0.7050249576568604
node_3408: feature_name=ENSG00000279483	feature_id[2].value > threshold=0.9001367390155792
node_4792: feature_name=ENSG00000197728	feature_id[3].value <= threshold=4.402702569961548
node_4793: feature_name=ENSG00000269028	feature_id[4].value <= threshold=3.065089225769043
node_4794: feature_name=ENSG00000080824	feature_id[20].value > threshold=3.6110825538635254
node_5458: feature_name=ENSG00000129824	feature_id[33].value <= threshold=0.7124764025211334
node_5459: feature_name=ENSG00000197728	feature_id[3].value <= threshold=2.674269914627075
node_5460: feature_name=ENSG00000198727	feature_id[40].value > threshold=1.7296642065048218
node_5464: feature_name=ENSG00000159147	feature_id[7].value <= threshold=0.7324140816926956
node_5465: feature_name=ENSG00000111341	feature_id[21].value <= threshold=1.2632155418395996
Class: never
Rules_65	passed counts:339
node_0: feature_name=ENSG00000185883	feature_id[0].value <= threshold=0.49074628949165344
node_1: feature_name=ENSG00000148346	feature_id[43].value <= threshold=1.6772754788398743
node_2: feature_name=ENSG00000166710	feature_id[34].value <= threshold=4.7182440757751465
node_3: feature_name=ENSG00000185303	feature_id[5].value > threshold=0.8175312876701355
node_10355: feature_name=ENSG00000168484	feature_id[1].value <= threshold=3.710220217704773
node_10356: feature_name=ENSG00000102265	feature_id[17].value > threshold=0.5835592448711395
node_11084: feature_name=ENSG00000180389	feature_id[41].value <= threshold=1.7897849678993225
node_11085: feature_name=ENSG00000168484	feature_id[1].value <= threshold=2.339730978012085
node_11086: feature_name=ENSG00000160213	feature_id[16].value > threshold=3.5609806776046753
node_11694: feature_name=ENSG00000168878	feature_id[38].value > threshold=0.9564862549304962
node_11752: feature_name=ENSG00000130208	feature_id[19].value <= threshold=4.05856728553772
node_11753: feature_name=ENSG00000198727	feature_id[40].value <= threshold=4.153453350067139
node_11754: feature_name=ENSG00000212907	feature_id[26].value <= threshold=2.464112162590027
node_11755: feature_name=ENSG00000197728	feature_id[3].value <= threshold=3.3806164264678955
node_11756: feature_name=ENSG00000269028	feature_id[4].value <= threshold=2.0254135727882385
node_11757: feature_name=ENSG00000168878	feature_id[38].value > threshold=1.1052145957946777
node_11761: feature_name=ENSG00000212907	feature_id[26].value <= threshold=2.0821083784103394
Class: active
Rules_66	passed counts:337
node_0: feature_name=ENSG00000185883	feature_id[0].value <= threshold=0.49074628949165344
node_1: feature_name=ENSG00000148346	feature_id[43].value <= threshold=1.6772754788398743
node_2: feature_name=ENSG00000166710	feature_id[34].value > threshold=4.7182440757751465
node_12618: feature_name=ENSG00000188257	feature_id[24].value <= threshold=0.28499704599380493
node_12619: feature_name=ENSG00000279483	feature_id[2].value <= threshold=2.6116734743118286
node_12620: feature_name=ENSG00000129824	feature_id[33].value <= threshold=0.40222980082035065
node_12621: feature_name=ENSG00000197728	feature_id[3].value <= threshold=4.26662015914917
node_12622: feature_name=ENSG00000168484	feature_id[1].value <= threshold=2.8720394372940063
node_12623: feature_name=ENSG00000134339	feature_id[44].value <= threshold=1.4480391144752502
node_12624: feature_name=ENSG00000234745	feature_id[42].value > threshold=3.091920495033264
node_14062: feature_name=ENSG00000212907	feature_id[26].value <= threshold=3.3545647859573364
node_14063: feature_name=ENSG00000149021	feature_id[10].value <= threshold=2.853632926940918
node_14064: feature_name=ENSG00000159147	feature_id[7].value <= threshold=0.6696520149707794
node_14065: feature_name=ENSG00000198727	feature_id[40].value > threshold=0.333857923746109
node_14377: feature_name=ENSG00000229807	feature_id[23].value <= threshold=0.09100231528282166
node_14378: feature_name=ENSG00000115414	feature_id[9].value <= threshold=2.4238452911376953
node_14379: feature_name=ENSG00000255823	feature_id[37].value <= threshold=2.044924736022949
node_14380: feature_name=ENSG00000204389	feature_id[14].value > threshold=0.9601384699344635
node_15628: feature_name=ENSG00000211899	feature_id[35].value <= threshold=1.1922385096549988
node_15629: feature_name=ENSG00000228253	feature_id[18].value <= threshold=3.17825710773468
node_15630: feature_name=ENSG00000111341	feature_id[21].value <= threshold=2.2357109785079956
node_15631: feature_name=ENSG00000198840	feature_id[6].value > threshold=3.6486754417419434
node_15849: feature_name=ENSG00000168878	feature_id[38].value <= threshold=1.006462186574936
[truncated: 371,182+ more rows]

## Sheet: CatBoost
Rules_0	passed counts:10167
node_0: feature_name=ENSG00000185883	feature_id[23].value <= threshold=0.49074628949165344
node_1: feature_name=ENSG00000148346	feature_id[6].value <= threshold=1.6772754788398743
node_2: feature_name=ENSG00000166710	feature_id[29].value > threshold=4.7182440757751465
node_11032: feature_name=ENSG00000168484	feature_id[3].value <= threshold=2.8880492448806763
node_11033: feature_name=ENSG00000129824	feature_id[2].value <= threshold=0.3847399204969406
node_11034: feature_name=ENSG00000212907	feature_id[18].value <= threshold=2.8737224340438843
node_11035: feature_name=ENSG00000234745	feature_id[25].value > threshold=3.168237090110779
node_12645: feature_name=ENSG00000149021	feature_id[13].value <= threshold=2.5691487789154053
node_12646: feature_name=ENSG00000197728	feature_id[1].value <= threshold=4.373219013214111
node_12647: feature_name=ENSG00000279483	feature_id[0].value <= threshold=3.220840811729431
node_12648: feature_name=ENSG00000159147	feature_id[21].value <= threshold=0.6789885461330414
node_12649: feature_name=ENSG00000198727	feature_id[44].value > threshold=1.0503773093223572
node_12927: feature_name=ENSG00000229807	feature_id[7].value > threshold=0.09100231528282166
node_14407: feature_name=ENSG00000148346	feature_id[6].value <= threshold=1.3116886615753174
node_14408: feature_name=ENSG00000161055	feature_id[27].value <= threshold=2.4088165760040283
node_14409: feature_name=ENSG00000198840	feature_id[16].value > threshold=0.16243602335453033
node_14445: feature_name=ENSG00000149021	feature_id[13].value <= threshold=2.2470390796661377
node_14446: feature_name=ENSG00000197728	feature_id[1].value <= threshold=4.015635013580322
node_14447: feature_name=ENSG00000279483	feature_id[0].value <= threshold=3.1619538068771362
node_14448: feature_name=ENSG00000229117	feature_id[14].value > threshold=1.1754087805747986
node_14462: feature_name=ENSG00000211592	feature_id[39].value <= threshold=10.190253257751465
node_14463: feature_name=ENSG00000168484	feature_id[3].value <= threshold=2.869256377220154
node_14464: feature_name=ENSG00000212907	feature_id[18].value <= threshold=2.632594585418701
node_14465: feature_name=ENSG00000229807	feature_id[7].value <= threshold=2.2531763315200806
node_14466: feature_name=ENSG00000255823	feature_id[10].value <= threshold=2.1868398189544678
node_14467: feature_name=ENSG00000185303	feature_id[22].value <= threshold=1.3802045583724976
node_14468: feature_name=ENSG00000213741	feature_id[20].value > threshold=0.19349367916584015
node_14474: feature_name=ENSG00000168484	feature_id[3].value <= threshold=2.7133028507232666
node_14475: feature_name=ENSG00000211592	feature_id[39].value <= threshold=2.743451714515686
node_14476: feature_name=ENSG00000255823	feature_id[10].value <= threshold=1.6641603708267212
node_14477: feature_name=ENSG00000198918	feature_id[40].value <= threshold=4.5407469272613525
node_14478: feature_name=ENSG00000122026	feature_id[26].value <= threshold=5.1340413093566895
node_14479: feature_name=ENSG00000197728	feature_id[1].value <= threshold=3.7627140283584595
node_14480: feature_name=ENSG00000234745	feature_id[25].value > threshold=3.322174310684204
node_14498: feature_name=ENSG00000168878	feature_id[17].value <= threshold=2.3630053997039795
node_14499: feature_name=ENSG00000124614	feature_id[32].value <= threshold=3.043302893638611
node_14500: feature_name=ENSG00000122026	feature_id[26].value <= threshold=4.529962778091431
node_14501: feature_name=ENSG00000166710	feature_id[29].value > threshold=4.78006386756897
Class: never
Rules_1	passed counts:5188
node_0: feature_name=ENSG00000185883	feature_id[23].value <= threshold=0.49074628949165344
node_1: feature_name=ENSG00000148346	feature_id[6].value <= threshold=1.6772754788398743
node_2: feature_name=ENSG00000166710	feature_id[29].value > threshold=4.7182440757751465
node_11032: feature_name=ENSG00000168484	feature_id[3].value <= threshold=2.8880492448806763
node_11033: feature_name=ENSG00000129824	feature_id[2].value > threshold=0.3847399204969406
node_15693: feature_name=ENSG00000198502	feature_id[15].value <= threshold=2.816245436668396
node_15694: feature_name=ENSG00000168484	feature_id[3].value <= threshold=1.1766833662986755
node_15695: feature_name=ENSG00000204389	feature_id[5].value <= threshold=2.4224071502685547
node_15696: feature_name=ENSG00000161055	feature_id[27].value > threshold=0.0638294368982315
node_16822: feature_name=ENSG00000279483	feature_id[0].value <= threshold=2.8811575174331665
node_16823: feature_name=ENSG00000244734	feature_id[42].value <= threshold=0.7784032821655273
node_16824: feature_name=ENSG00000275385	feature_id[36].value <= threshold=5.123248100280762
node_16825: feature_name=ENSG00000144426	feature_id[41].value <= threshold=0.7387203276157379
node_16826: feature_name=ENSG00000149021	feature_id[13].value <= threshold=2.94505774974823
node_16827: feature_name=ENSG00000228253	feature_id[8].value <= threshold=2.5766299962997437
node_16828: feature_name=ENSG00000087086	feature_id[37].value <= threshold=7.276612281799316
node_16829: feature_name=ENSG00000185303	feature_id[22].value <= threshold=1.500148355960846
node_16830: feature_name=ENSG00000204525	feature_id[4].value > threshold=3.1235904693603516
node_16950: feature_name=ENSG00000279483	feature_id[0].value <= threshold=2.813723564147949
node_16951: feature_name=ENSG00000198918	feature_id[40].value <= threshold=3.9576079845428467
node_16952: feature_name=ENSG00000213741	feature_id[20].value <= threshold=4.546923875808716
node_16953: feature_name=ENSG00000166710	feature_id[29].value > threshold=4.76019287109375
node_16961: feature_name=ENSG00000229117	feature_id[14].value <= threshold=4.252057790756226
node_16962: feature_name=ENSG00000251562	feature_id[12].value <= threshold=7.211293697357178
node_16963: feature_name=ENSG00000198840	feature_id[16].value > threshold=0.21282927691936493
Class: never
Rules_2	passed counts:3369
node_0: feature_name=ENSG00000185883	feature_id[23].value > threshold=0.49074628949165344
node_19680: feature_name=ENSG00000115414	feature_id[38].value > threshold=1.4475244879722595
node_26242: feature_name=ENSG00000204525	feature_id[4].value <= threshold=2.4968851804733276
node_26243: feature_name=ENSG00000197728	feature_id[1].value <= threshold=3.1069096326828003
node_26244: feature_name=ENSG00000212907	feature_id[18].value > threshold=2.673858165740967
node_26398: feature_name=ENSG00000237541	feature_id[31].value <= threshold=0.9041930437088013
node_26399: feature_name=ENSG00000251562	feature_id[12].value <= threshold=5.344844341278076
node_26400: feature_name=ENSG00000168484	feature_id[3].value <= threshold=1.6318480968475342
node_26401: feature_name=ENSG00000198840	feature_id[16].value > threshold=2.7817238569259644
node_26419: feature_name=ENSG00000255823	feature_id[10].value <= threshold=1.0076957046985626
node_26420: feature_name=ENSG00000204389	feature_id[5].value > threshold=0.23868273943662643
node_26496: feature_name=ENSG00000251562	feature_id[12].value <= threshold=5.042238235473633
node_26497: feature_name=ENSG00000122026	feature_id[26].value <= threshold=3.4644882678985596
node_26498: feature_name=ENSG00000229807	feature_id[7].value <= threshold=0.6873982548713684
node_26499: feature_name=ENSG00000204388	feature_id[24].value <= threshold=3.3506962060928345
node_26500: feature_name=ENSG00000166710	feature_id[29].value > threshold=2.3125427961349487
node_26502: feature_name=ENSG00000198502	feature_id[15].value > threshold=0.5310777425765991
node_26512: feature_name=ENSG00000229117	feature_id[14].value <= threshold=3.7759655714035034
node_26513: feature_name=ENSG00000144426	feature_id[41].value <= threshold=1.6617330312728882
node_26514: feature_name=ENSG00000168878	feature_id[17].value <= threshold=1.4722468852996826
node_26515: feature_name=ENSG00000279483	feature_id[0].value <= threshold=4.614087820053101
node_26516: feature_name=ENSG00000205542	feature_id[35].value > threshold=2.038992702960968
node_26520: feature_name=ENSG00000166710	feature_id[29].value > threshold=2.766432762145996
node_26524: feature_name=ENSG00000213741	feature_id[20].value <= threshold=3.02179491519928
node_26525: feature_name=ENSG00000090382	feature_id[9].value <= threshold=4.0553998947143555
node_26526: feature_name=ENSG00000212907	feature_id[18].value > threshold=2.694807291030884
node_26530: feature_name=ENSG00000198840	feature_id[16].value > threshold=2.9164540767669678
node_26536: feature_name=ENSG00000161055	feature_id[27].value <= threshold=1.5674892663955688
node_26537: feature_name=ENSG00000168484	feature_id[3].value <= threshold=1.566843867301941
node_26538: feature_name=ENSG00000140988	feature_id[30].value <= threshold=3.62994921207428
node_26539: feature_name=ENSG00000170296	feature_id[28].value > threshold=0.23663130402565002
node_26543: feature_name=ENSG00000229117	feature_id[14].value > threshold=0.25385603308677673
node_26547: feature_name=ENSG00000198840	feature_id[16].value > threshold=3.0956872701644897
Class: former
Rules_3	passed counts:2521
node_0: feature_name=ENSG00000185883	feature_id[23].value <= threshold=0.49074628949165344
node_1: feature_name=ENSG00000148346	feature_id[6].value > threshold=1.6772754788398743
node_19125: feature_name=ENSG00000129824	feature_id[2].value <= threshold=1.054560363292694
node_19126: feature_name=ENSG00000198840	feature_id[16].value <= threshold=3.950896143913269
node_19127: feature_name=ENSG00000197728	feature_id[1].value <= threshold=2.325305223464966
node_19128: feature_name=ENSG00000168484	feature_id[3].value <= threshold=0.23075981438159943
node_19129: feature_name=ENSG00000269028	feature_id[34].value <= threshold=1.4383617043495178
node_19130: feature_name=ENSG00000229117	feature_id[14].value <= threshold=4.229284763336182
node_19131: feature_name=ENSG00000229807	feature_id[7].value > threshold=0.20502334833145142
node_19383: feature_name=ENSG00000168878	feature_id[17].value <= threshold=0.9819612503051758
node_19384: feature_name=ENSG00000204389	feature_id[5].value <= threshold=3.6662360429763794
Class: former
Rules_4	passed counts:2166
node_0: feature_name=ENSG00000185883	feature_id[23].value > threshold=0.49074628949165344
node_19680: feature_name=ENSG00000115414	feature_id[38].value <= threshold=1.4475244879722595
node_19681: feature_name=ENSG00000229117	feature_id[14].value <= threshold=3.3678258657455444
node_19682: feature_name=ENSG00000197728	feature_id[1].value > threshold=2.839377760887146
node_23220: feature_name=ENSG00000129824	feature_id[2].value <= threshold=0.17649756371974945
node_23221: feature_name=ENSG00000279483	feature_id[0].value > threshold=2.1158955097198486
node_23367: feature_name=ENSG00000204389	feature_id[5].value <= threshold=2.749945640563965
node_23368: feature_name=ENSG00000198502	feature_id[15].value <= threshold=3.9331657886505127
node_23369: feature_name=ENSG00000212907	feature_id[18].value > threshold=2.335269808769226
node_23687: feature_name=ENSG00000198727	feature_id[44].value <= threshold=4.825335264205933
node_23688: feature_name=ENSG00000149021	feature_id[13].value <= threshold=2.1701438426971436
node_23689: feature_name=ENSG00000090382	feature_id[9].value > threshold=2.314872622489929
node_24005: feature_name=ENSG00000168484	feature_id[3].value <= threshold=2.4819490909576416
node_24006: feature_name=ENSG00000204525	feature_id[4].value <= threshold=4.122158050537109
node_24007: feature_name=ENSG00000198840	feature_id[16].value > threshold=1.4554376006126404
node_24017: feature_name=ENSG00000124614	feature_id[32].value > threshold=1.7687044143676758
node_24043: feature_name=ENSG00000234745	feature_id[25].value <= threshold=4.360097646713257
node_24044: feature_name=ENSG00000269028	feature_id[34].value <= threshold=2.17241370677948
node_24045: feature_name=ENSG00000204388	feature_id[24].value <= threshold=2.7458972930908203
node_24046: feature_name=ENSG00000161055	feature_id[27].value <= threshold=3.341356873512268
node_24047: feature_name=ENSG00000166710	feature_id[29].value <= threshold=5.976871967315674
node_24048: feature_name=ENSG00000122852	feature_id[43].value <= threshold=1.8603155016899109
node_24049: feature_name=ENSG00000166710	feature_id[29].value > threshold=4.031493186950684
node_24075: feature_name=ENSG00000279483	feature_id[0].value <= threshold=4.752525091171265
node_24076: feature_name=ENSG00000168878	feature_id[17].value <= threshold=2.582672595977783
node_24077: feature_name=ENSG00000198918	feature_id[40].value <= threshold=5.053819179534912
node_24078: feature_name=ENSG00000168878	feature_id[17].value <= threshold=1.2630231380462646
node_24079: feature_name=ENSG00000115414	feature_id[38].value <= threshold=1.435332477092743
node_24080: feature_name=ENSG00000204525	feature_id[4].value > threshold=0.4458926022052765
node_24086: feature_name=ENSG00000204525	feature_id[4].value <= threshold=3.7545480728149414
node_24087: feature_name=ENSG00000198918	feature_id[40].value <= threshold=4.576256513595581
node_24088: feature_name=ENSG00000115414	feature_id[38].value <= threshold=1.4092898964881897
node_24089: feature_name=ENSG00000144426	feature_id[41].value <= threshold=1.6941774487495422
node_24090: feature_name=ENSG00000142541	feature_id[33].value > threshold=1.644487738609314
node_24110: feature_name=ENSG00000142541	feature_id[33].value <= threshold=3.0317705869674683
Class: active
Rules_5	passed counts:2132
node_0: feature_name=ENSG00000185883	feature_id[23].value <= threshold=0.49074628949165344
node_1: feature_name=ENSG00000148346	feature_id[6].value <= threshold=1.6772754788398743
node_2: feature_name=ENSG00000166710	feature_id[29].value > threshold=4.7182440757751465
node_11032: feature_name=ENSG00000168484	feature_id[3].value <= threshold=2.8880492448806763
node_11033: feature_name=ENSG00000129824	feature_id[2].value <= threshold=0.3847399204969406
node_11034: feature_name=ENSG00000212907	feature_id[18].value <= threshold=2.8737224340438843
node_11035: feature_name=ENSG00000234745	feature_id[25].value > threshold=3.168237090110779
node_12645: feature_name=ENSG00000149021	feature_id[13].value <= threshold=2.5691487789154053
node_12646: feature_name=ENSG00000197728	feature_id[1].value <= threshold=4.373219013214111
node_12647: feature_name=ENSG00000279483	feature_id[0].value <= threshold=3.220840811729431
node_12648: feature_name=ENSG00000159147	feature_id[21].value <= threshold=0.6789885461330414
node_12649: feature_name=ENSG00000198727	feature_id[44].value > threshold=1.0503773093223572
node_12927: feature_name=ENSG00000229807	feature_id[7].value <= threshold=0.09100231528282166
node_12928: feature_name=ENSG00000090382	feature_id[9].value <= threshold=1.4398576617240906
node_12929: feature_name=ENSG00000255823	feature_id[10].value <= threshold=2.387103319168091
node_12930: feature_name=ENSG00000251562	feature_id[12].value > threshold=4.922428131103516
node_12976: feature_name=ENSG00000204389	feature_id[5].value <= threshold=3.3731578588485718
node_12977: feature_name=ENSG00000204388	feature_id[24].value > threshold=0.2056475728750229
node_13701: feature_name=ENSG00000205542	feature_id[35].value > threshold=1.5228829979896545
node_13703: feature_name=ENSG00000211592	feature_id[39].value <= threshold=2.161097526550293
node_13704: feature_name=ENSG00000255823	feature_id[10].value <= threshold=1.3722251653671265
node_13705: feature_name=ENSG00000251562	feature_id[12].value <= threshold=6.972004413604736
node_13706: feature_name=ENSG00000197728	feature_id[1].value <= threshold=3.754511594772339
node_13707: feature_name=ENSG00000166710	feature_id[29].value > threshold=4.737589120864868
node_13711: feature_name=ENSG00000198840	feature_id[16].value <= threshold=3.5806804895401
node_13712: feature_name=ENSG00000090382	feature_id[9].value <= threshold=1.2841196060180664
Class: never
Rules_6	passed counts:1826
node_0: feature_name=ENSG00000185883	feature_id[23].value <= threshold=0.49074628949165344
node_1: feature_name=ENSG00000148346	feature_id[6].value <= threshold=1.6772754788398743
node_2: feature_name=ENSG00000166710	feature_id[29].value > threshold=4.7182440757751465
node_11032: feature_name=ENSG00000168484	feature_id[3].value <= threshold=2.8880492448806763
node_11033: feature_name=ENSG00000129824	feature_id[2].value <= threshold=0.3847399204969406
node_11034: feature_name=ENSG00000212907	feature_id[18].value <= threshold=2.8737224340438843
node_11035: feature_name=ENSG00000234745	feature_id[25].value > threshold=3.168237090110779
node_12645: feature_name=ENSG00000149021	feature_id[13].value <= threshold=2.5691487789154053
node_12646: feature_name=ENSG00000197728	feature_id[1].value <= threshold=4.373219013214111
node_12647: feature_name=ENSG00000279483	feature_id[0].value <= threshold=3.220840811729431
node_12648: feature_name=ENSG00000159147	feature_id[21].value <= threshold=0.6789885461330414
node_12649: feature_name=ENSG00000198727	feature_id[44].value > threshold=1.0503773093223572
node_12927: feature_name=ENSG00000229807	feature_id[7].value <= threshold=0.09100231528282166
node_12928: feature_name=ENSG00000090382	feature_id[9].value > threshold=1.4398576617240906
node_13876: feature_name=ENSG00000257764	feature_id[11].value > threshold=0.43182002007961273
node_14258: feature_name=ENSG00000204389	feature_id[5].value <= threshold=4.135957479476929
node_14259: feature_name=ENSG00000204389	feature_id[5].value <= threshold=2.2392940521240234
node_14260: feature_name=ENSG00000244734	feature_id[42].value <= threshold=0.8857911825180054
node_14261: feature_name=ENSG00000087086	feature_id[37].value > threshold=3.325581192970276
node_14271: feature_name=ENSG00000197728	feature_id[1].value <= threshold=3.797099232673645
node_14272: feature_name=ENSG00000212907	feature_id[18].value <= threshold=2.3453363180160522
node_14273: feature_name=ENSG00000124614	feature_id[32].value <= threshold=3.7235116958618164
node_14274: feature_name=ENSG00000198918	feature_id[40].value <= threshold=5.106356859207153
node_14275: feature_name=ENSG00000257764	feature_id[11].value > threshold=0.9952567219734192
node_14297: feature_name=ENSG00000149021	feature_id[13].value <= threshold=2.496713161468506
node_14298: feature_name=ENSG00000198727	feature_id[44].value > threshold=1.1757328510284424
node_14302: feature_name=ENSG00000198840	feature_id[16].value <= threshold=4.9651312828063965
node_14303: feature_name=ENSG00000212907	feature_id[18].value <= threshold=2.011542320251465
node_14304: feature_name=ENSG00000087086	feature_id[37].value > threshold=3.6815026998519897
node_14308: feature_name=ENSG00000115414	feature_id[38].value <= threshold=3.4064255952835083
node_14309: feature_name=ENSG00000122852	feature_id[43].value <= threshold=2.3588457107543945
Class: never
Rules_7	passed counts:1576
node_0: feature_name=ENSG00000185883	feature_id[23].value <= threshold=0.49074628949165344
node_1: feature_name=ENSG00000148346	feature_id[6].value <= threshold=1.6772754788398743
node_2: feature_name=ENSG00000166710	feature_id[29].value > threshold=4.7182440757751465
node_11032: feature_name=ENSG00000168484	feature_id[3].value <= threshold=2.8880492448806763
node_11033: feature_name=ENSG00000129824	feature_id[2].value > threshold=0.3847399204969406
node_15693: feature_name=ENSG00000198502	feature_id[15].value > threshold=2.816245436668396
node_18237: feature_name=ENSG00000204389	feature_id[5].value <= threshold=1.311475932598114
node_18238: feature_name=ENSG00000161055	feature_id[27].value <= threshold=0.6923485100269318
node_18239: feature_name=ENSG00000115414	feature_id[38].value > threshold=0.33305688202381134
node_18351: feature_name=ENSG00000144426	feature_id[41].value <= threshold=0.7110465466976166
node_18352: feature_name=ENSG00000090382	feature_id[9].value > threshold=3.0008376836776733
node_18372: feature_name=ENSG00000257764	feature_id[11].value <= threshold=1.3753832578659058
node_18373: feature_name=ENSG00000197728	feature_id[1].value <= threshold=3.7816662788391113
node_18374: feature_name=ENSG00000159147	feature_id[21].value <= threshold=1.0713970065116882
node_18375: feature_name=ENSG00000142541	feature_id[33].value <= threshold=4.005022764205933
node_18376: feature_name=ENSG00000251562	feature_id[12].value <= threshold=6.352048635482788
node_18377: feature_name=ENSG00000148346	feature_id[6].value <= threshold=0.4627154767513275
node_18378: feature_name=ENSG00000122026	feature_id[26].value > threshold=1.667754590511322
node_18382: feature_name=ENSG00000122852	feature_id[43].value <= threshold=1.4384047389030457
node_18383: feature_name=ENSG00000204388	feature_id[24].value <= threshold=0.9282844662666321
Class: former
Rules_8	passed counts:1560
node_0: feature_name=ENSG00000185883	feature_id[23].value <= threshold=0.49074628949165344
node_1: feature_name=ENSG00000148346	feature_id[6].value <= threshold=1.6772754788398743
node_2: feature_name=ENSG00000166710	feature_id[29].value <= threshold=4.7182440757751465
node_3: feature_name=ENSG00000185303	feature_id[22].value <= threshold=0.8175312876701355
node_4: feature_name=ENSG00000279483	feature_id[0].value <= threshold=2.197104573249817
node_5: feature_name=ENSG00000255823	feature_id[10].value <= threshold=1.791914701461792
node_6: feature_name=ENSG00000275385	feature_id[36].value <= threshold=3.957828640937805
node_7: feature_name=ENSG00000122026	feature_id[26].value > threshold=3.007518172264099
node_1943: feature_name=ENSG00000124614	feature_id[32].value <= threshold=2.647187829017639
node_1944: feature_name=ENSG00000149021	feature_id[13].value <= threshold=2.5014474391937256
node_1945: feature_name=ENSG00000275385	feature_id[36].value <= threshold=0.9984205663204193
node_1946: feature_name=ENSG00000148346	feature_id[6].value <= threshold=1.2297102808952332
node_1947: feature_name=ENSG00000129824	feature_id[2].value <= threshold=0.07752266526222229
node_1948: feature_name=ENSG00000197728	feature_id[1].value <= threshold=4.068118333816528
node_1949: feature_name=ENSG00000159147	feature_id[21].value <= threshold=1.025837481021881
node_1950: feature_name=ENSG00000204389	feature_id[5].value > threshold=0.10269170254468918
node_2786: feature_name=ENSG00000229807	feature_id[7].value > threshold=0.12659695744514465
node_3070: feature_name=ENSG00000130208	feature_id[19].value <= threshold=5.491567373275757
node_3071: feature_name=ENSG00000198727	feature_id[44].value > threshold=0.4751635193824768
node_3081: feature_name=ENSG00000205542	feature_id[35].value > threshold=1.1594532132148743
node_3087: feature_name=ENSG00000269028	feature_id[34].value <= threshold=4.02397096157074
node_3088: feature_name=ENSG00000211592	feature_id[39].value <= threshold=8.437355041503906
node_3089: feature_name=ENSG00000168484	feature_id[3].value <= threshold=2.53897225856781
node_3090: feature_name=ENSG00000198727	feature_id[44].value > threshold=2.530592918395996
node_3112: feature_name=ENSG00000229117	feature_id[14].value <= threshold=4.9031219482421875
node_3113: feature_name=ENSG00000159147	feature_id[21].value <= threshold=0.9962525069713593
node_3114: feature_name=ENSG00000198840	feature_id[16].value > threshold=1.9061347842216492
node_3126: feature_name=ENSG00000090382	feature_id[9].value <= threshold=3.9217333793640137
node_3127: feature_name=ENSG00000149021	feature_id[13].value <= threshold=2.0872594118118286
Class: never
Rules_9	passed counts:1438
node_0: feature_name=ENSG00000185883	feature_id[23].value <= threshold=0.49074628949165344
node_1: feature_name=ENSG00000148346	feature_id[6].value <= threshold=1.6772754788398743
node_2: feature_name=ENSG00000166710	feature_id[29].value > threshold=4.7182440757751465
node_11032: feature_name=ENSG00000168484	feature_id[3].value <= threshold=2.8880492448806763
node_11033: feature_name=ENSG00000129824	feature_id[2].value <= threshold=0.3847399204969406
node_11034: feature_name=ENSG00000212907	feature_id[18].value <= threshold=2.8737224340438843
node_11035: feature_name=ENSG00000234745	feature_id[25].value > threshold=3.168237090110779
node_12645: feature_name=ENSG00000149021	feature_id[13].value <= threshold=2.5691487789154053
node_12646: feature_name=ENSG00000197728	feature_id[1].value <= threshold=4.373219013214111
node_12647: feature_name=ENSG00000279483	feature_id[0].value <= threshold=3.220840811729431
node_12648: feature_name=ENSG00000159147	feature_id[21].value <= threshold=0.6789885461330414
node_12649: feature_name=ENSG00000198727	feature_id[44].value > threshold=1.0503773093223572
node_12927: feature_name=ENSG00000229807	feature_id[7].value <= threshold=0.09100231528282166
node_12928: feature_name=ENSG00000090382	feature_id[9].value <= threshold=1.4398576617240906
node_12929: feature_name=ENSG00000255823	feature_id[10].value <= threshold=2.387103319168091
node_12930: feature_name=ENSG00000251562	feature_id[12].value > threshold=4.922428131103516
node_12976: feature_name=ENSG00000204389	feature_id[5].value <= threshold=3.3731578588485718
node_12977: feature_name=ENSG00000204388	feature_id[24].value <= threshold=0.2056475728750229
node_12978: feature_name=ENSG00000229117	feature_id[14].value <= threshold=3.8971067667007446
node_12979: feature_name=ENSG00000166710	feature_id[29].value > threshold=4.719916582107544
node_12983: feature_name=ENSG00000161055	feature_id[27].value <= threshold=3.844975709915161
node_12984: feature_name=ENSG00000279483	feature_id[0].value > threshold=0.20569759607315063
node_13314: feature_name=ENSG00000197728	feature_id[1].value <= threshold=3.9138518571853638
node_13315: feature_name=ENSG00000148346	feature_id[6].value <= threshold=1.64614999294281
node_13316: feature_name=ENSG00000279483	feature_id[0].value <= threshold=2.9541876316070557
node_13317: feature_name=ENSG00000166710	feature_id[29].value > threshold=4.72454047203064
node_13321: feature_name=ENSG00000170296	feature_id[28].value <= threshold=1.6410073637962341
node_13322: feature_name=ENSG00000161055	feature_id[27].value <= threshold=2.933995485305786
node_13323: feature_name=ENSG00000204525	feature_id[4].value > threshold=2.96061909198761
node_13343: feature_name=ENSG00000168484	feature_id[3].value <= threshold=2.700547933578491
node_13344: feature_name=ENSG00000140988	feature_id[30].value > threshold=2.229387640953064
node_13348: feature_name=ENSG00000205542	feature_id[35].value > threshold=4.038960695266724
Class: never
Rules_10	passed counts:1359
node_0: feature_name=ENSG00000185883	feature_id[23].value <= threshold=0.49074628949165344
node_1: feature_name=ENSG00000148346	feature_id[6].value <= threshold=1.6772754788398743
node_2: feature_name=ENSG00000166710	feature_id[29].value <= threshold=4.7182440757751465
node_3: feature_name=ENSG00000185303	feature_id[22].value > threshold=0.8175312876701355
node_9147: feature_name=ENSG00000168484	feature_id[3].value <= threshold=3.710220217704773
node_9148: feature_name=ENSG00000087086	feature_id[37].value > threshold=6.587889671325684
node_10502: feature_name=ENSG00000129824	feature_id[2].value <= threshold=0.6865935623645782
node_10503: feature_name=ENSG00000257764	feature_id[11].value <= threshold=1.6901813745498657
node_10504: feature_name=ENSG00000122852	feature_id[43].value > threshold=0.5870384573936462
node_10596: feature_name=ENSG00000234745	feature_id[25].value <= threshold=3.5349032878875732
node_10597: feature_name=ENSG00000251562	feature_id[12].value <= threshold=5.968034982681274
node_10598: feature_name=ENSG00000213741	feature_id[20].value <= threshold=4.253760099411011
node_10599: feature_name=ENSG00000168484	feature_id[3].value > threshold=1.561343252658844
node_10617: feature_name=ENSG00000228253	feature_id[8].value <= threshold=1.687746822834015
node_10618: feature_name=ENSG00000198918	feature_id[40].value > threshold=2.4275574684143066
node_10622: feature_name=ENSG00000130208	feature_id[19].value <= threshold=5.528818130493164
node_10623: feature_name=ENSG00000251562	feature_id[12].value <= threshold=5.34534478187561
node_10624: feature_name=ENSG00000204525	feature_id[4].value > threshold=0.3920051157474518
node_10628: feature_name=ENSG00000168484	feature_id[3].value > threshold=1.692126750946045
node_10632: feature_name=ENSG00000212907	feature_id[18].value <= threshold=2.3218469619750977
Class: active
Rules_11	passed counts:1226
node_0: feature_name=ENSG00000185883	feature_id[23].value > threshold=0.49074628949165344
node_19680: feature_name=ENSG00000115414	feature_id[38].value <= threshold=1.4475244879722595
node_19681: feature_name=ENSG00000229117	feature_id[14].value <= threshold=3.3678258657455444
node_19682: feature_name=ENSG00000197728	feature_id[1].value > threshold=2.839377760887146
node_23220: feature_name=ENSG00000129824	feature_id[2].value <= threshold=0.17649756371974945
node_23221: feature_name=ENSG00000279483	feature_id[0].value > threshold=2.1158955097198486
node_23367: feature_name=ENSG00000204389	feature_id[5].value <= threshold=2.749945640563965
node_23368: feature_name=ENSG00000198502	feature_id[15].value <= threshold=3.9331657886505127
node_23369: feature_name=ENSG00000212907	feature_id[18].value > threshold=2.335269808769226
node_23687: feature_name=ENSG00000198727	feature_id[44].value <= threshold=4.825335264205933
node_23688: feature_name=ENSG00000149021	feature_id[13].value <= threshold=2.1701438426971436
node_23689: feature_name=ENSG00000090382	feature_id[9].value <= threshold=2.314872622489929
node_23690: feature_name=ENSG00000197728	feature_id[1].value > threshold=3.2494943141937256
node_23822: feature_name=ENSG00000204388	feature_id[24].value <= threshold=1.472426176071167
node_23823: feature_name=ENSG00000213741	feature_id[20].value > threshold=0.9802023768424988
node_23861: feature_name=ENSG00000279483	feature_id[0].value > threshold=2.25068736076355
node_23865: feature_name=ENSG00000257764	feature_id[11].value <= threshold=0.6831829696893692
node_23866: feature_name=ENSG00000228253	feature_id[8].value <= threshold=4.1715288162231445
node_23867: feature_name=ENSG00000185883	feature_id[23].value <= threshold=3.550593852996826
node_23868: feature_name=ENSG00000269028	feature_id[34].value <= threshold=1.8003773093223572
node_23869: feature_name=ENSG00000204525	feature_id[4].value <= threshold=3.7367740869522095
node_23870: feature_name=ENSG00000204389	feature_id[5].value <= threshold=1.2032729387283325
node_23871: feature_name=ENSG00000124614	feature_id[32].value > threshold=1.6191654801368713
node_23881: feature_name=ENSG00000198502	feature_id[15].value <= threshold=3.8870527744293213
node_23882: feature_name=ENSG00000115414	feature_id[38].value <= threshold=0.9982939660549164
node_23883: feature_name=ENSG00000279483	feature_id[0].value <= threshold=4.874300003051758
node_23884: feature_name=ENSG00000212907	feature_id[18].value > threshold=2.7940704822540283
node_23906: feature_name=ENSG00000166710	feature_id[29].value > threshold=2.9062838554382324
node_23910: feature_name=ENSG00000234745	feature_id[25].value <= threshold=4.284460783004761
node_23911: feature_name=ENSG00000185883	feature_id[23].value <= threshold=3.3203810453414917
node_23912: feature_name=ENSG00000144426	feature_id[41].value <= threshold=1.889053225517273
node_23913: feature_name=ENSG00000168484	feature_id[3].value <= threshold=3.0657304525375366
node_23914: feature_name=ENSG00000228253	feature_id[8].value <= threshold=3.7702895402908325
node_23915: feature_name=ENSG00000213741	feature_id[20].value <= threshold=3.484778642654419
node_23916: feature_name=ENSG00000170296	feature_id[28].value <= threshold=2.9899858236312866
node_23917: feature_name=ENSG00000161055	feature_id[27].value <= threshold=1.80853670835495
Class: active
Rules_12	passed counts:1122
node_0: feature_name=ENSG00000185883	feature_id[23].value <= threshold=0.49074628949165344
node_1: feature_name=ENSG00000148346	feature_id[6].value <= threshold=1.6772754788398743
node_2: feature_name=ENSG00000166710	feature_id[29].value <= threshold=4.7182440757751465
node_3: feature_name=ENSG00000185303	feature_id[22].value > threshold=0.8175312876701355
node_9147: feature_name=ENSG00000168484	feature_id[3].value <= threshold=3.710220217704773
node_9148: feature_name=ENSG00000087086	feature_id[37].value <= threshold=6.587889671325684
node_9149: feature_name=ENSG00000149021	feature_id[13].value <= threshold=3.162198543548584
node_9150: feature_name=ENSG00000159147	feature_id[21].value <= threshold=0.5568683445453644
node_9151: feature_name=ENSG00000129824	feature_id[2].value <= threshold=0.14587418735027313
node_9152: feature_name=ENSG00000234745	feature_id[25].value > threshold=2.8613555431365967
node_9538: feature_name=ENSG00000130208	feature_id[19].value > threshold=2.4943677186965942
node_9866: feature_name=ENSG00000142541	feature_id[33].value <= threshold=3.871177554130554
node_9867: feature_name=ENSG00000212907	feature_id[18].value <= threshold=2.8860256671905518
node_9868: feature_name=ENSG00000255823	feature_id[10].value <= threshold=2.322750449180603
node_9869: feature_name=ENSG00000205542	feature_id[35].value <= threshold=5.423808813095093
node_9870: feature_name=ENSG00000251562	feature_id[12].value > threshold=2.9462122917175293
node_9874: feature_name=ENSG00000244734	feature_id[42].value <= threshold=1.8079532384872437
node_9875: feature_name=ENSG00000140988	feature_id[30].value <= threshold=3.648254632949829
node_9876: feature_name=ENSG00000244734	feature_id[42].value <= threshold=0.8458313345909119
node_9877: feature_name=ENSG00000251562	feature_id[12].value > threshold=3.5747255086898804
node_9881: feature_name=ENSG00000205542	feature_id[35].value <= threshold=4.932559967041016
node_9882: feature_name=ENSG00000161055	feature_id[27].value <= threshold=1.9759796261787415
node_9883: feature_name=ENSG00000168484	feature_id[3].value > threshold=1.0160610377788544
Class: never
Rules_13	passed counts:1057
node_0: feature_name=ENSG00000185883	feature_id[23].value <= threshold=0.49074628949165344
node_1: feature_name=ENSG00000148346	feature_id[6].value <= threshold=1.6772754788398743
node_2: feature_name=ENSG00000166710	feature_id[29].value <= threshold=4.7182440757751465
node_3: feature_name=ENSG00000185303	feature_id[22].value > threshold=0.8175312876701355
node_9147: feature_name=ENSG00000168484	feature_id[3].value > threshold=3.710220217704773
node_10789: feature_name=ENSG00000255823	feature_id[10].value > threshold=0.39799927175045013
node_10959: feature_name=ENSG00000149021	feature_id[13].value <= threshold=3.110249400138855
node_10960: feature_name=ENSG00000229807	feature_id[7].value <= threshold=0.21310387551784515
node_10961: feature_name=ENSG00000170296	feature_id[28].value <= threshold=1.9580413103103638
node_10962: feature_name=ENSG00000205542	feature_id[35].value > threshold=4.281935214996338
node_10970: feature_name=ENSG00000234745	feature_id[25].value > threshold=2.448911666870117
node_10978: feature_name=ENSG00000144426	feature_id[41].value <= threshold=2.4974688291549683
node_10979: feature_name=ENSG00000140988	feature_id[30].value > threshold=1.4468162059783936
node_10981: feature_name=ENSG00000168878	feature_id[17].value <= threshold=3.8761805295944214
node_10982: feature_name=ENSG00000168484	feature_id[3].value <= threshold=5.047664165496826
node_10983: feature_name=ENSG00000087086	feature_id[37].value > threshold=4.129270553588867
node_10987: feature_name=ENSG00000090382	feature_id[9].value <= threshold=5.3489837646484375
node_10988: feature_name=ENSG00000159147	feature_id[21].value <= threshold=1.3745797872543335
node_10989: feature_name=ENSG00000275385	feature_id[36].value <= threshold=4.178293943405151
node_10990: feature_name=ENSG00000197728	feature_id[1].value > threshold=0.2874714434146881
node_10994: feature_name=ENSG00000255823	feature_id[10].value > threshold=0.6669903099536896
Class: former
Rules_14	passed counts:992
node_0: feature_name=ENSG00000185883	feature_id[23].value <= threshold=0.49074628949165344
node_1: feature_name=ENSG00000148346	feature_id[6].value <= threshold=1.6772754788398743
node_2: feature_name=ENSG00000166710	feature_id[29].value > threshold=4.7182440757751465
node_11032: feature_name=ENSG00000168484	feature_id[3].value <= threshold=2.8880492448806763
node_11033: feature_name=ENSG00000129824	feature_id[2].value <= threshold=0.3847399204969406
node_11034: feature_name=ENSG00000212907	feature_id[18].value <= threshold=2.8737224340438843
node_11035: feature_name=ENSG00000234745	feature_id[25].value <= threshold=3.168237090110779
node_11036: feature_name=ENSG00000251562	feature_id[12].value > threshold=5.251416206359863
node_11524: feature_name=ENSG00000275385	feature_id[36].value <= threshold=3.624207854270935
node_11525: feature_name=ENSG00000204389	feature_id[5].value <= threshold=4.086930751800537
node_11526: feature_name=ENSG00000148346	feature_id[6].value <= threshold=1.243701159954071
node_11527: feature_name=ENSG00000244734	feature_id[42].value <= threshold=1.4164352416992188
node_11528: feature_name=ENSG00000275385	feature_id[36].value <= threshold=1.3322635889053345
node_11529: feature_name=ENSG00000229807	feature_id[7].value <= threshold=2.1203134059906006
node_11530: feature_name=ENSG00000090382	feature_id[9].value <= threshold=1.603183925151825
node_11531: feature_name=ENSG00000149021	feature_id[13].value <= threshold=4.121882915496826
node_11532: feature_name=ENSG00000198727	feature_id[44].value > threshold=0.47847384214401245
node_11610: feature_name=ENSG00000255823	feature_id[10].value <= threshold=3.394844651222229
node_11611: feature_name=ENSG00000255823	feature_id[10].value <= threshold=2.0654767751693726
node_11612: feature_name=ENSG00000204389	feature_id[5].value <= threshold=2.1311115026474
node_11613: feature_name=ENSG00000122026	feature_id[26].value > threshold=3.8602030277252197
node_11843: feature_name=ENSG00000168878	feature_id[17].value <= threshold=2.3257380723953247
node_11844: feature_name=ENSG00000211592	feature_id[39].value <= threshold=10.254537582397461
node_11845: feature_name=ENSG00000205542	feature_id[35].value <= threshold=6.108137845993042
node_11846: feature_name=ENSG00000124614	feature_id[32].value <= threshold=3.726484775543213
node_11847: feature_name=ENSG00000251562	feature_id[12].value <= threshold=7.757518768310547
node_11848: feature_name=ENSG00000198840	feature_id[16].value > threshold=1.757819414138794
node_11876: feature_name=ENSG00000115414	feature_id[38].value <= threshold=1.01825749874115
node_11877: feature_name=ENSG00000130208	feature_id[19].value <= threshold=2.365077257156372
node_11878: feature_name=ENSG00000229117	feature_id[14].value > threshold=2.0432010293006897
node_11884: feature_name=ENSG00000140988	feature_id[30].value <= threshold=4.703006982803345
node_11885: feature_name=ENSG00000279483	feature_id[0].value <= threshold=2.8686352968215942
node_11886: feature_name=ENSG00000170296	feature_id[28].value <= threshold=1.8456220626831055
node_11887: feature_name=ENSG00000130208	feature_id[19].value <= threshold=1.5880165696144104
node_11888: feature_name=ENSG00000124614	feature_id[32].value <= threshold=3.2689895629882812
node_11889: feature_name=ENSG00000122026	feature_id[26].value > threshold=3.9324727058410645
node_11897: feature_name=ENSG00000140988	feature_id[30].value <= threshold=4.598330020904541
node_11898: feature_name=ENSG00000279483	feature_id[0].value <= threshold=1.8977556824684143
Class: never
Rules_15	passed counts:955
node_0: feature_name=ENSG00000185883	feature_id[23].value <= threshold=0.49074628949165344
node_1: feature_name=ENSG00000148346	feature_id[6].value <= threshold=1.6772754788398743
node_2: feature_name=ENSG00000166710	feature_id[29].value <= threshold=4.7182440757751465
node_3: feature_name=ENSG00000185303	feature_id[22].value <= threshold=0.8175312876701355
node_4: feature_name=ENSG00000279483	feature_id[0].value <= threshold=2.197104573249817
node_5: feature_name=ENSG00000255823	feature_id[10].value <= threshold=1.791914701461792
node_6: feature_name=ENSG00000275385	feature_id[36].value <= threshold=3.957828640937805
node_7: feature_name=ENSG00000122026	feature_id[26].value > threshold=3.007518172264099
node_1943: feature_name=ENSG00000124614	feature_id[32].value <= threshold=2.647187829017639
node_1944: feature_name=ENSG00000149021	feature_id[13].value <= threshold=2.5014474391937256
node_1945: feature_name=ENSG00000275385	feature_id[36].value > threshold=0.9984205663204193
node_3861: feature_name=ENSG00000257764	feature_id[11].value > threshold=0.40439192950725555
node_4367: feature_name=ENSG00000204389	feature_id[5].value <= threshold=3.4245803356170654
node_4368: feature_name=ENSG00000168484	feature_id[3].value <= threshold=1.8755188584327698
node_4369: feature_name=ENSG00000140988	feature_id[30].value > threshold=3.3744454383850098
node_4423: feature_name=ENSG00000257764	feature_id[11].value > threshold=0.49023813009262085
node_4431: feature_name=ENSG00000212907	feature_id[18].value <= threshold=2.6278979778289795
node_4432: feature_name=ENSG00000122852	feature_id[43].value <= threshold=1.9125962853431702
node_4433: feature_name=ENSG00000090382	feature_id[9].value <= threshold=5.580044984817505
node_4434: feature_name=ENSG00000205542	feature_id[35].value <= threshold=6.15914249420166
node_4435: feature_name=ENSG00000198502	feature_id[15].value <= threshold=3.496391773223877
node_4436: feature_name=ENSG00000166710	feature_id[29].value > threshold=3.0177351236343384
node_4440: feature_name=ENSG00000279483	feature_id[0].value <= threshold=2.1720906496047974
node_4441: feature_name=ENSG00000115414	feature_id[38].value <= threshold=3.4732236862182617
node_4442: feature_name=ENSG00000234745	feature_id[25].value <= threshold=4.271862983703613
node_4443: feature_name=ENSG00000244734	feature_id[42].value <= threshold=0.9250553846359253
node_4444: feature_name=ENSG00000124614	feature_id[32].value <= threshold=2.5587806701660156
node_4445: feature_name=ENSG00000090382	feature_id[9].value <= threshold=4.578418970108032
node_4446: feature_name=ENSG00000198840	feature_id[16].value > threshold=1.3836705088615417
Class: never
Rules_16	passed counts:951
node_0: feature_name=ENSG00000185883	feature_id[23].value > threshold=0.49074628949165344
node_19680: feature_name=ENSG00000115414	feature_id[38].value <= threshold=1.4475244879722595
node_19681: feature_name=ENSG00000229117	feature_id[14].value > threshold=3.3678258657455444
node_25729: feature_name=ENSG00000197728	feature_id[1].value > threshold=3.583244800567627
node_26115: feature_name=ENSG00000198502	feature_id[15].value > threshold=1.5112402439117432
node_26197: feature_name=ENSG00000279483	feature_id[0].value <= threshold=3.2599194049835205
node_26198: feature_name=ENSG00000140988	feature_id[30].value <= threshold=3.6663540601730347
node_26199: feature_name=ENSG00000255823	feature_id[10].value <= threshold=2.1065104007720947
node_26200: feature_name=ENSG00000185883	feature_id[23].value > threshold=0.9108018577098846
node_26202: feature_name=ENSG00000129824	feature_id[2].value <= threshold=3.123058319091797
node_26203: feature_name=ENSG00000140988	feature_id[30].value <= threshold=3.427664875984192
node_26204: feature_name=ENSG00000228253	feature_id[8].value <= threshold=2.8237732648849487
node_26205: feature_name=ENSG00000229117	feature_id[14].value > threshold=3.402846097946167
node_26209: feature_name=ENSG00000234745	feature_id[25].value <= threshold=3.9445178508758545
node_26210: feature_name=ENSG00000229117	feature_id[14].value > threshold=3.530122995376587
Class: former
Rules_17	passed counts:906
node_0: feature_name=ENSG00000185883	feature_id[23].value > threshold=0.49074628949165344
node_19680: feature_name=ENSG00000115414	feature_id[38].value <= threshold=1.4475244879722595
node_19681: feature_name=ENSG00000229117	feature_id[14].value <= threshold=3.3678258657455444
node_19682: feature_name=ENSG00000197728	feature_id[1].value <= threshold=2.839377760887146
node_19683: feature_name=ENSG00000204388	feature_id[24].value <= threshold=0.35977986454963684
node_19684: feature_name=ENSG00000234745	feature_id[25].value > threshold=3.2282501459121704
node_21044: feature_name=ENSG00000251562	feature_id[12].value > threshold=3.096278667449951
node_21224: feature_name=ENSG00000255823	feature_id[10].value <= threshold=1.0878832340240479
node_21225: feature_name=ENSG00000244734	feature_id[42].value <= threshold=0.13869993388652802
node_21226: feature_name=ENSG00000198840	feature_id[16].value <= threshold=3.8043196201324463
node_21227: feature_name=ENSG00000168484	feature_id[3].value > threshold=0.8867409825325012
node_21707: feature_name=ENSG00000197728	feature_id[1].value <= threshold=2.493109941482544
node_21708: feature_name=ENSG00000161055	feature_id[27].value <= threshold=1.977187693119049
node_21709: feature_name=ENSG00000204389	feature_id[5].value <= threshold=2.3937631845474243
node_21710: feature_name=ENSG00000279483	feature_id[0].value > threshold=2.588544726371765
node_21734: feature_name=ENSG00000090382	feature_id[9].value <= threshold=5.0947585105896
node_21735: feature_name=ENSG00000229117	feature_id[14].value <= threshold=3.3022536039352417
node_21736: feature_name=ENSG00000130208	feature_id[19].value <= threshold=5.453649520874023
node_21737: feature_name=ENSG00000170296	feature_id[28].value <= threshold=3.7643669843673706
node_21738: feature_name=ENSG00000166710	feature_id[29].value <= threshold=5.55825662612915
node_21739: feature_name=ENSG00000168878	feature_id[17].value <= threshold=3.0450438261032104
node_21740: feature_name=ENSG00000140988	feature_id[30].value <= threshold=4.1169657707214355
node_21741: feature_name=ENSG00000129824	feature_id[2].value <= threshold=0.94057697057724
node_21742: feature_name=ENSG00000166710	feature_id[29].value > threshold=3.3621751070022583
node_21746: feature_name=ENSG00000149021	feature_id[13].value <= threshold=1.7437517046928406
node_21747: feature_name=ENSG00000166710	feature_id[29].value > threshold=3.673636317253113
Class: never
Rules_18	passed counts:894
node_0: feature_name=ENSG00000185883	feature_id[23].value <= threshold=0.49074628949165344
node_1: feature_name=ENSG00000148346	feature_id[6].value <= threshold=1.6772754788398743
node_2: feature_name=ENSG00000166710	feature_id[29].value <= threshold=4.7182440757751465
node_3: feature_name=ENSG00000185303	feature_id[22].value <= threshold=0.8175312876701355
node_4: feature_name=ENSG00000279483	feature_id[0].value <= threshold=2.197104573249817
node_5: feature_name=ENSG00000255823	feature_id[10].value <= threshold=1.791914701461792
node_6: feature_name=ENSG00000275385	feature_id[36].value <= threshold=3.957828640937805
node_7: feature_name=ENSG00000122026	feature_id[26].value > threshold=3.007518172264099
node_1943: feature_name=ENSG00000124614	feature_id[32].value <= threshold=2.647187829017639
node_1944: feature_name=ENSG00000149021	feature_id[13].value <= threshold=2.5014474391937256
node_1945: feature_name=ENSG00000275385	feature_id[36].value <= threshold=0.9984205663204193
node_1946: feature_name=ENSG00000148346	feature_id[6].value <= threshold=1.2297102808952332
node_1947: feature_name=ENSG00000129824	feature_id[2].value <= threshold=0.07752266526222229
node_1948: feature_name=ENSG00000197728	feature_id[1].value <= threshold=4.068118333816528
node_1949: feature_name=ENSG00000159147	feature_id[21].value <= threshold=1.025837481021881
node_1950: feature_name=ENSG00000204389	feature_id[5].value <= threshold=0.10269170254468918
node_1951: feature_name=ENSG00000168878	feature_id[17].value <= threshold=0.7217383682727814
node_1952: feature_name=ENSG00000279483	feature_id[0].value > threshold=0.7830139696598053
node_2510: feature_name=ENSG00000212907	feature_id[18].value <= threshold=3.208190083503723
node_2511: feature_name=ENSG00000244734	feature_id[42].value <= threshold=1.6494423151016235
node_2512: feature_name=ENSG00000142541	feature_id[33].value > threshold=2.9734296798706055
node_2538: feature_name=ENSG00000229117	feature_id[14].value > threshold=1.5875031352043152
node_2542: feature_name=ENSG00000122852	feature_id[43].value <= threshold=2.154364585876465
node_2543: feature_name=ENSG00000148346	feature_id[6].value <= threshold=1.0423885583877563
node_2544: feature_name=ENSG00000166710	feature_id[29].value > threshold=2.6654998064041138
node_2548: feature_name=ENSG00000204525	feature_id[4].value > threshold=1.7924264669418335
node_2598: feature_name=ENSG00000124614	feature_id[32].value <= threshold=2.638439178466797
node_2599: feature_name=ENSG00000168484	feature_id[3].value <= threshold=1.8078947067260742
node_2600: feature_name=ENSG00000198840	feature_id[16].value > threshold=0.40846070647239685
node_2612: feature_name=ENSG00000140988	feature_id[30].value > threshold=2.628395438194275
node_2620: feature_name=ENSG00000234745	feature_id[25].value <= threshold=4.321120977401733
node_2621: feature_name=ENSG00000122852	feature_id[43].value <= threshold=1.5660027861595154
node_2622: feature_name=ENSG00000269028	feature_id[34].value <= threshold=2.213854670524597
node_2623: feature_name=ENSG00000213741	feature_id[20].value > threshold=2.1030561923980713
node_2627: feature_name=ENSG00000122026	feature_id[26].value > threshold=3.1651188135147095
node_2631: feature_name=ENSG00000170296	feature_id[28].value <= threshold=1.0342186093330383
Class: never
Rules_19	passed counts:874
node_0: feature_name=ENSG00000185883	feature_id[23].value > threshold=0.49074628949165344
node_19680: feature_name=ENSG00000115414	feature_id[38].value <= threshold=1.4475244879722595
node_19681: feature_name=ENSG00000229117	feature_id[14].value <= threshold=3.3678258657455444
node_19682: feature_name=ENSG00000197728	feature_id[1].value > threshold=2.839377760887146
node_23220: feature_name=ENSG00000129824	feature_id[2].value > threshold=0.17649756371974945
node_24318: feature_name=ENSG00000198840	feature_id[16].value > threshold=3.399317145347595
node_25388: feature_name=ENSG00000279483	feature_id[0].value > threshold=2.8495450019836426
node_25456: feature_name=ENSG00000237541	feature_id[31].value <= threshold=1.0610416531562805
node_25457: feature_name=ENSG00000130208	feature_id[19].value > threshold=1.2286373376846313
node_25573: feature_name=ENSG00000269028	feature_id[34].value <= threshold=0.4009643942117691
node_25574: feature_name=ENSG00000090382	feature_id[9].value > threshold=1.5009561777114868
node_25606: feature_name=ENSG00000198502	feature_id[15].value <= threshold=4.144665002822876
node_25607: feature_name=ENSG00000122852	feature_id[43].value <= threshold=1.826303482055664
node_25608: feature_name=ENSG00000204389	feature_id[5].value <= threshold=2.310476541519165
node_25609: feature_name=ENSG00000204525	feature_id[4].value <= threshold=4.285347938537598
node_25610: feature_name=ENSG00000234745	feature_id[25].value <= threshold=4.357971429824829
node_25611: feature_name=ENSG00000198918	feature_id[40].value <= threshold=5.295844554901123
node_25612: feature_name=ENSG00000129824	feature_id[2].value <= threshold=3.4961674213409424
node_25613: feature_name=ENSG00000124614	feature_id[32].value > threshold=1.565122365951538
node_25621: feature_name=ENSG00000148346	feature_id[6].value <= threshold=1.3513946533203125
node_25622: feature_name=ENSG00000204525	feature_id[4].value <= threshold=3.596439242362976
node_25623: feature_name=ENSG00000149021	feature_id[13].value <= threshold=2.709874749183655
node_25624: feature_name=ENSG00000204525	feature_id[4].value > threshold=0.9825052320957184
node_25630: feature_name=ENSG00000149021	feature_id[13].value <= threshold=1.996476650238037
node_25631: feature_name=ENSG00000279483	feature_id[0].value <= threshold=4.393745183944702
node_25632: feature_name=ENSG00000205542	feature_id[35].value > threshold=3.584386110305786
Class: active
Rules_20	passed counts:873
node_0: feature_name=ENSG00000185883	feature_id[23].value <= threshold=0.49074628949165344
node_1: feature_name=ENSG00000148346	feature_id[6].value > threshold=1.6772754788398743
node_19125: feature_name=ENSG00000129824	feature_id[2].value <= threshold=1.054560363292694
node_19126: feature_name=ENSG00000198840	feature_id[16].value <= threshold=3.950896143913269
node_19127: feature_name=ENSG00000197728	feature_id[1].value <= threshold=2.325305223464966
node_19128: feature_name=ENSG00000168484	feature_id[3].value <= threshold=0.23075981438159943
node_19129: feature_name=ENSG00000269028	feature_id[34].value <= threshold=1.4383617043495178
node_19130: feature_name=ENSG00000229117	feature_id[14].value <= threshold=4.229284763336182
node_19131: feature_name=ENSG00000229807	feature_id[7].value <= threshold=0.20502334833145142
node_19132: feature_name=ENSG00000198840	feature_id[16].value <= threshold=3.662131905555725
node_19133: feature_name=ENSG00000142541	feature_id[33].value > threshold=3.681611180305481
node_19215: feature_name=ENSG00000237541	feature_id[31].value <= threshold=1.3755988478660583
node_19216: feature_name=ENSG00000166710	feature_id[29].value <= threshold=5.305393218994141
node_19217: feature_name=ENSG00000213741	feature_id[20].value <= threshold=4.64050817489624
node_19218: feature_name=ENSG00000279483	feature_id[0].value <= threshold=2.5538729429244995
node_19219: feature_name=ENSG00000212907	feature_id[18].value <= threshold=2.010453224182129
node_19220: feature_name=ENSG00000234745	feature_id[25].value <= threshold=3.9581438302993774
node_19221: feature_name=ENSG00000161055	feature_id[27].value <= threshold=4.592873811721802
node_19222: feature_name=ENSG00000211592	feature_id[39].value <= threshold=9.019847869873047
node_19223: feature_name=ENSG00000229117	feature_id[14].value <= threshold=3.933878183364868
node_19224: feature_name=ENSG00000211592	feature_id[39].value <= threshold=2.9674514532089233
node_19225: feature_name=ENSG00000205542	feature_id[35].value > threshold=2.451103687286377
node_19229: feature_name=ENSG00000148346	feature_id[6].value > threshold=1.740518033504486
node_19235: feature_name=ENSG00000279483	feature_id[0].value <= threshold=1.8001840710639954
node_19236: feature_name=ENSG00000166710	feature_id[29].value <= threshold=4.708482980728149
Class: former
Rules_21	passed counts:853
node_0: feature_name=ENSG00000185883	feature_id[23].value <= threshold=0.49074628949165344
node_1: feature_name=ENSG00000148346	feature_id[6].value <= threshold=1.6772754788398743
node_2: feature_name=ENSG00000166710	feature_id[29].value > threshold=4.7182440757751465
node_11032: feature_name=ENSG00000168484	feature_id[3].value <= threshold=2.8880492448806763
node_11033: feature_name=ENSG00000129824	feature_id[2].value > threshold=0.3847399204969406
node_15693: feature_name=ENSG00000198502	feature_id[15].value <= threshold=2.816245436668396
node_15694: feature_name=ENSG00000168484	feature_id[3].value <= threshold=1.1766833662986755
node_15695: feature_name=ENSG00000204389	feature_id[5].value <= threshold=2.4224071502685547
node_15696: feature_name=ENSG00000161055	feature_id[27].value > threshold=0.0638294368982315
node_16822: feature_name=ENSG00000279483	feature_id[0].value <= threshold=2.8811575174331665
node_16823: feature_name=ENSG00000244734	feature_id[42].value <= threshold=0.7784032821655273
node_16824: feature_name=ENSG00000275385	feature_id[36].value <= threshold=5.123248100280762
node_16825: feature_name=ENSG00000144426	feature_id[41].value <= threshold=0.7387203276157379
node_16826: feature_name=ENSG00000149021	feature_id[13].value <= threshold=2.94505774974823
node_16827: feature_name=ENSG00000228253	feature_id[8].value <= threshold=2.5766299962997437
node_16828: feature_name=ENSG00000087086	feature_id[37].value <= threshold=7.276612281799316
node_16829: feature_name=ENSG00000185303	feature_id[22].value <= threshold=1.500148355960846
node_16830: feature_name=ENSG00000204525	feature_id[4].value <= threshold=3.1235904693603516
node_16831: feature_name=ENSG00000161055	feature_id[27].value > threshold=0.38841521739959717
node_16835: feature_name=ENSG00000090382	feature_id[9].value <= threshold=5.842932462692261
node_16836: feature_name=ENSG00000204525	feature_id[4].value <= threshold=3.123387098312378
node_16837: feature_name=ENSG00000205542	feature_id[35].value > threshold=4.402092933654785
node_16861: feature_name=ENSG00000087086	feature_id[37].value <= threshold=6.833874464035034
node_16862: feature_name=ENSG00000148346	feature_id[6].value <= threshold=1.6421299576759338
node_16863: feature_name=ENSG00000170296	feature_id[28].value <= threshold=1.290717899799347
node_16864: feature_name=ENSG00000205542	feature_id[35].value > threshold=5.063568115234375
node_16916: feature_name=ENSG00000124614	feature_id[32].value <= threshold=1.716953158378601
Class: never
Rules_22	passed counts:850
node_0: feature_name=ENSG00000185883	feature_id[23].value <= threshold=0.49074628949165344
node_1: feature_name=ENSG00000148346	feature_id[6].value <= threshold=1.6772754788398743
node_2: feature_name=ENSG00000166710	feature_id[29].value > threshold=4.7182440757751465
node_11032: feature_name=ENSG00000168484	feature_id[3].value <= threshold=2.8880492448806763
node_11033: feature_name=ENSG00000129824	feature_id[2].value > threshold=0.3847399204969406
node_15693: feature_name=ENSG00000198502	feature_id[15].value <= threshold=2.816245436668396
node_15694: feature_name=ENSG00000168484	feature_id[3].value <= threshold=1.1766833662986755
node_15695: feature_name=ENSG00000204389	feature_id[5].value <= threshold=2.4224071502685547
node_15696: feature_name=ENSG00000161055	feature_id[27].value <= threshold=0.0638294368982315
node_15697: feature_name=ENSG00000198502	feature_id[15].value <= threshold=1.3810299634933472
node_15698: feature_name=ENSG00000279483	feature_id[0].value <= threshold=2.5419764518737793
node_15699: feature_name=ENSG00000198840	feature_id[16].value <= threshold=2.022255063056946
node_15700: feature_name=ENSG00000198840	feature_id[16].value <= threshold=1.3653066754341125
node_15701: feature_name=ENSG00000212907	feature_id[18].value <= threshold=3.4842745065689087
node_15702: feature_name=ENSG00000168878	feature_id[17].value <= threshold=2.3415075540542603
node_15703: feature_name=ENSG00000228253	feature_id[8].value <= threshold=2.040309727191925
node_15704: feature_name=ENSG00000251562	feature_id[12].value > threshold=0.4922189712524414
node_15710: feature_name=ENSG00000279483	feature_id[0].value <= threshold=2.326983094215393
node_15711: feature_name=ENSG00000124614	feature_id[32].value <= threshold=3.4290705919265747
node_15712: feature_name=ENSG00000212907	feature_id[18].value <= threshold=2.5931148529052734
node_15713: feature_name=ENSG00000237541	feature_id[31].value <= threshold=1.1670039892196655
node_15714: feature_name=ENSG00000140988	feature_id[30].value > threshold=3.2830926179885864
node_15726: feature_name=ENSG00000198840	feature_id[16].value <= threshold=1.1106541752815247
node_15727: feature_name=ENSG00000279483	feature_id[0].value <= threshold=1.6520970463752747
Class: never
Rules_23	passed counts:809
node_0: feature_name=ENSG00000185883	feature_id[23].value <= threshold=0.49074628949165344
node_1: feature_name=ENSG00000148346	feature_id[6].value <= threshold=1.6772754788398743
node_2: feature_name=ENSG00000166710	feature_id[29].value > threshold=4.7182440757751465
node_11032: feature_name=ENSG00000168484	feature_id[3].value <= threshold=2.8880492448806763
node_11033: feature_name=ENSG00000129824	feature_id[2].value <= threshold=0.3847399204969406
node_11034: feature_name=ENSG00000212907	feature_id[18].value <= threshold=2.8737224340438843
node_11035: feature_name=ENSG00000234745	feature_id[25].value > threshold=3.168237090110779
node_12645: feature_name=ENSG00000149021	feature_id[13].value <= threshold=2.5691487789154053
node_12646: feature_name=ENSG00000197728	feature_id[1].value <= threshold=4.373219013214111
node_12647: feature_name=ENSG00000279483	feature_id[0].value <= threshold=3.220840811729431
node_12648: feature_name=ENSG00000159147	feature_id[21].value <= threshold=0.6789885461330414
node_12649: feature_name=ENSG00000198727	feature_id[44].value > threshold=1.0503773093223572
node_12927: feature_name=ENSG00000229807	feature_id[7].value <= threshold=0.09100231528282166
node_12928: feature_name=ENSG00000090382	feature_id[9].value <= threshold=1.4398576617240906
node_12929: feature_name=ENSG00000255823	feature_id[10].value <= threshold=2.387103319168091
node_12930: feature_name=ENSG00000251562	feature_id[12].value > threshold=4.922428131103516
node_12976: feature_name=ENSG00000204389	feature_id[5].value <= threshold=3.3731578588485718
node_12977: feature_name=ENSG00000204388	feature_id[24].value <= threshold=0.2056475728750229
node_12978: feature_name=ENSG00000229117	feature_id[14].value <= threshold=3.8971067667007446
node_12979: feature_name=ENSG00000166710	feature_id[29].value > threshold=4.719916582107544
node_12983: feature_name=ENSG00000161055	feature_id[27].value <= threshold=3.844975709915161
node_12984: feature_name=ENSG00000279483	feature_id[0].value <= threshold=0.20569759607315063
node_12985: feature_name=ENSG00000166710	feature_id[29].value > threshold=4.900184869766235
node_13047: feature_name=ENSG00000211592	feature_id[39].value <= threshold=5.4248926639556885
node_13048: feature_name=ENSG00000140988	feature_id[30].value <= threshold=3.105101227760315
node_13049: feature_name=ENSG00000257764	feature_id[11].value <= threshold=1.3535545468330383
node_13050: feature_name=ENSG00000251562	feature_id[12].value > threshold=5.411458730697632
node_13058: feature_name=ENSG00000205542	feature_id[35].value > threshold=2.4211034774780273
node_13062: feature_name=ENSG00000166710	feature_id[29].value <= threshold=5.9322474002838135
node_13063: feature_name=ENSG00000205542	feature_id[35].value <= threshold=5.016369581222534
node_13064: feature_name=ENSG00000122026	feature_id[26].value > threshold=2.2282854318618774
Class: never
Rules_24	passed counts:796
node_0: feature_name=ENSG00000185883	feature_id[23].value <= threshold=0.49074628949165344
node_1: feature_name=ENSG00000148346	feature_id[6].value <= threshold=1.6772754788398743
node_2: feature_name=ENSG00000166710	feature_id[29].value <= threshold=4.7182440757751465
node_3: feature_name=ENSG00000185303	feature_id[22].value <= threshold=0.8175312876701355
node_4: feature_name=ENSG00000279483	feature_id[0].value <= threshold=2.197104573249817
node_5: feature_name=ENSG00000255823	feature_id[10].value <= threshold=1.791914701461792
node_6: feature_name=ENSG00000275385	feature_id[36].value <= threshold=3.957828640937805
node_7: feature_name=ENSG00000122026	feature_id[26].value > threshold=3.007518172264099
node_1943: feature_name=ENSG00000124614	feature_id[32].value <= threshold=2.647187829017639
node_1944: feature_name=ENSG00000149021	feature_id[13].value <= threshold=2.5014474391937256
node_1945: feature_name=ENSG00000275385	feature_id[36].value <= threshold=0.9984205663204193
node_1946: feature_name=ENSG00000148346	feature_id[6].value <= threshold=1.2297102808952332
node_1947: feature_name=ENSG00000129824	feature_id[2].value > threshold=0.07752266526222229
node_3253: feature_name=ENSG00000204389	feature_id[5].value <= threshold=3.0462796688079834
node_3254: feature_name=ENSG00000161055	feature_id[27].value > threshold=0.5664865374565125
node_3714: feature_name=ENSG00000244734	feature_id[42].value <= threshold=0.7418885231018066
node_3715: feature_name=ENSG00000144426	feature_id[41].value <= threshold=1.4039041996002197
node_3716: feature_name=ENSG00000168484	feature_id[3].value <= threshold=2.4229891300201416
node_3717: feature_name=ENSG00000275385	feature_id[36].value <= threshold=0.9631800353527069
node_3718: feature_name=ENSG00000257764	feature_id[11].value <= threshold=3.818147897720337
node_3719: feature_name=ENSG00000124614	feature_id[32].value <= threshold=2.029245138168335
node_3720: feature_name=ENSG00000168484	feature_id[3].value <= threshold=1.5561886429786682
node_3721: feature_name=ENSG00000198918	feature_id[40].value <= threshold=4.130645513534546
Class: never
Rules_25	passed counts:794
node_0: feature_name=ENSG00000185883	feature_id[23].value <= threshold=0.49074628949165344
node_1: feature_name=ENSG00000148346	feature_id[6].value <= threshold=1.6772754788398743
node_2: feature_name=ENSG00000166710	feature_id[29].value > threshold=4.7182440757751465
node_11032: feature_name=ENSG00000168484	feature_id[3].value <= threshold=2.8880492448806763
node_11033: feature_name=ENSG00000129824	feature_id[2].value <= threshold=0.3847399204969406
node_11034: feature_name=ENSG00000212907	feature_id[18].value <= threshold=2.8737224340438843
node_11035: feature_name=ENSG00000234745	feature_id[25].value > threshold=3.168237090110779
node_12645: feature_name=ENSG00000149021	feature_id[13].value <= threshold=2.5691487789154053
node_12646: feature_name=ENSG00000197728	feature_id[1].value <= threshold=4.373219013214111
node_12647: feature_name=ENSG00000279483	feature_id[0].value <= threshold=3.220840811729431
node_12648: feature_name=ENSG00000159147	feature_id[21].value <= threshold=0.6789885461330414
node_12649: feature_name=ENSG00000198727	feature_id[44].value > threshold=1.0503773093223572
node_12927: feature_name=ENSG00000229807	feature_id[7].value <= threshold=0.09100231528282166
node_12928: feature_name=ENSG00000090382	feature_id[9].value <= threshold=1.4398576617240906
node_12929: feature_name=ENSG00000255823	feature_id[10].value <= threshold=2.387103319168091
node_12930: feature_name=ENSG00000251562	feature_id[12].value > threshold=4.922428131103516
node_12976: feature_name=ENSG00000204389	feature_id[5].value <= threshold=3.3731578588485718
node_12977: feature_name=ENSG00000204388	feature_id[24].value <= threshold=0.2056475728750229
node_12978: feature_name=ENSG00000229117	feature_id[14].value <= threshold=3.8971067667007446
node_12979: feature_name=ENSG00000166710	feature_id[29].value > threshold=4.719916582107544
node_12983: feature_name=ENSG00000161055	feature_id[27].value <= threshold=3.844975709915161
node_12984: feature_name=ENSG00000279483	feature_id[0].value <= threshold=0.20569759607315063
node_12985: feature_name=ENSG00000166710	feature_id[29].value > threshold=4.900184869766235
node_13047: feature_name=ENSG00000211592	feature_id[39].value <= threshold=5.4248926639556885
node_13048: feature_name=ENSG00000140988	feature_id[30].value > threshold=3.105101227760315
node_13102: feature_name=ENSG00000140988	feature_id[30].value > threshold=3.105770468711853
node_13104: feature_name=ENSG00000229117	feature_id[14].value <= threshold=3.671790838241577
node_13105: feature_name=ENSG00000166710	feature_id[29].value <= threshold=6.38783860206604
node_13106: feature_name=ENSG00000161055	feature_id[27].value <= threshold=1.8403501510620117
node_13107: feature_name=ENSG00000257764	feature_id[11].value <= threshold=1.9174357652664185
node_13108: feature_name=ENSG00000122026	feature_id[26].value > threshold=2.8091217279434204
node_13128: feature_name=ENSG00000140988	feature_id[30].value <= threshold=4.3143064975738525
node_13129: feature_name=ENSG00000198918	feature_id[40].value <= threshold=3.801230549812317
node_13130: feature_name=ENSG00000234745	feature_id[25].value <= threshold=4.523778915405273
node_13131: feature_name=ENSG00000251562	feature_id[12].value <= threshold=7.566138505935669
node_13132: feature_name=ENSG00000251562	feature_id[12].value > threshold=5.754997253417969
node_13144: feature_name=ENSG00000087086	feature_id[37].value <= threshold=3.3076112270355225
node_13145: feature_name=ENSG00000204525	feature_id[4].value > threshold=2.6326637268066406
Class: never
Rules_26	passed counts:785
node_0: feature_name=ENSG00000185883	feature_id[23].value <= threshold=0.49074628949165344
node_1: feature_name=ENSG00000148346	feature_id[6].value <= threshold=1.6772754788398743
node_2: feature_name=ENSG00000166710	feature_id[29].value > threshold=4.7182440757751465
node_11032: feature_name=ENSG00000168484	feature_id[3].value <= threshold=2.8880492448806763
node_11033: feature_name=ENSG00000129824	feature_id[2].value > threshold=0.3847399204969406
node_15693: feature_name=ENSG00000198502	feature_id[15].value <= threshold=2.816245436668396
node_15694: feature_name=ENSG00000168484	feature_id[3].value <= threshold=1.1766833662986755
node_15695: feature_name=ENSG00000204389	feature_id[5].value <= threshold=2.4224071502685547
node_15696: feature_name=ENSG00000161055	feature_id[27].value <= threshold=0.0638294368982315
node_15697: feature_name=ENSG00000198502	feature_id[15].value <= threshold=1.3810299634933472
node_15698: feature_name=ENSG00000279483	feature_id[0].value <= threshold=2.5419764518737793
node_15699: feature_name=ENSG00000198840	feature_id[16].value > threshold=2.022255063056946
node_15819: feature_name=ENSG00000149021	feature_id[13].value > threshold=0.12967371940612793
node_16243: feature_name=ENSG00000275385	feature_id[36].value <= threshold=4.5393970012664795
node_16244: feature_name=ENSG00000130208	feature_id[19].value <= threshold=4.242412805557251
node_16245: feature_name=ENSG00000142541	feature_id[33].value <= threshold=4.505582571029663
node_16246: feature_name=ENSG00000185303	feature_id[22].value <= threshold=0.7197461724281311
node_16247: feature_name=ENSG00000244734	feature_id[42].value <= threshold=0.5845906436443329
node_16248: feature_name=ENSG00000166710	feature_id[29].value > threshold=4.724391222000122
node_16254: feature_name=ENSG00000122852	feature_id[43].value <= threshold=1.0921297669410706
node_16255: feature_name=ENSG00000149021	feature_id[13].value <= threshold=4.789482831954956
node_16256: feature_name=ENSG00000212907	feature_id[18].value <= threshold=3.8485336303710938
node_16257: feature_name=ENSG00000251562	feature_id[12].value <= threshold=7.886746644973755
node_16258: feature_name=ENSG00000115414	feature_id[38].value <= threshold=4.220479488372803
node_16259: feature_name=ENSG00000090382	feature_id[9].value <= threshold=4.0547826290130615
node_16260: feature_name=ENSG00000197728	feature_id[1].value <= threshold=2.3109360933303833
node_16261: feature_name=ENSG00000213741	feature_id[20].value <= threshold=4.778658390045166
node_16262: feature_name=ENSG00000148346	feature_id[6].value <= threshold=1.4673728346824646
node_16263: feature_name=ENSG00000149021	feature_id[13].value <= threshold=4.03117561340332
node_16264: feature_name=ENSG00000168878	feature_id[17].value <= threshold=0.7004693448543549
node_16265: feature_name=ENSG00000149021	feature_id[13].value <= threshold=3.5813604593276978
node_16266: feature_name=ENSG00000229117	feature_id[14].value <= threshold=4.13322901725769
Class: never
Rules_27	passed counts:754
node_0: feature_name=ENSG00000185883	feature_id[23].value <= threshold=0.49074628949165344
node_1: feature_name=ENSG00000148346	feature_id[6].value <= threshold=1.6772754788398743
node_2: feature_name=ENSG00000166710	feature_id[29].value > threshold=4.7182440757751465
node_11032: feature_name=ENSG00000168484	feature_id[3].value > threshold=2.8880492448806763
node_18626: feature_name=ENSG00000279483	feature_id[0].value > threshold=0.3036307394504547
node_18778: feature_name=ENSG00000144426	feature_id[41].value > threshold=0.1517978310585022
node_18946: feature_name=ENSG00000205542	feature_id[35].value > threshold=4.431288242340088
node_18980: feature_name=ENSG00000168878	feature_id[17].value <= threshold=2.403054714202881
node_18981: feature_name=ENSG00000197728	feature_id[1].value <= threshold=3.2415210008621216
node_18982: feature_name=ENSG00000204525	feature_id[4].value > threshold=1.3529119491577148
node_18988: feature_name=ENSG00000087086	feature_id[37].value > threshold=1.7142285108566284
node_18990: feature_name=ENSG00000237541	feature_id[31].value <= threshold=1.5174232721328735
node_18991: feature_name=ENSG00000166710	feature_id[29].value <= threshold=5.935004711151123
node_18992: feature_name=ENSG00000090382	feature_id[9].value > threshold=0.29918333888053894
node_19008: feature_name=ENSG00000198727	feature_id[44].value <= threshold=4.224191665649414
node_19009: feature_name=ENSG00000170296	feature_id[28].value <= threshold=2.391640543937683
node_19010: feature_name=ENSG00000198840	feature_id[16].value <= threshold=5.103834629058838
node_19011: feature_name=ENSG00000168484	feature_id[3].value <= threshold=5.3532373905181885
node_19012: feature_name=ENSG00000251562	feature_id[12].value <= threshold=6.938556432723999
node_19013: feature_name=ENSG00000234745	feature_id[25].value <= threshold=4.272943735122681
node_19014: feature_name=ENSG00000142541	feature_id[33].value > threshold=2.3071210384368896
node_19018: feature_name=ENSG00000255823	feature_id[10].value <= threshold=2.2099190950393677
node_19019: feature_name=ENSG00000204388	feature_id[24].value <= threshold=3.106248617172241
node_19020: feature_name=ENSG00000198502	feature_id[15].value <= threshold=3.5310944318771362
node_19021: feature_name=ENSG00000204525	feature_id[4].value <= threshold=3.9264026880264282
node_19022: feature_name=ENSG00000198840	feature_id[16].value > threshold=3.1265949010849
Class: active
Rules_28	passed counts:735
node_0: feature_name=ENSG00000185883	feature_id[23].value > threshold=0.49074628949165344
node_19680: feature_name=ENSG00000115414	feature_id[38].value <= threshold=1.4475244879722595
node_19681: feature_name=ENSG00000229117	feature_id[14].value <= threshold=3.3678258657455444
node_19682: feature_name=ENSG00000197728	feature_id[1].value <= threshold=2.839377760887146
node_19683: feature_name=ENSG00000204388	feature_id[24].value > threshold=0.35977986454963684
node_22069: feature_name=ENSG00000204525	feature_id[4].value <= threshold=2.3588554859161377
node_22070: feature_name=ENSG00000130208	feature_id[19].value > threshold=1.182514727115631
node_22302: feature_name=ENSG00000251562	feature_id[12].value <= threshold=5.364412546157837
node_22303: feature_name=ENSG00000212907	feature_id[18].value > threshold=2.8249168395996094
node_22385: feature_name=ENSG00000237541	feature_id[31].value <= threshold=0.6642339825630188
node_22386: feature_name=ENSG00000122026	feature_id[26].value > threshold=1.3450757265090942
node_22402: feature_name=ENSG00000213741	feature_id[20].value <= threshold=2.9042845964431763
node_22403: feature_name=ENSG00000212907	feature_id[18].value <= threshold=5.019150018692017
node_22404: feature_name=ENSG00000140988	feature_id[30].value <= threshold=3.6683396100997925
node_22405: feature_name=ENSG00000166710	feature_id[29].value > threshold=3.6011850833892822
node_22415: feature_name=ENSG00000234745	feature_id[25].value > threshold=0.5335749983787537
node_22417: feature_name=ENSG00000255823	feature_id[10].value <= threshold=1.4555995166301727
node_22418: feature_name=ENSG00000168484	feature_id[3].value <= threshold=2.224763512611389
node_22419: feature_name=ENSG00000122026	feature_id[26].value > threshold=1.5064492225646973
node_22423: feature_name=ENSG00000198840	feature_id[16].value > threshold=2.975789427757263
node_22431: feature_name=ENSG00000159147	feature_id[21].value <= threshold=1.1945877075195312
node_22432: feature_name=ENSG00000170296	feature_id[28].value <= threshold=2.7505993843078613
Class: former
Rules_29	passed counts:735
node_0: feature_name=ENSG00000185883	feature_id[23].value <= threshold=0.49074628949165344
node_1: feature_name=ENSG00000148346	feature_id[6].value <= threshold=1.6772754788398743
node_2: feature_name=ENSG00000166710	feature_id[29].value > threshold=4.7182440757751465
node_11032: feature_name=ENSG00000168484	feature_id[3].value <= threshold=2.8880492448806763
node_11033: feature_name=ENSG00000129824	feature_id[2].value > threshold=0.3847399204969406
node_15693: feature_name=ENSG00000198502	feature_id[15].value <= threshold=2.816245436668396
node_15694: feature_name=ENSG00000168484	feature_id[3].value <= threshold=1.1766833662986755
node_15695: feature_name=ENSG00000204389	feature_id[5].value <= threshold=2.4224071502685547
node_15696: feature_name=ENSG00000161055	feature_id[27].value <= threshold=0.0638294368982315
node_15697: feature_name=ENSG00000198502	feature_id[15].value <= threshold=1.3810299634933472
node_15698: feature_name=ENSG00000279483	feature_id[0].value <= threshold=2.5419764518737793
node_15699: feature_name=ENSG00000198840	feature_id[16].value > threshold=2.022255063056946
node_15819: feature_name=ENSG00000149021	feature_id[13].value <= threshold=0.12967371940612793
node_15820: feature_name=ENSG00000197728	feature_id[1].value > threshold=2.6162461042404175
node_16098: feature_name=ENSG00000144426	feature_id[41].value <= threshold=1.374768078327179
node_16099: feature_name=ENSG00000204388	feature_id[24].value <= threshold=1.2724842429161072
node_16100: feature_name=ENSG00000275385	feature_id[36].value <= threshold=1.3396182656288147
node_16101: feature_name=ENSG00000122026	feature_id[26].value <= threshold=4.286912679672241
node_16102: feature_name=ENSG00000130208	feature_id[19].value <= threshold=1.7419941425323486
node_16103: feature_name=ENSG00000122852	feature_id[43].value <= threshold=1.665472686290741
node_16104: feature_name=ENSG00000255823	feature_id[10].value <= threshold=2.244474768638611
node_16105: feature_name=ENSG00000185303	feature_id[22].value <= threshold=1.4938280582427979
node_16106: feature_name=ENSG00000142541	feature_id[33].value <= threshold=4.619833946228027
node_16107: feature_name=ENSG00000129824	feature_id[2].value <= threshold=3.33610999584198
node_16108: feature_name=ENSG00000213741	feature_id[20].value > threshold=3.00022554397583
node_16128: feature_name=ENSG00000170296	feature_id[28].value <= threshold=1.9509754180908203
node_16129: feature_name=ENSG00000234745	feature_id[25].value > threshold=1.638142168521881
node_16133: feature_name=ENSG00000129824	feature_id[2].value <= threshold=2.6564111709594727
node_16134: feature_name=ENSG00000198840	feature_id[16].value <= threshold=3.97484028339386
Class: never
Rules_30	passed counts:681
node_0: feature_name=ENSG00000185883	feature_id[23].value <= threshold=0.49074628949165344
node_1: feature_name=ENSG00000148346	feature_id[6].value <= threshold=1.6772754788398743
node_2: feature_name=ENSG00000166710	feature_id[29].value > threshold=4.7182440757751465
node_11032: feature_name=ENSG00000168484	feature_id[3].value <= threshold=2.8880492448806763
node_11033: feature_name=ENSG00000129824	feature_id[2].value <= threshold=0.3847399204969406
node_11034: feature_name=ENSG00000212907	feature_id[18].value <= threshold=2.8737224340438843
node_11035: feature_name=ENSG00000234745	feature_id[25].value > threshold=3.168237090110779
node_12645: feature_name=ENSG00000149021	feature_id[13].value <= threshold=2.5691487789154053
node_12646: feature_name=ENSG00000197728	feature_id[1].value <= threshold=4.373219013214111
node_12647: feature_name=ENSG00000279483	feature_id[0].value <= threshold=3.220840811729431
node_12648: feature_name=ENSG00000159147	feature_id[21].value <= threshold=0.6789885461330414
node_12649: feature_name=ENSG00000198727	feature_id[44].value > threshold=1.0503773093223572
node_12927: feature_name=ENSG00000229807	feature_id[7].value <= threshold=0.09100231528282166
node_12928: feature_name=ENSG00000090382	feature_id[9].value <= threshold=1.4398576617240906
node_12929: feature_name=ENSG00000255823	feature_id[10].value <= threshold=2.387103319168091
node_12930: feature_name=ENSG00000251562	feature_id[12].value > threshold=4.922428131103516
node_12976: feature_name=ENSG00000204389	feature_id[5].value <= threshold=3.3731578588485718
node_12977: feature_name=ENSG00000204388	feature_id[24].value <= threshold=0.2056475728750229
node_12978: feature_name=ENSG00000229117	feature_id[14].value > threshold=3.8971067667007446
node_13374: feature_name=ENSG00000166710	feature_id[29].value <= threshold=5.44809627532959
node_13375: feature_name=ENSG00000204525	feature_id[4].value <= threshold=4.427679061889648
node_13376: feature_name=ENSG00000213741	feature_id[20].value > threshold=3.886659860610962
node_13546: feature_name=ENSG00000140988	feature_id[30].value > threshold=2.0059187412261963
node_13550: feature_name=ENSG00000279483	feature_id[0].value > threshold=0.4212244153022766
node_13598: feature_name=ENSG00000211592	feature_id[39].value <= threshold=2.717150092124939
node_13599: feature_name=ENSG00000090382	feature_id[9].value <= threshold=1.296580731868744
node_13600: feature_name=ENSG00000166710	feature_id[29].value > threshold=4.774859666824341
Class: never
Rules_31	passed counts:665
node_0: feature_name=ENSG00000185883	feature_id[23].value <= threshold=0.49074628949165344
node_1: feature_name=ENSG00000148346	feature_id[6].value <= threshold=1.6772754788398743
node_2: feature_name=ENSG00000166710	feature_id[29].value <= threshold=4.7182440757751465
node_3: feature_name=ENSG00000185303	feature_id[22].value > threshold=0.8175312876701355
node_9147: feature_name=ENSG00000168484	feature_id[3].value <= threshold=3.710220217704773
node_9148: feature_name=ENSG00000087086	feature_id[37].value <= threshold=6.587889671325684
node_9149: feature_name=ENSG00000149021	feature_id[13].value <= threshold=3.162198543548584
node_9150: feature_name=ENSG00000159147	feature_id[21].value > threshold=0.5568683445453644
node_10314: feature_name=ENSG00000198502	feature_id[15].value > threshold=0.7645147144794464
node_10398: feature_name=ENSG00000197728	feature_id[1].value <= threshold=2.518720030784607
node_10399: feature_name=ENSG00000168878	feature_id[17].value <= threshold=2.845190644264221
node_10400: feature_name=ENSG00000130208	feature_id[19].value <= threshold=4.53332781791687
node_10401: feature_name=ENSG00000212907	feature_id[18].value <= threshold=2.1099497079849243
node_10402: feature_name=ENSG00000170296	feature_id[28].value <= threshold=1.8946371674537659
node_10403: feature_name=ENSG00000237541	feature_id[31].value <= threshold=1.3748732805252075
node_10404: feature_name=ENSG00000087086	feature_id[37].value > threshold=3.835495948791504
node_10408: feature_name=ENSG00000159147	feature_id[21].value > threshold=0.5584897398948669
node_10412: feature_name=ENSG00000144426	feature_id[41].value <= threshold=2.3738412857055664
node_10413: feature_name=ENSG00000166710	feature_id[29].value > threshold=3.426892638206482
node_10417: feature_name=ENSG00000159147	feature_id[21].value <= threshold=2.1982786655426025
node_10418: feature_name=ENSG00000168484	feature_id[3].value > threshold=0.39447909593582153
Class: active
Rules_32	passed counts:658
node_0: feature_name=ENSG00000185883	feature_id[23].value <= threshold=0.49074628949165344
node_1: feature_name=ENSG00000148346	feature_id[6].value <= threshold=1.6772754788398743
node_2: feature_name=ENSG00000166710	feature_id[29].value > threshold=4.7182440757751465
node_11032: feature_name=ENSG00000168484	feature_id[3].value <= threshold=2.8880492448806763
node_11033: feature_name=ENSG00000129824	feature_id[2].value <= threshold=0.3847399204969406
node_11034: feature_name=ENSG00000212907	feature_id[18].value <= threshold=2.8737224340438843
node_11035: feature_name=ENSG00000234745	feature_id[25].value > threshold=3.168237090110779
node_12645: feature_name=ENSG00000149021	feature_id[13].value <= threshold=2.5691487789154053
node_12646: feature_name=ENSG00000197728	feature_id[1].value <= threshold=4.373219013214111
node_12647: feature_name=ENSG00000279483	feature_id[0].value <= threshold=3.220840811729431
node_12648: feature_name=ENSG00000159147	feature_id[21].value <= threshold=0.6789885461330414
node_12649: feature_name=ENSG00000198727	feature_id[44].value > threshold=1.0503773093223572
node_12927: feature_name=ENSG00000229807	feature_id[7].value > threshold=0.09100231528282166
node_14407: feature_name=ENSG00000148346	feature_id[6].value <= threshold=1.3116886615753174
node_14408: feature_name=ENSG00000161055	feature_id[27].value <= threshold=2.4088165760040283
node_14409: feature_name=ENSG00000198840	feature_id[16].value > threshold=0.16243602335453033
node_14445: feature_name=ENSG00000149021	feature_id[13].value <= threshold=2.2470390796661377
node_14446: feature_name=ENSG00000197728	feature_id[1].value <= threshold=4.015635013580322
node_14447: feature_name=ENSG00000279483	feature_id[0].value <= threshold=3.1619538068771362
node_14448: feature_name=ENSG00000229117	feature_id[14].value > threshold=1.1754087805747986
node_14462: feature_name=ENSG00000211592	feature_id[39].value <= threshold=10.190253257751465
node_14463: feature_name=ENSG00000168484	feature_id[3].value <= threshold=2.869256377220154
node_14464: feature_name=ENSG00000212907	feature_id[18].value <= threshold=2.632594585418701
node_14465: feature_name=ENSG00000229807	feature_id[7].value <= threshold=2.2531763315200806
node_14466: feature_name=ENSG00000255823	feature_id[10].value <= threshold=2.1868398189544678
node_14467: feature_name=ENSG00000185303	feature_id[22].value <= threshold=1.3802045583724976
node_14468: feature_name=ENSG00000213741	feature_id[20].value > threshold=0.19349367916584015
node_14474: feature_name=ENSG00000168484	feature_id[3].value <= threshold=2.7133028507232666
node_14475: feature_name=ENSG00000211592	feature_id[39].value <= threshold=2.743451714515686
node_14476: feature_name=ENSG00000255823	feature_id[10].value <= threshold=1.6641603708267212
node_14477: feature_name=ENSG00000198918	feature_id[40].value <= threshold=4.5407469272613525
node_14478: feature_name=ENSG00000122026	feature_id[26].value <= threshold=5.1340413093566895
node_14479: feature_name=ENSG00000197728	feature_id[1].value <= threshold=3.7627140283584595
node_14480: feature_name=ENSG00000234745	feature_id[25].value <= threshold=3.322174310684204
node_14481: feature_name=ENSG00000234745	feature_id[25].value <= threshold=3.3221415281295776
node_14482: feature_name=ENSG00000257764	feature_id[11].value <= threshold=3.39478075504303
node_14483: feature_name=ENSG00000198918	feature_id[40].value > threshold=2.123519539833069
node_14487: feature_name=ENSG00000213741	feature_id[20].value > threshold=1.691125750541687
Class: never
Rules_33	passed counts:658
node_0: feature_name=ENSG00000185883	feature_id[23].value <= threshold=0.49074628949165344
node_1: feature_name=ENSG00000148346	feature_id[6].value <= threshold=1.6772754788398743
node_2: feature_name=ENSG00000166710	feature_id[29].value > threshold=4.7182440757751465
node_11032: feature_name=ENSG00000168484	feature_id[3].value <= threshold=2.8880492448806763
node_11033: feature_name=ENSG00000129824	feature_id[2].value <= threshold=0.3847399204969406
node_11034: feature_name=ENSG00000212907	feature_id[18].value <= threshold=2.8737224340438843
node_11035: feature_name=ENSG00000234745	feature_id[25].value <= threshold=3.168237090110779
node_11036: feature_name=ENSG00000251562	feature_id[12].value > threshold=5.251416206359863
node_11524: feature_name=ENSG00000275385	feature_id[36].value <= threshold=3.624207854270935
node_11525: feature_name=ENSG00000204389	feature_id[5].value <= threshold=4.086930751800537
node_11526: feature_name=ENSG00000148346	feature_id[6].value <= threshold=1.243701159954071
node_11527: feature_name=ENSG00000244734	feature_id[42].value <= threshold=1.4164352416992188
node_11528: feature_name=ENSG00000275385	feature_id[36].value <= threshold=1.3322635889053345
node_11529: feature_name=ENSG00000229807	feature_id[7].value <= threshold=2.1203134059906006
node_11530: feature_name=ENSG00000090382	feature_id[9].value <= threshold=1.603183925151825
node_11531: feature_name=ENSG00000149021	feature_id[13].value <= threshold=4.121882915496826
node_11532: feature_name=ENSG00000198727	feature_id[44].value > threshold=0.47847384214401245
node_11610: feature_name=ENSG00000255823	feature_id[10].value <= threshold=3.394844651222229
node_11611: feature_name=ENSG00000255823	feature_id[10].value <= threshold=2.0654767751693726
node_11612: feature_name=ENSG00000204389	feature_id[5].value <= threshold=2.1311115026474
node_11613: feature_name=ENSG00000122026	feature_id[26].value <= threshold=3.8602030277252197
node_11614: feature_name=ENSG00000142541	feature_id[33].value <= threshold=4.711596727371216
node_11615: feature_name=ENSG00000142541	feature_id[33].value <= threshold=4.025665998458862
node_11616: feature_name=ENSG00000149021	feature_id[13].value <= threshold=3.830822467803955
node_11617: feature_name=ENSG00000198918	feature_id[40].value <= threshold=4.8528664112091064
node_11618: feature_name=ENSG00000122026	feature_id[26].value <= threshold=3.860039234161377
node_11619: feature_name=ENSG00000122026	feature_id[26].value > threshold=2.8962056636810303
node_11673: feature_name=ENSG00000251562	feature_id[12].value > threshold=5.271355390548706
node_11677: feature_name=ENSG00000211592	feature_id[39].value <= threshold=9.841498374938965
node_11678: feature_name=ENSG00000244734	feature_id[42].value <= threshold=1.224277138710022
node_11679: feature_name=ENSG00000159147	feature_id[21].value <= threshold=1.647731065750122
node_11680: feature_name=ENSG00000140988	feature_id[30].value <= threshold=4.605283737182617
node_11681: feature_name=ENSG00000198918	feature_id[40].value > threshold=2.097081780433655
node_11699: feature_name=ENSG00000229117	feature_id[14].value <= threshold=4.5311830043792725
node_11700: feature_name=ENSG00000122026	feature_id[26].value <= threshold=3.856785297393799
node_11701: feature_name=ENSG00000213741	feature_id[20].value <= threshold=4.3889782428741455
node_11702: feature_name=ENSG00000140988	feature_id[30].value <= threshold=4.003329515457153
node_11703: feature_name=ENSG00000142541	feature_id[33].value > threshold=2.297705292701721
node_11707: feature_name=ENSG00000229807	feature_id[7].value <= threshold=1.482724130153656
Class: never
Rules_34	passed counts:629
node_0: feature_name=ENSG00000185883	feature_id[23].value <= threshold=0.49074628949165344
node_1: feature_name=ENSG00000148346	feature_id[6].value <= threshold=1.6772754788398743
node_2: feature_name=ENSG00000166710	feature_id[29].value > threshold=4.7182440757751465
node_11032: feature_name=ENSG00000168484	feature_id[3].value > threshold=2.8880492448806763
node_18626: feature_name=ENSG00000279483	feature_id[0].value <= threshold=0.3036307394504547
node_18627: feature_name=ENSG00000087086	feature_id[37].value <= threshold=6.57410192489624
node_18628: feature_name=ENSG00000129824	feature_id[2].value <= threshold=0.39748144149780273
node_18629: feature_name=ENSG00000197728	feature_id[1].value <= threshold=3.9643802642822266
node_18630: feature_name=ENSG00000149021	feature_id[13].value <= threshold=3.4862635135650635
node_18631: feature_name=ENSG00000234745	feature_id[25].value > threshold=2.912224054336548
node_18665: feature_name=ENSG00000255823	feature_id[10].value <= threshold=3.2710633277893066
node_18666: feature_name=ENSG00000090382	feature_id[9].value <= threshold=6.455915212631226
node_18667: feature_name=ENSG00000197728	feature_id[1].value <= threshold=3.79614794254303
node_18668: feature_name=ENSG00000205542	feature_id[35].value <= threshold=6.65800142288208
node_18669: feature_name=ENSG00000166710	feature_id[29].value > threshold=4.719500541687012
node_18673: feature_name=ENSG00000159147	feature_id[21].value <= threshold=0.9071224629878998
node_18674: feature_name=ENSG00000148346	feature_id[6].value <= threshold=0.5817232728004456
node_18675: feature_name=ENSG00000149021	feature_id[13].value <= threshold=3.009188652038574
node_18676: feature_name=ENSG00000237541	feature_id[31].value <= threshold=2.5434263944625854
node_18677: feature_name=ENSG00000198918	feature_id[40].value <= threshold=4.612552642822266
node_18678: feature_name=ENSG00000255823	feature_id[10].value <= threshold=3.0759729146957397
node_18679: feature_name=ENSG00000124614	feature_id[32].value <= threshold=3.207692503929138
node_18680: feature_name=ENSG00000251562	feature_id[12].value > threshold=4.948082208633423
Class: never
Rules_35	passed counts:629
node_0: feature_name=ENSG00000185883	feature_id[23].value <= threshold=0.49074628949165344
node_1: feature_name=ENSG00000148346	feature_id[6].value <= threshold=1.6772754788398743
node_2: feature_name=ENSG00000166710	feature_id[29].value > threshold=4.7182440757751465
node_11032: feature_name=ENSG00000168484	feature_id[3].value <= threshold=2.8880492448806763
node_11033: feature_name=ENSG00000129824	feature_id[2].value <= threshold=0.3847399204969406
node_11034: feature_name=ENSG00000212907	feature_id[18].value <= threshold=2.8737224340438843
node_11035: feature_name=ENSG00000234745	feature_id[25].value > threshold=3.168237090110779
node_12645: feature_name=ENSG00000149021	feature_id[13].value <= threshold=2.5691487789154053
node_12646: feature_name=ENSG00000197728	feature_id[1].value <= threshold=4.373219013214111
node_12647: feature_name=ENSG00000279483	feature_id[0].value <= threshold=3.220840811729431
node_12648: feature_name=ENSG00000159147	feature_id[21].value <= threshold=0.6789885461330414
node_12649: feature_name=ENSG00000198727	feature_id[44].value > threshold=1.0503773093223572
node_12927: feature_name=ENSG00000229807	feature_id[7].value > threshold=0.09100231528282166
node_14407: feature_name=ENSG00000148346	feature_id[6].value <= threshold=1.3116886615753174
node_14408: feature_name=ENSG00000161055	feature_id[27].value <= threshold=2.4088165760040283
node_14409: feature_name=ENSG00000198840	feature_id[16].value > threshold=0.16243602335453033
node_14445: feature_name=ENSG00000149021	feature_id[13].value <= threshold=2.2470390796661377
node_14446: feature_name=ENSG00000197728	feature_id[1].value <= threshold=4.015635013580322
node_14447: feature_name=ENSG00000279483	feature_id[0].value <= threshold=3.1619538068771362
node_14448: feature_name=ENSG00000229117	feature_id[14].value > threshold=1.1754087805747986
node_14462: feature_name=ENSG00000211592	feature_id[39].value <= threshold=10.190253257751465
node_14463: feature_name=ENSG00000168484	feature_id[3].value <= threshold=2.869256377220154
node_14464: feature_name=ENSG00000212907	feature_id[18].value <= threshold=2.632594585418701
node_14465: feature_name=ENSG00000229807	feature_id[7].value <= threshold=2.2531763315200806
node_14466: feature_name=ENSG00000255823	feature_id[10].value <= threshold=2.1868398189544678
node_14467: feature_name=ENSG00000185303	feature_id[22].value > threshold=1.3802045583724976
node_14549: feature_name=ENSG00000087086	feature_id[37].value <= threshold=7.111530303955078
node_14550: feature_name=ENSG00000087086	feature_id[37].value <= threshold=6.80637264251709
node_14551: feature_name=ENSG00000124614	feature_id[32].value <= threshold=3.4180989265441895
node_14552: feature_name=ENSG00000204525	feature_id[4].value <= threshold=3.297200918197632
Class: never
Rules_36	passed counts:627
node_0: feature_name=ENSG00000185883	feature_id[23].value <= threshold=0.49074628949165344
node_1: feature_name=ENSG00000148346	feature_id[6].value <= threshold=1.6772754788398743
node_2: feature_name=ENSG00000166710	feature_id[29].value > threshold=4.7182440757751465
node_11032: feature_name=ENSG00000168484	feature_id[3].value <= threshold=2.8880492448806763
node_11033: feature_name=ENSG00000129824	feature_id[2].value <= threshold=0.3847399204969406
node_11034: feature_name=ENSG00000212907	feature_id[18].value <= threshold=2.8737224340438843
node_11035: feature_name=ENSG00000234745	feature_id[25].value > threshold=3.168237090110779
node_12645: feature_name=ENSG00000149021	feature_id[13].value <= threshold=2.5691487789154053
node_12646: feature_name=ENSG00000197728	feature_id[1].value <= threshold=4.373219013214111
node_12647: feature_name=ENSG00000279483	feature_id[0].value <= threshold=3.220840811729431
node_12648: feature_name=ENSG00000159147	feature_id[21].value <= threshold=0.6789885461330414
node_12649: feature_name=ENSG00000198727	feature_id[44].value > threshold=1.0503773093223572
node_12927: feature_name=ENSG00000229807	feature_id[7].value <= threshold=0.09100231528282166
node_12928: feature_name=ENSG00000090382	feature_id[9].value > threshold=1.4398576617240906
node_13876: feature_name=ENSG00000257764	feature_id[11].value <= threshold=0.43182002007961273
node_13877: feature_name=ENSG00000115414	feature_id[38].value <= threshold=1.9639055728912354
node_13878: feature_name=ENSG00000204389	feature_id[5].value > threshold=0.6779946386814117
node_14104: feature_name=ENSG00000142541	feature_id[33].value > threshold=2.6827735900878906
node_14126: feature_name=ENSG00000251562	feature_id[12].value <= threshold=6.96082067489624
node_14127: feature_name=ENSG00000087086	feature_id[37].value <= threshold=6.5796122550964355
node_14128: feature_name=ENSG00000090382	feature_id[9].value > threshold=1.4400906562805176
node_14130: feature_name=ENSG00000142541	feature_id[33].value <= threshold=5.040695905685425
node_14131: feature_name=ENSG00000148346	feature_id[6].value <= threshold=1.3430545330047607
node_14132: feature_name=ENSG00000130208	feature_id[19].value <= threshold=3.8300678730010986
node_14133: feature_name=ENSG00000255823	feature_id[10].value <= threshold=2.7439072132110596
node_14134: feature_name=ENSG00000279483	feature_id[0].value <= threshold=2.8508507013320923
node_14135: feature_name=ENSG00000090382	feature_id[9].value > threshold=1.4431535601615906
node_14139: feature_name=ENSG00000198840	feature_id[16].value > threshold=0.4822031259536743
node_14143: feature_name=ENSG00000275385	feature_id[36].value <= threshold=1.7331175208091736
node_14144: feature_name=ENSG00000205542	feature_id[35].value > threshold=4.151374101638794
node_14148: feature_name=ENSG00000237541	feature_id[31].value <= threshold=1.2783322930335999
Class: never
Rules_37	passed counts:614
node_0: feature_name=ENSG00000185883	feature_id[23].value <= threshold=0.49074628949165344
node_1: feature_name=ENSG00000148346	feature_id[6].value <= threshold=1.6772754788398743
node_2: feature_name=ENSG00000166710	feature_id[29].value > threshold=4.7182440757751465
node_11032: feature_name=ENSG00000168484	feature_id[3].value <= threshold=2.8880492448806763
node_11033: feature_name=ENSG00000129824	feature_id[2].value <= threshold=0.3847399204969406
node_11034: feature_name=ENSG00000212907	feature_id[18].value <= threshold=2.8737224340438843
node_11035: feature_name=ENSG00000234745	feature_id[25].value > threshold=3.168237090110779
node_12645: feature_name=ENSG00000149021	feature_id[13].value > threshold=2.5691487789154053
node_14831: feature_name=ENSG00000205542	feature_id[35].value > threshold=4.967552423477173
node_15097: feature_name=ENSG00000229807	feature_id[7].value <= threshold=1.4054076075553894
node_15098: feature_name=ENSG00000185303	feature_id[22].value <= threshold=0.872385561466217
node_15099: feature_name=ENSG00000198840	feature_id[16].value > threshold=3.6218801736831665
node_15193: feature_name=ENSG00000149021	feature_id[13].value <= threshold=4.929970026016235
node_15194: feature_name=ENSG00000140988	feature_id[30].value <= threshold=4.578275442123413
node_15195: feature_name=ENSG00000090382	feature_id[9].value <= threshold=5.07413911819458
node_15196: feature_name=ENSG00000213741	feature_id[20].value <= threshold=4.696831226348877
Class: never
Rules_38	passed counts:598
node_0: feature_name=ENSG00000185883	feature_id[23].value <= threshold=0.49074628949165344
node_1: feature_name=ENSG00000148346	feature_id[6].value <= threshold=1.6772754788398743
node_2: feature_name=ENSG00000166710	feature_id[29].value <= threshold=4.7182440757751465
node_3: feature_name=ENSG00000185303	feature_id[22].value > threshold=0.8175312876701355
node_9147: feature_name=ENSG00000168484	feature_id[3].value <= threshold=3.710220217704773
node_9148: feature_name=ENSG00000087086	feature_id[37].value <= threshold=6.587889671325684
node_9149: feature_name=ENSG00000149021	feature_id[13].value > threshold=3.162198543548584
node_10487: feature_name=ENSG00000229117	feature_id[14].value > threshold=2.906732439994812
node_10493: feature_name=ENSG00000168484	feature_id[3].value > threshold=2.128786087036133
node_10499: feature_name=ENSG00000168878	feature_id[17].value <= threshold=3.2431962490081787
Class: active
Rules_39	passed counts:596
node_0: feature_name=ENSG00000185883	feature_id[23].value <= threshold=0.49074628949165344
node_1: feature_name=ENSG00000148346	feature_id[6].value <= threshold=1.6772754788398743
node_2: feature_name=ENSG00000166710	feature_id[29].value <= threshold=4.7182440757751465
node_3: feature_name=ENSG00000185303	feature_id[22].value <= threshold=0.8175312876701355
node_4: feature_name=ENSG00000279483	feature_id[0].value <= threshold=2.197104573249817
node_5: feature_name=ENSG00000255823	feature_id[10].value <= threshold=1.791914701461792
node_6: feature_name=ENSG00000275385	feature_id[36].value <= threshold=3.957828640937805
node_7: feature_name=ENSG00000122026	feature_id[26].value > threshold=3.007518172264099
node_1943: feature_name=ENSG00000124614	feature_id[32].value <= threshold=2.647187829017639
node_1944: feature_name=ENSG00000149021	feature_id[13].value <= threshold=2.5014474391937256
node_1945: feature_name=ENSG00000275385	feature_id[36].value <= threshold=0.9984205663204193
node_1946: feature_name=ENSG00000148346	feature_id[6].value <= threshold=1.2297102808952332
node_1947: feature_name=ENSG00000129824	feature_id[2].value <= threshold=0.07752266526222229
node_1948: feature_name=ENSG00000197728	feature_id[1].value <= threshold=4.068118333816528
node_1949: feature_name=ENSG00000159147	feature_id[21].value <= threshold=1.025837481021881
node_1950: feature_name=ENSG00000204389	feature_id[5].value > threshold=0.10269170254468918
node_2786: feature_name=ENSG00000229807	feature_id[7].value <= threshold=0.12659695744514465
node_2787: feature_name=ENSG00000211592	feature_id[39].value <= threshold=1.92389714717865
node_2788: feature_name=ENSG00000130208	feature_id[19].value <= threshold=3.627142906188965
node_2789: feature_name=ENSG00000269028	feature_id[34].value <= threshold=3.97859787940979
node_2790: feature_name=ENSG00000257764	feature_id[11].value <= threshold=3.864827513694763
node_2791: feature_name=ENSG00000198727	feature_id[44].value <= threshold=5.391358852386475
node_2792: feature_name=ENSG00000144426	feature_id[41].value <= threshold=3.863033413887024
node_2793: feature_name=ENSG00000197728	feature_id[1].value <= threshold=3.9785163402557373
node_2794: feature_name=ENSG00000185303	feature_id[22].value <= threshold=0.8036282360553741
node_2795: feature_name=ENSG00000213741	feature_id[20].value > threshold=2.201901078224182
node_2821: feature_name=ENSG00000255823	feature_id[10].value <= threshold=1.2391703128814697
node_2822: feature_name=ENSG00000087086	feature_id[37].value <= threshold=6.012864351272583
node_2823: feature_name=ENSG00000159147	feature_id[21].value <= threshold=0.8294402360916138
node_2824: feature_name=ENSG00000144426	feature_id[41].value <= threshold=3.34308397769928
node_2825: feature_name=ENSG00000198918	feature_id[40].value > threshold=1.61194908618927
node_2835: feature_name=ENSG00000204388	feature_id[24].value > threshold=0.7459673881530762
node_2903: feature_name=ENSG00000237541	feature_id[31].value <= threshold=3.1102601289749146
node_2904: feature_name=ENSG00000204389	feature_id[5].value <= threshold=5.507272481918335
node_2905: feature_name=ENSG00000198727	feature_id[44].value > threshold=1.731590211391449
node_2909: feature_name=ENSG00000124614	feature_id[32].value > threshold=1.1817314624786377
Class: never
Rules_40	passed counts:592
node_0: feature_name=ENSG00000185883	feature_id[23].value <= threshold=0.49074628949165344
node_1: feature_name=ENSG00000148346	feature_id[6].value <= threshold=1.6772754788398743
node_2: feature_name=ENSG00000166710	feature_id[29].value <= threshold=4.7182440757751465
node_3: feature_name=ENSG00000185303	feature_id[22].value <= threshold=0.8175312876701355
node_4: feature_name=ENSG00000279483	feature_id[0].value <= threshold=2.197104573249817
node_5: feature_name=ENSG00000255823	feature_id[10].value <= threshold=1.791914701461792
node_6: feature_name=ENSG00000275385	feature_id[36].value <= threshold=3.957828640937805
node_7: feature_name=ENSG00000122026	feature_id[26].value > threshold=3.007518172264099
node_1943: feature_name=ENSG00000124614	feature_id[32].value <= threshold=2.647187829017639
node_1944: feature_name=ENSG00000149021	feature_id[13].value <= threshold=2.5014474391937256
node_1945: feature_name=ENSG00000275385	feature_id[36].value <= threshold=0.9984205663204193
node_1946: feature_name=ENSG00000148346	feature_id[6].value <= threshold=1.2297102808952332
node_1947: feature_name=ENSG00000129824	feature_id[2].value > threshold=0.07752266526222229
node_3253: feature_name=ENSG00000204389	feature_id[5].value <= threshold=3.0462796688079834
node_3254: feature_name=ENSG00000161055	feature_id[27].value <= threshold=0.5664865374565125
node_3255: feature_name=ENSG00000197728	feature_id[1].value > threshold=2.7065805196762085
node_3561: feature_name=ENSG00000211592	feature_id[39].value <= threshold=1.1228249073028564
node_3562: feature_name=ENSG00000213741	feature_id[20].value > threshold=3.3984310626983643
node_3622: feature_name=ENSG00000142541	feature_id[33].value <= threshold=4.833184003829956
node_3623: feature_name=ENSG00000204388	feature_id[24].value <= threshold=3.0330759286880493
node_3624: feature_name=ENSG00000124614	feature_id[32].value <= threshold=2.540410876274109
node_3625: feature_name=ENSG00000234745	feature_id[25].value <= threshold=3.943716883659363
node_3626: feature_name=ENSG00000255823	feature_id[10].value <= threshold=1.7627136707305908
node_3627: feature_name=ENSG00000090382	feature_id[9].value <= threshold=5.277883768081665
node_3628: feature_name=ENSG00000205542	feature_id[35].value > threshold=4.651152849197388
node_3648: feature_name=ENSG00000251562	feature_id[12].value <= threshold=7.066521883010864
node_3649: feature_name=ENSG00000185303	feature_id[22].value <= threshold=0.8094852864742279
node_3650: feature_name=ENSG00000212907	feature_id[18].value <= threshold=2.631428837776184
node_3651: feature_name=ENSG00000142541	feature_id[33].value <= threshold=4.5419676303863525
node_3652: feature_name=ENSG00000144426	feature_id[41].value <= threshold=2.0086942315101624
Class: never
Rules_41	passed counts:585
node_0: feature_name=ENSG00000185883	feature_id[23].value <= threshold=0.49074628949165344
node_1: feature_name=ENSG00000148346	feature_id[6].value <= threshold=1.6772754788398743
node_2: feature_name=ENSG00000166710	feature_id[29].value <= threshold=4.7182440757751465
node_3: feature_name=ENSG00000185303	feature_id[22].value <= threshold=0.8175312876701355
node_4: feature_name=ENSG00000279483	feature_id[0].value > threshold=2.197104573249817
node_6402: feature_name=ENSG00000197728	feature_id[1].value <= threshold=2.7198561429977417
node_6403: feature_name=ENSG00000090382	feature_id[9].value <= threshold=0.1499180942773819
node_6404: feature_name=ENSG00000251562	feature_id[12].value > threshold=4.08971381187439
node_6626: feature_name=ENSG00000255823	feature_id[10].value <= threshold=1.8453588485717773
node_6627: feature_name=ENSG00000130208	feature_id[19].value <= threshold=0.20182879269123077
node_6628: feature_name=ENSG00000205542	feature_id[35].value > threshold=3.096102237701416
node_6814: feature_name=ENSG00000087086	feature_id[37].value <= threshold=5.507254362106323
node_6815: feature_name=ENSG00000129824	feature_id[2].value <= threshold=0.24400703608989716
node_6816: feature_name=ENSG00000149021	feature_id[13].value <= threshold=3.6001031398773193
node_6817: feature_name=ENSG00000212907	feature_id[18].value <= threshold=4.020757675170898
node_6818: feature_name=ENSG00000115414	feature_id[38].value <= threshold=1.7116886377334595
node_6819: feature_name=ENSG00000204389	feature_id[5].value <= threshold=4.523077964782715
node_6820: feature_name=ENSG00000237541	feature_id[31].value <= threshold=2.830586075782776
node_6821: feature_name=ENSG00000087086	feature_id[37].value <= threshold=5.19096827507019
node_6822: feature_name=ENSG00000197728	feature_id[1].value <= threshold=2.715007185935974
node_6823: feature_name=ENSG00000122026	feature_id[26].value > threshold=1.4976667165756226
node_6835: feature_name=ENSG00000251562	feature_id[12].value > threshold=4.0968687534332275
node_6839: feature_name=ENSG00000197728	feature_id[1].value <= threshold=2.3595446348190308
node_6840: feature_name=ENSG00000149021	feature_id[13].value <= threshold=2.949731469154358
node_6841: feature_name=ENSG00000212907	feature_id[18].value <= threshold=3.877518057823181
node_6842: feature_name=ENSG00000228253	feature_id[8].value <= threshold=3.4376749992370605
node_6843: feature_name=ENSG00000159147	feature_id[21].value <= threshold=1.7703938484191895
node_6844: feature_name=ENSG00000142541	feature_id[33].value > threshold=1.89988112449646
node_6860: feature_name=ENSG00000229807	feature_id[7].value <= threshold=2.242335319519043
node_6861: feature_name=ENSG00000251562	feature_id[12].value <= threshold=7.906689167022705
node_6862: feature_name=ENSG00000204389	feature_id[5].value <= threshold=4.207309722900391
node_6863: feature_name=ENSG00000211592	feature_id[39].value <= threshold=2.393165707588196
node_6864: feature_name=ENSG00000198840	feature_id[16].value <= threshold=3.853491187095642
Class: never
Rules_42	passed counts:576
node_0: feature_name=ENSG00000185883	feature_id[23].value <= threshold=0.49074628949165344
node_1: feature_name=ENSG00000148346	feature_id[6].value <= threshold=1.6772754788398743
node_2: feature_name=ENSG00000166710	feature_id[29].value > threshold=4.7182440757751465
node_11032: feature_name=ENSG00000168484	feature_id[3].value <= threshold=2.8880492448806763
node_11033: feature_name=ENSG00000129824	feature_id[2].value > threshold=0.3847399204969406
node_15693: feature_name=ENSG00000198502	feature_id[15].value <= threshold=2.816245436668396
node_15694: feature_name=ENSG00000168484	feature_id[3].value <= threshold=1.1766833662986755
node_15695: feature_name=ENSG00000204389	feature_id[5].value <= threshold=2.4224071502685547
node_15696: feature_name=ENSG00000161055	feature_id[27].value <= threshold=0.0638294368982315
node_15697: feature_name=ENSG00000198502	feature_id[15].value > threshold=1.3810299634933472
node_16597: feature_name=ENSG00000257764	feature_id[11].value <= threshold=0.7163493037223816
node_16598: feature_name=ENSG00000090382	feature_id[9].value > threshold=3.1798990964889526
node_16724: feature_name=ENSG00000237541	feature_id[31].value <= threshold=1.9483020901679993
node_16725: feature_name=ENSG00000279483	feature_id[0].value <= threshold=1.978617787361145
node_16726: feature_name=ENSG00000149021	feature_id[13].value <= threshold=1.1591583490371704
node_16727: feature_name=ENSG00000197728	feature_id[1].value <= threshold=3.247629165649414
node_16728: feature_name=ENSG00000234745	feature_id[25].value <= threshold=4.457685947418213
node_16729: feature_name=ENSG00000269028	feature_id[34].value <= threshold=1.3588865995407104
node_16730: feature_name=ENSG00000212907	feature_id[18].value <= threshold=2.1346317529678345
node_16731: feature_name=ENSG00000185303	feature_id[22].value <= threshold=1.08236163854599
node_16732: feature_name=ENSG00000205542	feature_id[35].value <= threshold=6.828323841094971
node_16733: feature_name=ENSG00000204525	feature_id[4].value <= threshold=3.439209818840027
node_16734: feature_name=ENSG00000168878	feature_id[17].value <= threshold=1.1019395589828491
node_16735: feature_name=ENSG00000087086	feature_id[37].value > threshold=4.276516437530518
node_16739: feature_name=ENSG00000255823	feature_id[10].value <= threshold=1.0028211176395416
Class: former
Rules_43	passed counts:571
node_0: feature_name=ENSG00000185883	feature_id[23].value <= threshold=0.49074628949165344
node_1: feature_name=ENSG00000148346	feature_id[6].value <= threshold=1.6772754788398743
node_2: feature_name=ENSG00000166710	feature_id[29].value > threshold=4.7182440757751465
node_11032: feature_name=ENSG00000168484	feature_id[3].value <= threshold=2.8880492448806763
node_11033: feature_name=ENSG00000129824	feature_id[2].value > threshold=0.3847399204969406
node_15693: feature_name=ENSG00000198502	feature_id[15].value > threshold=2.816245436668396
node_18237: feature_name=ENSG00000204389	feature_id[5].value > threshold=1.311475932598114
node_18487: feature_name=ENSG00000142541	feature_id[33].value <= threshold=3.441252589225769
node_18488: feature_name=ENSG00000168484	feature_id[3].value > threshold=0.25084810703992844
node_18518: feature_name=ENSG00000149021	feature_id[13].value <= threshold=0.7619442939758301
node_18519: feature_name=ENSG00000090382	feature_id[9].value <= threshold=4.765888214111328
node_18520: feature_name=ENSG00000197728	feature_id[1].value <= threshold=3.183564066886902
node_18521: feature_name=ENSG00000244734	feature_id[42].value <= threshold=1.410051167011261
node_18522: feature_name=ENSG00000090382	feature_id[9].value <= threshold=3.881822109222412
node_18523: feature_name=ENSG00000234745	feature_id[25].value <= threshold=4.365196943283081
node_18524: feature_name=ENSG00000197728	feature_id[1].value <= threshold=2.575412631034851
node_18525: feature_name=ENSG00000234745	feature_id[25].value <= threshold=4.017739295959473
Class: active
Rules_44	passed counts:558
node_0: feature_name=ENSG00000185883	feature_id[23].value <= threshold=0.49074628949165344
node_1: feature_name=ENSG00000148346	feature_id[6].value <= threshold=1.6772754788398743
node_2: feature_name=ENSG00000166710	feature_id[29].value <= threshold=4.7182440757751465
node_3: feature_name=ENSG00000185303	feature_id[22].value <= threshold=0.8175312876701355
node_4: feature_name=ENSG00000279483	feature_id[0].value > threshold=2.197104573249817
node_6402: feature_name=ENSG00000197728	feature_id[1].value > threshold=2.7198561429977417
node_7868: feature_name=ENSG00000234745	feature_id[25].value <= threshold=3.3088654279708862
node_7869: feature_name=ENSG00000228253	feature_id[8].value > threshold=1.347775161266327
node_8247: feature_name=ENSG00000279483	feature_id[0].value > threshold=2.806796908378601
node_8331: feature_name=ENSG00000129824	feature_id[2].value <= threshold=0.716501772403717
node_8332: feature_name=ENSG00000198502	feature_id[15].value <= threshold=3.6016794443130493
node_8333: feature_name=ENSG00000204388	feature_id[24].value <= threshold=2.5851709842681885
node_8334: feature_name=ENSG00000197728	feature_id[1].value > threshold=3.433542251586914
node_8432: feature_name=ENSG00000237541	feature_id[31].value <= threshold=1.8823626637458801
node_8433: feature_name=ENSG00000212907	feature_id[18].value > threshold=2.6445826292037964
node_8459: feature_name=ENSG00000229117	feature_id[14].value <= threshold=3.6766449213027954
node_8460: feature_name=ENSG00000166710	feature_id[29].value > threshold=1.0341994762420654
node_8462: feature_name=ENSG00000130208	feature_id[19].value <= threshold=4.6111650466918945
node_8463: feature_name=ENSG00000161055	feature_id[27].value <= threshold=2.9306998252868652
node_8464: feature_name=ENSG00000204388	feature_id[24].value <= threshold=2.123705506324768
node_8465: feature_name=ENSG00000122026	feature_id[26].value > threshold=2.003572642803192
node_8479: feature_name=ENSG00000234745	feature_id[25].value <= threshold=3.304852843284607
node_8480: feature_name=ENSG00000204388	feature_id[24].value <= threshold=1.67646324634552
Class: active
Rules_45	passed counts:537
node_0: feature_name=ENSG00000185883	feature_id[23].value <= threshold=0.49074628949165344
node_1: feature_name=ENSG00000148346	feature_id[6].value <= threshold=1.6772754788398743
node_2: feature_name=ENSG00000166710	feature_id[29].value <= threshold=4.7182440757751465
node_3: feature_name=ENSG00000185303	feature_id[22].value <= threshold=0.8175312876701355
node_4: feature_name=ENSG00000279483	feature_id[0].value <= threshold=2.197104573249817
node_5: feature_name=ENSG00000255823	feature_id[10].value > threshold=1.791914701461792
node_5775: feature_name=ENSG00000204389	feature_id[5].value > threshold=2.0249838829040527
node_6139: feature_name=ENSG00000229807	feature_id[7].value <= threshold=0.3956826329231262
node_6140: feature_name=ENSG00000129824	feature_id[2].value > threshold=0.24273206293582916
node_6366: feature_name=ENSG00000149021	feature_id[13].value <= threshold=1.4851468205451965
node_6367: feature_name=ENSG00000212907	feature_id[18].value <= threshold=3.220887780189514
node_6368: feature_name=ENSG00000251562	feature_id[12].value > threshold=3.7164113521575928
node_6370: feature_name=ENSG00000161055	feature_id[27].value <= threshold=0.9999326169490814
node_6371: feature_name=ENSG00000122026	feature_id[26].value <= threshold=4.958475112915039
node_6372: feature_name=ENSG00000168484	feature_id[3].value <= threshold=4.161130666732788
node_6373: feature_name=ENSG00000204389	feature_id[5].value > threshold=2.058728575706482
node_6377: feature_name=ENSG00000204525	feature_id[4].value <= threshold=3.438017249107361
Class: active
Rules_46	passed counts:522
node_0: feature_name=ENSG00000185883	feature_id[23].value > threshold=0.49074628949165344
node_19680: feature_name=ENSG00000115414	feature_id[38].value <= threshold=1.4475244879722595
node_19681: feature_name=ENSG00000229117	feature_id[14].value <= threshold=3.3678258657455444
node_19682: feature_name=ENSG00000197728	feature_id[1].value <= threshold=2.839377760887146
node_19683: feature_name=ENSG00000204388	feature_id[24].value > threshold=0.35977986454963684
node_22069: feature_name=ENSG00000204525	feature_id[4].value > threshold=2.3588554859161377
node_22485: feature_name=ENSG00000204389	feature_id[5].value > threshold=2.711523175239563
node_23019: feature_name=ENSG00000269028	feature_id[34].value <= threshold=0.816845178604126
node_23020: feature_name=ENSG00000090382	feature_id[9].value > threshold=0.215645432472229
node_23046: feature_name=ENSG00000275385	feature_id[36].value <= threshold=0.5130846798419952
node_23047: feature_name=ENSG00000251562	feature_id[12].value > threshold=4.0865209102630615
node_23087: feature_name=ENSG00000144426	feature_id[41].value <= threshold=1.5137365460395813
node_23088: feature_name=ENSG00000198727	feature_id[44].value <= threshold=4.795656442642212
node_23089: feature_name=ENSG00000237541	feature_id[31].value <= threshold=1.0645906329154968
node_23090: feature_name=ENSG00000234745	feature_id[25].value <= threshold=4.488591194152832
node_23091: feature_name=ENSG00000087086	feature_id[37].value <= threshold=7.081390619277954
node_23092: feature_name=ENSG00000198918	feature_id[40].value <= threshold=4.817049741744995
node_23093: feature_name=ENSG00000140988	feature_id[30].value <= threshold=2.5609437227249146
node_23094: feature_name=ENSG00000122026	feature_id[26].value <= threshold=3.2576684951782227
node_23095: feature_name=ENSG00000228253	feature_id[8].value > threshold=0.2950173616409302
node_23101: feature_name=ENSG00000204388	feature_id[24].value > threshold=1.4259715676307678
Class: active
Rules_47	passed counts:518
node_0: feature_name=ENSG00000185883	feature_id[23].value <= threshold=0.49074628949165344
node_1: feature_name=ENSG00000148346	feature_id[6].value <= threshold=1.6772754788398743
node_2: feature_name=ENSG00000166710	feature_id[29].value > threshold=4.7182440757751465
node_11032: feature_name=ENSG00000168484	feature_id[3].value <= threshold=2.8880492448806763
node_11033: feature_name=ENSG00000129824	feature_id[2].value <= threshold=0.3847399204969406
node_11034: feature_name=ENSG00000212907	feature_id[18].value > threshold=2.8737224340438843
node_15220: feature_name=ENSG00000197728	feature_id[1].value <= threshold=2.6774107217788696
node_15221: feature_name=ENSG00000090382	feature_id[9].value <= threshold=0.5236664414405823
node_15222: feature_name=ENSG00000255823	feature_id[10].value <= threshold=1.8654625415802002
node_15223: feature_name=ENSG00000087086	feature_id[37].value <= threshold=3.9255475997924805
node_15224: feature_name=ENSG00000269028	feature_id[34].value <= threshold=3.746384024620056
node_15225: feature_name=ENSG00000205542	feature_id[35].value > threshold=3.368088483810425
node_15293: feature_name=ENSG00000197728	feature_id[1].value <= threshold=2.3630446195602417
node_15294: feature_name=ENSG00000130208	feature_id[19].value <= threshold=1.84883052110672
node_15295: feature_name=ENSG00000269028	feature_id[34].value <= threshold=1.8154531121253967
node_15296: feature_name=ENSG00000130208	feature_id[19].value <= threshold=1.346335768699646
node_15297: feature_name=ENSG00000228253	feature_id[8].value <= threshold=3.571277141571045
node_15298: feature_name=ENSG00000251562	feature_id[12].value > threshold=3.8264458179473877
node_15304: feature_name=ENSG00000212907	feature_id[18].value <= threshold=4.1952149868011475
node_15305: feature_name=ENSG00000213741	feature_id[20].value <= threshold=4.282849550247192
node_15306: feature_name=ENSG00000142541	feature_id[33].value > threshold=0.6366932392120361
Class: never
Rules_48	passed counts:499
node_0: feature_name=ENSG00000185883	feature_id[23].value <= threshold=0.49074628949165344
node_1: feature_name=ENSG00000148346	feature_id[6].value <= threshold=1.6772754788398743
node_2: feature_name=ENSG00000166710	feature_id[29].value > threshold=4.7182440757751465
node_11032: feature_name=ENSG00000168484	feature_id[3].value <= threshold=2.8880492448806763
node_11033: feature_name=ENSG00000129824	feature_id[2].value <= threshold=0.3847399204969406
node_11034: feature_name=ENSG00000212907	feature_id[18].value <= threshold=2.8737224340438843
node_11035: feature_name=ENSG00000234745	feature_id[25].value > threshold=3.168237090110779
node_12645: feature_name=ENSG00000149021	feature_id[13].value <= threshold=2.5691487789154053
node_12646: feature_name=ENSG00000197728	feature_id[1].value <= threshold=4.373219013214111
node_12647: feature_name=ENSG00000279483	feature_id[0].value <= threshold=3.220840811729431
node_12648: feature_name=ENSG00000159147	feature_id[21].value <= threshold=0.6789885461330414
node_12649: feature_name=ENSG00000198727	feature_id[44].value > threshold=1.0503773093223572
node_12927: feature_name=ENSG00000229807	feature_id[7].value <= threshold=0.09100231528282166
node_12928: feature_name=ENSG00000090382	feature_id[9].value <= threshold=1.4398576617240906
node_12929: feature_name=ENSG00000255823	feature_id[10].value <= threshold=2.387103319168091
node_12930: feature_name=ENSG00000251562	feature_id[12].value > threshold=4.922428131103516
node_12976: feature_name=ENSG00000204389	feature_id[5].value > threshold=3.3731578588485718
node_13782: feature_name=ENSG00000197728	feature_id[1].value <= threshold=2.701699137687683
node_13783: feature_name=ENSG00000130208	feature_id[19].value <= threshold=2.88067090511322
node_13784: feature_name=ENSG00000228253	feature_id[8].value <= threshold=2.9958791732788086
node_13785: feature_name=ENSG00000198840	feature_id[16].value <= threshold=4.3456690311431885
node_13786: feature_name=ENSG00000197728	feature_id[1].value <= threshold=2.658453345298767
node_13787: feature_name=ENSG00000130208	feature_id[19].value <= threshold=2.1184046268463135
node_13788: feature_name=ENSG00000213741	feature_id[20].value <= threshold=4.846772193908691
node_13789: feature_name=ENSG00000204525	feature_id[4].value > threshold=2.1452945470809937
node_13797: feature_name=ENSG00000166710	feature_id[29].value > threshold=4.74141263961792
node_13801: feature_name=ENSG00000198502	feature_id[15].value <= threshold=1.724366545677185
Class: never
Rules_49	passed counts:468
node_0: feature_name=ENSG00000185883	feature_id[23].value <= threshold=0.49074628949165344
node_1: feature_name=ENSG00000148346	feature_id[6].value <= threshold=1.6772754788398743
node_2: feature_name=ENSG00000166710	feature_id[29].value <= threshold=4.7182440757751465
node_3: feature_name=ENSG00000185303	feature_id[22].value <= threshold=0.8175312876701355
node_4: feature_name=ENSG00000279483	feature_id[0].value <= threshold=2.197104573249817
node_5: feature_name=ENSG00000255823	feature_id[10].value <= threshold=1.791914701461792
node_6: feature_name=ENSG00000275385	feature_id[36].value > threshold=3.957828640937805
node_5648: feature_name=ENSG00000234745	feature_id[25].value <= threshold=2.8890562057495117
node_5649: feature_name=ENSG00000140988	feature_id[30].value <= threshold=3.848692297935486
node_5650: feature_name=ENSG00000198502	feature_id[15].value <= threshold=2.554684638977051
node_5651: feature_name=ENSG00000229117	feature_id[14].value <= threshold=4.117120981216431
node_5652: feature_name=ENSG00000229807	feature_id[7].value <= threshold=0.3353084325790405
node_5653: feature_name=ENSG00000251562	feature_id[12].value > threshold=3.8260964155197144
node_5665: feature_name=ENSG00000279483	feature_id[0].value <= threshold=1.9980344772338867
node_5666: feature_name=ENSG00000142541	feature_id[33].value <= threshold=4.365262031555176
node_5667: feature_name=ENSG00000251562	feature_id[12].value <= threshold=7.590268850326538
node_5668: feature_name=ENSG00000257764	feature_id[11].value <= threshold=2.406870126724243
node_5669: feature_name=ENSG00000115414	feature_id[38].value <= threshold=2.2439011335372925
Class: former
Rules_50	passed counts:457
node_0: feature_name=ENSG00000185883	feature_id[23].value > threshold=0.49074628949165344
node_19680: feature_name=ENSG00000115414	feature_id[38].value > threshold=1.4475244879722595
node_26242: feature_name=ENSG00000204525	feature_id[4].value > threshold=2.4968851804733276
node_26816: feature_name=ENSG00000198502	feature_id[15].value <= threshold=3.7743375301361084
node_26817: feature_name=ENSG00000090382	feature_id[9].value <= threshold=2.017574191093445
node_26818: feature_name=ENSG00000279483	feature_id[0].value > threshold=3.3304991722106934
node_26900: feature_name=ENSG00000237541	feature_id[31].value > threshold=0.8145375549793243
node_27018: feature_name=ENSG00000198727	feature_id[44].value > threshold=3.0911251306533813
node_27046: feature_name=ENSG00000140988	feature_id[30].value > threshold=1.527937412261963
node_27050: feature_name=ENSG00000204388	feature_id[24].value <= threshold=1.4173176884651184
node_27051: feature_name=ENSG00000130208	feature_id[19].value <= threshold=5.493273019790649
node_27052: feature_name=ENSG00000161055	feature_id[27].value <= threshold=8.411341667175293
node_27053: feature_name=ENSG00000124614	feature_id[32].value <= threshold=3.855803966522217
node_27054: feature_name=ENSG00000237541	feature_id[31].value <= threshold=3.202121615409851
node_27055: feature_name=ENSG00000205542	feature_id[35].value <= threshold=4.82699990272522
node_27056: feature_name=ENSG00000115414	feature_id[38].value <= threshold=3.878919005393982
node_27057: feature_name=ENSG00000166710	feature_id[29].value <= threshold=5.607865333557129
node_27058: feature_name=ENSG00000197728	feature_id[1].value <= threshold=4.0819618701934814
node_27059: feature_name=ENSG00000204389	feature_id[5].value <= threshold=1.9959696531295776
node_27060: feature_name=ENSG00000237541	feature_id[31].value <= threshold=2.7962595224380493
node_27061: feature_name=ENSG00000198840	feature_id[16].value > threshold=1.8933388590812683
node_27067: feature_name=ENSG00000198502	feature_id[15].value > threshold=1.7730836868286133
node_27071: feature_name=ENSG00000197728	feature_id[1].value > threshold=2.8202037811279297
Class: never
Rules_51	passed counts:451
node_0: feature_name=ENSG00000185883	feature_id[23].value > threshold=0.49074628949165344
node_19680: feature_name=ENSG00000115414	feature_id[38].value > threshold=1.4475244879722595
node_26242: feature_name=ENSG00000204525	feature_id[4].value > threshold=2.4968851804733276
node_26816: feature_name=ENSG00000198502	feature_id[15].value <= threshold=3.7743375301361084
node_26817: feature_name=ENSG00000090382	feature_id[9].value > threshold=2.017574191093445
node_27095: feature_name=ENSG00000279483	feature_id[0].value > threshold=2.342001438140869
node_27253: feature_name=ENSG00000237541	feature_id[31].value <= threshold=0.9532478153705597
node_27254: feature_name=ENSG00000204525	feature_id[4].value <= threshold=3.7970272302627563
node_27255: feature_name=ENSG00000197728	feature_id[1].value > threshold=2.60141921043396
node_27397: feature_name=ENSG00000166710	feature_id[29].value > threshold=4.897929430007935
node_27509: feature_name=ENSG00000198840	feature_id[16].value > threshold=2.9062366485595703
node_27531: feature_name=ENSG00000122852	feature_id[43].value <= threshold=1.9457834362983704
node_27532: feature_name=ENSG00000197728	feature_id[1].value <= threshold=4.399888515472412
node_27533: feature_name=ENSG00000204388	feature_id[24].value <= threshold=2.2838454246520996
node_27534: feature_name=ENSG00000198918	feature_id[40].value <= threshold=5.207740545272827
node_27535: feature_name=ENSG00000140988	feature_id[30].value <= threshold=3.407079815864563
node_27536: feature_name=ENSG00000129824	feature_id[2].value <= threshold=3.2469178438186646
node_27537: feature_name=ENSG00000122852	feature_id[43].value <= threshold=1.4648659229278564
node_27538: feature_name=ENSG00000237541	feature_id[31].value <= threshold=0.7650895714759827
node_27539: feature_name=ENSG00000257764	feature_id[11].value <= threshold=0.42512041330337524
Class: active
Rules_52	passed counts:445
node_0: feature_name=ENSG00000185883	feature_id[23].value <= threshold=0.49074628949165344
node_1: feature_name=ENSG00000148346	feature_id[6].value <= threshold=1.6772754788398743
node_2: feature_name=ENSG00000166710	feature_id[29].value > threshold=4.7182440757751465
node_11032: feature_name=ENSG00000168484	feature_id[3].value <= threshold=2.8880492448806763
node_11033: feature_name=ENSG00000129824	feature_id[2].value > threshold=0.3847399204969406
node_15693: feature_name=ENSG00000198502	feature_id[15].value <= threshold=2.816245436668396
node_15694: feature_name=ENSG00000168484	feature_id[3].value <= threshold=1.1766833662986755
node_15695: feature_name=ENSG00000204389	feature_id[5].value <= threshold=2.4224071502685547
node_15696: feature_name=ENSG00000161055	feature_id[27].value > threshold=0.0638294368982315
node_16822: feature_name=ENSG00000279483	feature_id[0].value <= threshold=2.8811575174331665
node_16823: feature_name=ENSG00000244734	feature_id[42].value <= threshold=0.7784032821655273
node_16824: feature_name=ENSG00000275385	feature_id[36].value <= threshold=5.123248100280762
node_16825: feature_name=ENSG00000144426	feature_id[41].value > threshold=0.7387203276157379
node_17115: feature_name=ENSG00000198502	feature_id[15].value <= threshold=0.986639142036438
node_17116: feature_name=ENSG00000275385	feature_id[36].value <= threshold=3.640752911567688
node_17117: feature_name=ENSG00000197728	feature_id[1].value <= threshold=2.3189940452575684
node_17118: feature_name=ENSG00000251562	feature_id[12].value <= threshold=7.213371276855469
node_17119: feature_name=ENSG00000198727	feature_id[44].value > threshold=1.456648826599121
node_17121: feature_name=ENSG00000185303	feature_id[22].value <= threshold=1.4882336258888245
node_17122: feature_name=ENSG00000142541	feature_id[33].value > threshold=2.573388934135437
node_17126: feature_name=ENSG00000229117	feature_id[14].value > threshold=2.2461718320846558
node_17130: feature_name=ENSG00000205542	feature_id[35].value > threshold=3.580116391181946
Class: never
Rules_53	passed counts:425
node_0: feature_name=ENSG00000185883	feature_id[23].value <= threshold=0.49074628949165344
node_1: feature_name=ENSG00000148346	feature_id[6].value > threshold=1.6772754788398743
node_19125: feature_name=ENSG00000129824	feature_id[2].value <= threshold=1.054560363292694
node_19126: feature_name=ENSG00000198840	feature_id[16].value <= threshold=3.950896143913269
node_19127: feature_name=ENSG00000197728	feature_id[1].value <= threshold=2.325305223464966
node_19128: feature_name=ENSG00000168484	feature_id[3].value <= threshold=0.23075981438159943
node_19129: feature_name=ENSG00000269028	feature_id[34].value <= threshold=1.4383617043495178
node_19130: feature_name=ENSG00000229117	feature_id[14].value <= threshold=4.229284763336182
node_19131: feature_name=ENSG00000229807	feature_id[7].value <= threshold=0.20502334833145142
node_19132: feature_name=ENSG00000198840	feature_id[16].value <= threshold=3.662131905555725
node_19133: feature_name=ENSG00000142541	feature_id[33].value > threshold=3.681611180305481
node_19215: feature_name=ENSG00000237541	feature_id[31].value <= threshold=1.3755988478660583
node_19216: feature_name=ENSG00000166710	feature_id[29].value <= threshold=5.305393218994141
node_19217: feature_name=ENSG00000213741	feature_id[20].value <= threshold=4.64050817489624
node_19218: feature_name=ENSG00000279483	feature_id[0].value <= threshold=2.5538729429244995
node_19219: feature_name=ENSG00000212907	feature_id[18].value <= threshold=2.010453224182129
node_19220: feature_name=ENSG00000234745	feature_id[25].value <= threshold=3.9581438302993774
node_19221: feature_name=ENSG00000161055	feature_id[27].value <= threshold=4.592873811721802
node_19222: feature_name=ENSG00000211592	feature_id[39].value <= threshold=9.019847869873047
node_19223: feature_name=ENSG00000229117	feature_id[14].value <= threshold=3.933878183364868
node_19224: feature_name=ENSG00000211592	feature_id[39].value <= threshold=2.9674514532089233
node_19225: feature_name=ENSG00000205542	feature_id[35].value > threshold=2.451103687286377
node_19229: feature_name=ENSG00000148346	feature_id[6].value > threshold=1.740518033504486
node_19235: feature_name=ENSG00000279483	feature_id[0].value <= threshold=1.8001840710639954
node_19236: feature_name=ENSG00000166710	feature_id[29].value > threshold=4.708482980728149
node_19238: feature_name=ENSG00000166710	feature_id[29].value > threshold=4.7093894481658936
node_19240: feature_name=ENSG00000197728	feature_id[1].value <= threshold=2.253664970397949
node_19241: feature_name=ENSG00000161055	feature_id[27].value <= threshold=2.438971757888794
node_19242: feature_name=ENSG00000213741	feature_id[20].value <= threshold=3.8406965732574463
node_19243: feature_name=ENSG00000213741	feature_id[20].value > threshold=0.6192226409912109
Class: former
Rules_54	passed counts:424
node_0: feature_name=ENSG00000185883	feature_id[23].value <= threshold=0.49074628949165344
node_1: feature_name=ENSG00000148346	feature_id[6].value <= threshold=1.6772754788398743
node_2: feature_name=ENSG00000166710	feature_id[29].value <= threshold=4.7182440757751465
node_3: feature_name=ENSG00000185303	feature_id[22].value <= threshold=0.8175312876701355
node_4: feature_name=ENSG00000279483	feature_id[0].value <= threshold=2.197104573249817
node_5: feature_name=ENSG00000255823	feature_id[10].value <= threshold=1.791914701461792
node_6: feature_name=ENSG00000275385	feature_id[36].value <= threshold=3.957828640937805
node_7: feature_name=ENSG00000122026	feature_id[26].value > threshold=3.007518172264099
node_1943: feature_name=ENSG00000124614	feature_id[32].value <= threshold=2.647187829017639
node_1944: feature_name=ENSG00000149021	feature_id[13].value <= threshold=2.5014474391937256
node_1945: feature_name=ENSG00000275385	feature_id[36].value > threshold=0.9984205663204193
node_3861: feature_name=ENSG00000257764	feature_id[11].value <= threshold=0.40439192950725555
node_3862: feature_name=ENSG00000159147	feature_id[21].value <= threshold=0.5095701962709427
node_3863: feature_name=ENSG00000204525	feature_id[4].value > threshold=2.1160699129104614
node_4069: feature_name=ENSG00000204388	feature_id[24].value > threshold=0.43943898379802704
node_4229: feature_name=ENSG00000130208	feature_id[19].value > threshold=1.5424144268035889
node_4257: feature_name=ENSG00000087086	feature_id[37].value <= threshold=7.476268768310547
node_4258: feature_name=ENSG00000213741	feature_id[20].value > threshold=2.944145917892456
node_4274: feature_name=ENSG00000205542	feature_id[35].value <= threshold=5.902342319488525
node_4275: feature_name=ENSG00000198840	feature_id[16].value > threshold=2.745166301727295
node_4291: feature_name=ENSG00000204388	feature_id[24].value > threshold=0.5449473261833191
node_4295: feature_name=ENSG00000161055	feature_id[27].value <= threshold=1.5696694254875183
Class: never
Rules_55	passed counts:423
node_0: feature_name=ENSG00000185883	feature_id[23].value <= threshold=0.49074628949165344
node_1: feature_name=ENSG00000148346	feature_id[6].value <= threshold=1.6772754788398743
node_2: feature_name=ENSG00000166710	feature_id[29].value > threshold=4.7182440757751465
node_11032: feature_name=ENSG00000168484	feature_id[3].value <= threshold=2.8880492448806763
node_11033: feature_name=ENSG00000129824	feature_id[2].value > threshold=0.3847399204969406
node_15693: feature_name=ENSG00000198502	feature_id[15].value <= threshold=2.816245436668396
node_15694: feature_name=ENSG00000168484	feature_id[3].value <= threshold=1.1766833662986755
node_15695: feature_name=ENSG00000204389	feature_id[5].value <= threshold=2.4224071502685547
node_15696: feature_name=ENSG00000161055	feature_id[27].value > threshold=0.0638294368982315
node_16822: feature_name=ENSG00000279483	feature_id[0].value <= threshold=2.8811575174331665
node_16823: feature_name=ENSG00000244734	feature_id[42].value <= threshold=0.7784032821655273
node_16824: feature_name=ENSG00000275385	feature_id[36].value <= threshold=5.123248100280762
node_16825: feature_name=ENSG00000144426	feature_id[41].value <= threshold=0.7387203276157379
node_16826: feature_name=ENSG00000149021	feature_id[13].value <= threshold=2.94505774974823
node_16827: feature_name=ENSG00000228253	feature_id[8].value <= threshold=2.5766299962997437
node_16828: feature_name=ENSG00000087086	feature_id[37].value <= threshold=7.276612281799316
node_16829: feature_name=ENSG00000185303	feature_id[22].value <= threshold=1.500148355960846
node_16830: feature_name=ENSG00000204525	feature_id[4].value <= threshold=3.1235904693603516
node_16831: feature_name=ENSG00000161055	feature_id[27].value > threshold=0.38841521739959717
node_16835: feature_name=ENSG00000090382	feature_id[9].value <= threshold=5.842932462692261
node_16836: feature_name=ENSG00000204525	feature_id[4].value <= threshold=3.123387098312378
node_16837: feature_name=ENSG00000205542	feature_id[35].value > threshold=4.402092933654785
node_16861: feature_name=ENSG00000087086	feature_id[37].value <= threshold=6.833874464035034
node_16862: feature_name=ENSG00000148346	feature_id[6].value <= threshold=1.6421299576759338
node_16863: feature_name=ENSG00000170296	feature_id[28].value <= threshold=1.290717899799347
node_16864: feature_name=ENSG00000205542	feature_id[35].value <= threshold=5.063568115234375
node_16865: feature_name=ENSG00000087086	feature_id[37].value <= threshold=6.138080358505249
node_16866: feature_name=ENSG00000205542	feature_id[35].value <= threshold=5.063266277313232
node_16867: feature_name=ENSG00000130208	feature_id[19].value <= threshold=5.0981950759887695
node_16868: feature_name=ENSG00000149021	feature_id[13].value <= threshold=2.5175647735595703
node_16869: feature_name=ENSG00000087086	feature_id[37].value > threshold=1.6152916550636292
node_16883: feature_name=ENSG00000142541	feature_id[33].value <= threshold=4.85071325302124
node_16884: feature_name=ENSG00000204389	feature_id[5].value <= threshold=1.3922808170318604
Class: never
Rules_56	passed counts:421
node_0: feature_name=ENSG00000185883	feature_id[23].value <= threshold=0.49074628949165344
node_1: feature_name=ENSG00000148346	feature_id[6].value <= threshold=1.6772754788398743
node_2: feature_name=ENSG00000166710	feature_id[29].value <= threshold=4.7182440757751465
node_3: feature_name=ENSG00000185303	feature_id[22].value > threshold=0.8175312876701355
node_9147: feature_name=ENSG00000168484	feature_id[3].value <= threshold=3.710220217704773
node_9148: feature_name=ENSG00000087086	feature_id[37].value > threshold=6.587889671325684
node_10502: feature_name=ENSG00000129824	feature_id[2].value > threshold=0.6865935623645782
node_10696: feature_name=ENSG00000142541	feature_id[33].value > threshold=3.374486565589905
node_10722: feature_name=ENSG00000213741	feature_id[20].value > threshold=3.0668716430664062
node_10732: feature_name=ENSG00000124614	feature_id[32].value <= threshold=3.2016830444335938
node_10733: feature_name=ENSG00000149021	feature_id[13].value <= threshold=0.16916806995868683
node_10734: feature_name=ENSG00000122026	feature_id[26].value > threshold=3.05372953414917
node_10736: feature_name=ENSG00000237541	feature_id[31].value <= threshold=0.8122633397579193
node_10737: feature_name=ENSG00000090382	feature_id[9].value <= threshold=4.45844030380249
node_10738: feature_name=ENSG00000234745	feature_id[25].value <= threshold=3.977217674255371
node_10739: feature_name=ENSG00000205542	feature_id[35].value > threshold=3.9333690404891968
node_10741: feature_name=ENSG00000251562	feature_id[12].value > threshold=0.9046797752380371
node_10743: feature_name=ENSG00000205542	feature_id[35].value > threshold=4.830929279327393
node_10751: feature_name=ENSG00000251562	feature_id[12].value <= threshold=5.900322914123535
node_10752: feature_name=ENSG00000229117	feature_id[14].value <= threshold=4.868685960769653
node_10753: feature_name=ENSG00000130208	feature_id[19].value > threshold=3.1407382488250732
Class: never
Rules_57	passed counts:415
node_0: feature_name=ENSG00000185883	feature_id[23].value <= threshold=0.49074628949165344
node_1: feature_name=ENSG00000148346	feature_id[6].value <= threshold=1.6772754788398743
node_2: feature_name=ENSG00000166710	feature_id[29].value > threshold=4.7182440757751465
node_11032: feature_name=ENSG00000168484	feature_id[3].value <= threshold=2.8880492448806763
node_11033: feature_name=ENSG00000129824	feature_id[2].value > threshold=0.3847399204969406
node_15693: feature_name=ENSG00000198502	feature_id[15].value <= threshold=2.816245436668396
node_15694: feature_name=ENSG00000168484	feature_id[3].value > threshold=1.1766833662986755
node_17590: feature_name=ENSG00000279483	feature_id[0].value <= threshold=0.9871135056018829
node_17591: feature_name=ENSG00000161055	feature_id[27].value <= threshold=1.0935935378074646
node_17592: feature_name=ENSG00000204389	feature_id[5].value <= threshold=1.4172514081001282
node_17593: feature_name=ENSG00000198918	feature_id[40].value > threshold=2.58853542804718
node_17607: feature_name=ENSG00000197728	feature_id[1].value <= threshold=2.627415657043457
node_17608: feature_name=ENSG00000144426	feature_id[41].value <= threshold=1.5688171982765198
node_17609: feature_name=ENSG00000204388	feature_id[24].value <= threshold=1.082294225692749
node_17610: feature_name=ENSG00000237541	feature_id[31].value <= threshold=1.5824779868125916
node_17611: feature_name=ENSG00000148346	feature_id[6].value <= threshold=0.34270310401916504
node_17612: feature_name=ENSG00000205542	feature_id[35].value > threshold=4.386716365814209
node_17616: feature_name=ENSG00000213741	feature_id[20].value > threshold=1.8988224864006042
node_17620: feature_name=ENSG00000144426	feature_id[41].value <= threshold=0.9265386760234833
node_17621: feature_name=ENSG00000198840	feature_id[16].value > threshold=2.3437763452529907
node_17629: feature_name=ENSG00000257764	feature_id[11].value <= threshold=2.2464659214019775
node_17630: feature_name=ENSG00000166710	feature_id[29].value > threshold=4.721669673919678
node_17634: feature_name=ENSG00000198918	feature_id[40].value > threshold=2.7342547178268433
node_17638: feature_name=ENSG00000204388	feature_id[24].value <= threshold=0.6505799889564514
node_17639: feature_name=ENSG00000198840	feature_id[16].value > threshold=2.596089243888855
Class: former
Rules_58	passed counts:413
node_0: feature_name=ENSG00000185883	feature_id[23].value <= threshold=0.49074628949165344
node_1: feature_name=ENSG00000148346	feature_id[6].value <= threshold=1.6772754788398743
node_2: feature_name=ENSG00000166710	feature_id[29].value > threshold=4.7182440757751465
node_11032: feature_name=ENSG00000168484	feature_id[3].value <= threshold=2.8880492448806763
node_11033: feature_name=ENSG00000129824	feature_id[2].value <= threshold=0.3847399204969406
node_11034: feature_name=ENSG00000212907	feature_id[18].value > threshold=2.8737224340438843
node_15220: feature_name=ENSG00000197728	feature_id[1].value > threshold=2.6774107217788696
node_15458: feature_name=ENSG00000229117	feature_id[14].value <= threshold=3.6388477087020874
node_15459: feature_name=ENSG00000251562	feature_id[12].value <= threshold=4.778143882751465
node_15460: feature_name=ENSG00000237541	feature_id[31].value <= threshold=1.8303893208503723
node_15461: feature_name=ENSG00000204388	feature_id[24].value <= threshold=2.0407645106315613
node_15462: feature_name=ENSG00000197728	feature_id[1].value > threshold=3.189783215522766
node_15504: feature_name=ENSG00000130208	feature_id[19].value <= threshold=4.899257183074951
node_15505: feature_name=ENSG00000087086	feature_id[37].value > threshold=0.6242474913597107
node_15509: feature_name=ENSG00000211592	feature_id[39].value <= threshold=3.637274980545044
node_15510: feature_name=ENSG00000257764	feature_id[11].value <= threshold=1.7405431270599365
node_15511: feature_name=ENSG00000269028	feature_id[34].value <= threshold=1.9989952445030212
node_15512: feature_name=ENSG00000115414	feature_id[38].value <= threshold=3.3837114572525024
node_15513: feature_name=ENSG00000198727	feature_id[44].value <= threshold=5.525953531265259
node_15514: feature_name=ENSG00000205542	feature_id[35].value > threshold=1.9747264981269836
node_15518: feature_name=ENSG00000161055	feature_id[27].value <= threshold=2.3015655279159546
node_15519: feature_name=ENSG00000168484	feature_id[3].value <= threshold=2.799380660057068
node_15520: feature_name=ENSG00000251562	feature_id[12].value <= threshold=4.72322416305542
node_15521: feature_name=ENSG00000204388	feature_id[24].value <= threshold=1.3431023359298706
node_15522: feature_name=ENSG00000166710	feature_id[29].value <= threshold=5.355469703674316
Class: active
Rules_59	passed counts:405
node_0: feature_name=ENSG00000185883	feature_id[23].value > threshold=0.49074628949165344
node_19680: feature_name=ENSG00000115414	feature_id[38].value <= threshold=1.4475244879722595
node_19681: feature_name=ENSG00000229117	feature_id[14].value <= threshold=3.3678258657455444
node_19682: feature_name=ENSG00000197728	feature_id[1].value <= threshold=2.839377760887146
node_19683: feature_name=ENSG00000204388	feature_id[24].value <= threshold=0.35977986454963684
node_19684: feature_name=ENSG00000234745	feature_id[25].value > threshold=3.2282501459121704
node_21044: feature_name=ENSG00000251562	feature_id[12].value > threshold=3.096278667449951
node_21224: feature_name=ENSG00000255823	feature_id[10].value <= threshold=1.0878832340240479
node_21225: feature_name=ENSG00000244734	feature_id[42].value <= threshold=0.13869993388652802
node_21226: feature_name=ENSG00000198840	feature_id[16].value <= threshold=3.8043196201324463
node_21227: feature_name=ENSG00000168484	feature_id[3].value <= threshold=0.8867409825325012
node_21228: feature_name=ENSG00000213741	feature_id[20].value <= threshold=2.583735942840576
node_21229: feature_name=ENSG00000269028	feature_id[34].value <= threshold=1.4050800204277039
node_21230: feature_name=ENSG00000275385	feature_id[36].value <= threshold=0.9690240323543549
node_21231: feature_name=ENSG00000205542	feature_id[35].value > threshold=3.3239856958389282
node_21325: feature_name=ENSG00000251562	feature_id[12].value <= threshold=5.282407283782959
node_21326: feature_name=ENSG00000204525	feature_id[4].value > threshold=2.153087019920349
node_21350: feature_name=ENSG00000197728	feature_id[1].value <= threshold=2.6842410564422607
node_21351: feature_name=ENSG00000213741	feature_id[20].value <= threshold=1.7722726464271545
node_21352: feature_name=ENSG00000166710	feature_id[29].value <= threshold=5.586323022842407
node_21353: feature_name=ENSG00000229117	feature_id[14].value <= threshold=3.282640814781189
node_21354: feature_name=ENSG00000198918	feature_id[40].value <= threshold=4.532585859298706
node_21355: feature_name=ENSG00000211592	feature_id[39].value <= threshold=0.1989809274673462
node_21356: feature_name=ENSG00000130208	feature_id[19].value <= threshold=4.799187421798706
node_21357: feature_name=ENSG00000115414	feature_id[38].value <= threshold=0.41008007526397705
node_21358: feature_name=ENSG00000198727	feature_id[44].value > threshold=1.7245325446128845
node_21364: feature_name=ENSG00000229807	feature_id[7].value <= threshold=1.2559903860092163
node_21365: feature_name=ENSG00000129824	feature_id[2].value <= threshold=2.6854885816574097
node_21366: feature_name=ENSG00000279483	feature_id[0].value > threshold=0.30933070182800293
node_21370: feature_name=ENSG00000166710	feature_id[29].value <= threshold=5.229754209518433
node_21371: feature_name=ENSG00000166710	feature_id[29].value > threshold=3.9661165475845337
Class: never
Rules_60	passed counts:399
node_0: feature_name=ENSG00000185883	feature_id[23].value <= threshold=0.49074628949165344
node_1: feature_name=ENSG00000148346	feature_id[6].value <= threshold=1.6772754788398743
node_2: feature_name=ENSG00000166710	feature_id[29].value > threshold=4.7182440757751465
node_11032: feature_name=ENSG00000168484	feature_id[3].value <= threshold=2.8880492448806763
node_11033: feature_name=ENSG00000129824	feature_id[2].value > threshold=0.3847399204969406
node_15693: feature_name=ENSG00000198502	feature_id[15].value <= threshold=2.816245436668396
node_15694: feature_name=ENSG00000168484	feature_id[3].value <= threshold=1.1766833662986755
node_15695: feature_name=ENSG00000204389	feature_id[5].value <= threshold=2.4224071502685547
node_15696: feature_name=ENSG00000161055	feature_id[27].value > threshold=0.0638294368982315
node_16822: feature_name=ENSG00000279483	feature_id[0].value <= threshold=2.8811575174331665
node_16823: feature_name=ENSG00000244734	feature_id[42].value <= threshold=0.7784032821655273
node_16824: feature_name=ENSG00000275385	feature_id[36].value <= threshold=5.123248100280762
node_16825: feature_name=ENSG00000144426	feature_id[41].value <= threshold=0.7387203276157379
node_16826: feature_name=ENSG00000149021	feature_id[13].value > threshold=2.94505774974823
node_17008: feature_name=ENSG00000129824	feature_id[2].value > threshold=1.7482807636260986
node_17048: feature_name=ENSG00000251562	feature_id[12].value > threshold=3.1390455961227417
node_17052: feature_name=ENSG00000161055	feature_id[27].value > threshold=1.5959060192108154
node_17058: feature_name=ENSG00000197728	feature_id[1].value <= threshold=2.071397304534912
node_17059: feature_name=ENSG00000251562	feature_id[12].value <= threshold=8.262817859649658
node_17060: feature_name=ENSG00000213741	feature_id[20].value <= threshold=4.379576921463013
node_17061: feature_name=ENSG00000149021	feature_id[13].value <= threshold=3.759565830230713
Class: never
Rules_61	passed counts:391
node_0: feature_name=ENSG00000185883	feature_id[23].value <= threshold=0.49074628949165344
node_1: feature_name=ENSG00000148346	feature_id[6].value > threshold=1.6772754788398743
node_19125: feature_name=ENSG00000129824	feature_id[2].value > threshold=1.054560363292694
node_19605: feature_name=ENSG00000279483	feature_id[0].value <= threshold=2.91613233089447
node_19606: feature_name=ENSG00000251562	feature_id[12].value <= threshold=7.456288576126099
node_19607: feature_name=ENSG00000257764	feature_id[11].value <= threshold=4.043120622634888
node_19608: feature_name=ENSG00000115414	feature_id[38].value <= threshold=2.8412402868270874
node_19609: feature_name=ENSG00000211592	feature_id[39].value <= threshold=9.805727005004883
node_19610: feature_name=ENSG00000149021	feature_id[13].value <= threshold=3.491320013999939
node_19611: feature_name=ENSG00000148346	feature_id[6].value > threshold=1.7042770981788635
node_19617: feature_name=ENSG00000140988	feature_id[30].value > threshold=0.8580766916275024
node_19623: feature_name=ENSG00000142541	feature_id[33].value <= threshold=4.84070611000061
node_19624: feature_name=ENSG00000229117	feature_id[14].value > threshold=1.8181073069572449
Class: never
Rules_62	passed counts:388
node_0: feature_name=ENSG00000185883	feature_id[23].value <= threshold=0.49074628949165344
node_1: feature_name=ENSG00000148346	feature_id[6].value <= threshold=1.6772754788398743
node_2: feature_name=ENSG00000166710	feature_id[29].value <= threshold=4.7182440757751465
node_3: feature_name=ENSG00000185303	feature_id[22].value <= threshold=0.8175312876701355
node_4: feature_name=ENSG00000279483	feature_id[0].value <= threshold=2.197104573249817
node_5: feature_name=ENSG00000255823	feature_id[10].value <= threshold=1.791914701461792
node_6: feature_name=ENSG00000275385	feature_id[36].value <= threshold=3.957828640937805
node_7: feature_name=ENSG00000122026	feature_id[26].value > threshold=3.007518172264099
node_1943: feature_name=ENSG00000124614	feature_id[32].value <= threshold=2.647187829017639
node_1944: feature_name=ENSG00000149021	feature_id[13].value <= threshold=2.5014474391937256
node_1945: feature_name=ENSG00000275385	feature_id[36].value <= threshold=0.9984205663204193
node_1946: feature_name=ENSG00000148346	feature_id[6].value <= threshold=1.2297102808952332
node_1947: feature_name=ENSG00000129824	feature_id[2].value <= threshold=0.07752266526222229
node_1948: feature_name=ENSG00000197728	feature_id[1].value <= threshold=4.068118333816528
node_1949: feature_name=ENSG00000159147	feature_id[21].value <= threshold=1.025837481021881
node_1950: feature_name=ENSG00000204389	feature_id[5].value <= threshold=0.10269170254468918
node_1951: feature_name=ENSG00000168878	feature_id[17].value <= threshold=0.7217383682727814
node_1952: feature_name=ENSG00000279483	feature_id[0].value <= threshold=0.7830139696598053
node_1953: feature_name=ENSG00000198840	feature_id[16].value > threshold=2.6539087295532227
node_2219: feature_name=ENSG00000251562	feature_id[12].value > threshold=5.653116941452026
node_2353: feature_name=ENSG00000198918	feature_id[40].value > threshold=2.14773952960968
node_2381: feature_name=ENSG00000211592	feature_id[39].value <= threshold=7.25057315826416
node_2382: feature_name=ENSG00000149021	feature_id[13].value <= threshold=2.489349365234375
node_2383: feature_name=ENSG00000279483	feature_id[0].value <= threshold=0.7810137271881104
node_2384: feature_name=ENSG00000244734	feature_id[42].value <= threshold=2.752820134162903
node_2385: feature_name=ENSG00000228253	feature_id[8].value <= threshold=1.8788846135139465
node_2386: feature_name=ENSG00000130208	feature_id[19].value <= threshold=3.1949350833892822
node_2387: feature_name=ENSG00000090382	feature_id[9].value <= threshold=5.335509300231934
node_2388: feature_name=ENSG00000204525	feature_id[4].value > threshold=2.263558864593506
node_2450: feature_name=ENSG00000166710	feature_id[29].value <= threshold=4.717863321304321
node_2451: feature_name=ENSG00000140988	feature_id[30].value <= threshold=4.53209924697876
node_2452: feature_name=ENSG00000090382	feature_id[9].value <= threshold=5.223715305328369
node_2453: feature_name=ENSG00000198727	feature_id[44].value > threshold=1.5445284843444824
node_2457: feature_name=ENSG00000251562	feature_id[12].value > threshold=5.710920095443726
node_2461: feature_name=ENSG00000229807	feature_id[7].value <= threshold=2.4386043548583984
node_2462: feature_name=ENSG00000213741	feature_id[20].value > threshold=0.7374367713928223
node_2468: feature_name=ENSG00000234745	feature_id[25].value > threshold=0.6496087908744812
Class: never
Rules_63	passed counts:384
node_0: feature_name=ENSG00000185883	feature_id[23].value <= threshold=0.49074628949165344
node_1: feature_name=ENSG00000148346	feature_id[6].value <= threshold=1.6772754788398743
node_2: feature_name=ENSG00000166710	feature_id[29].value > threshold=4.7182440757751465
node_11032: feature_name=ENSG00000168484	feature_id[3].value <= threshold=2.8880492448806763
node_11033: feature_name=ENSG00000129824	feature_id[2].value > threshold=0.3847399204969406
node_15693: feature_name=ENSG00000198502	feature_id[15].value <= threshold=2.816245436668396
node_15694: feature_name=ENSG00000168484	feature_id[3].value <= threshold=1.1766833662986755
node_15695: feature_name=ENSG00000204389	feature_id[5].value <= threshold=2.4224071502685547
node_15696: feature_name=ENSG00000161055	feature_id[27].value <= threshold=0.0638294368982315
node_15697: feature_name=ENSG00000198502	feature_id[15].value <= threshold=1.3810299634933472
node_15698: feature_name=ENSG00000279483	feature_id[0].value <= threshold=2.5419764518737793
node_15699: feature_name=ENSG00000198840	feature_id[16].value > threshold=2.022255063056946
node_15819: feature_name=ENSG00000149021	feature_id[13].value > threshold=0.12967371940612793
node_16243: feature_name=ENSG00000275385	feature_id[36].value <= threshold=4.5393970012664795
node_16244: feature_name=ENSG00000130208	feature_id[19].value <= threshold=4.242412805557251
node_16245: feature_name=ENSG00000142541	feature_id[33].value <= threshold=4.505582571029663
node_16246: feature_name=ENSG00000185303	feature_id[22].value <= threshold=0.7197461724281311
node_16247: feature_name=ENSG00000244734	feature_id[42].value <= threshold=0.5845906436443329
node_16248: feature_name=ENSG00000166710	feature_id[29].value > threshold=4.724391222000122
node_16254: feature_name=ENSG00000122852	feature_id[43].value <= threshold=1.0921297669410706
node_16255: feature_name=ENSG00000149021	feature_id[13].value <= threshold=4.789482831954956
node_16256: feature_name=ENSG00000212907	feature_id[18].value <= threshold=3.8485336303710938
node_16257: feature_name=ENSG00000251562	feature_id[12].value <= threshold=7.886746644973755
node_16258: feature_name=ENSG00000115414	feature_id[38].value <= threshold=4.220479488372803
node_16259: feature_name=ENSG00000090382	feature_id[9].value <= threshold=4.0547826290130615
node_16260: feature_name=ENSG00000197728	feature_id[1].value > threshold=2.3109360933303833
node_16286: feature_name=ENSG00000144426	feature_id[41].value <= threshold=1.2319027185440063
node_16287: feature_name=ENSG00000275385	feature_id[36].value <= threshold=1.607159972190857
node_16288: feature_name=ENSG00000087086	feature_id[37].value <= threshold=6.693238735198975
node_16289: feature_name=ENSG00000197728	feature_id[1].value > threshold=2.3156824111938477
node_16291: feature_name=ENSG00000124614	feature_id[32].value <= threshold=2.934135675430298
node_16292: feature_name=ENSG00000204525	feature_id[4].value > threshold=2.4072580337524414
node_16310: feature_name=ENSG00000204389	feature_id[5].value <= threshold=1.8546667695045471
node_16311: feature_name=ENSG00000198727	feature_id[44].value > threshold=2.4331319332122803
node_16321: feature_name=ENSG00000198727	feature_id[44].value > threshold=2.6855181455612183
Class: never
Rules_64	passed counts:378
node_0: feature_name=ENSG00000185883	feature_id[23].value > threshold=0.49074628949165344
node_19680: feature_name=ENSG00000115414	feature_id[38].value <= threshold=1.4475244879722595
node_19681: feature_name=ENSG00000229117	feature_id[14].value <= threshold=3.3678258657455444
node_19682: feature_name=ENSG00000197728	feature_id[1].value > threshold=2.839377760887146
node_23220: feature_name=ENSG00000129824	feature_id[2].value > threshold=0.17649756371974945
node_24318: feature_name=ENSG00000198840	feature_id[16].value <= threshold=3.399317145347595
node_24319: feature_name=ENSG00000087086	feature_id[37].value > threshold=3.2374948263168335
node_24553: feature_name=ENSG00000237541	feature_id[31].value <= threshold=1.1663872003555298
node_24554: feature_name=ENSG00000204525	feature_id[4].value <= threshold=3.399701237678528
node_24555: feature_name=ENSG00000279483	feature_id[0].value > threshold=2.8083444833755493
node_24629: feature_name=ENSG00000130208	feature_id[19].value > threshold=1.8666541576385498
node_24903: feature_name=ENSG00000161055	feature_id[27].value <= threshold=1.6456974744796753
node_24904: feature_name=ENSG00000198502	feature_id[15].value <= threshold=3.681474208831787
node_24905: feature_name=ENSG00000198727	feature_id[44].value <= threshold=3.9671307802200317
node_24906: feature_name=ENSG00000124614	feature_id[32].value > threshold=1.6262129545211792
node_24918: feature_name=ENSG00000142541	feature_id[33].value <= threshold=2.424401044845581
node_24919: feature_name=ENSG00000149021	feature_id[13].value <= threshold=3.0005122423171997
node_24920: feature_name=ENSG00000185883	feature_id[23].value <= threshold=3.7479690313339233
node_24921: feature_name=ENSG00000269028	feature_id[34].value <= threshold=1.188901573419571
node_24922: feature_name=ENSG00000122852	feature_id[43].value <= threshold=1.4124180674552917
node_24923: feature_name=ENSG00000204525	feature_id[4].value <= threshold=3.2882351875305176
node_24924: feature_name=ENSG00000170296	feature_id[28].value <= threshold=3.8478258848190308
node_24925: feature_name=ENSG00000185883	feature_id[23].value <= threshold=3.386655330657959
node_24926: feature_name=ENSG00000185883	feature_id[23].value > threshold=0.9495296478271484
node_24930: feature_name=ENSG00000122026	feature_id[26].value <= threshold=3.454325556755066
node_24931: feature_name=ENSG00000234745	feature_id[25].value > threshold=1.5272489786148071
node_24941: feature_name=ENSG00000140988	feature_id[30].value <= threshold=3.7376210689544678
node_24942: feature_name=ENSG00000090382	feature_id[9].value > threshold=0.25474029779434204
node_24950: feature_name=ENSG00000122026	feature_id[26].value <= threshold=3.172890782356262
node_24951: feature_name=ENSG00000205542	feature_id[35].value > threshold=2.386000156402588
Class: active
Rules_65	passed counts:378
node_0: feature_name=ENSG00000185883	feature_id[23].value <= threshold=0.49074628949165344
node_1: feature_name=ENSG00000148346	feature_id[6].value <= threshold=1.6772754788398743
node_2: feature_name=ENSG00000166710	feature_id[29].value <= threshold=4.7182440757751465
node_3: feature_name=ENSG00000185303	feature_id[22].value > threshold=0.8175312876701355
node_9147: feature_name=ENSG00000168484	feature_id[3].value <= threshold=3.710220217704773
node_9148: feature_name=ENSG00000087086	feature_id[37].value <= threshold=6.587889671325684
node_9149: feature_name=ENSG00000149021	feature_id[13].value <= threshold=3.162198543548584
node_9150: feature_name=ENSG00000159147	feature_id[21].value <= threshold=0.5568683445453644
node_9151: feature_name=ENSG00000129824	feature_id[2].value <= threshold=0.14587418735027313
node_9152: feature_name=ENSG00000234745	feature_id[25].value > threshold=2.8613555431365967
node_9538: feature_name=ENSG00000130208	feature_id[19].value <= threshold=2.4943677186965942
node_9539: feature_name=ENSG00000251562	feature_id[12].value > threshold=5.404865026473999
node_9681: feature_name=ENSG00000255823	feature_id[10].value <= threshold=1.9733511805534363
node_9682: feature_name=ENSG00000087086	feature_id[37].value <= threshold=4.845585346221924
node_9683: feature_name=ENSG00000228253	feature_id[8].value <= threshold=3.522361636161804
node_9684: feature_name=ENSG00000168484	feature_id[3].value <= threshold=2.760111927986145
node_9685: feature_name=ENSG00000198727	feature_id[44].value > threshold=1.9498635530471802
node_9693: feature_name=ENSG00000185303	feature_id[22].value > threshold=0.8267076909542084
node_9697: feature_name=ENSG00000204389	feature_id[5].value <= threshold=4.143507242202759
node_9698: feature_name=ENSG00000198918	feature_id[40].value <= threshold=4.992521047592163
node_9699: feature_name=ENSG00000124614	feature_id[32].value <= threshold=3.3708032369613647
node_9700: feature_name=ENSG00000170296	feature_id[28].value <= threshold=1.4144639372825623
node_9701: feature_name=ENSG00000166710	feature_id[29].value <= threshold=4.698053359985352
node_9702: feature_name=ENSG00000237541	feature_id[31].value <= threshold=1.4152277112007141
Class: never
Rules_66	passed counts:372
node_0: feature_name=ENSG00000185883	feature_id[23].value > threshold=0.49074628949165344
node_19680: feature_name=ENSG00000115414	feature_id[38].value > threshold=1.4475244879722595
node_26242: feature_name=ENSG00000204525	feature_id[4].value <= threshold=2.4968851804733276
node_26243: feature_name=ENSG00000197728	feature_id[1].value <= threshold=3.1069096326828003
node_26244: feature_name=ENSG00000212907	feature_id[18].value > threshold=2.673858165740967
node_26398: feature_name=ENSG00000237541	feature_id[31].value <= threshold=0.9041930437088013
node_26399: feature_name=ENSG00000251562	feature_id[12].value <= threshold=5.344844341278076
node_26400: feature_name=ENSG00000168484	feature_id[3].value <= threshold=1.6318480968475342
node_26401: feature_name=ENSG00000198840	feature_id[16].value > threshold=2.7817238569259644
node_26419: feature_name=ENSG00000255823	feature_id[10].value <= threshold=1.0076957046985626
node_26420: feature_name=ENSG00000204389	feature_id[5].value <= threshold=0.23868273943662643
node_26421: feature_name=ENSG00000228253	feature_id[8].value > threshold=1.887463927268982
node_26435: feature_name=ENSG00000205542	feature_id[35].value > threshold=3.6226377487182617
node_26451: feature_name=ENSG00000204525	feature_id[4].value <= threshold=2.458242177963257
node_26452: feature_name=ENSG00000229117	feature_id[14].value > threshold=0.7095156908035278
node_26460: feature_name=ENSG00000198727	feature_id[44].value <= threshold=5.072160243988037
node_26461: feature_name=ENSG00000204389	feature_id[5].value <= threshold=0.09731758385896683
node_26462: feature_name=ENSG00000090382	feature_id[9].value > threshold=0.2984941303730011
node_26466: feature_name=ENSG00000257764	feature_id[11].value <= threshold=1.6412811875343323
node_26467: feature_name=ENSG00000198918	feature_id[40].value > threshold=1.9960823059082031
node_26471: feature_name=ENSG00000198840	feature_id[16].value > threshold=3.096391797065735
node_26475: feature_name=ENSG00000251562	feature_id[12].value <= threshold=4.509800434112549
node_26476: feature_name=ENSG00000161055	feature_id[27].value <= threshold=1.0696322321891785
Class: former
Rules_67	passed counts:370
node_0: feature_name=ENSG00000185883	feature_id[23].value <= threshold=0.49074628949165344
node_1: feature_name=ENSG00000148346	feature_id[6].value <= threshold=1.6772754788398743
node_2: feature_name=ENSG00000166710	feature_id[29].value > threshold=4.7182440757751465
node_11032: feature_name=ENSG00000168484	feature_id[3].value <= threshold=2.8880492448806763
node_11033: feature_name=ENSG00000129824	feature_id[2].value <= threshold=0.3847399204969406
node_11034: feature_name=ENSG00000212907	feature_id[18].value <= threshold=2.8737224340438843
node_11035: feature_name=ENSG00000234745	feature_id[25].value > threshold=3.168237090110779
node_12645: feature_name=ENSG00000149021	feature_id[13].value <= threshold=2.5691487789154053
node_12646: feature_name=ENSG00000197728	feature_id[1].value <= threshold=4.373219013214111
node_12647: feature_name=ENSG00000279483	feature_id[0].value <= threshold=3.220840811729431
node_12648: feature_name=ENSG00000159147	feature_id[21].value <= threshold=0.6789885461330414
node_12649: feature_name=ENSG00000198727	feature_id[44].value > threshold=1.0503773093223572
node_12927: feature_name=ENSG00000229807	feature_id[7].value > threshold=0.09100231528282166
node_14407: feature_name=ENSG00000148346	feature_id[6].value <= threshold=1.3116886615753174
node_14408: feature_name=ENSG00000161055	feature_id[27].value <= threshold=2.4088165760040283
node_14409: feature_name=ENSG00000198840	feature_id[16].value > threshold=0.16243602335453033
node_14445: feature_name=ENSG00000149021	feature_id[13].value <= threshold=2.2470390796661377
node_14446: feature_name=ENSG00000197728	feature_id[1].value <= threshold=4.015635013580322
node_14447: feature_name=ENSG00000279483	feature_id[0].value <= threshold=3.1619538068771362
node_14448: feature_name=ENSG00000229117	feature_id[14].value > threshold=1.1754087805747986
node_14462: feature_name=ENSG00000211592	feature_id[39].value <= threshold=10.190253257751465
node_14463: feature_name=ENSG00000168484	feature_id[3].value <= threshold=2.869256377220154
node_14464: feature_name=ENSG00000212907	feature_id[18].value <= threshold=2.632594585418701
node_14465: feature_name=ENSG00000229807	feature_id[7].value <= threshold=2.2531763315200806
node_14466: feature_name=ENSG00000255823	feature_id[10].value <= threshold=2.1868398189544678
node_14467: feature_name=ENSG00000185303	feature_id[22].value <= threshold=1.3802045583724976
node_14468: feature_name=ENSG00000213741	feature_id[20].value > threshold=0.19349367916584015
node_14474: feature_name=ENSG00000168484	feature_id[3].value <= threshold=2.7133028507232666
node_14475: feature_name=ENSG00000211592	feature_id[39].value <= threshold=2.743451714515686
node_14476: feature_name=ENSG00000255823	feature_id[10].value <= threshold=1.6641603708267212
node_14477: feature_name=ENSG00000198918	feature_id[40].value <= threshold=4.5407469272613525
node_14478: feature_name=ENSG00000122026	feature_id[26].value <= threshold=5.1340413093566895
node_14479: feature_name=ENSG00000197728	feature_id[1].value <= threshold=3.7627140283584595
node_14480: feature_name=ENSG00000234745	feature_id[25].value > threshold=3.322174310684204
node_14498: feature_name=ENSG00000168878	feature_id[17].value <= threshold=2.3630053997039795
node_14499: feature_name=ENSG00000124614	feature_id[32].value <= threshold=3.043302893638611
node_14500: feature_name=ENSG00000122026	feature_id[26].value <= threshold=4.529962778091431
node_14501: feature_name=ENSG00000166710	feature_id[29].value <= threshold=4.78006386756897
node_14502: feature_name=ENSG00000166710	feature_id[29].value <= threshold=4.779985189437866
Class: never
Rules_68	passed counts:369
node_0: feature_name=ENSG00000185883	feature_id[23].value <= threshold=0.49074628949165344
node_1: feature_name=ENSG00000148346	feature_id[6].value <= threshold=1.6772754788398743
node_2: feature_name=ENSG00000166710	feature_id[29].value <= threshold=4.7182440757751465
node_3: feature_name=ENSG00000185303	feature_id[22].value <= threshold=0.8175312876701355
node_4: feature_name=ENSG00000279483	feature_id[0].value <= threshold=2.197104573249817
node_5: feature_name=ENSG00000255823	feature_id[10].value <= threshold=1.791914701461792
node_6: feature_name=ENSG00000275385	feature_id[36].value <= threshold=3.957828640937805
node_7: feature_name=ENSG00000122026	feature_id[26].value > threshold=3.007518172264099
node_1943: feature_name=ENSG00000124614	feature_id[32].value > threshold=2.647187829017639
node_4959: feature_name=ENSG00000159147	feature_id[21].value <= threshold=0.6788897812366486
node_4960: feature_name=ENSG00000140988	feature_id[30].value > threshold=3.385666012763977
node_5116: feature_name=ENSG00000130208	feature_id[19].value <= threshold=3.9649606943130493
node_5117: feature_name=ENSG00000122026	feature_id[26].value > threshold=3.734422445297241
node_5225: feature_name=ENSG00000204389	feature_id[5].value <= threshold=2.141376256942749
node_5226: feature_name=ENSG00000087086	feature_id[37].value <= threshold=4.155935287475586
node_5227: feature_name=ENSG00000129824	feature_id[2].value <= threshold=0.9330900013446808
node_5228: feature_name=ENSG00000198840	feature_id[16].value > threshold=0.9838363826274872
node_5246: feature_name=ENSG00000229117	feature_id[14].value > threshold=3.2651262283325195
node_5252: feature_name=ENSG00000124614	feature_id[32].value <= threshold=3.8023757934570312
node_5253: feature_name=ENSG00000148346	feature_id[6].value <= threshold=1.259781301021576
node_5254: feature_name=ENSG00000211592	feature_id[39].value <= threshold=8.740318775177002
node_5255: feature_name=ENSG00000140988	feature_id[30].value <= threshold=5.375955581665039
node_5256: feature_name=ENSG00000244734	feature_id[42].value <= threshold=1.9202924370765686
node_5257: feature_name=ENSG00000090382	feature_id[9].value <= threshold=2.0740898847579956
node_5258: feature_name=ENSG00000198918	feature_id[40].value > threshold=3.308973789215088
node_5268: feature_name=ENSG00000257764	feature_id[11].value <= threshold=1.5218974947929382
node_5269: feature_name=ENSG00000122026	feature_id[26].value <= threshold=5.49077296257019
node_5270: feature_name=ENSG00000205542	feature_id[35].value > threshold=2.4200888872146606
node_5274: feature_name=ENSG00000255823	feature_id[10].value <= threshold=1.6623449325561523
node_5275: feature_name=ENSG00000257764	feature_id[11].value <= threshold=0.8861748576164246
node_5276: feature_name=ENSG00000140988	feature_id[30].value <= threshold=5.11402702331543
Class: never
Rules_69	passed counts:366
node_0: feature_name=ENSG00000185883	feature_id[23].value <= threshold=0.49074628949165344
node_1: feature_name=ENSG00000148346	feature_id[6].value <= threshold=1.6772754788398743
node_2: feature_name=ENSG00000166710	feature_id[29].value > threshold=4.7182440757751465
node_11032: feature_name=ENSG00000168484	feature_id[3].value <= threshold=2.8880492448806763
node_11033: feature_name=ENSG00000129824	feature_id[2].value <= threshold=0.3847399204969406
node_11034: feature_name=ENSG00000212907	feature_id[18].value <= threshold=2.8737224340438843
node_11035: feature_name=ENSG00000234745	feature_id[25].value <= threshold=3.168237090110779
node_11036: feature_name=ENSG00000251562	feature_id[12].value > threshold=5.251416206359863
node_11524: feature_name=ENSG00000275385	feature_id[36].value <= threshold=3.624207854270935
node_11525: feature_name=ENSG00000204389	feature_id[5].value <= threshold=4.086930751800537
node_11526: feature_name=ENSG00000148346	feature_id[6].value <= threshold=1.243701159954071
node_11527: feature_name=ENSG00000244734	feature_id[42].value <= threshold=1.4164352416992188
node_11528: feature_name=ENSG00000275385	feature_id[36].value <= threshold=1.3322635889053345
node_11529: feature_name=ENSG00000229807	feature_id[7].value <= threshold=2.1203134059906006
node_11530: feature_name=ENSG00000090382	feature_id[9].value > threshold=1.603183925151825
node_12044: feature_name=ENSG00000144426	feature_id[41].value > threshold=1.3179847598075867
node_12268: feature_name=ENSG00000149021	feature_id[13].value <= threshold=3.334967017173767
node_12269: feature_name=ENSG00000168484	feature_id[3].value <= threshold=2.6740915775299072
node_12270: feature_name=ENSG00000212907	feature_id[18].value <= threshold=2.1827868223190308
node_12271: feature_name=ENSG00000198727	feature_id[44].value <= threshold=4.983258247375488
node_12272: feature_name=ENSG00000185303	feature_id[22].value <= threshold=2.268178939819336
node_12273: feature_name=ENSG00000244734	feature_id[42].value <= threshold=0.9187095463275909
node_12274: feature_name=ENSG00000142541	feature_id[33].value > threshold=3.0997889041900635
node_12288: feature_name=ENSG00000275385	feature_id[36].value <= threshold=1.1628819108009338
node_12289: feature_name=ENSG00000212907	feature_id[18].value <= threshold=1.9862182140350342
Class: never
[truncated: 321,247+ more rows]

## Sheet: ExtraTrees
Rules_0	passed counts:11081
node_0: feature_name=ENSG00000185883	feature_id[3].value <= threshold=0.49074628949165344
node_1: feature_name=ENSG00000148346	feature_id[1].value <= threshold=1.6772754788398743
node_2: feature_name=ENSG00000279483	feature_id[0].value <= threshold=2.304988384246826
node_3: feature_name=ENSG00000185303	feature_id[48].value <= threshold=0.767501562833786
node_4: feature_name=ENSG00000255823	feature_id[76].value <= threshold=1.7913548946380615
node_5: feature_name=ENSG00000100292	feature_id[68].value <= threshold=1.8645568490028381
node_6: feature_name=ENSG00000129824	feature_id[15].value <= threshold=0.37860095500946045
node_7: feature_name=ENSG00000173432	feature_id[6].value <= threshold=1.3764675855636597
node_8: feature_name=ENSG00000142541	feature_id[14].value > threshold=2.060043692588806
node_882: feature_name=ENSG00000159147	feature_id[57].value <= threshold=0.9807929694652557
node_883: feature_name=ENSG00000197728	feature_id[8].value <= threshold=4.357249021530151
node_884: feature_name=ENSG00000134339	feature_id[10].value <= threshold=0.8488521873950958
node_885: feature_name=ENSG00000234745	feature_id[55].value > threshold=3.0913296937942505
node_3199: feature_name=ENSG00000149021	feature_id[77].value <= threshold=2.853632926940918
node_3200: feature_name=ENSG00000212907	feature_id[5].value <= threshold=3.26166307926178
node_3201: feature_name=ENSG00000229807	feature_id[16].value > threshold=0.09100231528282166
node_5063: feature_name=ENSG00000101443	feature_id[28].value <= threshold=1.6965178847312927
node_5064: feature_name=ENSG00000198840	feature_id[72].value > threshold=0.9857121407985687
node_5174: feature_name=ENSG00000148346	feature_id[1].value <= threshold=1.3175554871559143
node_5175: feature_name=ENSG00000161955	feature_id[24].value <= threshold=1.3971538543701172
node_5176: feature_name=ENSG00000168878	feature_id[41].value <= threshold=1.2385308742523193
node_5177: feature_name=ENSG00000159189	feature_id[46].value <= threshold=4.651754379272461
node_5178: feature_name=ENSG00000124107	feature_id[30].value <= threshold=1.9046563506126404
node_5179: feature_name=ENSG00000100292	feature_id[68].value <= threshold=1.859572947025299
node_5180: feature_name=ENSG00000019582	feature_id[80].value <= threshold=6.309177875518799
node_5181: feature_name=ENSG00000213402	feature_id[87].value <= threshold=2.2623233795166016
node_5182: feature_name=ENSG00000198712	feature_id[18].value > threshold=0.5915643572807312
node_5188: feature_name=ENSG00000198695	feature_id[71].value <= threshold=2.8401715755462646
node_5189: feature_name=ENSG00000243678	feature_id[4].value <= threshold=2.0800280570983887
node_5190: feature_name=ENSG00000216490	feature_id[88].value <= threshold=3.2580406665802
node_5191: feature_name=ENSG00000130208	feature_id[53].value <= threshold=6.039959192276001
node_5192: feature_name=ENSG00000084207	feature_id[65].value <= threshold=2.771340847015381
node_5193: feature_name=ENSG00000198695	feature_id[71].value <= threshold=2.6024166345596313
node_5194: feature_name=ENSG00000122852	feature_id[58].value <= threshold=2.642738103866577
node_5195: feature_name=ENSG00000142534	feature_id[70].value <= threshold=3.960331916809082
node_5196: feature_name=ENSG00000159147	feature_id[57].value <= threshold=0.7099793553352356
node_5197: feature_name=ENSG00000212907	feature_id[5].value <= threshold=2.067452311515808
node_5198: feature_name=ENSG00000233276	feature_id[64].value <= threshold=4.075380325317383
node_5199: feature_name=ENSG00000170296	feature_id[9].value <= threshold=1.7515456080436707
node_5200: feature_name=ENSG00000101443	feature_id[28].value <= threshold=1.5317955613136292
node_5201: feature_name=ENSG00000124107	feature_id[30].value <= threshold=1.8497809767723083
node_5202: feature_name=ENSG00000175482	feature_id[45].value <= threshold=1.7559126615524292
node_5203: feature_name=ENSG00000101439	feature_id[60].value <= threshold=4.683691501617432
node_5204: feature_name=ENSG00000198242	feature_id[47].value > threshold=0.35520464181900024
node_5208: feature_name=ENSG00000197747	feature_id[36].value <= threshold=4.3448286056518555
node_5209: feature_name=ENSG00000122026	feature_id[11].value > threshold=1.3696024417877197
node_5213: feature_name=ENSG00000205542	feature_id[38].value > threshold=2.7553595304489136
node_5217: feature_name=ENSG00000198712	feature_id[18].value > threshold=1.8812564015388489
node_5221: feature_name=ENSG00000124614	feature_id[25].value <= threshold=3.18779456615448
node_5222: feature_name=ENSG00000234745	feature_id[55].value > threshold=3.1375595331192017
node_5230: feature_name=ENSG00000233276	feature_id[64].value <= threshold=3.5780686140060425
node_5231: feature_name=ENSG00000122026	feature_id[11].value > threshold=2.1917511224746704
node_5235: feature_name=ENSG00000171858	feature_id[86].value <= threshold=3.4345991611480713
node_5236: feature_name=ENSG00000124107	feature_id[30].value <= threshold=1.2476173639297485
Class: never
Rules_1	passed counts:4181
node_0: feature_name=ENSG00000185883	feature_id[3].value <= threshold=0.49074628949165344
node_1: feature_name=ENSG00000148346	feature_id[1].value <= threshold=1.6772754788398743
node_2: feature_name=ENSG00000279483	feature_id[0].value <= threshold=2.304988384246826
node_3: feature_name=ENSG00000185303	feature_id[48].value <= threshold=0.767501562833786
node_4: feature_name=ENSG00000255823	feature_id[76].value <= threshold=1.7913548946380615
node_5: feature_name=ENSG00000100292	feature_id[68].value <= threshold=1.8645568490028381
node_6: feature_name=ENSG00000129824	feature_id[15].value > threshold=0.37860095500946045
node_6292: feature_name=ENSG00000198502	feature_id[63].value <= threshold=2.9355356693267822
node_6293: feature_name=ENSG00000204389	feature_id[52].value <= threshold=2.8361170291900635
node_6294: feature_name=ENSG00000198918	feature_id[43].value <= threshold=3.0896447896957397
node_6295: feature_name=ENSG00000204525	feature_id[33].value > threshold=3.058994770050049
node_6827: feature_name=ENSG00000149021	feature_id[77].value > threshold=0.36441078782081604
node_7025: feature_name=ENSG00000168484	feature_id[21].value <= threshold=1.7052619457244873
node_7026: feature_name=ENSG00000149021	feature_id[77].value <= threshold=3.1057769060134888
node_7027: feature_name=ENSG00000102575	feature_id[54].value <= threshold=3.917725086212158
node_7028: feature_name=ENSG00000213402	feature_id[87].value <= threshold=1.4536381959915161
node_7029: feature_name=ENSG00000185303	feature_id[48].value <= threshold=0.7484622001647949
node_7030: feature_name=ENSG00000121966	feature_id[84].value <= threshold=4.659611225128174
node_7031: feature_name=ENSG00000121966	feature_id[84].value <= threshold=3.4602349996566772
node_7032: feature_name=ENSG00000233276	feature_id[64].value <= threshold=3.5435848236083984
node_7033: feature_name=ENSG00000115414	feature_id[49].value <= threshold=4.13747239112854
node_7034: feature_name=ENSG00000175482	feature_id[45].value <= threshold=1.3792361617088318
node_7035: feature_name=ENSG00000251562	feature_id[27].value <= threshold=7.322288513183594
node_7036: feature_name=ENSG00000149021	feature_id[77].value > threshold=0.47736601531505585
node_7044: feature_name=ENSG00000122026	feature_id[11].value > threshold=2.079421281814575
node_7048: feature_name=ENSG00000182774	feature_id[22].value > threshold=1.3707515597343445
Class: never
Rules_2	passed counts:3818
node_0: feature_name=ENSG00000185883	feature_id[3].value > threshold=0.49074628949165344
node_17958: feature_name=ENSG00000115414	feature_id[49].value > threshold=1.4475244879722595
node_24248: feature_name=ENSG00000204525	feature_id[33].value <= threshold=2.4968851804733276
node_24249: feature_name=ENSG00000173391	feature_id[75].value > threshold=0.3775387853384018
node_24439: feature_name=ENSG00000212907	feature_id[5].value > threshold=2.626148819923401
node_24561: feature_name=ENSG00000197728	feature_id[8].value <= threshold=3.2859915494918823
node_24562: feature_name=ENSG00000237541	feature_id[56].value <= threshold=0.9041930437088013
node_24563: feature_name=ENSG00000251562	feature_id[27].value <= threshold=5.301816463470459
node_24564: feature_name=ENSG00000101439	feature_id[60].value <= threshold=3.7497599124908447
node_24565: feature_name=ENSG00000198840	feature_id[72].value > threshold=2.7627756595611572
node_24575: feature_name=ENSG00000229807	feature_id[16].value <= threshold=0.5836976170539856
node_24576: feature_name=ENSG00000255823	feature_id[76].value <= threshold=1.9268034100532532
node_24577: feature_name=ENSG00000100292	feature_id[68].value <= threshold=2.285438656806946
node_24578: feature_name=ENSG00000144426	feature_id[81].value <= threshold=1.4726588726043701
node_24579: feature_name=ENSG00000124107	feature_id[30].value <= threshold=1.2450657486915588
node_24580: feature_name=ENSG00000163220	feature_id[73].value <= threshold=2.7558196783065796
node_24581: feature_name=ENSG00000185303	feature_id[48].value <= threshold=1.6724565029144287
node_24582: feature_name=ENSG00000198502	feature_id[63].value > threshold=0.6326887309551239
node_24594: feature_name=ENSG00000204388	feature_id[83].value <= threshold=3.3506962060928345
node_24595: feature_name=ENSG00000243678	feature_id[4].value <= threshold=3.230392098426819
node_24596: feature_name=ENSG00000100902	feature_id[29].value <= threshold=3.1850318908691406
node_24597: feature_name=ENSG00000213741	feature_id[42].value <= threshold=3.0167417526245117
node_24598: feature_name=ENSG00000177954	feature_id[61].value <= threshold=4.3953697681427
node_24599: feature_name=ENSG00000197747	feature_id[36].value > threshold=2.2345017194747925
node_24611: feature_name=ENSG00000197728	feature_id[8].value <= threshold=3.2280458211898804
node_24612: feature_name=ENSG00000149021	feature_id[77].value <= threshold=2.95353102684021
node_24613: feature_name=ENSG00000196126	feature_id[32].value > threshold=0.3683686852455139
node_24617: feature_name=ENSG00000142541	feature_id[14].value <= threshold=3.1870956420898438
node_24618: feature_name=ENSG00000100902	feature_id[29].value <= threshold=2.505591034889221
node_24619: feature_name=ENSG00000198840	feature_id[72].value > threshold=3.1418877840042114
node_24631: feature_name=ENSG00000228253	feature_id[2].value > threshold=1.291617512702942
node_24635: feature_name=ENSG00000178719	feature_id[82].value <= threshold=2.7034027576446533
node_24636: feature_name=ENSG00000163220	feature_id[73].value <= threshold=2.5315563678741455
Class: former
Rules_3	passed counts:2733
node_0: feature_name=ENSG00000185883	feature_id[3].value <= threshold=0.49074628949165344
node_1: feature_name=ENSG00000148346	feature_id[1].value <= threshold=1.6772754788398743
node_2: feature_name=ENSG00000279483	feature_id[0].value <= threshold=2.304988384246826
node_3: feature_name=ENSG00000185303	feature_id[48].value > threshold=0.767501562833786
node_11135: feature_name=ENSG00000163220	feature_id[73].value <= threshold=0.13701771199703217
node_11136: feature_name=ENSG00000129824	feature_id[15].value <= threshold=0.670145720243454
node_11137: feature_name=ENSG00000159147	feature_id[57].value <= threshold=0.582241028547287
node_11138: feature_name=ENSG00000234745	feature_id[55].value > threshold=2.8536272048950195
node_11360: feature_name=ENSG00000100292	feature_id[68].value <= threshold=1.9773759245872498
node_11361: feature_name=ENSG00000212907	feature_id[5].value <= threshold=2.9186465740203857
node_11362: feature_name=ENSG00000251562	feature_id[27].value > threshold=3.1486425399780273
node_11370: feature_name=ENSG00000117984	feature_id[89].value <= threshold=4.191000461578369
node_11371: feature_name=ENSG00000237541	feature_id[56].value <= threshold=1.420022428035736
node_11372: feature_name=ENSG00000197728	feature_id[8].value <= threshold=4.447399377822876
node_11373: feature_name=ENSG00000142534	feature_id[70].value <= threshold=4.320250034332275
node_11374: feature_name=ENSG00000245532	feature_id[78].value <= threshold=4.968067407608032
node_11375: feature_name=ENSG00000149021	feature_id[77].value <= threshold=3.566515326499939
node_11376: feature_name=ENSG00000142541	feature_id[14].value <= threshold=3.733043074607849
node_11377: feature_name=ENSG00000197747	feature_id[36].value <= threshold=4.440438508987427
node_11378: feature_name=ENSG00000038427	feature_id[39].value <= threshold=3.060384154319763
node_11379: feature_name=ENSG00000170345	feature_id[40].value <= threshold=5.032049655914307
node_11380: feature_name=ENSG00000237541	feature_id[56].value <= threshold=1.0714927911758423
node_11381: feature_name=ENSG00000084207	feature_id[65].value <= threshold=3.143040657043457
node_11382: feature_name=ENSG00000229117	feature_id[19].value <= threshold=4.657957315444946
node_11383: feature_name=ENSG00000245532	feature_id[78].value <= threshold=4.8659892082214355
node_11384: feature_name=ENSG00000168484	feature_id[21].value <= threshold=4.225768327713013
node_11385: feature_name=ENSG00000233276	feature_id[64].value <= threshold=3.8547472953796387
node_11386: feature_name=ENSG00000177954	feature_id[61].value <= threshold=4.886230230331421
node_11387: feature_name=ENSG00000148346	feature_id[1].value <= threshold=0.38363245129585266
node_11388: feature_name=ENSG00000188257	feature_id[67].value <= threshold=1.10503351688385
node_11389: feature_name=ENSG00000084207	feature_id[65].value <= threshold=2.8810473680496216
node_11390: feature_name=ENSG00000090382	feature_id[69].value <= threshold=4.605511665344238
node_11391: feature_name=ENSG00000100316	feature_id[37].value <= threshold=3.782602071762085
node_11392: feature_name=ENSG00000229117	feature_id[19].value <= threshold=4.5326337814331055
node_11393: feature_name=ENSG00000100292	feature_id[68].value <= threshold=1.043635070323944
node_11394: feature_name=ENSG00000177954	feature_id[61].value > threshold=2.4753780364990234
Class: never
Rules_4	passed counts:2643
node_0: feature_name=ENSG00000185883	feature_id[3].value <= threshold=0.49074628949165344
node_1: feature_name=ENSG00000148346	feature_id[1].value > threshold=1.6772754788398743
node_17465: feature_name=ENSG00000129824	feature_id[15].value <= threshold=1.054560363292694
node_17466: feature_name=ENSG00000198840	feature_id[72].value <= threshold=3.950896143913269
node_17467: feature_name=ENSG00000177954	feature_id[61].value <= threshold=4.401881694793701
node_17468: feature_name=ENSG00000197728	feature_id[8].value <= threshold=2.393946409225464
node_17469: feature_name=ENSG00000168484	feature_id[21].value <= threshold=0.23075981438159943
node_17470: feature_name=ENSG00000142534	feature_id[70].value > threshold=2.2625752687454224
node_17554: feature_name=ENSG00000204388	feature_id[83].value <= threshold=2.688520908355713
node_17555: feature_name=ENSG00000129226	feature_id[79].value <= threshold=2.454221248626709
node_17556: feature_name=ENSG00000198502	feature_id[63].value <= threshold=2.2503033876419067
node_17557: feature_name=ENSG00000173432	feature_id[6].value > threshold=0.2586296498775482
node_17661: feature_name=ENSG00000237541	feature_id[56].value <= threshold=1.4525268077850342
node_17662: feature_name=ENSG00000198840	feature_id[72].value <= threshold=3.8846919536590576
Class: former
Rules_5	passed counts:2252
node_0: feature_name=ENSG00000185883	feature_id[3].value > threshold=0.49074628949165344
node_17958: feature_name=ENSG00000115414	feature_id[49].value <= threshold=1.4475244879722595
node_17959: feature_name=ENSG00000229117	feature_id[19].value <= threshold=3.3678258657455444
node_17960: feature_name=ENSG00000197728	feature_id[8].value > threshold=2.839377760887146
node_21412: feature_name=ENSG00000129824	feature_id[15].value <= threshold=0.17649756371974945
node_21413: feature_name=ENSG00000279483	feature_id[0].value > threshold=2.1158955097198486
node_21559: feature_name=ENSG00000204389	feature_id[52].value <= threshold=2.749945640563965
node_21560: feature_name=ENSG00000198502	feature_id[63].value <= threshold=3.9331657886505127
node_21561: feature_name=ENSG00000212907	feature_id[5].value > threshold=2.335269808769226
node_21833: feature_name=ENSG00000149021	feature_id[77].value <= threshold=2.1701438426971436
node_21834: feature_name=ENSG00000254772	feature_id[17].value > threshold=0.23044735193252563
node_22040: feature_name=ENSG00000177954	feature_id[61].value > threshold=2.570356011390686
node_22080: feature_name=ENSG00000166441	feature_id[13].value > threshold=0.9093111157417297
node_22168: feature_name=ENSG00000170345	feature_id[40].value <= threshold=4.374885559082031
node_22169: feature_name=ENSG00000168484	feature_id[21].value <= threshold=2.5949461460113525
node_22170: feature_name=ENSG00000279483	feature_id[0].value > threshold=2.270419120788574
node_22176: feature_name=ENSG00000228253	feature_id[2].value <= threshold=4.135797500610352
node_22177: feature_name=ENSG00000243678	feature_id[4].value <= threshold=3.3756133317947388
node_22178: feature_name=ENSG00000168878	feature_id[41].value <= threshold=3.5596965551376343
node_22179: feature_name=ENSG00000159189	feature_id[46].value <= threshold=4.6799962520599365
node_22180: feature_name=ENSG00000134339	feature_id[10].value <= threshold=1.3041887879371643
node_22181: feature_name=ENSG00000090382	feature_id[69].value > threshold=2.1797441244125366
node_22257: feature_name=ENSG00000216490	feature_id[88].value <= threshold=2.99113667011261
node_22258: feature_name=ENSG00000175482	feature_id[45].value <= threshold=2.153668999671936
node_22259: feature_name=ENSG00000100902	feature_id[29].value <= threshold=2.658180356025696
node_22260: feature_name=ENSG00000198712	feature_id[18].value > threshold=3.594111442565918
node_22264: feature_name=ENSG00000124614	feature_id[25].value > threshold=0.2380705624818802
node_22268: feature_name=ENSG00000124614	feature_id[25].value > threshold=1.7717071771621704
Class: active
Rules_6	passed counts:2158
node_0: feature_name=ENSG00000185883	feature_id[3].value <= threshold=0.49074628949165344
node_1: feature_name=ENSG00000148346	feature_id[1].value <= threshold=1.6772754788398743
node_2: feature_name=ENSG00000279483	feature_id[0].value <= threshold=2.304988384246826
node_3: feature_name=ENSG00000185303	feature_id[48].value <= threshold=0.767501562833786
node_4: feature_name=ENSG00000255823	feature_id[76].value <= threshold=1.7913548946380615
node_5: feature_name=ENSG00000100292	feature_id[68].value <= threshold=1.8645568490028381
node_6: feature_name=ENSG00000129824	feature_id[15].value <= threshold=0.37860095500946045
node_7: feature_name=ENSG00000173432	feature_id[6].value <= threshold=1.3764675855636597
node_8: feature_name=ENSG00000142541	feature_id[14].value > threshold=2.060043692588806
node_882: feature_name=ENSG00000159147	feature_id[57].value <= threshold=0.9807929694652557
node_883: feature_name=ENSG00000197728	feature_id[8].value <= threshold=4.357249021530151
node_884: feature_name=ENSG00000134339	feature_id[10].value <= threshold=0.8488521873950958
node_885: feature_name=ENSG00000234745	feature_id[55].value > threshold=3.0913296937942505
node_3199: feature_name=ENSG00000149021	feature_id[77].value <= threshold=2.853632926940918
node_3200: feature_name=ENSG00000212907	feature_id[5].value <= threshold=3.26166307926178
node_3201: feature_name=ENSG00000229807	feature_id[16].value <= threshold=0.09100231528282166
node_3202: feature_name=ENSG00000090382	feature_id[69].value <= threshold=1.3400956988334656
node_3203: feature_name=ENSG00000198712	feature_id[18].value > threshold=1.401035726070404
node_3277: feature_name=ENSG00000188257	feature_id[67].value <= threshold=1.5264142155647278
node_3278: feature_name=ENSG00000204389	feature_id[52].value <= threshold=3.3735690116882324
node_3279: feature_name=ENSG00000197728	feature_id[8].value <= threshold=4.261881351470947
node_3280: feature_name=ENSG00000198695	feature_id[71].value <= threshold=1.380034863948822
node_3281: feature_name=ENSG00000279483	feature_id[0].value > threshold=0.18808485567569733
node_3871: feature_name=ENSG00000243749	feature_id[12].value <= threshold=1.436438262462616
node_3872: feature_name=ENSG00000197747	feature_id[36].value <= threshold=4.83000922203064
node_3873: feature_name=ENSG00000130208	feature_id[53].value <= threshold=5.052976369857788
node_3874: feature_name=ENSG00000188257	feature_id[67].value <= threshold=1.2929236888885498
node_3875: feature_name=ENSG00000243678	feature_id[4].value <= threshold=2.226187586784363
node_3876: feature_name=ENSG00000241399	feature_id[74].value <= threshold=1.9683871269226074
node_3877: feature_name=ENSG00000229117	feature_id[19].value <= threshold=3.9239314794540405
node_3878: feature_name=ENSG00000197728	feature_id[8].value <= threshold=3.9080644845962524
node_3879: feature_name=ENSG00000204525	feature_id[33].value > threshold=2.656653642654419
node_3905: feature_name=ENSG00000170296	feature_id[9].value <= threshold=1.637704074382782
node_3906: feature_name=ENSG00000197747	feature_id[36].value <= threshold=3.671619415283203
node_3907: feature_name=ENSG00000100902	feature_id[29].value <= threshold=1.4588379263877869
node_3908: feature_name=ENSG00000101439	feature_id[60].value <= threshold=2.228051781654358
node_3909: feature_name=ENSG00000159189	feature_id[46].value <= threshold=1.3963739275932312
node_3910: feature_name=ENSG00000121966	feature_id[84].value <= threshold=3.9643956422805786
Class: never
Rules_7	passed counts:2000
node_0: feature_name=ENSG00000185883	feature_id[3].value <= threshold=0.49074628949165344
node_1: feature_name=ENSG00000148346	feature_id[1].value <= threshold=1.6772754788398743
node_2: feature_name=ENSG00000279483	feature_id[0].value <= threshold=2.304988384246826
node_3: feature_name=ENSG00000185303	feature_id[48].value <= threshold=0.767501562833786
node_4: feature_name=ENSG00000255823	feature_id[76].value <= threshold=1.7913548946380615
node_5: feature_name=ENSG00000100292	feature_id[68].value <= threshold=1.8645568490028381
node_6: feature_name=ENSG00000129824	feature_id[15].value <= threshold=0.37860095500946045
node_7: feature_name=ENSG00000173432	feature_id[6].value <= threshold=1.3764675855636597
node_8: feature_name=ENSG00000142541	feature_id[14].value > threshold=2.060043692588806
node_882: feature_name=ENSG00000159147	feature_id[57].value <= threshold=0.9807929694652557
node_883: feature_name=ENSG00000197728	feature_id[8].value <= threshold=4.357249021530151
node_884: feature_name=ENSG00000134339	feature_id[10].value <= threshold=0.8488521873950958
node_885: feature_name=ENSG00000234745	feature_id[55].value > threshold=3.0913296937942505
node_3199: feature_name=ENSG00000149021	feature_id[77].value <= threshold=2.853632926940918
node_3200: feature_name=ENSG00000212907	feature_id[5].value <= threshold=3.26166307926178
node_3201: feature_name=ENSG00000229807	feature_id[16].value <= threshold=0.09100231528282166
node_3202: feature_name=ENSG00000090382	feature_id[69].value <= threshold=1.3400956988334656
node_3203: feature_name=ENSG00000198712	feature_id[18].value > threshold=1.401035726070404
node_3277: feature_name=ENSG00000188257	feature_id[67].value <= threshold=1.5264142155647278
node_3278: feature_name=ENSG00000204389	feature_id[52].value <= threshold=3.3735690116882324
node_3279: feature_name=ENSG00000197728	feature_id[8].value <= threshold=4.261881351470947
node_3280: feature_name=ENSG00000198695	feature_id[71].value <= threshold=1.380034863948822
node_3281: feature_name=ENSG00000279483	feature_id[0].value <= threshold=0.18808485567569733
node_3282: feature_name=ENSG00000229117	feature_id[19].value <= threshold=3.700710892677307
node_3283: feature_name=ENSG00000173432	feature_id[6].value <= threshold=1.269037127494812
node_3284: feature_name=ENSG00000101443	feature_id[28].value <= threshold=3.0002059936523438
node_3285: feature_name=ENSG00000144426	feature_id[81].value <= threshold=3.9955801963806152
node_3286: feature_name=ENSG00000102575	feature_id[54].value <= threshold=3.903441548347473
node_3287: feature_name=ENSG00000204388	feature_id[83].value <= threshold=4.844014406204224
node_3288: feature_name=ENSG00000142534	feature_id[70].value <= threshold=4.508934259414673
node_3289: feature_name=ENSG00000243678	feature_id[4].value <= threshold=2.9542700052261353
node_3290: feature_name=ENSG00000149021	feature_id[77].value <= threshold=2.2674440145492554
node_3291: feature_name=ENSG00000197728	feature_id[8].value <= threshold=4.187567472457886
node_3292: feature_name=ENSG00000084207	feature_id[65].value <= threshold=2.39997136592865
node_3293: feature_name=ENSG00000142534	feature_id[70].value <= threshold=3.324336886405945
node_3294: feature_name=ENSG00000255823	feature_id[76].value <= threshold=1.7579517364501953
node_3295: feature_name=ENSG00000205542	feature_id[38].value > threshold=2.746499538421631
node_3303: feature_name=ENSG00000251562	feature_id[27].value <= threshold=8.390040874481201
node_3304: feature_name=ENSG00000100902	feature_id[29].value <= threshold=2.527961015701294
node_3305: feature_name=ENSG00000198502	feature_id[63].value <= threshold=3.5418046712875366
node_3306: feature_name=ENSG00000124614	feature_id[25].value <= threshold=3.1198896169662476
node_3307: feature_name=ENSG00000125691	feature_id[59].value <= threshold=3.006046175956726
node_3308: feature_name=ENSG00000234745	feature_id[55].value <= threshold=4.592648506164551
node_3309: feature_name=ENSG00000170345	feature_id[40].value <= threshold=4.547530174255371
node_3310: feature_name=ENSG00000241399	feature_id[74].value <= threshold=1.624904215335846
node_3311: feature_name=ENSG00000175482	feature_id[45].value <= threshold=1.673215925693512
node_3312: feature_name=ENSG00000159189	feature_id[46].value <= threshold=1.4532405138015747
node_3313: feature_name=ENSG00000251562	feature_id[27].value > threshold=4.068524599075317
node_3317: feature_name=ENSG00000233276	feature_id[64].value <= threshold=2.883715271949768
node_3318: feature_name=ENSG00000257764	feature_id[26].value <= threshold=1.709744155406952
node_3319: feature_name=ENSG00000182774	feature_id[22].value <= threshold=3.877699613571167
node_3320: feature_name=ENSG00000204389	feature_id[52].value <= threshold=3.275323987007141
node_3321: feature_name=ENSG00000170345	feature_id[40].value <= threshold=4.127373695373535
node_3322: feature_name=ENSG00000205542	feature_id[38].value <= threshold=5.640202283859253
node_3323: feature_name=ENSG00000275302	feature_id[35].value <= threshold=5.7542572021484375
node_3324: feature_name=ENSG00000100316	feature_id[37].value <= threshold=3.8715527057647705
node_3325: feature_name=ENSG00000071082	feature_id[31].value <= threshold=3.809932827949524
node_3326: feature_name=ENSG00000171858	feature_id[86].value <= threshold=2.6155327558517456
node_3327: feature_name=ENSG00000144426	feature_id[81].value <= threshold=2.251232624053955
node_3328: feature_name=ENSG00000071082	feature_id[31].value <= threshold=3.1968902349472046
Class: never
Rules_8	passed counts:1889
node_0: feature_name=ENSG00000185883	feature_id[3].value <= threshold=0.49074628949165344
node_1: feature_name=ENSG00000148346	feature_id[1].value <= threshold=1.6772754788398743
node_2: feature_name=ENSG00000279483	feature_id[0].value <= threshold=2.304988384246826
node_3: feature_name=ENSG00000185303	feature_id[48].value <= threshold=0.767501562833786
node_4: feature_name=ENSG00000255823	feature_id[76].value <= threshold=1.7913548946380615
node_5: feature_name=ENSG00000100292	feature_id[68].value <= threshold=1.8645568490028381
node_6: feature_name=ENSG00000129824	feature_id[15].value <= threshold=0.37860095500946045
node_7: feature_name=ENSG00000173432	feature_id[6].value <= threshold=1.3764675855636597
node_8: feature_name=ENSG00000142541	feature_id[14].value > threshold=2.060043692588806
node_882: feature_name=ENSG00000159147	feature_id[57].value <= threshold=0.9807929694652557
node_883: feature_name=ENSG00000197728	feature_id[8].value <= threshold=4.357249021530151
node_884: feature_name=ENSG00000134339	feature_id[10].value <= threshold=0.8488521873950958
node_885: feature_name=ENSG00000234745	feature_id[55].value > threshold=3.0913296937942505
node_3199: feature_name=ENSG00000149021	feature_id[77].value <= threshold=2.853632926940918
node_3200: feature_name=ENSG00000212907	feature_id[5].value <= threshold=3.26166307926178
node_3201: feature_name=ENSG00000229807	feature_id[16].value <= threshold=0.09100231528282166
node_3202: feature_name=ENSG00000090382	feature_id[69].value > threshold=1.3400956988334656
node_4274: feature_name=ENSG00000257764	feature_id[26].value > threshold=0.49012504518032074
node_4780: feature_name=ENSG00000204389	feature_id[52].value <= threshold=4.118682622909546
node_4781: feature_name=ENSG00000212907	feature_id[5].value <= threshold=2.012426972389221
node_4782: feature_name=ENSG00000101443	feature_id[28].value <= threshold=1.7089818120002747
node_4783: feature_name=ENSG00000124614	feature_id[25].value <= threshold=2.1921082735061646
node_4784: feature_name=ENSG00000197747	feature_id[36].value <= threshold=4.931668996810913
node_4785: feature_name=ENSG00000149021	feature_id[77].value <= threshold=2.8163466453552246
node_4786: feature_name=ENSG00000198502	feature_id[63].value <= threshold=4.2951202392578125
node_4787: feature_name=ENSG00000198695	feature_id[71].value <= threshold=2.0897977352142334
node_4788: feature_name=ENSG00000205542	feature_id[38].value > threshold=2.6087849140167236
node_4792: feature_name=ENSG00000163220	feature_id[73].value <= threshold=6.711807012557983
node_4793: feature_name=ENSG00000219200	feature_id[20].value <= threshold=2.143000841140747
node_4794: feature_name=ENSG00000124107	feature_id[30].value <= threshold=2.0856627225875854
node_4795: feature_name=ENSG00000254772	feature_id[17].value <= threshold=1.634244680404663
node_4796: feature_name=ENSG00000159147	feature_id[57].value <= threshold=0.7429853081703186
node_4797: feature_name=ENSG00000197747	feature_id[36].value > threshold=0.8792273998260498
node_4811: feature_name=ENSG00000197747	feature_id[36].value <= threshold=4.408290147781372
node_4812: feature_name=ENSG00000219200	feature_id[20].value <= threshold=1.088534653186798
node_4813: feature_name=ENSG00000198502	feature_id[63].value <= threshold=4.068906784057617
node_4814: feature_name=ENSG00000255823	feature_id[76].value <= threshold=1.4892781376838684
node_4815: feature_name=ENSG00000251562	feature_id[27].value <= threshold=6.695752143859863
node_4816: feature_name=ENSG00000198712	feature_id[18].value <= threshold=5.432283163070679
node_4817: feature_name=ENSG00000205542	feature_id[38].value <= threshold=6.8638200759887695
node_4818: feature_name=ENSG00000100902	feature_id[29].value <= threshold=0.5871941149234772
node_4819: feature_name=ENSG00000142541	feature_id[14].value <= threshold=4.5577380657196045
Class: never
Rules_9	passed counts:1729
node_0: feature_name=ENSG00000185883	feature_id[3].value <= threshold=0.49074628949165344
node_1: feature_name=ENSG00000148346	feature_id[1].value <= threshold=1.6772754788398743
node_2: feature_name=ENSG00000279483	feature_id[0].value > threshold=2.304988384246826
node_13752: feature_name=ENSG00000090382	feature_id[69].value <= threshold=0.09022218734025955
node_13753: feature_name=ENSG00000197728	feature_id[8].value <= threshold=2.7363492250442505
node_13754: feature_name=ENSG00000205542	feature_id[38].value > threshold=3.6635254621505737
node_14342: feature_name=ENSG00000168484	feature_id[21].value <= threshold=2.9334139823913574
node_14343: feature_name=ENSG00000213402	feature_id[87].value <= threshold=2.004411220550537
node_14344: feature_name=ENSG00000255823	feature_id[76].value <= threshold=1.958271563053131
node_14345: feature_name=ENSG00000129226	feature_id[79].value <= threshold=2.566055417060852
node_14346: feature_name=ENSG00000197728	feature_id[8].value <= threshold=2.370926022529602
node_14347: feature_name=ENSG00000251562	feature_id[27].value > threshold=3.134093761444092
node_14367: feature_name=ENSG00000130208	feature_id[53].value <= threshold=1.1844595074653625
node_14368: feature_name=ENSG00000134339	feature_id[10].value <= threshold=2.1958645582199097
node_14369: feature_name=ENSG00000163220	feature_id[73].value <= threshold=1.8787561655044556
node_14370: feature_name=ENSG00000213402	feature_id[87].value <= threshold=0.37572047114372253
node_14371: feature_name=ENSG00000197747	feature_id[36].value <= threshold=4.050081968307495
node_14372: feature_name=ENSG00000161955	feature_id[24].value <= threshold=1.9774715304374695
node_14373: feature_name=ENSG00000188257	feature_id[67].value <= threshold=1.4042080640792847
node_14374: feature_name=ENSG00000204389	feature_id[52].value <= threshold=5.393819570541382
node_14375: feature_name=ENSG00000171858	feature_id[86].value <= threshold=4.407978296279907
node_14376: feature_name=ENSG00000198695	feature_id[71].value <= threshold=2.504542827606201
node_14377: feature_name=ENSG00000255823	feature_id[76].value <= threshold=1.9175006747245789
node_14378: feature_name=ENSG00000173391	feature_id[75].value <= threshold=1.8847825527191162
node_14379: feature_name=ENSG00000121966	feature_id[84].value <= threshold=4.858668804168701
node_14380: feature_name=ENSG00000197747	feature_id[36].value <= threshold=3.6382962465286255
node_14381: feature_name=ENSG00000161955	feature_id[24].value <= threshold=1.466186285018921
node_14382: feature_name=ENSG00000212907	feature_id[5].value <= threshold=4.8352320194244385
node_14383: feature_name=ENSG00000115414	feature_id[49].value <= threshold=1.3952662944793701
node_14384: feature_name=ENSG00000084207	feature_id[65].value <= threshold=3.3473963737487793
node_14385: feature_name=ENSG00000175482	feature_id[45].value <= threshold=2.409038543701172
node_14386: feature_name=ENSG00000205542	feature_id[38].value > threshold=3.8690991401672363
node_14416: feature_name=ENSG00000198712	feature_id[18].value <= threshold=5.518844366073608
node_14417: feature_name=ENSG00000168484	feature_id[21].value <= threshold=2.840402126312256
node_14418: feature_name=ENSG00000255823	feature_id[76].value <= threshold=1.8453588485717773
node_14419: feature_name=ENSG00000251562	feature_id[27].value > threshold=3.330883502960205
node_14423: feature_name=ENSG00000102575	feature_id[54].value <= threshold=1.4347533583641052
node_14424: feature_name=ENSG00000159189	feature_id[46].value <= threshold=1.3919522762298584
node_14425: feature_name=ENSG00000251562	feature_id[27].value <= threshold=7.918685674667358
node_14426: feature_name=ENSG00000101439	feature_id[60].value <= threshold=2.465188145637512
node_14427: feature_name=ENSG00000219200	feature_id[20].value <= threshold=2.2975014448165894
node_14428: feature_name=ENSG00000166441	feature_id[13].value <= threshold=4.343781471252441
Class: never
Rules_10	passed counts:1675
node_0: feature_name=ENSG00000185883	feature_id[3].value <= threshold=0.49074628949165344
node_1: feature_name=ENSG00000148346	feature_id[1].value <= threshold=1.6772754788398743
node_2: feature_name=ENSG00000279483	feature_id[0].value <= threshold=2.304988384246826
node_3: feature_name=ENSG00000185303	feature_id[48].value > threshold=0.767501562833786
node_11135: feature_name=ENSG00000163220	feature_id[73].value > threshold=0.13701771199703217
node_11967: feature_name=ENSG00000168484	feature_id[21].value <= threshold=3.7102274894714355
node_11968: feature_name=ENSG00000122852	feature_id[58].value > threshold=0.9289678037166595
node_12714: feature_name=ENSG00000251562	feature_id[27].value <= threshold=5.115853548049927
node_12715: feature_name=ENSG00000228253	feature_id[2].value <= threshold=1.142343521118164
node_12716: feature_name=ENSG00000257764	feature_id[26].value <= threshold=1.720907747745514
node_12717: feature_name=ENSG00000234745	feature_id[55].value <= threshold=3.4343857765197754
node_12718: feature_name=ENSG00000129824	feature_id[15].value <= threshold=1.5184011459350586
node_12719: feature_name=ENSG00000170296	feature_id[9].value <= threshold=2.071100950241089
node_12720: feature_name=ENSG00000168484	feature_id[21].value > threshold=1.5309197902679443
node_12740: feature_name=ENSG00000119655	feature_id[66].value > threshold=1.5489568710327148
node_12762: feature_name=ENSG00000205542	feature_id[38].value <= threshold=6.238982439041138
node_12763: feature_name=ENSG00000212907	feature_id[5].value <= threshold=2.830992341041565
node_12764: feature_name=ENSG00000213741	feature_id[42].value > threshold=1.7373530268669128
node_12770: feature_name=ENSG00000121966	feature_id[84].value <= threshold=3.0718655586242676
node_12771: feature_name=ENSG00000168878	feature_id[41].value > threshold=0.6310303509235382
node_12811: feature_name=ENSG00000066336	feature_id[51].value <= threshold=2.771127223968506
node_12812: feature_name=ENSG00000260314	feature_id[44].value <= threshold=3.468162178993225
node_12813: feature_name=ENSG00000251562	feature_id[27].value <= threshold=4.881992340087891
node_12814: feature_name=ENSG00000229117	feature_id[19].value <= threshold=4.753666400909424
node_12815: feature_name=ENSG00000168878	feature_id[41].value <= threshold=2.3285324573516846
node_12816: feature_name=ENSG00000122852	feature_id[58].value <= threshold=2.690443277359009
node_12817: feature_name=ENSG00000142534	feature_id[70].value > threshold=1.4501858353614807
node_12821: feature_name=ENSG00000197728	feature_id[8].value <= threshold=3.091868042945862
node_12822: feature_name=ENSG00000234745	feature_id[55].value <= threshold=3.416303873062134
node_12823: feature_name=ENSG00000100292	feature_id[68].value <= threshold=3.7509450912475586
Class: active
Rules_11	passed counts:1350
node_0: feature_name=ENSG00000185883	feature_id[3].value <= threshold=0.49074628949165344
node_1: feature_name=ENSG00000148346	feature_id[1].value <= threshold=1.6772754788398743
node_2: feature_name=ENSG00000279483	feature_id[0].value > threshold=2.304988384246826
node_13752: feature_name=ENSG00000090382	feature_id[69].value > threshold=0.09022218734025955
node_16010: feature_name=ENSG00000149021	feature_id[77].value > threshold=3.2509864568710327
node_17432: feature_name=ENSG00000229117	feature_id[19].value > threshold=3.153306245803833
node_17454: feature_name=ENSG00000168484	feature_id[21].value > threshold=1.6907846927642822
node_17462: feature_name=ENSG00000129824	feature_id[15].value <= threshold=1.0247520208358765
Class: active
Rules_12	passed counts:1330
node_0: feature_name=ENSG00000185883	feature_id[3].value <= threshold=0.49074628949165344
node_1: feature_name=ENSG00000148346	feature_id[1].value <= threshold=1.6772754788398743
node_2: feature_name=ENSG00000279483	feature_id[0].value <= threshold=2.304988384246826
node_3: feature_name=ENSG00000185303	feature_id[48].value <= threshold=0.767501562833786
node_4: feature_name=ENSG00000255823	feature_id[76].value <= threshold=1.7913548946380615
node_5: feature_name=ENSG00000100292	feature_id[68].value <= threshold=1.8645568490028381
node_6: feature_name=ENSG00000129824	feature_id[15].value > threshold=0.37860095500946045
node_6292: feature_name=ENSG00000198502	feature_id[63].value > threshold=2.9355356693267822
node_9304: feature_name=ENSG00000090382	feature_id[69].value > threshold=3.9283125400543213
node_9544: feature_name=ENSG00000125691	feature_id[59].value <= threshold=2.843461751937866
node_9545: feature_name=ENSG00000237541	feature_id[56].value <= threshold=1.538547158241272
node_9546: feature_name=ENSG00000257764	feature_id[26].value <= threshold=1.1732293963432312
node_9547: feature_name=ENSG00000204388	feature_id[83].value <= threshold=0.7458234429359436
node_9548: feature_name=ENSG00000142534	feature_id[70].value <= threshold=3.0359599590301514
Class: former
Rules_13	passed counts:1266
node_0: feature_name=ENSG00000185883	feature_id[3].value <= threshold=0.49074628949165344
node_1: feature_name=ENSG00000148346	feature_id[1].value <= threshold=1.6772754788398743
node_2: feature_name=ENSG00000279483	feature_id[0].value <= threshold=2.304988384246826
node_3: feature_name=ENSG00000185303	feature_id[48].value <= threshold=0.767501562833786
node_4: feature_name=ENSG00000255823	feature_id[76].value <= threshold=1.7913548946380615
node_5: feature_name=ENSG00000100292	feature_id[68].value <= threshold=1.8645568490028381
node_6: feature_name=ENSG00000129824	feature_id[15].value <= threshold=0.37860095500946045
node_7: feature_name=ENSG00000173432	feature_id[6].value <= threshold=1.3764675855636597
node_8: feature_name=ENSG00000142541	feature_id[14].value > threshold=2.060043692588806
node_882: feature_name=ENSG00000159147	feature_id[57].value <= threshold=0.9807929694652557
node_883: feature_name=ENSG00000197728	feature_id[8].value <= threshold=4.357249021530151
node_884: feature_name=ENSG00000134339	feature_id[10].value <= threshold=0.8488521873950958
node_885: feature_name=ENSG00000234745	feature_id[55].value <= threshold=3.0913296937942505
node_886: feature_name=ENSG00000117984	feature_id[89].value <= threshold=3.162307024002075
node_887: feature_name=ENSG00000197747	feature_id[36].value <= threshold=3.607203245162964
node_888: feature_name=ENSG00000101443	feature_id[28].value <= threshold=0.8596224188804626
node_889: feature_name=ENSG00000019582	feature_id[80].value <= threshold=5.658260822296143
node_890: feature_name=ENSG00000251562	feature_id[27].value > threshold=5.97933554649353
node_1558: feature_name=ENSG00000198712	feature_id[18].value > threshold=1.5066063404083252
node_1624: feature_name=ENSG00000122026	feature_id[11].value > threshold=2.457610845565796
node_1736: feature_name=ENSG00000090382	feature_id[69].value <= threshold=1.69184011220932
node_1737: feature_name=ENSG00000149021	feature_id[77].value <= threshold=2.831743359565735
node_1738: feature_name=ENSG00000197747	feature_id[36].value <= threshold=2.464158773422241
node_1739: feature_name=ENSG00000142534	feature_id[70].value <= threshold=3.752575159072876
node_1740: feature_name=ENSG00000100902	feature_id[29].value <= threshold=2.8891077041625977
node_1741: feature_name=ENSG00000019582	feature_id[80].value <= threshold=5.5111987590789795
node_1742: feature_name=ENSG00000197728	feature_id[8].value <= threshold=3.610836148262024
node_1743: feature_name=ENSG00000159147	feature_id[57].value <= threshold=0.5883274078369141
node_1744: feature_name=ENSG00000173391	feature_id[75].value <= threshold=2.2965900897979736
node_1745: feature_name=ENSG00000228253	feature_id[2].value <= threshold=2.7835817337036133
node_1746: feature_name=ENSG00000188257	feature_id[67].value <= threshold=2.7689783573150635
node_1747: feature_name=ENSG00000182774	feature_id[22].value <= threshold=4.7379536628723145
node_1748: feature_name=ENSG00000142541	feature_id[14].value <= threshold=5.414148330688477
node_1749: feature_name=ENSG00000204389	feature_id[52].value <= threshold=1.0809075236320496
node_1750: feature_name=ENSG00000204389	feature_id[52].value <= threshold=1.0787309408187866
node_1751: feature_name=ENSG00000229807	feature_id[16].value <= threshold=2.826793909072876
node_1752: feature_name=ENSG00000163220	feature_id[73].value <= threshold=2.089063286781311
node_1753: feature_name=ENSG00000245532	feature_id[78].value <= threshold=4.5490241050720215
node_1754: feature_name=ENSG00000100316	feature_id[37].value <= threshold=4.579009056091309
node_1755: feature_name=ENSG00000198712	feature_id[18].value > threshold=1.8998973369598389
node_1759: feature_name=ENSG00000205542	feature_id[38].value > threshold=2.981672525405884
node_1771: feature_name=ENSG00000251562	feature_id[27].value > threshold=6.222864627838135
node_1817: feature_name=ENSG00000275302	feature_id[35].value <= threshold=5.164066314697266
node_1818: feature_name=ENSG00000121966	feature_id[84].value <= threshold=4.342660427093506
node_1819: feature_name=ENSG00000148346	feature_id[1].value <= threshold=1.3143889904022217
node_1820: feature_name=ENSG00000117984	feature_id[89].value <= threshold=2.1651281118392944
node_1821: feature_name=ENSG00000100902	feature_id[29].value <= threshold=1.9614068269729614
node_1822: feature_name=ENSG00000102575	feature_id[54].value <= threshold=1.7121546268463135
node_1823: feature_name=ENSG00000198712	feature_id[18].value > threshold=2.3430227041244507
node_1827: feature_name=ENSG00000124107	feature_id[30].value <= threshold=2.237387537956238
Class: never
Rules_14	passed counts:1220
node_0: feature_name=ENSG00000185883	feature_id[3].value > threshold=0.49074628949165344
node_17958: feature_name=ENSG00000115414	feature_id[49].value <= threshold=1.4475244879722595
node_17959: feature_name=ENSG00000229117	feature_id[19].value <= threshold=3.3678258657455444
node_17960: feature_name=ENSG00000197728	feature_id[8].value > threshold=2.839377760887146
node_21412: feature_name=ENSG00000129824	feature_id[15].value <= threshold=0.17649756371974945
node_21413: feature_name=ENSG00000279483	feature_id[0].value > threshold=2.1158955097198486
node_21559: feature_name=ENSG00000204389	feature_id[52].value <= threshold=2.749945640563965
node_21560: feature_name=ENSG00000198502	feature_id[63].value <= threshold=3.9331657886505127
node_21561: feature_name=ENSG00000212907	feature_id[5].value > threshold=2.335269808769226
node_21833: feature_name=ENSG00000149021	feature_id[77].value <= threshold=2.1701438426971436
node_21834: feature_name=ENSG00000254772	feature_id[17].value > threshold=0.23044735193252563
node_22040: feature_name=ENSG00000177954	feature_id[61].value > threshold=2.570356011390686
node_22080: feature_name=ENSG00000166441	feature_id[13].value > threshold=0.9093111157417297
node_22168: feature_name=ENSG00000170345	feature_id[40].value <= threshold=4.374885559082031
node_22169: feature_name=ENSG00000168484	feature_id[21].value <= threshold=2.5949461460113525
node_22170: feature_name=ENSG00000279483	feature_id[0].value > threshold=2.270419120788574
[truncated: 308,777+ more rows]

## Sheet: LASSO
Rules_0	passed counts:3261
[truncated: 570,319+ more rows]

[truncated: 4 more sheets: LightGBM, MCFS, RF_ZL, XGBoost]
