# Supplementary material for: Machine Learning Reveals Impacts of Smoking on Gene Profiles of Different Cell Types in Lung
Source: Life (Basel). 2024 Apr 13;14(4):502. doi: 10.3390/life14040502 (PMC11051039; doi:10.3390/life14040502)
Supplement: Supplementary file 1 [file life-14-00502-s001.zip › Table_S9.xlsx]

## Sheet: Adaboost
Rules_0	passed counts:1462
node_0: feature_name=ENSG00000166598	feature_id[2].value <= threshold=2.4243680238723755
node_1: feature_name=ENSG00000279483	feature_id[43].value <= threshold=1.4290554523468018
node_2: feature_name=ENSG00000229117	feature_id[39].value <= threshold=3.3940703868865967
node_3: feature_name=ENSG00000148346	feature_id[45].value <= threshold=1.4211782217025757
node_4: feature_name=ENSG00000228253	feature_id[12].value <= threshold=1.6946539282798767
node_5: feature_name=ENSG00000198712	feature_id[32].value > threshold=0.31757283210754395
node_135: feature_name=ENSG00000168484	feature_id[0].value <= threshold=2.0068455934524536
node_136: feature_name=ENSG00000229117	feature_id[39].value <= threshold=2.927614212036133
node_137: feature_name=ENSG00000148346	feature_id[45].value <= threshold=0.3430870622396469
node_138: feature_name=ENSG00000149257	feature_id[30].value <= threshold=2.8141379356384277
node_139: feature_name=ENSG00000197728	feature_id[1].value <= threshold=2.9682220220565796
node_140: feature_name=ENSG00000273259	feature_id[5].value <= threshold=1.785744845867157
node_141: feature_name=ENSG00000171223	feature_id[37].value <= threshold=3.81943142414093
node_142: feature_name=ENSG00000204389	feature_id[15].value <= threshold=2.7824034690856934
node_143: feature_name=ENSG00000256618	feature_id[23].value <= threshold=1.7162295579910278
node_144: feature_name=ENSG00000228222	feature_id[97].value <= threshold=0.6948527693748474
node_145: feature_name=ENSG00000134339	feature_id[35].value <= threshold=1.7629223465919495
node_146: feature_name=ENSG00000229117	feature_id[39].value <= threshold=2.282946228981018
node_147: feature_name=ENSG00000112936	feature_id[6].value <= threshold=3.543841242790222
node_148: feature_name=ENSG00000228434	feature_id[71].value <= threshold=2.0434179306030273
node_149: feature_name=ENSG00000112306	feature_id[42].value <= threshold=3.640182852745056
node_150: feature_name=ENSG00000106624	feature_id[46].value <= threshold=1.9678133130073547
node_151: feature_name=ENSG00000228253	feature_id[12].value <= threshold=1.6088831424713135
node_152: feature_name=ENSG00000204389	feature_id[15].value <= threshold=2.318332314491272
node_153: feature_name=ENSG00000142541	feature_id[24].value <= threshold=3.7785065174102783
node_154: feature_name=ENSG00000197728	feature_id[1].value <= threshold=2.3780537843704224
node_155: feature_name=ENSG00000164919	feature_id[27].value <= threshold=2.1940243244171143
node_156: feature_name=ENSG00000198712	feature_id[32].value <= threshold=4.391591310501099
node_157: feature_name=ENSG00000166482	feature_id[7].value <= threshold=3.4223698377609253
node_158: feature_name=ENSG00000265681	feature_id[40].value <= threshold=1.6152001023292542
Class: never
Rules_1	passed counts:810
node_0: feature_name=ENSG00000166598	feature_id[2].value > threshold=2.4243680238723755
node_3144: feature_name=ENSG00000255823	feature_id[41].value > threshold=0.21250363439321518
node_3492: feature_name=ENSG00000140264	feature_id[36].value > threshold=2.2290866374969482
node_3526: feature_name=ENSG00000168484	feature_id[0].value <= threshold=3.309128165245056
node_3527: feature_name=ENSG00000229807	feature_id[14].value <= threshold=0.07575758546590805
node_3528: feature_name=ENSG00000149257	feature_id[30].value > threshold=0.1979404240846634
node_3538: feature_name=ENSG00000019582	feature_id[10].value > threshold=0.5255338847637177
node_3548: feature_name=ENSG00000143641	feature_id[19].value <= threshold=1.7890926003456116
node_3549: feature_name=ENSG00000204389	feature_id[15].value > threshold=0.16440092027187347
Class: active
Rules_2	passed counts:798
node_0: feature_name=ENSG00000166598	feature_id[2].value <= threshold=2.4243680238723755
node_1: feature_name=ENSG00000279483	feature_id[43].value <= threshold=1.4290554523468018
node_2: feature_name=ENSG00000229117	feature_id[39].value <= threshold=3.3940703868865967
node_3: feature_name=ENSG00000148346	feature_id[45].value <= threshold=1.4211782217025757
node_4: feature_name=ENSG00000228253	feature_id[12].value <= threshold=1.6946539282798767
node_5: feature_name=ENSG00000198712	feature_id[32].value > threshold=0.31757283210754395
node_135: feature_name=ENSG00000168484	feature_id[0].value <= threshold=2.0068455934524536
node_136: feature_name=ENSG00000229117	feature_id[39].value <= threshold=2.927614212036133
node_137: feature_name=ENSG00000148346	feature_id[45].value <= threshold=0.3430870622396469
node_138: feature_name=ENSG00000149257	feature_id[30].value <= threshold=2.8141379356384277
node_139: feature_name=ENSG00000197728	feature_id[1].value <= threshold=2.9682220220565796
node_140: feature_name=ENSG00000273259	feature_id[5].value <= threshold=1.785744845867157
node_141: feature_name=ENSG00000171223	feature_id[37].value <= threshold=3.81943142414093
node_142: feature_name=ENSG00000204389	feature_id[15].value <= threshold=2.7824034690856934
node_143: feature_name=ENSG00000256618	feature_id[23].value <= threshold=1.7162295579910278
node_144: feature_name=ENSG00000228222	feature_id[97].value <= threshold=0.6948527693748474
node_145: feature_name=ENSG00000134339	feature_id[35].value <= threshold=1.7629223465919495
node_146: feature_name=ENSG00000229117	feature_id[39].value > threshold=2.282946228981018
node_240: feature_name=ENSG00000166710	feature_id[29].value <= threshold=5.26355504989624
node_241: feature_name=ENSG00000149257	feature_id[30].value <= threshold=2.6767539978027344
node_242: feature_name=ENSG00000229117	feature_id[39].value > threshold=2.283120274543762
node_244: feature_name=ENSG00000128016	feature_id[33].value > threshold=0.9364025592803955
node_308: feature_name=ENSG00000228223	feature_id[96].value <= threshold=1.350163459777832
node_309: feature_name=ENSG00000143641	feature_id[19].value <= threshold=1.373321294784546
node_310: feature_name=ENSG00000159189	feature_id[26].value <= threshold=0.9899579286575317
node_311: feature_name=ENSG00000164919	feature_id[27].value <= threshold=2.7872486114501953
node_312: feature_name=ENSG00000130208	feature_id[22].value <= threshold=2.5032349824905396
node_313: feature_name=ENSG00000228434	feature_id[71].value <= threshold=1.763710379600525
node_314: feature_name=ENSG00000149257	feature_id[30].value <= threshold=2.3615812063217163
node_315: feature_name=ENSG00000019582	feature_id[10].value <= threshold=2.3397183418273926
node_316: feature_name=ENSG00000255823	feature_id[41].value <= threshold=1.3911725282669067
node_317: feature_name=ENSG00000198712	feature_id[32].value > threshold=1.1901467442512512
node_325: feature_name=ENSG00000197728	feature_id[1].value <= threshold=2.8675272464752197
node_326: feature_name=ENSG00000166598	feature_id[2].value <= threshold=2.380995273590088
node_327: feature_name=ENSG00000273259	feature_id[5].value <= threshold=0.7380046844482422
node_328: feature_name=ENSG00000123416	feature_id[38].value <= threshold=2.7618441581726074
node_329: feature_name=ENSG00000166710	feature_id[29].value <= threshold=4.637178421020508
node_330: feature_name=ENSG00000167552	feature_id[25].value <= threshold=2.686831831932068
node_331: feature_name=ENSG00000171223	feature_id[37].value <= threshold=3.342941641807556
node_332: feature_name=ENSG00000112936	feature_id[6].value <= threshold=2.103253483772278
Class: never
Rules_3	passed counts:403
node_0: feature_name=ENSG00000166598	feature_id[2].value <= threshold=2.4243680238723755
node_1: feature_name=ENSG00000279483	feature_id[43].value <= threshold=1.4290554523468018
node_2: feature_name=ENSG00000229117	feature_id[39].value <= threshold=3.3940703868865967
node_3: feature_name=ENSG00000148346	feature_id[45].value <= threshold=1.4211782217025757
node_4: feature_name=ENSG00000228253	feature_id[12].value <= threshold=1.6946539282798767
node_5: feature_name=ENSG00000198712	feature_id[32].value > threshold=0.31757283210754395
node_135: feature_name=ENSG00000168484	feature_id[0].value <= threshold=2.0068455934524536
node_136: feature_name=ENSG00000229117	feature_id[39].value > threshold=2.927614212036133
node_576: feature_name=ENSG00000229807	feature_id[14].value > threshold=0.09544358402490616
node_824: feature_name=ENSG00000171223	feature_id[37].value > threshold=0.1526508778333664
node_844: feature_name=ENSG00000198712	feature_id[32].value <= threshold=4.358771800994873
node_845: feature_name=ENSG00000185303	feature_id[13].value <= threshold=1.2535449266433716
node_846: feature_name=ENSG00000115414	feature_id[17].value <= threshold=3.5339951515197754
node_847: feature_name=ENSG00000142541	feature_id[24].value <= threshold=3.9025946855545044
Class: never
Rules_4	passed counts:382
node_0: feature_name=ENSG00000166598	feature_id[2].value <= threshold=2.4243680238723755
node_1: feature_name=ENSG00000279483	feature_id[43].value <= threshold=1.4290554523468018
node_2: feature_name=ENSG00000229117	feature_id[39].value > threshold=3.3940703868865967
node_1024: feature_name=ENSG00000168484	feature_id[0].value <= threshold=2.216213583946228
node_1025: feature_name=ENSG00000204389	feature_id[15].value > threshold=0.37756235897541046
node_1435: feature_name=ENSG00000229807	feature_id[14].value > threshold=0.1014002189040184
node_1599: feature_name=ENSG00000159147	feature_id[28].value <= threshold=0.8125431537628174
node_1600: feature_name=ENSG00000198712	feature_id[32].value > threshold=0.6669064164161682
node_1604: feature_name=ENSG00000167552	feature_id[25].value > threshold=0.09896340221166611
node_1618: feature_name=ENSG00000205542	feature_id[11].value <= threshold=5.626973628997803
Class: never
Rules_5	passed counts:324
node_0: feature_name=ENSG00000166598	feature_id[2].value <= threshold=2.4243680238723755
node_1: feature_name=ENSG00000279483	feature_id[43].value > threshold=1.4290554523468018
node_1707: feature_name=ENSG00000197728	feature_id[1].value <= threshold=1.9423056244850159
node_1708: feature_name=ENSG00000159189	feature_id[26].value <= threshold=0.8311924934387207
node_1709: feature_name=ENSG00000228253	feature_id[12].value <= threshold=2.935132622718811
node_1710: feature_name=ENSG00000159147	feature_id[28].value <= threshold=0.7255101501941681
node_1711: feature_name=ENSG00000128016	feature_id[33].value > threshold=1.7995079159736633
node_1933: feature_name=ENSG00000205542	feature_id[11].value <= threshold=4.787071228027344
node_1934: feature_name=ENSG00000265681	feature_id[40].value <= threshold=2.702181339263916
node_1935: feature_name=ENSG00000166710	feature_id[29].value > threshold=1.3454565405845642
node_1941: feature_name=ENSG00000255823	feature_id[41].value <= threshold=2.351811408996582
node_1942: feature_name=ENSG00000148346	feature_id[45].value <= threshold=0.4449010640382767
node_1943: feature_name=ENSG00000228253	feature_id[12].value <= threshold=2.0295281410217285
node_1944: feature_name=ENSG00000149257	feature_id[30].value <= threshold=2.6392754316329956
node_1945: feature_name=ENSG00000166710	feature_id[29].value <= threshold=4.110538482666016
node_1946: feature_name=ENSG00000169429	feature_id[4].value <= threshold=1.5915607213974
node_1947: feature_name=ENSG00000134339	feature_id[35].value <= threshold=1.9223641157150269
node_1948: feature_name=ENSG00000273259	feature_id[5].value <= threshold=2.78226101398468
node_1949: feature_name=ENSG00000204388	feature_id[16].value <= threshold=4.266877889633179
node_1950: feature_name=ENSG00000211899	feature_id[31].value <= threshold=0.45177850127220154
node_1951: feature_name=ENSG00000115414	feature_id[17].value <= threshold=3.7547130584716797
node_1952: feature_name=ENSG00000159189	feature_id[26].value <= threshold=0.5704813599586487
node_1953: feature_name=ENSG00000109452	feature_id[3].value <= threshold=1.5247591137886047
node_1954: feature_name=ENSG00000112936	feature_id[6].value <= threshold=3.2234030961990356
node_1955: feature_name=ENSG00000171223	feature_id[37].value > threshold=0.32206061482429504
Class: never
Rules_6	passed counts:187
node_0: feature_name=ENSG00000166598	feature_id[2].value <= threshold=2.4243680238723755
node_1: feature_name=ENSG00000279483	feature_id[43].value <= threshold=1.4290554523468018
node_2: feature_name=ENSG00000229117	feature_id[39].value <= threshold=3.3940703868865967
node_3: feature_name=ENSG00000148346	feature_id[45].value <= threshold=1.4211782217025757
node_4: feature_name=ENSG00000228253	feature_id[12].value <= threshold=1.6946539282798767
node_5: feature_name=ENSG00000198712	feature_id[32].value > threshold=0.31757283210754395
node_135: feature_name=ENSG00000168484	feature_id[0].value <= threshold=2.0068455934524536
node_136: feature_name=ENSG00000229117	feature_id[39].value <= threshold=2.927614212036133
node_137: feature_name=ENSG00000148346	feature_id[45].value <= threshold=0.3430870622396469
node_138: feature_name=ENSG00000149257	feature_id[30].value <= threshold=2.8141379356384277
node_139: feature_name=ENSG00000197728	feature_id[1].value <= threshold=2.9682220220565796
node_140: feature_name=ENSG00000273259	feature_id[5].value <= threshold=1.785744845867157
node_141: feature_name=ENSG00000171223	feature_id[37].value <= threshold=3.81943142414093
node_142: feature_name=ENSG00000204389	feature_id[15].value <= threshold=2.7824034690856934
node_143: feature_name=ENSG00000256618	feature_id[23].value <= threshold=1.7162295579910278
node_144: feature_name=ENSG00000228222	feature_id[97].value <= threshold=0.6948527693748474
node_145: feature_name=ENSG00000134339	feature_id[35].value <= threshold=1.7629223465919495
node_146: feature_name=ENSG00000229117	feature_id[39].value <= threshold=2.282946228981018
node_147: feature_name=ENSG00000112936	feature_id[6].value <= threshold=3.543841242790222
node_148: feature_name=ENSG00000228434	feature_id[71].value <= threshold=2.0434179306030273
node_149: feature_name=ENSG00000112306	feature_id[42].value <= threshold=3.640182852745056
node_150: feature_name=ENSG00000106624	feature_id[46].value <= threshold=1.9678133130073547
node_151: feature_name=ENSG00000228253	feature_id[12].value <= threshold=1.6088831424713135
node_152: feature_name=ENSG00000204389	feature_id[15].value <= threshold=2.318332314491272
node_153: feature_name=ENSG00000142541	feature_id[24].value <= threshold=3.7785065174102783
node_154: feature_name=ENSG00000197728	feature_id[1].value <= threshold=2.3780537843704224
node_155: feature_name=ENSG00000164919	feature_id[27].value <= threshold=2.1940243244171143
node_156: feature_name=ENSG00000198712	feature_id[32].value <= threshold=4.391591310501099
node_157: feature_name=ENSG00000166482	feature_id[7].value > threshold=3.4223698377609253
node_163: feature_name=ENSG00000166482	feature_id[7].value > threshold=3.4226094484329224
node_165: feature_name=ENSG00000166710	feature_id[29].value > threshold=2.496666669845581
Class: never
Rules_7	passed counts:178
node_0: feature_name=ENSG00000166598	feature_id[2].value <= threshold=2.4243680238723755
node_1: feature_name=ENSG00000279483	feature_id[43].value <= threshold=1.4290554523468018
node_2: feature_name=ENSG00000229117	feature_id[39].value <= threshold=3.3940703868865967
node_3: feature_name=ENSG00000148346	feature_id[45].value <= threshold=1.4211782217025757
node_4: feature_name=ENSG00000228253	feature_id[12].value <= threshold=1.6946539282798767
node_5: feature_name=ENSG00000198712	feature_id[32].value > threshold=0.31757283210754395
node_135: feature_name=ENSG00000168484	feature_id[0].value <= threshold=2.0068455934524536
node_136: feature_name=ENSG00000229117	feature_id[39].value <= threshold=2.927614212036133
node_137: feature_name=ENSG00000148346	feature_id[45].value <= threshold=0.3430870622396469
node_138: feature_name=ENSG00000149257	feature_id[30].value <= threshold=2.8141379356384277
node_139: feature_name=ENSG00000197728	feature_id[1].value <= threshold=2.9682220220565796
node_140: feature_name=ENSG00000273259	feature_id[5].value <= threshold=1.785744845867157
node_141: feature_name=ENSG00000171223	feature_id[37].value > threshold=3.81943142414093
node_457: feature_name=ENSG00000112936	feature_id[6].value <= threshold=2.3417807817459106
node_458: feature_name=ENSG00000198712	feature_id[32].value > threshold=0.9829228222370148
node_462: feature_name=ENSG00000256618	feature_id[23].value <= threshold=0.7723347842693329
node_463: feature_name=ENSG00000171223	feature_id[37].value > threshold=3.820690155029297
node_465: feature_name=ENSG00000164919	feature_id[27].value <= threshold=2.389536142349243
node_466: feature_name=ENSG00000115414	feature_id[17].value <= threshold=3.6729527711868286
node_467: feature_name=ENSG00000123416	feature_id[38].value <= threshold=3.1175166368484497
node_468: feature_name=ENSG00000166598	feature_id[2].value <= threshold=2.403505563735962
node_469: feature_name=ENSG00000134339	feature_id[35].value <= threshold=1.436350703239441
node_470: feature_name=ENSG00000140264	feature_id[36].value <= threshold=3.050523042678833
node_471: feature_name=ENSG00000275302	feature_id[9].value <= threshold=1.3310858011245728
node_472: feature_name=ENSG00000112936	feature_id[6].value <= threshold=1.8455674648284912
node_473: feature_name=ENSG00000166598	feature_id[2].value <= threshold=1.2278632521629333
Class: never
Rules_8	passed counts:169
node_0: feature_name=ENSG00000166598	feature_id[2].value > threshold=2.4243680238723755
node_3144: feature_name=ENSG00000255823	feature_id[41].value <= threshold=0.21250363439321518
node_3145: feature_name=ENSG00000229117	feature_id[39].value <= threshold=3.2236522436141968
node_3146: feature_name=ENSG00000205542	feature_id[11].value <= threshold=4.550647974014282
node_3147: feature_name=ENSG00000168484	feature_id[0].value <= threshold=1.807880163192749
node_3148: feature_name=ENSG00000148346	feature_id[45].value <= threshold=1.314768373966217
node_3149: feature_name=ENSG00000167552	feature_id[25].value > threshold=0.7507965564727783
node_3239: feature_name=ENSG00000149257	feature_id[30].value <= threshold=2.7583770751953125
node_3240: feature_name=ENSG00000159189	feature_id[26].value <= threshold=1.7603465914726257
node_3241: feature_name=ENSG00000261701	feature_id[18].value <= threshold=0.7595801949501038
node_3242: feature_name=ENSG00000229117	feature_id[39].value <= threshold=2.4547303915023804
node_3243: feature_name=ENSG00000228221	feature_id[98].value <= threshold=0.9587404131889343
node_3244: feature_name=ENSG00000128016	feature_id[33].value <= threshold=4.396191835403442
node_3245: feature_name=ENSG00000228223	feature_id[96].value <= threshold=0.6740604937076569
node_3246: feature_name=ENSG00000112306	feature_id[42].value <= threshold=4.336579322814941
node_3247: feature_name=ENSG00000123416	feature_id[38].value <= threshold=3.470267653465271
node_3248: feature_name=ENSG00000228253	feature_id[12].value <= threshold=2.921144962310791
node_3249: feature_name=ENSG00000159147	feature_id[28].value <= threshold=0.8285347670316696
node_3250: feature_name=ENSG00000197728	feature_id[1].value <= threshold=2.634780168533325
Class: never
Rules_9	passed counts:165
node_0: feature_name=ENSG00000166598	feature_id[2].value <= threshold=2.4243680238723755
node_1: feature_name=ENSG00000279483	feature_id[43].value <= threshold=1.4290554523468018
node_2: feature_name=ENSG00000229117	feature_id[39].value > threshold=3.3940703868865967
node_1024: feature_name=ENSG00000168484	feature_id[0].value <= threshold=2.216213583946228
node_1025: feature_name=ENSG00000204389	feature_id[15].value > threshold=0.37756235897541046
node_1435: feature_name=ENSG00000229807	feature_id[14].value <= threshold=0.1014002189040184
node_1436: feature_name=ENSG00000140264	feature_id[36].value <= threshold=2.5385533571243286
node_1437: feature_name=ENSG00000204389	feature_id[15].value > threshold=1.44990873336792
node_1491: feature_name=ENSG00000198712	feature_id[32].value > threshold=2.531076192855835
node_1509: feature_name=ENSG00000123689	feature_id[44].value <= threshold=3.8292105197906494
node_1510: feature_name=ENSG00000149257	feature_id[30].value <= threshold=2.2704410552978516
node_1511: feature_name=ENSG00000138449	feature_id[20].value <= threshold=1.4810799360275269
node_1512: feature_name=ENSG00000197766	feature_id[21].value <= threshold=5.371126174926758
node_1513: feature_name=ENSG00000273259	feature_id[5].value <= threshold=0.5362557470798492
node_1514: feature_name=ENSG00000115414	feature_id[17].value <= threshold=3.5778363943099976
node_1515: feature_name=ENSG00000204389	feature_id[15].value > threshold=1.567570686340332
Class: never
Rules_10	passed counts:161
node_0: feature_name=ENSG00000166598	feature_id[2].value > threshold=2.4243680238723755
node_3144: feature_name=ENSG00000255823	feature_id[41].value <= threshold=0.21250363439321518
node_3145: feature_name=ENSG00000229117	feature_id[39].value > threshold=3.2236522436141968
node_3369: feature_name=ENSG00000019582	feature_id[10].value > threshold=0.5571623742580414
node_3437: feature_name=ENSG00000279483	feature_id[43].value > threshold=1.0422292351722717
node_3473: feature_name=ENSG00000256618	feature_id[23].value <= threshold=0.6607236266136169
node_3474: feature_name=ENSG00000185303	feature_id[13].value <= threshold=1.8578758239746094
node_3475: feature_name=ENSG00000277632	feature_id[34].value <= threshold=2.1915258169174194
node_3476: feature_name=ENSG00000123689	feature_id[44].value <= threshold=3.2162089347839355
node_3477: feature_name=ENSG00000109452	feature_id[3].value <= threshold=0.49442967772483826
Class: active
Rules_11	passed counts:153
node_0: feature_name=ENSG00000166598	feature_id[2].value <= threshold=2.4243680238723755
node_1: feature_name=ENSG00000279483	feature_id[43].value > threshold=1.4290554523468018
node_1707: feature_name=ENSG00000197728	feature_id[1].value > threshold=1.9423056244850159
node_2233: feature_name=ENSG00000138449	feature_id[20].value > threshold=0.05327141657471657
node_2887: feature_name=ENSG00000255823	feature_id[41].value > threshold=1.074738323688507
node_3127: feature_name=ENSG00000168484	feature_id[0].value <= threshold=3.0291030406951904
node_3128: feature_name=ENSG00000256618	feature_id[23].value <= threshold=0.6703962981700897
node_3129: feature_name=ENSG00000169429	feature_id[4].value <= threshold=2.582383155822754
node_3130: feature_name=ENSG00000112306	feature_id[42].value <= threshold=4.414453983306885
node_3131: feature_name=ENSG00000277632	feature_id[34].value <= threshold=1.9850046634674072
Class: active
Rules_12	passed counts:153
node_0: feature_name=ENSG00000166598	feature_id[2].value <= threshold=2.4243680238723755
node_1: feature_name=ENSG00000279483	feature_id[43].value <= threshold=1.4290554523468018
node_2: feature_name=ENSG00000229117	feature_id[39].value <= threshold=3.3940703868865967
node_3: feature_name=ENSG00000148346	feature_id[45].value > threshold=1.4211782217025757
node_999: feature_name=ENSG00000229807	feature_id[14].value > threshold=0.30388960242271423
Class: former
Rules_13	passed counts:142
node_0: feature_name=ENSG00000166598	feature_id[2].value <= threshold=2.4243680238723755
node_1: feature_name=ENSG00000279483	feature_id[43].value <= threshold=1.4290554523468018
node_2: feature_name=ENSG00000229117	feature_id[39].value <= threshold=3.3940703868865967
node_3: feature_name=ENSG00000148346	feature_id[45].value <= threshold=1.4211782217025757
node_4: feature_name=ENSG00000228253	feature_id[12].value <= threshold=1.6946539282798767
node_5: feature_name=ENSG00000198712	feature_id[32].value > threshold=0.31757283210754395
node_135: feature_name=ENSG00000168484	feature_id[0].value <= threshold=2.0068455934524536
node_136: feature_name=ENSG00000229117	feature_id[39].value <= threshold=2.927614212036133
node_137: feature_name=ENSG00000148346	feature_id[45].value <= threshold=0.3430870622396469
node_138: feature_name=ENSG00000149257	feature_id[30].value <= threshold=2.8141379356384277
node_139: feature_name=ENSG00000197728	feature_id[1].value <= threshold=2.9682220220565796
node_140: feature_name=ENSG00000273259	feature_id[5].value <= threshold=1.785744845867157
node_141: feature_name=ENSG00000171223	feature_id[37].value <= threshold=3.81943142414093
node_142: feature_name=ENSG00000204389	feature_id[15].value <= threshold=2.7824034690856934
node_143: feature_name=ENSG00000256618	feature_id[23].value <= threshold=1.7162295579910278
node_144: feature_name=ENSG00000228222	feature_id[97].value <= threshold=0.6948527693748474
node_145: feature_name=ENSG00000134339	feature_id[35].value <= threshold=1.7629223465919495
node_146: feature_name=ENSG00000229117	feature_id[39].value > threshold=2.282946228981018
node_240: feature_name=ENSG00000166710	feature_id[29].value <= threshold=5.26355504989624
node_241: feature_name=ENSG00000149257	feature_id[30].value <= threshold=2.6767539978027344
node_242: feature_name=ENSG00000229117	feature_id[39].value > threshold=2.283120274543762
node_244: feature_name=ENSG00000128016	feature_id[33].value <= threshold=0.9364025592803955
node_245: feature_name=ENSG00000197728	feature_id[1].value <= threshold=0.8549453318119049
node_246: feature_name=ENSG00000185303	feature_id[13].value <= threshold=0.875115156173706
node_247: feature_name=ENSG00000130208	feature_id[22].value <= threshold=1.4967626929283142
node_248: feature_name=ENSG00000198712	feature_id[32].value <= threshold=4.573876142501831
Class: never
Rules_14	passed counts:138
node_0: feature_name=ENSG00000166598	feature_id[2].value <= threshold=2.4243680238723755
node_1: feature_name=ENSG00000279483	feature_id[43].value > threshold=1.4290554523468018
node_1707: feature_name=ENSG00000197728	feature_id[1].value <= threshold=1.9423056244850159
node_1708: feature_name=ENSG00000159189	feature_id[26].value <= threshold=0.8311924934387207
node_1709: feature_name=ENSG00000228253	feature_id[12].value <= threshold=2.935132622718811
node_1710: feature_name=ENSG00000159147	feature_id[28].value <= threshold=0.7255101501941681
node_1711: feature_name=ENSG00000128016	feature_id[33].value <= threshold=1.7995079159736633
node_1712: feature_name=ENSG00000112936	feature_id[6].value <= threshold=0.42561204731464386
node_1713: feature_name=ENSG00000130208	feature_id[22].value <= threshold=0.7899234592914581
node_1714: feature_name=ENSG00000198712	feature_id[32].value <= threshold=5.080374717712402
node_1715: feature_name=ENSG00000168484	feature_id[0].value <= threshold=1.9131189584732056
node_1716: feature_name=ENSG00000261701	feature_id[18].value <= threshold=1.0303604006767273
node_1717: feature_name=ENSG00000255823	feature_id[41].value <= threshold=1.5266173481941223
node_1718: feature_name=ENSG00000228063	feature_id[80].value <= threshold=0.13600893318653107
node_1719: feature_name=ENSG00000198712	feature_id[32].value > threshold=0.6898863911628723
node_1725: feature_name=ENSG00000185303	feature_id[13].value <= threshold=0.1678370088338852
node_1726: feature_name=ENSG00000265681	feature_id[40].value <= threshold=1.8689083456993103
node_1727: feature_name=ENSG00000115414	feature_id[17].value <= threshold=4.5324612855911255
node_1728: feature_name=ENSG00000229117	feature_id[39].value > threshold=0.9213852286338806
node_1746: feature_name=ENSG00000138449	feature_id[20].value <= threshold=1.7138023376464844
node_1747: feature_name=ENSG00000148346	feature_id[45].value <= threshold=2.009890615940094
node_1748: feature_name=ENSG00000123416	feature_id[38].value <= threshold=3.2785048484802246
Class: never
Rules_15	passed counts:135
node_0: feature_name=ENSG00000166598	feature_id[2].value <= threshold=2.4243680238723755
node_1: feature_name=ENSG00000279483	feature_id[43].value <= threshold=1.4290554523468018
node_2: feature_name=ENSG00000229117	feature_id[39].value <= threshold=3.3940703868865967
node_3: feature_name=ENSG00000148346	feature_id[45].value <= threshold=1.4211782217025757
node_4: feature_name=ENSG00000228253	feature_id[12].value <= threshold=1.6946539282798767
node_5: feature_name=ENSG00000198712	feature_id[32].value > threshold=0.31757283210754395
node_135: feature_name=ENSG00000168484	feature_id[0].value <= threshold=2.0068455934524536
node_136: feature_name=ENSG00000229117	feature_id[39].value > threshold=2.927614212036133
node_576: feature_name=ENSG00000229807	feature_id[14].value <= threshold=0.09544358402490616
node_577: feature_name=ENSG00000197766	feature_id[21].value <= threshold=4.614156246185303
node_578: feature_name=ENSG00000149257	feature_id[30].value <= threshold=2.3238632678985596
node_579: feature_name=ENSG00000112936	feature_id[6].value <= threshold=1.6850469708442688
node_580: feature_name=ENSG00000140264	feature_id[36].value <= threshold=2.8138427734375
node_581: feature_name=ENSG00000256618	feature_id[23].value <= threshold=1.4016019105911255
node_582: feature_name=ENSG00000149257	feature_id[30].value <= threshold=1.0695145726203918
node_583: feature_name=ENSG00000197766	feature_id[21].value <= threshold=4.4076151847839355
node_584: feature_name=ENSG00000197728	feature_id[1].value > threshold=2.141526937484741
node_676: feature_name=ENSG00000142541	feature_id[24].value > threshold=1.6131631731987
node_680: feature_name=ENSG00000204388	feature_id[16].value <= threshold=3.6358245611190796
node_681: feature_name=ENSG00000205542	feature_id[11].value > threshold=2.4251471757888794
node_683: feature_name=ENSG00000166710	feature_id[29].value > threshold=2.3769465684890747
Class: never
Rules_16	passed counts:133
node_0: feature_name=ENSG00000166598	feature_id[2].value <= threshold=2.4243680238723755
node_1: feature_name=ENSG00000279483	feature_id[43].value <= threshold=1.4290554523468018
node_2: feature_name=ENSG00000229117	feature_id[39].value <= threshold=3.3940703868865967
node_3: feature_name=ENSG00000148346	feature_id[45].value <= threshold=1.4211782217025757
node_4: feature_name=ENSG00000228253	feature_id[12].value <= threshold=1.6946539282798767
node_5: feature_name=ENSG00000198712	feature_id[32].value > threshold=0.31757283210754395
node_135: feature_name=ENSG00000168484	feature_id[0].value <= threshold=2.0068455934524536
node_136: feature_name=ENSG00000229117	feature_id[39].value > threshold=2.927614212036133
node_576: feature_name=ENSG00000229807	feature_id[14].value <= threshold=0.09544358402490616
node_577: feature_name=ENSG00000197766	feature_id[21].value <= threshold=4.614156246185303
node_578: feature_name=ENSG00000149257	feature_id[30].value <= threshold=2.3238632678985596
node_579: feature_name=ENSG00000112936	feature_id[6].value <= threshold=1.6850469708442688
node_580: feature_name=ENSG00000140264	feature_id[36].value <= threshold=2.8138427734375
node_581: feature_name=ENSG00000256618	feature_id[23].value <= threshold=1.4016019105911255
node_582: feature_name=ENSG00000149257	feature_id[30].value <= threshold=1.0695145726203918
node_583: feature_name=ENSG00000197766	feature_id[21].value <= threshold=4.4076151847839355
node_584: feature_name=ENSG00000197728	feature_id[1].value <= threshold=2.141526937484741
node_585: feature_name=ENSG00000143641	feature_id[19].value <= threshold=1.0567058324813843
node_586: feature_name=ENSG00000197728	feature_id[1].value <= threshold=2.134279489517212
node_587: feature_name=ENSG00000123416	feature_id[38].value <= threshold=2.3818851709365845
node_588: feature_name=ENSG00000254772	feature_id[8].value <= threshold=0.9643996059894562
node_589: feature_name=ENSG00000228323	feature_id[87].value <= threshold=0.21874330937862396
node_590: feature_name=ENSG00000168484	feature_id[0].value <= threshold=0.4289312809705734
node_591: feature_name=ENSG00000167552	feature_id[25].value <= threshold=1.129684031009674
node_592: feature_name=ENSG00000166710	feature_id[29].value > threshold=2.1588090658187866
node_594: feature_name=ENSG00000228223	feature_id[96].value <= threshold=1.3253050446510315
node_595: feature_name=ENSG00000109452	feature_id[3].value <= threshold=1.230029582977295
Class: never
Rules_17	passed counts:127
node_0: feature_name=ENSG00000166598	feature_id[2].value <= threshold=2.4243680238723755
node_1: feature_name=ENSG00000279483	feature_id[43].value <= threshold=1.4290554523468018
node_2: feature_name=ENSG00000229117	feature_id[39].value <= threshold=3.3940703868865967
node_3: feature_name=ENSG00000148346	feature_id[45].value <= threshold=1.4211782217025757
node_4: feature_name=ENSG00000228253	feature_id[12].value <= threshold=1.6946539282798767
node_5: feature_name=ENSG00000198712	feature_id[32].value > threshold=0.31757283210754395
node_135: feature_name=ENSG00000168484	feature_id[0].value <= threshold=2.0068455934524536
node_136: feature_name=ENSG00000229117	feature_id[39].value <= threshold=2.927614212036133
node_137: feature_name=ENSG00000148346	feature_id[45].value <= threshold=0.3430870622396469
node_138: feature_name=ENSG00000149257	feature_id[30].value <= threshold=2.8141379356384277
node_139: feature_name=ENSG00000197728	feature_id[1].value <= threshold=2.9682220220565796
node_140: feature_name=ENSG00000273259	feature_id[5].value <= threshold=1.785744845867157
node_141: feature_name=ENSG00000171223	feature_id[37].value <= threshold=3.81943142414093
node_142: feature_name=ENSG00000204389	feature_id[15].value <= threshold=2.7824034690856934
node_143: feature_name=ENSG00000256618	feature_id[23].value <= threshold=1.7162295579910278
node_144: feature_name=ENSG00000228222	feature_id[97].value <= threshold=0.6948527693748474
node_145: feature_name=ENSG00000134339	feature_id[35].value <= threshold=1.7629223465919495
node_146: feature_name=ENSG00000229117	feature_id[39].value > threshold=2.282946228981018
node_240: feature_name=ENSG00000166710	feature_id[29].value <= threshold=5.26355504989624
node_241: feature_name=ENSG00000149257	feature_id[30].value <= threshold=2.6767539978027344
node_242: feature_name=ENSG00000229117	feature_id[39].value > threshold=2.283120274543762
node_244: feature_name=ENSG00000128016	feature_id[33].value > threshold=0.9364025592803955
node_308: feature_name=ENSG00000228223	feature_id[96].value <= threshold=1.350163459777832
node_309: feature_name=ENSG00000143641	feature_id[19].value <= threshold=1.373321294784546
node_310: feature_name=ENSG00000159189	feature_id[26].value <= threshold=0.9899579286575317
node_311: feature_name=ENSG00000164919	feature_id[27].value <= threshold=2.7872486114501953
node_312: feature_name=ENSG00000130208	feature_id[22].value <= threshold=2.5032349824905396
node_313: feature_name=ENSG00000228434	feature_id[71].value <= threshold=1.763710379600525
node_314: feature_name=ENSG00000149257	feature_id[30].value <= threshold=2.3615812063217163
node_315: feature_name=ENSG00000019582	feature_id[10].value <= threshold=2.3397183418273926
node_316: feature_name=ENSG00000255823	feature_id[41].value <= threshold=1.3911725282669067
node_317: feature_name=ENSG00000198712	feature_id[32].value > threshold=1.1901467442512512
node_325: feature_name=ENSG00000197728	feature_id[1].value <= threshold=2.8675272464752197
node_326: feature_name=ENSG00000166598	feature_id[2].value <= threshold=2.380995273590088
node_327: feature_name=ENSG00000273259	feature_id[5].value <= threshold=0.7380046844482422
node_328: feature_name=ENSG00000123416	feature_id[38].value <= threshold=2.7618441581726074
node_329: feature_name=ENSG00000166710	feature_id[29].value <= threshold=4.637178421020508
node_330: feature_name=ENSG00000167552	feature_id[25].value <= threshold=2.686831831932068
node_331: feature_name=ENSG00000171223	feature_id[37].value > threshold=3.342941641807556
node_337: feature_name=ENSG00000171223	feature_id[37].value > threshold=3.3459728956222534
node_339: feature_name=ENSG00000229117	feature_id[39].value <= threshold=2.915417194366455
node_340: feature_name=ENSG00000019582	feature_id[10].value <= threshold=1.6455510258674622
Class: never
Rules_18	passed counts:123
node_0: feature_name=ENSG00000166598	feature_id[2].value <= threshold=2.4243680238723755
node_1: feature_name=ENSG00000279483	feature_id[43].value <= threshold=1.4290554523468018
node_2: feature_name=ENSG00000229117	feature_id[39].value <= threshold=3.3940703868865967
node_3: feature_name=ENSG00000148346	feature_id[45].value <= threshold=1.4211782217025757
node_4: feature_name=ENSG00000228253	feature_id[12].value <= threshold=1.6946539282798767
node_5: feature_name=ENSG00000198712	feature_id[32].value > threshold=0.31757283210754395
node_135: feature_name=ENSG00000168484	feature_id[0].value <= threshold=2.0068455934524536
node_136: feature_name=ENSG00000229117	feature_id[39].value <= threshold=2.927614212036133
node_137: feature_name=ENSG00000148346	feature_id[45].value <= threshold=0.3430870622396469
node_138: feature_name=ENSG00000149257	feature_id[30].value <= threshold=2.8141379356384277
node_139: feature_name=ENSG00000197728	feature_id[1].value <= threshold=2.9682220220565796
node_140: feature_name=ENSG00000273259	feature_id[5].value <= threshold=1.785744845867157
node_141: feature_name=ENSG00000171223	feature_id[37].value <= threshold=3.81943142414093
node_142: feature_name=ENSG00000204389	feature_id[15].value <= threshold=2.7824034690856934
node_143: feature_name=ENSG00000256618	feature_id[23].value <= threshold=1.7162295579910278
node_144: feature_name=ENSG00000228222	feature_id[97].value <= threshold=0.6948527693748474
node_145: feature_name=ENSG00000134339	feature_id[35].value <= threshold=1.7629223465919495
node_146: feature_name=ENSG00000229117	feature_id[39].value <= threshold=2.282946228981018
node_147: feature_name=ENSG00000112936	feature_id[6].value <= threshold=3.543841242790222
node_148: feature_name=ENSG00000228434	feature_id[71].value <= threshold=2.0434179306030273
node_149: feature_name=ENSG00000112306	feature_id[42].value <= threshold=3.640182852745056
node_150: feature_name=ENSG00000106624	feature_id[46].value > threshold=1.9678133130073547
node_206: feature_name=ENSG00000277632	feature_id[34].value <= threshold=1.7547187805175781
node_207: feature_name=ENSG00000204389	feature_id[15].value <= threshold=2.5979537963867188
node_208: feature_name=ENSG00000106624	feature_id[46].value > threshold=1.9693599343299866
node_210: feature_name=ENSG00000159147	feature_id[28].value <= threshold=1.296447515487671
node_211: feature_name=ENSG00000143641	feature_id[19].value <= threshold=1.6289401650428772
node_212: feature_name=ENSG00000166710	feature_id[29].value <= threshold=4.395636081695557
node_213: feature_name=ENSG00000205542	feature_id[11].value > threshold=2.033052146434784
node_217: feature_name=ENSG00000166482	feature_id[7].value <= threshold=3.9014424085617065
Class: never
Rules_19	passed counts:118
node_0: feature_name=ENSG00000166598	feature_id[2].value <= threshold=2.4243680238723755
node_1: feature_name=ENSG00000279483	feature_id[43].value > threshold=1.4290554523468018
node_1707: feature_name=ENSG00000197728	feature_id[1].value > threshold=1.9423056244850159
node_2233: feature_name=ENSG00000138449	feature_id[20].value <= threshold=0.05327141657471657
node_2234: feature_name=ENSG00000128016	feature_id[33].value > threshold=2.420242667198181
node_2732: feature_name=ENSG00000197728	feature_id[1].value > threshold=3.00375497341156
node_2846: feature_name=ENSG00000265681	feature_id[40].value <= threshold=2.8097020387649536
node_2847: feature_name=ENSG00000128016	feature_id[33].value > threshold=2.8293709754943848
node_2867: feature_name=ENSG00000142541	feature_id[24].value <= threshold=3.376213788986206
node_2868: feature_name=ENSG00000279483	feature_id[43].value <= threshold=4.421840667724609
node_2869: feature_name=ENSG00000198712	feature_id[32].value > threshold=2.816013216972351
node_2873: feature_name=ENSG00000205542	feature_id[11].value <= threshold=3.9237934350967407
node_2874: feature_name=ENSG00000265681	feature_id[40].value <= threshold=2.722140669822693
Class: former
Rules_20	passed counts:108
node_0: feature_name=ENSG00000166598	feature_id[2].value <= threshold=2.4243680238723755
node_1: feature_name=ENSG00000279483	feature_id[43].value <= threshold=1.4290554523468018
node_2: feature_name=ENSG00000229117	feature_id[39].value <= threshold=3.3940703868865967
node_3: feature_name=ENSG00000148346	feature_id[45].value <= threshold=1.4211782217025757
node_4: feature_name=ENSG00000228253	feature_id[12].value <= threshold=1.6946539282798767
node_5: feature_name=ENSG00000198712	feature_id[32].value > threshold=0.31757283210754395
node_135: feature_name=ENSG00000168484	feature_id[0].value <= threshold=2.0068455934524536
node_136: feature_name=ENSG00000229117	feature_id[39].value <= threshold=2.927614212036133
node_137: feature_name=ENSG00000148346	feature_id[45].value <= threshold=0.3430870622396469
node_138: feature_name=ENSG00000149257	feature_id[30].value <= threshold=2.8141379356384277
node_139: feature_name=ENSG00000197728	feature_id[1].value <= threshold=2.9682220220565796
node_140: feature_name=ENSG00000273259	feature_id[5].value <= threshold=1.785744845867157
node_141: feature_name=ENSG00000171223	feature_id[37].value <= threshold=3.81943142414093
node_142: feature_name=ENSG00000204389	feature_id[15].value <= threshold=2.7824034690856934
node_143: feature_name=ENSG00000256618	feature_id[23].value <= threshold=1.7162295579910278
node_144: feature_name=ENSG00000228222	feature_id[97].value <= threshold=0.6948527693748474
node_145: feature_name=ENSG00000134339	feature_id[35].value <= threshold=1.7629223465919495
node_146: feature_name=ENSG00000229117	feature_id[39].value > threshold=2.282946228981018
node_240: feature_name=ENSG00000166710	feature_id[29].value <= threshold=5.26355504989624
node_241: feature_name=ENSG00000149257	feature_id[30].value <= threshold=2.6767539978027344
node_242: feature_name=ENSG00000229117	feature_id[39].value > threshold=2.283120274543762
node_244: feature_name=ENSG00000128016	feature_id[33].value <= threshold=0.9364025592803955
node_245: feature_name=ENSG00000197728	feature_id[1].value > threshold=0.8549453318119049
node_259: feature_name=ENSG00000166482	feature_id[7].value <= threshold=2.770748496055603
node_260: feature_name=ENSG00000166598	feature_id[2].value <= threshold=2.3979580402374268
node_261: feature_name=ENSG00000138449	feature_id[20].value <= threshold=1.272122323513031
node_262: feature_name=ENSG00000128016	feature_id[33].value <= threshold=0.9359475374221802
node_263: feature_name=ENSG00000256618	feature_id[23].value <= threshold=0.7239585816860199
node_264: feature_name=ENSG00000255823	feature_id[41].value <= threshold=2.34639048576355
node_265: feature_name=ENSG00000228253	feature_id[12].value <= threshold=1.4305539727210999
node_266: feature_name=ENSG00000167552	feature_id[25].value <= threshold=3.1146360635757446
node_267: feature_name=ENSG00000142541	feature_id[24].value > threshold=1.4975689053535461
node_271: feature_name=ENSG00000205542	feature_id[11].value <= threshold=4.608267545700073
node_272: feature_name=ENSG00000115414	feature_id[17].value <= threshold=2.3050700426101685
Class: never
Rules_21	passed counts:100
node_0: feature_name=ENSG00000166598	feature_id[2].value <= threshold=2.4243680238723755
node_1: feature_name=ENSG00000279483	feature_id[43].value > threshold=1.4290554523468018
node_1707: feature_name=ENSG00000197728	feature_id[1].value > threshold=1.9423056244850159
node_2233: feature_name=ENSG00000138449	feature_id[20].value <= threshold=0.05327141657471657
node_2234: feature_name=ENSG00000128016	feature_id[33].value > threshold=2.420242667198181
node_2732: feature_name=ENSG00000197728	feature_id[1].value <= threshold=3.00375497341156
node_2733: feature_name=ENSG00000019582	feature_id[10].value <= threshold=1.796662449836731
node_2734: feature_name=ENSG00000228253	feature_id[12].value <= threshold=0.4494084417819977
node_2735: feature_name=ENSG00000197766	feature_id[21].value <= threshold=5.342293739318848
node_2736: feature_name=ENSG00000168484	feature_id[0].value <= threshold=2.073149800300598
node_2737: feature_name=ENSG00000164919	feature_id[27].value <= threshold=2.307729959487915
node_2738: feature_name=ENSG00000229117	feature_id[39].value <= threshold=4.437396049499512
node_2739: feature_name=ENSG00000261701	feature_id[18].value <= threshold=1.105798751115799
node_2740: feature_name=ENSG00000228242	feature_id[93].value <= threshold=0.5800121426582336
node_2741: feature_name=ENSG00000112306	feature_id[42].value > threshold=2.234515070915222
Class: never
Rules_22	passed counts:98
node_0: feature_name=ENSG00000166598	feature_id[2].value <= threshold=2.4243680238723755
node_1: feature_name=ENSG00000279483	feature_id[43].value > threshold=1.4290554523468018
node_1707: feature_name=ENSG00000197728	feature_id[1].value <= threshold=1.9423056244850159
node_1708: feature_name=ENSG00000159189	feature_id[26].value <= threshold=0.8311924934387207
node_1709: feature_name=ENSG00000228253	feature_id[12].value <= threshold=2.935132622718811
node_1710: feature_name=ENSG00000159147	feature_id[28].value <= threshold=0.7255101501941681
node_1711: feature_name=ENSG00000128016	feature_id[33].value > threshold=1.7995079159736633
node_1933: feature_name=ENSG00000205542	feature_id[11].value <= threshold=4.787071228027344
node_1934: feature_name=ENSG00000265681	feature_id[40].value <= threshold=2.702181339263916
node_1935: feature_name=ENSG00000166710	feature_id[29].value > threshold=1.3454565405845642
node_1941: feature_name=ENSG00000255823	feature_id[41].value <= threshold=2.351811408996582
node_1942: feature_name=ENSG00000148346	feature_id[45].value <= threshold=0.4449010640382767
node_1943: feature_name=ENSG00000228253	feature_id[12].value > threshold=2.0295281410217285
node_2017: feature_name=ENSG00000204389	feature_id[15].value <= threshold=2.238467812538147
node_2018: feature_name=ENSG00000166482	feature_id[7].value <= threshold=3.185231328010559
node_2019: feature_name=ENSG00000168484	feature_id[0].value > threshold=0.6437110602855682
node_2049: feature_name=ENSG00000277632	feature_id[34].value <= threshold=0.8131363987922668
node_2050: feature_name=ENSG00000197766	feature_id[21].value <= threshold=5.148022174835205
node_2051: feature_name=ENSG00000109452	feature_id[3].value <= threshold=1.9145526885986328
Class: never
Rules_23	passed counts:93
node_0: feature_name=ENSG00000166598	feature_id[2].value <= threshold=2.4243680238723755
node_1: feature_name=ENSG00000279483	feature_id[43].value > threshold=1.4290554523468018
node_1707: feature_name=ENSG00000197728	feature_id[1].value > threshold=1.9423056244850159
node_2233: feature_name=ENSG00000138449	feature_id[20].value <= threshold=0.05327141657471657
node_2234: feature_name=ENSG00000128016	feature_id[33].value <= threshold=2.420242667198181
node_2235: feature_name=ENSG00000168484	feature_id[0].value <= threshold=0.3956983685493469
node_2236: feature_name=ENSG00000228253	feature_id[12].value <= threshold=3.1014091968536377
node_2237: feature_name=ENSG00000261701	feature_id[18].value <= threshold=1.262764573097229
node_2238: feature_name=ENSG00000171223	feature_id[37].value > threshold=1.7150073051452637
node_2356: feature_name=ENSG00000197728	feature_id[1].value > threshold=2.0819523334503174
node_2370: feature_name=ENSG00000166710	feature_id[29].value <= threshold=4.728211879730225
node_2371: feature_name=ENSG00000169429	feature_id[4].value <= threshold=1.0965514183044434
node_2372: feature_name=ENSG00000140264	feature_id[36].value <= threshold=3.5772857666015625
node_2373: feature_name=ENSG00000109452	feature_id[3].value <= threshold=1.3182584047317505
node_2374: feature_name=ENSG00000265681	feature_id[40].value <= threshold=2.406158208847046
node_2375: feature_name=ENSG00000128016	feature_id[33].value <= threshold=2.385856032371521
node_2376: feature_name=ENSG00000166482	feature_id[7].value <= threshold=1.5542504787445068
node_2377: feature_name=ENSG00000275302	feature_id[9].value <= threshold=1.6362969279289246
node_2378: feature_name=ENSG00000255823	feature_id[41].value <= threshold=2.161846399307251
node_2379: feature_name=ENSG00000228221	feature_id[98].value <= threshold=0.8449927568435669
node_2380: feature_name=ENSG00000164919	feature_id[27].value <= threshold=2.602086663246155
node_2381: feature_name=ENSG00000198712	feature_id[32].value > threshold=1.0854488611221313
node_2385: feature_name=ENSG00000112306	feature_id[42].value > threshold=1.9018248915672302
node_2389: feature_name=ENSG00000197728	feature_id[1].value > threshold=2.114262104034424
node_2393: feature_name=ENSG00000115414	feature_id[17].value <= threshold=2.7905986309051514
Class: never
Rules_24	passed counts:92
node_0: feature_name=ENSG00000166598	feature_id[2].value <= threshold=2.4243680238723755
node_1: feature_name=ENSG00000279483	feature_id[43].value <= threshold=1.4290554523468018
node_2: feature_name=ENSG00000229117	feature_id[39].value <= threshold=3.3940703868865967
node_3: feature_name=ENSG00000148346	feature_id[45].value <= threshold=1.4211782217025757
node_4: feature_name=ENSG00000228253	feature_id[12].value <= threshold=1.6946539282798767
node_5: feature_name=ENSG00000198712	feature_id[32].value > threshold=0.31757283210754395
node_135: feature_name=ENSG00000168484	feature_id[0].value > threshold=2.0068455934524536
node_865: feature_name=ENSG00000112306	feature_id[42].value <= threshold=3.3717955350875854
node_866: feature_name=ENSG00000229807	feature_id[14].value > threshold=0.23227261006832123
node_902: feature_name=ENSG00000205542	feature_id[11].value > threshold=2.1070432662963867
node_904: feature_name=ENSG00000228223	feature_id[96].value <= threshold=1.1947854161262512
Class: never
Rules_25	passed counts:88
node_0: feature_name=ENSG00000166598	feature_id[2].value <= threshold=2.4243680238723755
node_1: feature_name=ENSG00000279483	feature_id[43].value <= threshold=1.4290554523468018
node_2: feature_name=ENSG00000229117	feature_id[39].value > threshold=3.3940703868865967
node_1024: feature_name=ENSG00000168484	feature_id[0].value <= threshold=2.216213583946228
node_1025: feature_name=ENSG00000204389	feature_id[15].value <= threshold=0.37756235897541046
node_1026: feature_name=ENSG00000142541	feature_id[24].value > threshold=2.7921985387802124
node_1118: feature_name=ENSG00000198712	feature_id[32].value > threshold=3.309372663497925
node_1294: feature_name=ENSG00000168484	feature_id[0].value <= threshold=0.06688957661390305
node_1295: feature_name=ENSG00000265681	feature_id[40].value <= threshold=1.9679807424545288
node_1296: feature_name=ENSG00000166598	feature_id[2].value <= threshold=1.0314750671386719
node_1297: feature_name=ENSG00000148346	feature_id[45].value <= threshold=2.212663412094116
node_1298: feature_name=ENSG00000138449	feature_id[20].value <= threshold=2.600017786026001
node_1299: feature_name=ENSG00000149257	feature_id[30].value <= threshold=1.1446727216243744
node_1300: feature_name=ENSG00000134339	feature_id[35].value <= threshold=2.4908512830734253
node_1301: feature_name=ENSG00000123416	feature_id[38].value <= threshold=1.4617720246315002
node_1302: feature_name=ENSG00000112936	feature_id[6].value <= threshold=2.967828631401062
node_1303: feature_name=ENSG00000205542	feature_id[11].value > threshold=2.234460711479187
Class: never
Rules_26	passed counts:86
node_0: feature_name=ENSG00000166598	feature_id[2].value > threshold=2.4243680238723755
node_3144: feature_name=ENSG00000255823	feature_id[41].value <= threshold=0.21250363439321518
node_3145: feature_name=ENSG00000229117	feature_id[39].value <= threshold=3.2236522436141968
node_3146: feature_name=ENSG00000205542	feature_id[11].value <= threshold=4.550647974014282
node_3147: feature_name=ENSG00000168484	feature_id[0].value <= threshold=1.807880163192749
node_3148: feature_name=ENSG00000148346	feature_id[45].value <= threshold=1.314768373966217
node_3149: feature_name=ENSG00000167552	feature_id[25].value <= threshold=0.7507965564727783
node_3150: feature_name=ENSG00000115414	feature_id[17].value <= threshold=3.195971369743347
node_3151: feature_name=ENSG00000265681	feature_id[40].value <= threshold=2.239609956741333
node_3152: feature_name=ENSG00000019582	feature_id[10].value <= threshold=2.4591187238693237
node_3153: feature_name=ENSG00000169429	feature_id[4].value <= threshold=0.5654626339673996
node_3154: feature_name=ENSG00000112936	feature_id[6].value <= threshold=2.4374492168426514
node_3155: feature_name=ENSG00000164919	feature_id[27].value <= threshold=2.278704524040222
node_3156: feature_name=ENSG00000228253	feature_id[12].value <= threshold=3.6513112783432007
node_3157: feature_name=ENSG00000149257	feature_id[30].value <= threshold=2.9668697118759155
node_3158: feature_name=ENSG00000171223	feature_id[37].value <= threshold=4.116458415985107
node_3159: feature_name=ENSG00000166710	feature_id[29].value > threshold=0.7843202352523804
node_3161: feature_name=ENSG00000166482	feature_id[7].value <= threshold=3.216021180152893
node_3162: feature_name=ENSG00000106624	feature_id[46].value <= threshold=2.541656255722046
node_3163: feature_name=ENSG00000254772	feature_id[8].value <= threshold=2.0796098709106445
Class: never
Rules_27	passed counts:86
node_0: feature_name=ENSG00000166598	feature_id[2].value <= threshold=2.4243680238723755
node_1: feature_name=ENSG00000279483	feature_id[43].value <= threshold=1.4290554523468018
node_2: feature_name=ENSG00000229117	feature_id[39].value > threshold=3.3940703868865967
node_1024: feature_name=ENSG00000168484	feature_id[0].value > threshold=2.216213583946228
node_1624: feature_name=ENSG00000130208	feature_id[22].value > threshold=1.3017499446868896
node_1696: feature_name=ENSG00000019582	feature_id[10].value > threshold=0.9222534000873566
node_1698: feature_name=ENSG00000168484	feature_id[0].value > threshold=2.871381402015686
node_1704: feature_name=ENSG00000123689	feature_id[44].value <= threshold=2.24675589799881
Class: former
Rules_28	passed counts:85
node_0: feature_name=ENSG00000166598	feature_id[2].value <= threshold=2.4243680238723755
node_1: feature_name=ENSG00000279483	feature_id[43].value <= threshold=1.4290554523468018
node_2: feature_name=ENSG00000229117	feature_id[39].value > threshold=3.3940703868865967
node_1024: feature_name=ENSG00000168484	feature_id[0].value > threshold=2.216213583946228
node_1624: feature_name=ENSG00000130208	feature_id[22].value <= threshold=1.3017499446868896
node_1625: feature_name=ENSG00000166598	feature_id[2].value > threshold=0.1225675418972969
node_1653: feature_name=ENSG00000140264	feature_id[36].value > threshold=2.2351675033569336
node_1669: feature_name=ENSG00000204389	feature_id[15].value <= threshold=0.9244681298732758
node_1670: feature_name=ENSG00000185303	feature_id[13].value > threshold=0.20020155608654022
node_1676: feature_name=ENSG00000134339	feature_id[35].value <= threshold=0.5875769555568695
node_1677: feature_name=ENSG00000198712	feature_id[32].value > threshold=2.840261459350586
Class: active
Rules_29	passed counts:83
node_0: feature_name=ENSG00000166598	feature_id[2].value <= threshold=2.4243680238723755
node_1: feature_name=ENSG00000279483	feature_id[43].value <= threshold=1.4290554523468018
node_2: feature_name=ENSG00000229117	feature_id[39].value <= threshold=3.3940703868865967
node_3: feature_name=ENSG00000148346	feature_id[45].value <= threshold=1.4211782217025757
node_4: feature_name=ENSG00000228253	feature_id[12].value <= threshold=1.6946539282798767
node_5: feature_name=ENSG00000198712	feature_id[32].value > threshold=0.31757283210754395
node_135: feature_name=ENSG00000168484	feature_id[0].value <= threshold=2.0068455934524536
node_136: feature_name=ENSG00000229117	feature_id[39].value <= threshold=2.927614212036133
node_137: feature_name=ENSG00000148346	feature_id[45].value <= threshold=0.3430870622396469
node_138: feature_name=ENSG00000149257	feature_id[30].value <= threshold=2.8141379356384277
node_139: feature_name=ENSG00000197728	feature_id[1].value <= threshold=2.9682220220565796
node_140: feature_name=ENSG00000273259	feature_id[5].value <= threshold=1.785744845867157
node_141: feature_name=ENSG00000171223	feature_id[37].value <= threshold=3.81943142414093
node_142: feature_name=ENSG00000204389	feature_id[15].value <= threshold=2.7824034690856934
node_143: feature_name=ENSG00000256618	feature_id[23].value <= threshold=1.7162295579910278
node_144: feature_name=ENSG00000228222	feature_id[97].value <= threshold=0.6948527693748474
node_145: feature_name=ENSG00000134339	feature_id[35].value <= threshold=1.7629223465919495
node_146: feature_name=ENSG00000229117	feature_id[39].value <= threshold=2.282946228981018
node_147: feature_name=ENSG00000112936	feature_id[6].value <= threshold=3.543841242790222
node_148: feature_name=ENSG00000228434	feature_id[71].value <= threshold=2.0434179306030273
node_149: feature_name=ENSG00000112306	feature_id[42].value <= threshold=3.640182852745056
node_150: feature_name=ENSG00000106624	feature_id[46].value <= threshold=1.9678133130073547
node_151: feature_name=ENSG00000228253	feature_id[12].value <= threshold=1.6088831424713135
node_152: feature_name=ENSG00000204389	feature_id[15].value <= threshold=2.318332314491272
node_153: feature_name=ENSG00000142541	feature_id[24].value <= threshold=3.7785065174102783
node_154: feature_name=ENSG00000197728	feature_id[1].value > threshold=2.3780537843704224
node_178: feature_name=ENSG00000197728	feature_id[1].value > threshold=2.3792917728424072
node_180: feature_name=ENSG00000019582	feature_id[10].value <= threshold=2.5282340049743652
node_181: feature_name=ENSG00000166710	feature_id[29].value <= threshold=4.553738355636597
Class: never
Rules_30	passed counts:79
node_0: feature_name=ENSG00000166598	feature_id[2].value <= threshold=2.4243680238723755
node_1: feature_name=ENSG00000279483	feature_id[43].value <= threshold=1.4290554523468018
node_2: feature_name=ENSG00000229117	feature_id[39].value <= threshold=3.3940703868865967
node_3: feature_name=ENSG00000148346	feature_id[45].value <= threshold=1.4211782217025757
node_4: feature_name=ENSG00000228253	feature_id[12].value <= threshold=1.6946539282798767
node_5: feature_name=ENSG00000198712	feature_id[32].value <= threshold=0.31757283210754395
node_6: feature_name=ENSG00000128016	feature_id[33].value > threshold=1.5338075160980225
node_110: feature_name=ENSG00000204388	feature_id[16].value <= threshold=2.3230557441711426
node_111: feature_name=ENSG00000205542	feature_id[11].value <= threshold=5.132151126861572
node_112: feature_name=ENSG00000109452	feature_id[3].value <= threshold=1.7225129008293152
node_113: feature_name=ENSG00000164919	feature_id[27].value <= threshold=1.3751769661903381
node_114: feature_name=ENSG00000228352	feature_id[59].value <= threshold=0.7722083926200867
Class: never
Rules_31	passed counts:76
node_0: feature_name=ENSG00000166598	feature_id[2].value <= threshold=2.4243680238723755
node_1: feature_name=ENSG00000279483	feature_id[43].value <= threshold=1.4290554523468018
node_2: feature_name=ENSG00000229117	feature_id[39].value <= threshold=3.3940703868865967
node_3: feature_name=ENSG00000148346	feature_id[45].value <= threshold=1.4211782217025757
node_4: feature_name=ENSG00000228253	feature_id[12].value <= threshold=1.6946539282798767
node_5: feature_name=ENSG00000198712	feature_id[32].value > threshold=0.31757283210754395
node_135: feature_name=ENSG00000168484	feature_id[0].value <= threshold=2.0068455934524536
node_136: feature_name=ENSG00000229117	feature_id[39].value <= threshold=2.927614212036133
node_137: feature_name=ENSG00000148346	feature_id[45].value <= threshold=0.3430870622396469
node_138: feature_name=ENSG00000149257	feature_id[30].value <= threshold=2.8141379356384277
node_139: feature_name=ENSG00000197728	feature_id[1].value <= threshold=2.9682220220565796
node_140: feature_name=ENSG00000273259	feature_id[5].value <= threshold=1.785744845867157
node_141: feature_name=ENSG00000171223	feature_id[37].value > threshold=3.81943142414093
node_457: feature_name=ENSG00000112936	feature_id[6].value <= threshold=2.3417807817459106
node_458: feature_name=ENSG00000198712	feature_id[32].value > threshold=0.9829228222370148
node_462: feature_name=ENSG00000256618	feature_id[23].value <= threshold=0.7723347842693329
node_463: feature_name=ENSG00000171223	feature_id[37].value > threshold=3.820690155029297
node_465: feature_name=ENSG00000164919	feature_id[27].value <= threshold=2.389536142349243
node_466: feature_name=ENSG00000115414	feature_id[17].value <= threshold=3.6729527711868286
node_467: feature_name=ENSG00000123416	feature_id[38].value <= threshold=3.1175166368484497
node_468: feature_name=ENSG00000166598	feature_id[2].value <= threshold=2.403505563735962
node_469: feature_name=ENSG00000134339	feature_id[35].value <= threshold=1.436350703239441
node_470: feature_name=ENSG00000140264	feature_id[36].value <= threshold=3.050523042678833
node_471: feature_name=ENSG00000275302	feature_id[9].value <= threshold=1.3310858011245728
node_472: feature_name=ENSG00000112936	feature_id[6].value <= threshold=1.8455674648284912
node_473: feature_name=ENSG00000166598	feature_id[2].value > threshold=1.2278632521629333
node_475: feature_name=ENSG00000166598	feature_id[2].value > threshold=1.2658652067184448
node_479: feature_name=ENSG00000166482	feature_id[7].value <= threshold=3.832357406616211
node_480: feature_name=ENSG00000166710	feature_id[29].value > threshold=2.474371314048767
node_484: feature_name=ENSG00000123416	feature_id[38].value <= threshold=2.4598758220672607
Class: never
Rules_32	passed counts:70
node_0: feature_name=ENSG00000166598	feature_id[2].value <= threshold=2.4243680238723755
node_1: feature_name=ENSG00000279483	feature_id[43].value > threshold=1.4290554523468018
node_1707: feature_name=ENSG00000197728	feature_id[1].value <= threshold=1.9423056244850159
node_1708: feature_name=ENSG00000159189	feature_id[26].value > threshold=0.8311924934387207
node_2200: feature_name=ENSG00000228253	feature_id[12].value > threshold=0.5256262570619583
node_2216: feature_name=ENSG00000265681	feature_id[40].value > threshold=1.0807411670684814
node_2226: feature_name=ENSG00000279483	feature_id[43].value <= threshold=3.7739646434783936
node_2227: feature_name=ENSG00000168484	feature_id[0].value <= threshold=1.794741153717041
Class: former
Rules_33	passed counts:68
node_0: feature_name=ENSG00000166598	feature_id[2].value <= threshold=2.4243680238723755
node_1: feature_name=ENSG00000279483	feature_id[43].value <= threshold=1.4290554523468018
node_2: feature_name=ENSG00000229117	feature_id[39].value <= threshold=3.3940703868865967
node_3: feature_name=ENSG00000148346	feature_id[45].value <= threshold=1.4211782217025757
node_4: feature_name=ENSG00000228253	feature_id[12].value <= threshold=1.6946539282798767
node_5: feature_name=ENSG00000198712	feature_id[32].value > threshold=0.31757283210754395
node_135: feature_name=ENSG00000168484	feature_id[0].value <= threshold=2.0068455934524536
node_136: feature_name=ENSG00000229117	feature_id[39].value > threshold=2.927614212036133
node_576: feature_name=ENSG00000229807	feature_id[14].value <= threshold=0.09544358402490616
node_577: feature_name=ENSG00000197766	feature_id[21].value <= threshold=4.614156246185303
node_578: feature_name=ENSG00000149257	feature_id[30].value <= threshold=2.3238632678985596
node_579: feature_name=ENSG00000112936	feature_id[6].value <= threshold=1.6850469708442688
node_580: feature_name=ENSG00000140264	feature_id[36].value <= threshold=2.8138427734375
node_581: feature_name=ENSG00000256618	feature_id[23].value <= threshold=1.4016019105911255
node_582: feature_name=ENSG00000149257	feature_id[30].value > threshold=1.0695145726203918
node_692: feature_name=ENSG00000255823	feature_id[41].value <= threshold=1.4697051048278809
node_693: feature_name=ENSG00000142541	feature_id[24].value > threshold=2.210445761680603
node_697: feature_name=ENSG00000149257	feature_id[30].value > threshold=1.1234461665153503
node_701: feature_name=ENSG00000019582	feature_id[10].value <= threshold=1.5771684050559998
node_702: feature_name=ENSG00000171223	feature_id[37].value > threshold=0.41484829783439636
node_710: feature_name=ENSG00000197728	feature_id[1].value > threshold=1.3990964889526367
node_724: feature_name=ENSG00000228434	feature_id[71].value <= threshold=0.8855754137039185
node_725: feature_name=ENSG00000164919	feature_id[27].value <= threshold=2.0932446718215942
node_726: feature_name=ENSG00000197728	feature_id[1].value <= threshold=2.671388626098633
Class: never
Rules_34	passed counts:63
node_0: feature_name=ENSG00000166598	feature_id[2].value <= threshold=2.4243680238723755
node_1: feature_name=ENSG00000279483	feature_id[43].value > threshold=1.4290554523468018
node_1707: feature_name=ENSG00000197728	feature_id[1].value > threshold=1.9423056244850159
node_2233: feature_name=ENSG00000138449	feature_id[20].value > threshold=0.05327141657471657
node_2887: feature_name=ENSG00000255823	feature_id[41].value <= threshold=1.074738323688507
node_2888: feature_name=ENSG00000265681	feature_id[40].value <= threshold=2.7219709157943726
node_2889: feature_name=ENSG00000166482	feature_id[7].value <= threshold=1.821273684501648
node_2890: feature_name=ENSG00000261701	feature_id[18].value <= threshold=0.8201061189174652
node_2891: feature_name=ENSG00000211899	feature_id[31].value <= threshold=0.19008392095565796
node_2892: feature_name=ENSG00000142541	feature_id[24].value <= threshold=3.3386433124542236
node_2893: feature_name=ENSG00000198712	feature_id[32].value > threshold=2.6642132997512817
node_2903: feature_name=ENSG00000229117	feature_id[39].value <= threshold=3.5772762298583984
node_2904: feature_name=ENSG00000228253	feature_id[12].value <= threshold=2.6033414602279663
node_2905: feature_name=ENSG00000166482	feature_id[7].value <= threshold=0.3136570453643799
node_2906: feature_name=ENSG00000138449	feature_id[20].value <= threshold=2.510899066925049
node_2907: feature_name=ENSG00000166710	feature_id[29].value > threshold=2.9799509048461914
node_2913: feature_name=ENSG00000143641	feature_id[19].value <= threshold=0.1580333560705185
node_2914: feature_name=ENSG00000128016	feature_id[33].value <= threshold=3.6695971488952637
node_2915: feature_name=ENSG00000229117	feature_id[39].value <= threshold=3.1313562393188477
node_2916: feature_name=ENSG00000228401	feature_id[66].value <= threshold=0.31095513701438904
node_2917: feature_name=ENSG00000128016	feature_id[33].value > threshold=0.33910101652145386
Class: never
Rules_35	passed counts:63
node_0: feature_name=ENSG00000166598	feature_id[2].value <= threshold=2.4243680238723755
node_1: feature_name=ENSG00000279483	feature_id[43].value <= threshold=1.4290554523468018
node_2: feature_name=ENSG00000229117	feature_id[39].value <= threshold=3.3940703868865967
node_3: feature_name=ENSG00000148346	feature_id[45].value <= threshold=1.4211782217025757
node_4: feature_name=ENSG00000228253	feature_id[12].value <= threshold=1.6946539282798767
node_5: feature_name=ENSG00000198712	feature_id[32].value > threshold=0.31757283210754395
node_135: feature_name=ENSG00000168484	feature_id[0].value <= threshold=2.0068455934524536
node_136: feature_name=ENSG00000229117	feature_id[39].value > threshold=2.927614212036133
node_576: feature_name=ENSG00000229807	feature_id[14].value <= threshold=0.09544358402490616
node_577: feature_name=ENSG00000197766	feature_id[21].value <= threshold=4.614156246185303
node_578: feature_name=ENSG00000149257	feature_id[30].value <= threshold=2.3238632678985596
node_579: feature_name=ENSG00000112936	feature_id[6].value <= threshold=1.6850469708442688
node_580: feature_name=ENSG00000140264	feature_id[36].value <= threshold=2.8138427734375
node_581: feature_name=ENSG00000256618	feature_id[23].value <= threshold=1.4016019105911255
node_582: feature_name=ENSG00000149257	feature_id[30].value <= threshold=1.0695145726203918
node_583: feature_name=ENSG00000197766	feature_id[21].value <= threshold=4.4076151847839355
node_584: feature_name=ENSG00000197728	feature_id[1].value <= threshold=2.141526937484741
node_585: feature_name=ENSG00000143641	feature_id[19].value <= threshold=1.0567058324813843
node_586: feature_name=ENSG00000197728	feature_id[1].value <= threshold=2.134279489517212
node_587: feature_name=ENSG00000123416	feature_id[38].value <= threshold=2.3818851709365845
node_588: feature_name=ENSG00000254772	feature_id[8].value <= threshold=0.9643996059894562
node_589: feature_name=ENSG00000228323	feature_id[87].value <= threshold=0.21874330937862396
node_590: feature_name=ENSG00000168484	feature_id[0].value <= threshold=0.4289312809705734
node_591: feature_name=ENSG00000167552	feature_id[25].value > threshold=1.129684031009674
node_603: feature_name=ENSG00000167552	feature_id[25].value > threshold=1.179513931274414
node_607: feature_name=ENSG00000204389	feature_id[15].value <= threshold=2.9821029901504517
node_608: feature_name=ENSG00000255823	feature_id[41].value <= threshold=2.479955792427063
node_609: feature_name=ENSG00000197766	feature_id[21].value <= threshold=0.3388722240924835
node_610: feature_name=ENSG00000019582	feature_id[10].value <= threshold=0.8336798846721649
node_611: feature_name=ENSG00000130208	feature_id[22].value <= threshold=1.0727013945579529
node_612: feature_name=ENSG00000143641	feature_id[19].value <= threshold=0.9208688735961914
node_613: feature_name=ENSG00000166482	feature_id[7].value <= threshold=3.6141796112060547
node_614: feature_name=ENSG00000123416	feature_id[38].value > threshold=0.7722915410995483
Class: never
Rules_36	passed counts:62
node_0: feature_name=ENSG00000166598	feature_id[2].value <= threshold=2.4243680238723755
node_1: feature_name=ENSG00000279483	feature_id[43].value <= threshold=1.4290554523468018
node_2: feature_name=ENSG00000229117	feature_id[39].value <= threshold=3.3940703868865967
node_3: feature_name=ENSG00000148346	feature_id[45].value <= threshold=1.4211782217025757
node_4: feature_name=ENSG00000228253	feature_id[12].value <= threshold=1.6946539282798767
node_5: feature_name=ENSG00000198712	feature_id[32].value > threshold=0.31757283210754395
node_135: feature_name=ENSG00000168484	feature_id[0].value <= threshold=2.0068455934524536
node_136: feature_name=ENSG00000229117	feature_id[39].value <= threshold=2.927614212036133
node_137: feature_name=ENSG00000148346	feature_id[45].value <= threshold=0.3430870622396469
node_138: feature_name=ENSG00000149257	feature_id[30].value <= threshold=2.8141379356384277
node_139: feature_name=ENSG00000197728	feature_id[1].value <= threshold=2.9682220220565796
node_140: feature_name=ENSG00000273259	feature_id[5].value <= threshold=1.785744845867157
node_141: feature_name=ENSG00000171223	feature_id[37].value <= threshold=3.81943142414093
node_142: feature_name=ENSG00000204389	feature_id[15].value <= threshold=2.7824034690856934
node_143: feature_name=ENSG00000256618	feature_id[23].value <= threshold=1.7162295579910278
node_144: feature_name=ENSG00000228222	feature_id[97].value <= threshold=0.6948527693748474
node_145: feature_name=ENSG00000134339	feature_id[35].value <= threshold=1.7629223465919495
node_146: feature_name=ENSG00000229117	feature_id[39].value > threshold=2.282946228981018
node_240: feature_name=ENSG00000166710	feature_id[29].value <= threshold=5.26355504989624
node_241: feature_name=ENSG00000149257	feature_id[30].value <= threshold=2.6767539978027344
node_242: feature_name=ENSG00000229117	feature_id[39].value > threshold=2.283120274543762
node_244: feature_name=ENSG00000128016	feature_id[33].value > threshold=0.9364025592803955
node_308: feature_name=ENSG00000228223	feature_id[96].value <= threshold=1.350163459777832
node_309: feature_name=ENSG00000143641	feature_id[19].value <= threshold=1.373321294784546
node_310: feature_name=ENSG00000159189	feature_id[26].value > threshold=0.9899579286575317
node_398: feature_name=ENSG00000265681	feature_id[40].value <= threshold=1.5697810649871826
node_399: feature_name=ENSG00000159189	feature_id[26].value > threshold=0.9914654195308685
node_401: feature_name=ENSG00000128016	feature_id[33].value > threshold=1.0545530319213867
node_403: feature_name=ENSG00000123416	feature_id[38].value <= threshold=2.3104870319366455
node_404: feature_name=ENSG00000112936	feature_id[6].value <= threshold=1.9096211194992065
Class: never
Rules_37	passed counts:61
node_0: feature_name=ENSG00000166598	feature_id[2].value <= threshold=2.4243680238723755
node_1: feature_name=ENSG00000279483	feature_id[43].value > threshold=1.4290554523468018
node_1707: feature_name=ENSG00000197728	feature_id[1].value > threshold=1.9423056244850159
node_2233: feature_name=ENSG00000138449	feature_id[20].value > threshold=0.05327141657471657
node_2887: feature_name=ENSG00000255823	feature_id[41].value <= threshold=1.074738323688507
node_2888: feature_name=ENSG00000265681	feature_id[40].value > threshold=2.7219709157943726
node_3118: feature_name=ENSG00000279483	feature_id[43].value > threshold=2.8622716665267944
node_3120: feature_name=ENSG00000130208	feature_id[22].value <= threshold=2.2619746923446655
node_3121: feature_name=ENSG00000112306	feature_id[42].value > threshold=3.0278934240341187
Class: active
Rules_38	passed counts:60
node_0: feature_name=ENSG00000166598	feature_id[2].value <= threshold=2.4243680238723755
node_1: feature_name=ENSG00000279483	feature_id[43].value <= threshold=1.4290554523468018
node_2: feature_name=ENSG00000229117	feature_id[39].value > threshold=3.3940703868865967
node_1024: feature_name=ENSG00000168484	feature_id[0].value <= threshold=2.216213583946228
node_1025: feature_name=ENSG00000204389	feature_id[15].value > threshold=0.37756235897541046
node_1435: feature_name=ENSG00000229807	feature_id[14].value <= threshold=0.1014002189040184
node_1436: feature_name=ENSG00000140264	feature_id[36].value <= threshold=2.5385533571243286
node_1437: feature_name=ENSG00000204389	feature_id[15].value <= threshold=1.44990873336792
node_1438: feature_name=ENSG00000112936	feature_id[6].value <= threshold=2.5567795038223267
node_1439: feature_name=ENSG00000112306	feature_id[42].value > threshold=2.725356101989746
node_1459: feature_name=ENSG00000130208	feature_id[22].value <= threshold=0.44818878173828125
node_1460: feature_name=ENSG00000168484	feature_id[0].value <= threshold=0.9350354969501495
node_1461: feature_name=ENSG00000166710	feature_id[29].value <= threshold=4.552975654602051
node_1462: feature_name=ENSG00000166482	feature_id[7].value <= threshold=3.2528873682022095
Class: never
Rules_39	passed counts:57
node_0: feature_name=ENSG00000166598	feature_id[2].value <= threshold=2.4243680238723755
node_1: feature_name=ENSG00000279483	feature_id[43].value > threshold=1.4290554523468018
node_1707: feature_name=ENSG00000197728	feature_id[1].value > threshold=1.9423056244850159
node_2233: feature_name=ENSG00000138449	feature_id[20].value <= threshold=0.05327141657471657
node_2234: feature_name=ENSG00000128016	feature_id[33].value <= threshold=2.420242667198181
node_2235: feature_name=ENSG00000168484	feature_id[0].value > threshold=0.3956983685493469
node_2467: feature_name=ENSG00000166482	feature_id[7].value <= threshold=0.4594646692276001
node_2468: feature_name=ENSG00000197766	feature_id[21].value > threshold=2.393335700035095
node_2554: feature_name=ENSG00000229117	feature_id[39].value <= threshold=2.787451386451721
node_2555: feature_name=ENSG00000112306	feature_id[42].value > threshold=3.4661154747009277
node_2571: feature_name=ENSG00000123416	feature_id[38].value <= threshold=2.168200731277466
node_2572: feature_name=ENSG00000197728	feature_id[1].value <= threshold=3.927457094192505
node_2573: feature_name=ENSG00000279483	feature_id[43].value <= threshold=4.664280652999878
node_2574: feature_name=ENSG00000228223	feature_id[96].value <= threshold=0.6474372148513794
Class: never
Rules_40	passed counts:53
node_0: feature_name=ENSG00000166598	feature_id[2].value <= threshold=2.4243680238723755
node_1: feature_name=ENSG00000279483	feature_id[43].value <= threshold=1.4290554523468018
node_2: feature_name=ENSG00000229117	feature_id[39].value <= threshold=3.3940703868865967
node_3: feature_name=ENSG00000148346	feature_id[45].value <= threshold=1.4211782217025757
node_4: feature_name=ENSG00000228253	feature_id[12].value <= threshold=1.6946539282798767
node_5: feature_name=ENSG00000198712	feature_id[32].value > threshold=0.31757283210754395
node_135: feature_name=ENSG00000168484	feature_id[0].value > threshold=2.0068455934524536
node_865: feature_name=ENSG00000112306	feature_id[42].value > threshold=3.3717955350875854
node_907: feature_name=ENSG00000167552	feature_id[25].value > threshold=0.4445342868566513
node_917: feature_name=ENSG00000140264	feature_id[36].value <= threshold=3.2513750791549683
node_918: feature_name=ENSG00000168484	feature_id[0].value <= threshold=3.4777565002441406
node_919: feature_name=ENSG00000198712	feature_id[32].value > threshold=2.775225877761841
Class: active
Rules_41	passed counts:52
node_0: feature_name=ENSG00000166598	feature_id[2].value <= threshold=2.4243680238723755
node_1: feature_name=ENSG00000279483	feature_id[43].value <= threshold=1.4290554523468018
node_2: feature_name=ENSG00000229117	feature_id[39].value <= threshold=3.3940703868865967
node_3: feature_name=ENSG00000148346	feature_id[45].value <= threshold=1.4211782217025757
node_4: feature_name=ENSG00000228253	feature_id[12].value <= threshold=1.6946539282798767
node_5: feature_name=ENSG00000198712	feature_id[32].value > threshold=0.31757283210754395
node_135: feature_name=ENSG00000168484	feature_id[0].value > threshold=2.0068455934524536
node_865: feature_name=ENSG00000112306	feature_id[42].value <= threshold=3.3717955350875854
node_866: feature_name=ENSG00000229807	feature_id[14].value <= threshold=0.23227261006832123
node_867: feature_name=ENSG00000229117	feature_id[39].value <= threshold=2.947008967399597
node_868: feature_name=ENSG00000204389	feature_id[15].value <= threshold=2.825012683868408
node_869: feature_name=ENSG00000205542	feature_id[11].value > threshold=2.5283278226852417
node_875: feature_name=ENSG00000255823	feature_id[41].value <= threshold=2.343189835548401
node_876: feature_name=ENSG00000168484	feature_id[0].value <= threshold=3.158854603767395
node_877: feature_name=ENSG00000168484	feature_id[0].value > threshold=2.0183026790618896
node_879: feature_name=ENSG00000228221	feature_id[98].value <= threshold=0.31384676694869995
Class: never
Rules_42	passed counts:52
node_0: feature_name=ENSG00000166598	feature_id[2].value <= threshold=2.4243680238723755
node_1: feature_name=ENSG00000279483	feature_id[43].value <= threshold=1.4290554523468018
node_2: feature_name=ENSG00000229117	feature_id[39].value <= threshold=3.3940703868865967
node_3: feature_name=ENSG00000148346	feature_id[45].value <= threshold=1.4211782217025757
node_4: feature_name=ENSG00000228253	feature_id[12].value <= threshold=1.6946539282798767
node_5: feature_name=ENSG00000198712	feature_id[32].value > threshold=0.31757283210754395
node_135: feature_name=ENSG00000168484	feature_id[0].value <= threshold=2.0068455934524536
node_136: feature_name=ENSG00000229117	feature_id[39].value <= threshold=2.927614212036133
node_137: feature_name=ENSG00000148346	feature_id[45].value <= threshold=0.3430870622396469
node_138: feature_name=ENSG00000149257	feature_id[30].value <= threshold=2.8141379356384277
node_139: feature_name=ENSG00000197728	feature_id[1].value <= threshold=2.9682220220565796
node_140: feature_name=ENSG00000273259	feature_id[5].value <= threshold=1.785744845867157
node_141: feature_name=ENSG00000171223	feature_id[37].value <= threshold=3.81943142414093
node_142: feature_name=ENSG00000204389	feature_id[15].value <= threshold=2.7824034690856934
node_143: feature_name=ENSG00000256618	feature_id[23].value <= threshold=1.7162295579910278
node_144: feature_name=ENSG00000228222	feature_id[97].value <= threshold=0.6948527693748474
node_145: feature_name=ENSG00000134339	feature_id[35].value <= threshold=1.7629223465919495
node_146: feature_name=ENSG00000229117	feature_id[39].value > threshold=2.282946228981018
node_240: feature_name=ENSG00000166710	feature_id[29].value <= threshold=5.26355504989624
node_241: feature_name=ENSG00000149257	feature_id[30].value <= threshold=2.6767539978027344
node_242: feature_name=ENSG00000229117	feature_id[39].value > threshold=2.283120274543762
node_244: feature_name=ENSG00000128016	feature_id[33].value > threshold=0.9364025592803955
node_308: feature_name=ENSG00000228223	feature_id[96].value <= threshold=1.350163459777832
node_309: feature_name=ENSG00000143641	feature_id[19].value <= threshold=1.373321294784546
node_310: feature_name=ENSG00000159189	feature_id[26].value <= threshold=0.9899579286575317
node_311: feature_name=ENSG00000164919	feature_id[27].value <= threshold=2.7872486114501953
node_312: feature_name=ENSG00000130208	feature_id[22].value <= threshold=2.5032349824905396
node_313: feature_name=ENSG00000228434	feature_id[71].value <= threshold=1.763710379600525
node_314: feature_name=ENSG00000149257	feature_id[30].value <= threshold=2.3615812063217163
node_315: feature_name=ENSG00000019582	feature_id[10].value <= threshold=2.3397183418273926
node_316: feature_name=ENSG00000255823	feature_id[41].value <= threshold=1.3911725282669067
node_317: feature_name=ENSG00000198712	feature_id[32].value > threshold=1.1901467442512512
node_325: feature_name=ENSG00000197728	feature_id[1].value <= threshold=2.8675272464752197
node_326: feature_name=ENSG00000166598	feature_id[2].value <= threshold=2.380995273590088
node_327: feature_name=ENSG00000273259	feature_id[5].value <= threshold=0.7380046844482422
node_328: feature_name=ENSG00000123416	feature_id[38].value <= threshold=2.7618441581726074
node_329: feature_name=ENSG00000166710	feature_id[29].value <= threshold=4.637178421020508
node_330: feature_name=ENSG00000167552	feature_id[25].value > threshold=2.686831831932068
node_348: feature_name=ENSG00000167552	feature_id[25].value > threshold=2.694042444229126
node_350: feature_name=ENSG00000140264	feature_id[36].value <= threshold=2.7086507081985474
node_351: feature_name=ENSG00000159189	feature_id[26].value <= threshold=0.6642970442771912
Class: never
Rules_43	passed counts:51
node_0: feature_name=ENSG00000166598	feature_id[2].value <= threshold=2.4243680238723755
node_1: feature_name=ENSG00000279483	feature_id[43].value <= threshold=1.4290554523468018
node_2: feature_name=ENSG00000229117	feature_id[39].value <= threshold=3.3940703868865967
node_3: feature_name=ENSG00000148346	feature_id[45].value <= threshold=1.4211782217025757
node_4: feature_name=ENSG00000228253	feature_id[12].value <= threshold=1.6946539282798767
node_5: feature_name=ENSG00000198712	feature_id[32].value > threshold=0.31757283210754395
node_135: feature_name=ENSG00000168484	feature_id[0].value <= threshold=2.0068455934524536
node_136: feature_name=ENSG00000229117	feature_id[39].value > threshold=2.927614212036133
node_576: feature_name=ENSG00000229807	feature_id[14].value <= threshold=0.09544358402490616
node_577: feature_name=ENSG00000197766	feature_id[21].value <= threshold=4.614156246185303
node_578: feature_name=ENSG00000149257	feature_id[30].value <= threshold=2.3238632678985596
node_579: feature_name=ENSG00000112936	feature_id[6].value <= threshold=1.6850469708442688
node_580: feature_name=ENSG00000140264	feature_id[36].value <= threshold=2.8138427734375
node_581: feature_name=ENSG00000256618	feature_id[23].value <= threshold=1.4016019105911255
node_582: feature_name=ENSG00000149257	feature_id[30].value <= threshold=1.0695145726203918
node_583: feature_name=ENSG00000197766	feature_id[21].value <= threshold=4.4076151847839355
node_584: feature_name=ENSG00000197728	feature_id[1].value <= threshold=2.141526937484741
node_585: feature_name=ENSG00000143641	feature_id[19].value <= threshold=1.0567058324813843
node_586: feature_name=ENSG00000197728	feature_id[1].value <= threshold=2.134279489517212
node_587: feature_name=ENSG00000123416	feature_id[38].value <= threshold=2.3818851709365845
node_588: feature_name=ENSG00000254772	feature_id[8].value <= threshold=0.9643996059894562
node_589: feature_name=ENSG00000228323	feature_id[87].value <= threshold=0.21874330937862396
node_590: feature_name=ENSG00000168484	feature_id[0].value <= threshold=0.4289312809705734
node_591: feature_name=ENSG00000167552	feature_id[25].value > threshold=1.129684031009674
node_603: feature_name=ENSG00000167552	feature_id[25].value > threshold=1.179513931274414
node_607: feature_name=ENSG00000204389	feature_id[15].value <= threshold=2.9821029901504517
node_608: feature_name=ENSG00000255823	feature_id[41].value <= threshold=2.479955792427063
node_609: feature_name=ENSG00000197766	feature_id[21].value > threshold=0.3388722240924835
Class: never
Rules_44	passed counts:51
node_0: feature_name=ENSG00000166598	feature_id[2].value <= threshold=2.4243680238723755
node_1: feature_name=ENSG00000279483	feature_id[43].value <= threshold=1.4290554523468018
node_2: feature_name=ENSG00000229117	feature_id[39].value <= threshold=3.3940703868865967
node_3: feature_name=ENSG00000148346	feature_id[45].value <= threshold=1.4211782217025757
node_4: feature_name=ENSG00000228253	feature_id[12].value <= threshold=1.6946539282798767
node_5: feature_name=ENSG00000198712	feature_id[32].value <= threshold=0.31757283210754395
node_6: feature_name=ENSG00000128016	feature_id[33].value <= threshold=1.5338075160980225
node_7: feature_name=ENSG00000106624	feature_id[46].value > threshold=1.2589807510375977
node_67: feature_name=ENSG00000123689	feature_id[44].value <= threshold=1.7419268488883972
node_68: feature_name=ENSG00000256618	feature_id[23].value <= threshold=1.5637527704238892
node_69: feature_name=ENSG00000197766	feature_id[21].value <= threshold=5.084977865219116
node_70: feature_name=ENSG00000166710	feature_id[29].value <= threshold=4.865619897842407
node_71: feature_name=ENSG00000130208	feature_id[22].value <= threshold=0.6168936491012573
node_72: feature_name=ENSG00000279483	feature_id[43].value <= threshold=0.9000799655914307
node_73: feature_name=ENSG00000205542	feature_id[11].value > threshold=3.434909462928772
node_87: feature_name=ENSG00000197728	feature_id[1].value <= threshold=2.784913420677185
node_88: feature_name=ENSG00000128016	feature_id[33].value <= threshold=1.437787413597107
node_89: feature_name=ENSG00000171223	feature_id[37].value <= threshold=2.329813599586487
node_90: feature_name=ENSG00000255823	feature_id[41].value <= threshold=2.003567695617676
Class: former
Rules_45	passed counts:50
node_0: feature_name=ENSG00000166598	feature_id[2].value <= threshold=2.4243680238723755
node_1: feature_name=ENSG00000279483	feature_id[43].value > threshold=1.4290554523468018
node_1707: feature_name=ENSG00000197728	feature_id[1].value > threshold=1.9423056244850159
node_2233: feature_name=ENSG00000138449	feature_id[20].value > threshold=0.05327141657471657
node_2887: feature_name=ENSG00000255823	feature_id[41].value <= threshold=1.074738323688507
node_2888: feature_name=ENSG00000265681	feature_id[40].value <= threshold=2.7219709157943726
node_2889: feature_name=ENSG00000166482	feature_id[7].value > threshold=1.821273684501648
node_3015: feature_name=ENSG00000128016	feature_id[33].value <= threshold=2.2907086610794067
node_3016: feature_name=ENSG00000112306	feature_id[42].value <= threshold=3.91375195980072
node_3017: feature_name=ENSG00000228253	feature_id[12].value <= threshold=3.1729596853256226
node_3018: feature_name=ENSG00000197766	feature_id[21].value > threshold=0.15403863787651062
node_3026: feature_name=ENSG00000197766	feature_id[21].value <= threshold=4.630526542663574
node_3027: feature_name=ENSG00000166710	feature_id[29].value <= threshold=4.713610887527466
node_3028: feature_name=ENSG00000256618	feature_id[23].value <= threshold=0.15400293469429016
node_3029: feature_name=ENSG00000112306	feature_id[42].value > threshold=0.9529678225517273
node_3031: feature_name=ENSG00000166598	feature_id[2].value <= threshold=1.4768869876861572
Class: active
Rules_46	passed counts:50
node_0: feature_name=ENSG00000166598	feature_id[2].value <= threshold=2.4243680238723755
node_1: feature_name=ENSG00000279483	feature_id[43].value <= threshold=1.4290554523468018
node_2: feature_name=ENSG00000229117	feature_id[39].value <= threshold=3.3940703868865967
node_3: feature_name=ENSG00000148346	feature_id[45].value <= threshold=1.4211782217025757
node_4: feature_name=ENSG00000228253	feature_id[12].value <= threshold=1.6946539282798767
node_5: feature_name=ENSG00000198712	feature_id[32].value > threshold=0.31757283210754395
node_135: feature_name=ENSG00000168484	feature_id[0].value <= threshold=2.0068455934524536
node_136: feature_name=ENSG00000229117	feature_id[39].value <= threshold=2.927614212036133
node_137: feature_name=ENSG00000148346	feature_id[45].value > threshold=0.3430870622396469
node_551: feature_name=ENSG00000229807	feature_id[14].value <= threshold=0.2925691604614258
node_552: feature_name=ENSG00000204389	feature_id[15].value <= threshold=1.6510722637176514
node_553: feature_name=ENSG00000128016	feature_id[33].value > threshold=1.46280175447464
Class: never
Rules_47	passed counts:48
node_0: feature_name=ENSG00000166598	feature_id[2].value > threshold=2.4243680238723755
node_3144: feature_name=ENSG00000255823	feature_id[41].value <= threshold=0.21250363439321518
node_3145: feature_name=ENSG00000229117	feature_id[39].value > threshold=3.2236522436141968
node_3369: feature_name=ENSG00000019582	feature_id[10].value <= threshold=0.5571623742580414
node_3370: feature_name=ENSG00000205542	feature_id[11].value <= threshold=4.264713525772095
node_3371: feature_name=ENSG00000142541	feature_id[24].value > threshold=2.1265166997909546
node_3379: feature_name=ENSG00000185303	feature_id[13].value <= threshold=0.579763874411583
node_3380: feature_name=ENSG00000166598	feature_id[2].value <= threshold=3.414196014404297
node_3381: feature_name=ENSG00000198712	feature_id[32].value <= threshold=4.742349863052368
node_3382: feature_name=ENSG00000166482	feature_id[7].value <= threshold=3.8034251928329468
node_3383: feature_name=ENSG00000123416	feature_id[38].value <= threshold=3.8086084127426147
node_3384: feature_name=ENSG00000142541	feature_id[24].value > threshold=2.3238539695739746
node_3386: feature_name=ENSG00000205542	feature_id[11].value > threshold=2.2491933703422546
node_3388: feature_name=ENSG00000197766	feature_id[21].value <= threshold=4.80500602722168
Class: never
Rules_48	passed counts:48
node_0: feature_name=ENSG00000166598	feature_id[2].value <= threshold=2.4243680238723755
node_1: feature_name=ENSG00000279483	feature_id[43].value > threshold=1.4290554523468018
node_1707: feature_name=ENSG00000197728	feature_id[1].value > threshold=1.9423056244850159
node_2233: feature_name=ENSG00000138449	feature_id[20].value <= threshold=0.05327141657471657
node_2234: feature_name=ENSG00000128016	feature_id[33].value <= threshold=2.420242667198181
node_2235: feature_name=ENSG00000168484	feature_id[0].value <= threshold=0.3956983685493469
node_2236: feature_name=ENSG00000228253	feature_id[12].value <= threshold=3.1014091968536377
node_2237: feature_name=ENSG00000261701	feature_id[18].value <= threshold=1.262764573097229
node_2238: feature_name=ENSG00000171223	feature_id[37].value <= threshold=1.7150073051452637
node_2239: feature_name=ENSG00000112306	feature_id[42].value > threshold=3.2691574096679688
node_2291: feature_name=ENSG00000140264	feature_id[36].value <= threshold=2.6534000635147095
node_2292: feature_name=ENSG00000115414	feature_id[17].value <= threshold=4.064069747924805
node_2293: feature_name=ENSG00000254772	feature_id[8].value <= threshold=2.396109938621521
node_2294: feature_name=ENSG00000273259	feature_id[5].value <= threshold=3.2186429500579834
node_2295: feature_name=ENSG00000106624	feature_id[46].value <= threshold=1.6996240019798279
node_2296: feature_name=ENSG00000211899	feature_id[31].value <= threshold=0.7534033060073853
node_2297: feature_name=ENSG00000109452	feature_id[3].value <= threshold=1.5896967053413391
node_2298: feature_name=ENSG00000142541	feature_id[24].value > threshold=1.9381542205810547
Class: never
Rules_49	passed counts:48
node_0: feature_name=ENSG00000166598	feature_id[2].value <= threshold=2.4243680238723755
node_1: feature_name=ENSG00000279483	feature_id[43].value <= threshold=1.4290554523468018
node_2: feature_name=ENSG00000229117	feature_id[39].value > threshold=3.3940703868865967
node_1024: feature_name=ENSG00000168484	feature_id[0].value <= threshold=2.216213583946228
node_1025: feature_name=ENSG00000204389	feature_id[15].value <= threshold=0.37756235897541046
node_1026: feature_name=ENSG00000142541	feature_id[24].value > threshold=2.7921985387802124
node_1118: feature_name=ENSG00000198712	feature_id[32].value <= threshold=3.309372663497925
node_1119: feature_name=ENSG00000123689	feature_id[44].value > threshold=0.2992992550134659
node_1259: feature_name=ENSG00000171223	feature_id[37].value <= threshold=3.8459784984588623
node_1260: feature_name=ENSG00000159147	feature_id[28].value <= threshold=0.731896847486496
node_1261: feature_name=ENSG00000159189	feature_id[26].value <= threshold=1.3536754250526428
node_1262: feature_name=ENSG00000112306	feature_id[42].value > threshold=1.9916008114814758
node_1266: feature_name=ENSG00000197766	feature_id[21].value <= threshold=4.810893535614014
node_1267: feature_name=ENSG00000143641	feature_id[19].value <= threshold=0.8806558847427368
node_1268: feature_name=ENSG00000205542	feature_id[11].value > threshold=3.553659200668335
node_1274: feature_name=ENSG00000197728	feature_id[1].value <= threshold=2.7845741510391235
Class: never
Rules_50	passed counts:48
node_0: feature_name=ENSG00000166598	feature_id[2].value <= threshold=2.4243680238723755
node_1: feature_name=ENSG00000279483	feature_id[43].value <= threshold=1.4290554523468018
node_2: feature_name=ENSG00000229117	feature_id[39].value <= threshold=3.3940703868865967
node_3: feature_name=ENSG00000148346	feature_id[45].value <= threshold=1.4211782217025757
node_4: feature_name=ENSG00000228253	feature_id[12].value <= threshold=1.6946539282798767
node_5: feature_name=ENSG00000198712	feature_id[32].value > threshold=0.31757283210754395
node_135: feature_name=ENSG00000168484	feature_id[0].value <= threshold=2.0068455934524536
node_136: feature_name=ENSG00000229117	feature_id[39].value <= threshold=2.927614212036133
node_137: feature_name=ENSG00000148346	feature_id[45].value <= threshold=0.3430870622396469
node_138: feature_name=ENSG00000149257	feature_id[30].value <= threshold=2.8141379356384277
node_139: feature_name=ENSG00000197728	feature_id[1].value <= threshold=2.9682220220565796
node_140: feature_name=ENSG00000273259	feature_id[5].value <= threshold=1.785744845867157
node_141: feature_name=ENSG00000171223	feature_id[37].value <= threshold=3.81943142414093
node_142: feature_name=ENSG00000204389	feature_id[15].value <= threshold=2.7824034690856934
node_143: feature_name=ENSG00000256618	feature_id[23].value <= threshold=1.7162295579910278
node_144: feature_name=ENSG00000228222	feature_id[97].value <= threshold=0.6948527693748474
node_145: feature_name=ENSG00000134339	feature_id[35].value <= threshold=1.7629223465919495
node_146: feature_name=ENSG00000229117	feature_id[39].value <= threshold=2.282946228981018
node_147: feature_name=ENSG00000112936	feature_id[6].value <= threshold=3.543841242790222
node_148: feature_name=ENSG00000228434	feature_id[71].value <= threshold=2.0434179306030273
node_149: feature_name=ENSG00000112306	feature_id[42].value <= threshold=3.640182852745056
node_150: feature_name=ENSG00000106624	feature_id[46].value <= threshold=1.9678133130073547
node_151: feature_name=ENSG00000228253	feature_id[12].value <= threshold=1.6088831424713135
node_152: feature_name=ENSG00000204389	feature_id[15].value <= threshold=2.318332314491272
node_153: feature_name=ENSG00000142541	feature_id[24].value <= threshold=3.7785065174102783
node_154: feature_name=ENSG00000197728	feature_id[1].value <= threshold=2.3780537843704224
node_155: feature_name=ENSG00000164919	feature_id[27].value <= threshold=2.1940243244171143
node_156: feature_name=ENSG00000198712	feature_id[32].value <= threshold=4.391591310501099
node_157: feature_name=ENSG00000166482	feature_id[7].value <= threshold=3.4223698377609253
node_158: feature_name=ENSG00000265681	feature_id[40].value > threshold=1.6152001023292542
node_160: feature_name=ENSG00000265681	feature_id[40].value > threshold=1.6191792488098145
Class: never
Rules_51	passed counts:47
node_0: feature_name=ENSG00000166598	feature_id[2].value <= threshold=2.4243680238723755
node_1: feature_name=ENSG00000279483	feature_id[43].value > threshold=1.4290554523468018
node_1707: feature_name=ENSG00000197728	feature_id[1].value <= threshold=1.9423056244850159
node_1708: feature_name=ENSG00000159189	feature_id[26].value <= threshold=0.8311924934387207
node_1709: feature_name=ENSG00000228253	feature_id[12].value > threshold=2.935132622718811
node_2101: feature_name=ENSG00000168484	feature_id[0].value <= threshold=0.5390280783176422
node_2102: feature_name=ENSG00000265681	feature_id[40].value > threshold=1.4173254370689392
node_2140: feature_name=ENSG00000106624	feature_id[46].value <= threshold=2.1859705448150635
node_2141: feature_name=ENSG00000254772	feature_id[8].value <= threshold=2.2649327516555786
node_2142: feature_name=ENSG00000109452	feature_id[3].value <= threshold=1.189002513885498
node_2143: feature_name=ENSG00000115414	feature_id[17].value <= threshold=5.128868818283081
node_2144: feature_name=ENSG00000197766	feature_id[21].value <= threshold=4.609447002410889
Class: former
Rules_52	passed counts:47
node_0: feature_name=ENSG00000166598	feature_id[2].value <= threshold=2.4243680238723755
node_1: feature_name=ENSG00000279483	feature_id[43].value <= threshold=1.4290554523468018
node_2: feature_name=ENSG00000229117	feature_id[39].value > threshold=3.3940703868865967
node_1024: feature_name=ENSG00000168484	feature_id[0].value <= threshold=2.216213583946228
node_1025: feature_name=ENSG00000204389	feature_id[15].value <= threshold=0.37756235897541046
node_1026: feature_name=ENSG00000142541	feature_id[24].value <= threshold=2.7921985387802124
node_1027: feature_name=ENSG00000197728	feature_id[1].value > threshold=1.2358312606811523
node_1067: feature_name=ENSG00000115414	feature_id[17].value <= threshold=2.3503005504608154
node_1068: feature_name=ENSG00000256618	feature_id[23].value <= threshold=0.9631292819976807
node_1069: feature_name=ENSG00000197766	feature_id[21].value > threshold=1.8773077726364136
node_1103: feature_name=ENSG00000205542	feature_id[11].value <= threshold=4.8167195320129395
Class: former
Rules_53	passed counts:46
node_0: feature_name=ENSG00000166598	feature_id[2].value <= threshold=2.4243680238723755
node_1: feature_name=ENSG00000279483	feature_id[43].value > threshold=1.4290554523468018
node_1707: feature_name=ENSG00000197728	feature_id[1].value <= threshold=1.9423056244850159
node_1708: feature_name=ENSG00000159189	feature_id[26].value <= threshold=0.8311924934387207
node_1709: feature_name=ENSG00000228253	feature_id[12].value <= threshold=2.935132622718811
node_1710: feature_name=ENSG00000159147	feature_id[28].value <= threshold=0.7255101501941681
node_1711: feature_name=ENSG00000128016	feature_id[33].value > threshold=1.7995079159736633
node_1933: feature_name=ENSG00000205542	feature_id[11].value <= threshold=4.787071228027344
node_1934: feature_name=ENSG00000265681	feature_id[40].value <= threshold=2.702181339263916
node_1935: feature_name=ENSG00000166710	feature_id[29].value > threshold=1.3454565405845642
node_1941: feature_name=ENSG00000255823	feature_id[41].value <= threshold=2.351811408996582
node_1942: feature_name=ENSG00000148346	feature_id[45].value <= threshold=0.4449010640382767
node_1943: feature_name=ENSG00000228253	feature_id[12].value > threshold=2.0295281410217285
node_2017: feature_name=ENSG00000204389	feature_id[15].value <= threshold=2.238467812538147
node_2018: feature_name=ENSG00000166482	feature_id[7].value <= threshold=3.185231328010559
node_2019: feature_name=ENSG00000168484	feature_id[0].value <= threshold=0.6437110602855682
node_2020: feature_name=ENSG00000166710	feature_id[29].value > threshold=3.1843950748443604
node_2042: feature_name=ENSG00000265681	feature_id[40].value <= threshold=2.070445418357849
node_2043: feature_name=ENSG00000205542	feature_id[11].value > threshold=1.4245091080665588
Class: never
Rules_54	passed counts:45
node_0: feature_name=ENSG00000166598	feature_id[2].value <= threshold=2.4243680238723755
node_1: feature_name=ENSG00000279483	feature_id[43].value > threshold=1.4290554523468018
node_1707: feature_name=ENSG00000197728	feature_id[1].value > threshold=1.9423056244850159
node_2233: feature_name=ENSG00000138449	feature_id[20].value > threshold=0.05327141657471657
node_2887: feature_name=ENSG00000255823	feature_id[41].value <= threshold=1.074738323688507
node_2888: feature_name=ENSG00000265681	feature_id[40].value <= threshold=2.7219709157943726
node_2889: feature_name=ENSG00000166482	feature_id[7].value <= threshold=1.821273684501648
node_2890: feature_name=ENSG00000261701	feature_id[18].value <= threshold=0.8201061189174652
node_2891: feature_name=ENSG00000211899	feature_id[31].value <= threshold=0.19008392095565796
node_2892: feature_name=ENSG00000142541	feature_id[24].value > threshold=3.3386433124542236
node_2998: feature_name=ENSG00000168484	feature_id[0].value <= threshold=2.9087849855422974
node_2999: feature_name=ENSG00000169429	feature_id[4].value <= threshold=0.45043277740478516
Class: never
Rules_55	passed counts:45
node_0: feature_name=ENSG00000166598	feature_id[2].value <= threshold=2.4243680238723755
node_1: feature_name=ENSG00000279483	feature_id[43].value <= threshold=1.4290554523468018
node_2: feature_name=ENSG00000229117	feature_id[39].value > threshold=3.3940703868865967
node_1024: feature_name=ENSG00000168484	feature_id[0].value <= threshold=2.216213583946228
node_1025: feature_name=ENSG00000204389	feature_id[15].value <= threshold=0.37756235897541046
node_1026: feature_name=ENSG00000142541	feature_id[24].value > threshold=2.7921985387802124
node_1118: feature_name=ENSG00000198712	feature_id[32].value <= threshold=3.309372663497925
node_1119: feature_name=ENSG00000123689	feature_id[44].value <= threshold=0.2992992550134659
node_1120: feature_name=ENSG00000112936	feature_id[6].value > threshold=0.1900535523891449
node_1232: feature_name=ENSG00000205542	feature_id[11].value <= threshold=4.485499143600464
node_1233: feature_name=ENSG00000277632	feature_id[34].value <= threshold=0.14109329879283905
node_1234: feature_name=ENSG00000166710	feature_id[29].value > threshold=3.5273743867874146
node_1242: feature_name=ENSG00000112936	feature_id[6].value > threshold=0.8638172447681427
node_1246: feature_name=ENSG00000228223	feature_id[96].value <= threshold=0.7992099523544312
Class: former
Rules_56	passed counts:43
node_0: feature_name=ENSG00000166598	feature_id[2].value <= threshold=2.4243680238723755
node_1: feature_name=ENSG00000279483	feature_id[43].value > threshold=1.4290554523468018
node_1707: feature_name=ENSG00000197728	feature_id[1].value > threshold=1.9423056244850159
node_2233: feature_name=ENSG00000138449	feature_id[20].value <= threshold=0.05327141657471657
node_2234: feature_name=ENSG00000128016	feature_id[33].value > threshold=2.420242667198181
node_2732: feature_name=ENSG00000197728	feature_id[1].value <= threshold=3.00375497341156
node_2733: feature_name=ENSG00000019582	feature_id[10].value <= threshold=1.796662449836731
node_2734: feature_name=ENSG00000228253	feature_id[12].value > threshold=0.4494084417819977
node_2764: feature_name=ENSG00000166482	feature_id[7].value <= threshold=2.1034579277038574
node_2765: feature_name=ENSG00000265681	feature_id[40].value <= threshold=2.2759640216827393
node_2766: feature_name=ENSG00000279483	feature_id[43].value > threshold=2.4506869316101074
node_2780: feature_name=ENSG00000130208	feature_id[22].value <= threshold=0.42299291491508484
node_2781: feature_name=ENSG00000166710	feature_id[29].value <= threshold=4.315974950790405
node_2782: feature_name=ENSG00000149257	feature_id[30].value <= threshold=1.5800437927246094
node_2783: feature_name=ENSG00000164919	feature_id[27].value <= threshold=2.2997220754623413
node_2784: feature_name=ENSG00000142541	feature_id[24].value <= threshold=2.921680212020874
Class: never
Rules_57	passed counts:40
node_0: feature_name=ENSG00000166598	feature_id[2].value > threshold=2.4243680238723755
node_3144: feature_name=ENSG00000255823	feature_id[41].value <= threshold=0.21250363439321518
node_3145: feature_name=ENSG00000229117	feature_id[39].value > threshold=3.2236522436141968
node_3369: feature_name=ENSG00000019582	feature_id[10].value > threshold=0.5571623742580414
node_3437: feature_name=ENSG00000279483	feature_id[43].value <= threshold=1.0422292351722717
node_3438: feature_name=ENSG00000149257	feature_id[30].value > threshold=1.8887174725532532
node_3462: feature_name=ENSG00000229807	feature_id[14].value <= threshold=0.24397650361061096
node_3463: feature_name=ENSG00000166598	feature_id[2].value > threshold=2.448059916496277
node_3465: feature_name=ENSG00000185303	feature_id[13].value <= threshold=1.9802770614624023
node_3466: feature_name=ENSG00000205542	feature_id[11].value > threshold=2.9371910095214844
Class: active
Rules_58	passed counts:40
node_0: feature_name=ENSG00000166598	feature_id[2].value <= threshold=2.4243680238723755
node_1: feature_name=ENSG00000279483	feature_id[43].value > threshold=1.4290554523468018
node_1707: feature_name=ENSG00000197728	feature_id[1].value > threshold=1.9423056244850159
node_2233: feature_name=ENSG00000138449	feature_id[20].value <= threshold=0.05327141657471657
node_2234: feature_name=ENSG00000128016	feature_id[33].value <= threshold=2.420242667198181
node_2235: feature_name=ENSG00000168484	feature_id[0].value > threshold=0.3956983685493469
node_2467: feature_name=ENSG00000166482	feature_id[7].value <= threshold=0.4594646692276001
node_2468: feature_name=ENSG00000197766	feature_id[21].value <= threshold=2.393335700035095
node_2469: feature_name=ENSG00000228253	feature_id[12].value <= threshold=2.7946908473968506
node_2470: feature_name=ENSG00000115414	feature_id[17].value <= threshold=2.544411778450012
node_2471: feature_name=ENSG00000198712	feature_id[32].value > threshold=2.1646125316619873
node_2481: feature_name=ENSG00000255823	feature_id[41].value <= threshold=0.6913334429264069
node_2482: feature_name=ENSG00000229807	feature_id[14].value <= threshold=0.7066862285137177
node_2483: feature_name=ENSG00000205542	feature_id[11].value <= threshold=4.30051064491272
node_2484: feature_name=ENSG00000261701	feature_id[18].value <= threshold=1.9949383735656738
node_2485: feature_name=ENSG00000228221	feature_id[98].value <= threshold=0.8898844122886658
node_2486: feature_name=ENSG00000128016	feature_id[33].value > threshold=1.3061350584030151
node_2506: feature_name=ENSG00000112936	feature_id[6].value <= threshold=3.225270390510559
node_2507: feature_name=ENSG00000128016	feature_id[33].value <= threshold=2.348437786102295
node_2508: feature_name=ENSG00000164919	feature_id[27].value <= threshold=2.4921704530715942
node_2509: feature_name=ENSG00000275302	feature_id[9].value <= threshold=0.8985742032527924
Class: never
Rules_59	passed counts:40
node_0: feature_name=ENSG00000166598	feature_id[2].value <= threshold=2.4243680238723755
node_1: feature_name=ENSG00000279483	feature_id[43].value <= threshold=1.4290554523468018
node_2: feature_name=ENSG00000229117	feature_id[39].value > threshold=3.3940703868865967
node_1024: feature_name=ENSG00000168484	feature_id[0].value <= threshold=2.216213583946228
node_1025: feature_name=ENSG00000204389	feature_id[15].value <= threshold=0.37756235897541046
node_1026: feature_name=ENSG00000142541	feature_id[24].value > threshold=2.7921985387802124
node_1118: feature_name=ENSG00000198712	feature_id[32].value > threshold=3.309372663497925
node_1294: feature_name=ENSG00000168484	feature_id[0].value <= threshold=0.06688957661390305
node_1295: feature_name=ENSG00000265681	feature_id[40].value <= threshold=1.9679807424545288
node_1296: feature_name=ENSG00000166598	feature_id[2].value <= threshold=1.0314750671386719
node_1297: feature_name=ENSG00000148346	feature_id[45].value <= threshold=2.212663412094116
node_1298: feature_name=ENSG00000138449	feature_id[20].value <= threshold=2.600017786026001
node_1299: feature_name=ENSG00000149257	feature_id[30].value <= threshold=1.1446727216243744
node_1300: feature_name=ENSG00000134339	feature_id[35].value <= threshold=2.4908512830734253
node_1301: feature_name=ENSG00000123416	feature_id[38].value > threshold=1.4617720246315002
node_1309: feature_name=ENSG00000106624	feature_id[46].value <= threshold=0.8620216250419617
node_1310: feature_name=ENSG00000140264	feature_id[36].value <= threshold=3.9113491773605347
node_1311: feature_name=ENSG00000275302	feature_id[9].value <= threshold=0.4266064167022705
node_1312: feature_name=ENSG00000138449	feature_id[20].value <= threshold=1.2778050303459167
Class: never
Rules_60	passed counts:38
node_0: feature_name=ENSG00000166598	feature_id[2].value > threshold=2.4243680238723755
node_3144: feature_name=ENSG00000255823	feature_id[41].value > threshold=0.21250363439321518
node_3492: feature_name=ENSG00000140264	feature_id[36].value > threshold=2.2290866374969482
node_3526: feature_name=ENSG00000168484	feature_id[0].value <= threshold=3.309128165245056
node_3527: feature_name=ENSG00000229807	feature_id[14].value <= threshold=0.07575758546590805
node_3528: feature_name=ENSG00000149257	feature_id[30].value > threshold=0.1979404240846634
node_3538: feature_name=ENSG00000019582	feature_id[10].value <= threshold=0.5255338847637177
node_3539: feature_name=ENSG00000204389	feature_id[15].value > threshold=0.9230455160140991
node_3541: feature_name=ENSG00000128016	feature_id[33].value <= threshold=3.2829548120498657
node_3542: feature_name=ENSG00000228223	feature_id[96].value <= threshold=0.4579125642776489
node_3543: feature_name=ENSG00000112936	feature_id[6].value <= threshold=3.978498339653015
Class: active
Rules_61	passed counts:38
node_0: feature_name=ENSG00000166598	feature_id[2].value <= threshold=2.4243680238723755
node_1: feature_name=ENSG00000279483	feature_id[43].value > threshold=1.4290554523468018
node_1707: feature_name=ENSG00000197728	feature_id[1].value <= threshold=1.9423056244850159
node_1708: feature_name=ENSG00000159189	feature_id[26].value <= threshold=0.8311924934387207
node_1709: feature_name=ENSG00000228253	feature_id[12].value <= threshold=2.935132622718811
node_1710: feature_name=ENSG00000159147	feature_id[28].value <= threshold=0.7255101501941681
node_1711: feature_name=ENSG00000128016	feature_id[33].value > threshold=1.7995079159736633
node_1933: feature_name=ENSG00000205542	feature_id[11].value <= threshold=4.787071228027344
node_1934: feature_name=ENSG00000265681	feature_id[40].value <= threshold=2.702181339263916
node_1935: feature_name=ENSG00000166710	feature_id[29].value > threshold=1.3454565405845642
node_1941: feature_name=ENSG00000255823	feature_id[41].value <= threshold=2.351811408996582
node_1942: feature_name=ENSG00000148346	feature_id[45].value <= threshold=0.4449010640382767
node_1943: feature_name=ENSG00000228253	feature_id[12].value <= threshold=2.0295281410217285
node_1944: feature_name=ENSG00000149257	feature_id[30].value <= threshold=2.6392754316329956
node_1945: feature_name=ENSG00000166710	feature_id[29].value <= threshold=4.110538482666016
node_1946: feature_name=ENSG00000169429	feature_id[4].value <= threshold=1.5915607213974
node_1947: feature_name=ENSG00000134339	feature_id[35].value <= threshold=1.9223641157150269
node_1948: feature_name=ENSG00000273259	feature_id[5].value <= threshold=2.78226101398468
node_1949: feature_name=ENSG00000204388	feature_id[16].value <= threshold=4.266877889633179
node_1950: feature_name=ENSG00000211899	feature_id[31].value <= threshold=0.45177850127220154
node_1951: feature_name=ENSG00000115414	feature_id[17].value <= threshold=3.7547130584716797
node_1952: feature_name=ENSG00000159189	feature_id[26].value <= threshold=0.5704813599586487
node_1953: feature_name=ENSG00000109452	feature_id[3].value <= threshold=1.5247591137886047
node_1954: feature_name=ENSG00000112936	feature_id[6].value <= threshold=3.2234030961990356
node_1955: feature_name=ENSG00000171223	feature_id[37].value <= threshold=0.32206061482429504
node_1956: feature_name=ENSG00000123416	feature_id[38].value <= threshold=2.932406425476074
node_1957: feature_name=ENSG00000197728	feature_id[1].value <= threshold=1.863394856452942
Class: never
Rules_62	passed counts:38
node_0: feature_name=ENSG00000166598	feature_id[2].value <= threshold=2.4243680238723755
node_1: feature_name=ENSG00000279483	feature_id[43].value > threshold=1.4290554523468018
node_1707: feature_name=ENSG00000197728	feature_id[1].value <= threshold=1.9423056244850159
node_1708: feature_name=ENSG00000159189	feature_id[26].value <= threshold=0.8311924934387207
node_1709: feature_name=ENSG00000228253	feature_id[12].value <= threshold=2.935132622718811
node_1710: feature_name=ENSG00000159147	feature_id[28].value <= threshold=0.7255101501941681
node_1711: feature_name=ENSG00000128016	feature_id[33].value <= threshold=1.7995079159736633
node_1712: feature_name=ENSG00000112936	feature_id[6].value > threshold=0.42561204731464386
node_1850: feature_name=ENSG00000273259	feature_id[5].value > threshold=1.8925098776817322
node_1920: feature_name=ENSG00000171223	feature_id[37].value <= threshold=2.1604593992233276
node_1921: feature_name=ENSG00000143641	feature_id[19].value <= threshold=0.43179550766944885
node_1922: feature_name=ENSG00000197766	feature_id[21].value <= threshold=5.047850131988525
Class: active
Rules_63	passed counts:38
node_0: feature_name=ENSG00000166598	feature_id[2].value <= threshold=2.4243680238723755
node_1: feature_name=ENSG00000279483	feature_id[43].value <= threshold=1.4290554523468018
node_2: feature_name=ENSG00000229117	feature_id[39].value > threshold=3.3940703868865967
node_1024: feature_name=ENSG00000168484	feature_id[0].value <= threshold=2.216213583946228
node_1025: feature_name=ENSG00000204389	feature_id[15].value > threshold=0.37756235897541046
node_1435: feature_name=ENSG00000229807	feature_id[14].value <= threshold=0.1014002189040184
node_1436: feature_name=ENSG00000140264	feature_id[36].value > threshold=2.5385533571243286
node_1538: feature_name=ENSG00000019582	feature_id[10].value <= threshold=0.6776573061943054
node_1539: feature_name=ENSG00000255823	feature_id[41].value <= threshold=1.7317488193511963
node_1540: feature_name=ENSG00000167552	feature_id[25].value <= threshold=2.781537890434265
node_1541: feature_name=ENSG00000112936	feature_id[6].value <= threshold=2.504329800605774
node_1542: feature_name=ENSG00000123416	feature_id[38].value > threshold=1.5425729751586914
node_1554: feature_name=ENSG00000164919	feature_id[27].value <= threshold=2.9279485940933228
node_1555: feature_name=ENSG00000228223	feature_id[96].value <= threshold=0.09172087907791138
node_1556: feature_name=ENSG00000149257	feature_id[30].value <= threshold=2.763508439064026
node_1557: feature_name=ENSG00000140264	feature_id[36].value <= threshold=3.4036219120025635
Class: never
Rules_64	passed counts:38
node_0: feature_name=ENSG00000166598	feature_id[2].value <= threshold=2.4243680238723755
node_1: feature_name=ENSG00000279483	feature_id[43].value <= threshold=1.4290554523468018
node_2: feature_name=ENSG00000229117	feature_id[39].value > threshold=3.3940703868865967
node_1024: feature_name=ENSG00000168484	feature_id[0].value <= threshold=2.216213583946228
node_1025: feature_name=ENSG00000204389	feature_id[15].value <= threshold=0.37756235897541046
node_1026: feature_name=ENSG00000142541	feature_id[24].value > threshold=2.7921985387802124
node_1118: feature_name=ENSG00000198712	feature_id[32].value > threshold=3.309372663497925
node_1294: feature_name=ENSG00000168484	feature_id[0].value <= threshold=0.06688957661390305
node_1295: feature_name=ENSG00000265681	feature_id[40].value <= threshold=1.9679807424545288
node_1296: feature_name=ENSG00000166598	feature_id[2].value > threshold=1.0314750671386719
node_1336: feature_name=ENSG00000130208	feature_id[22].value <= threshold=0.267983078956604
node_1337: feature_name=ENSG00000166598	feature_id[2].value > threshold=1.303743839263916
node_1341: feature_name=ENSG00000255823	feature_id[41].value <= threshold=2.6666433811187744
node_1342: feature_name=ENSG00000166482	feature_id[7].value <= threshold=3.136994242668152
node_1343: feature_name=ENSG00000277632	feature_id[34].value <= threshold=0.9014708399772644
node_1344: feature_name=ENSG00000115414	feature_id[17].value <= threshold=3.205147624015808
node_1345: feature_name=ENSG00000229807	feature_id[14].value <= threshold=2.0349597334861755
node_1346: feature_name=ENSG00000149257	feature_id[30].value <= threshold=0.8931821882724762
node_1347: feature_name=ENSG00000205542	feature_id[11].value <= threshold=5.113412380218506
Class: never
Rules_65	passed counts:38
node_0: feature_name=ENSG00000166598	feature_id[2].value <= threshold=2.4243680238723755
node_1: feature_name=ENSG00000279483	feature_id[43].value <= threshold=1.4290554523468018
node_2: feature_name=ENSG00000229117	feature_id[39].value > threshold=3.3940703868865967
node_1024: feature_name=ENSG00000168484	feature_id[0].value <= threshold=2.216213583946228
node_1025: feature_name=ENSG00000204389	feature_id[15].value <= threshold=0.37756235897541046
node_1026: feature_name=ENSG00000142541	feature_id[24].value <= threshold=2.7921985387802124
node_1027: feature_name=ENSG00000197728	feature_id[1].value > threshold=1.2358312606811523
node_1067: feature_name=ENSG00000115414	feature_id[17].value <= threshold=2.3503005504608154
node_1068: feature_name=ENSG00000256618	feature_id[23].value <= threshold=0.9631292819976807
node_1069: feature_name=ENSG00000197766	feature_id[21].value <= threshold=1.8773077726364136
node_1070: feature_name=ENSG00000112306	feature_id[42].value <= threshold=3.780548095703125
node_1071: feature_name=ENSG00000229117	feature_id[39].value > threshold=3.425403356552124
node_1073: feature_name=ENSG00000197728	feature_id[1].value <= threshold=2.3206443786621094
node_1074: feature_name=ENSG00000205542	feature_id[11].value <= threshold=5.020046710968018
node_1075: feature_name=ENSG00000205542	feature_id[11].value > threshold=3.467415690422058
node_1079: feature_name=ENSG00000166482	feature_id[7].value <= threshold=3.415847897529602
Class: former
Rules_66	passed counts:38
node_0: feature_name=ENSG00000166598	feature_id[2].value <= threshold=2.4243680238723755
node_1: feature_name=ENSG00000279483	feature_id[43].value <= threshold=1.4290554523468018
node_2: feature_name=ENSG00000229117	feature_id[39].value <= threshold=3.3940703868865967
node_3: feature_name=ENSG00000148346	feature_id[45].value <= threshold=1.4211782217025757
node_4: feature_name=ENSG00000228253	feature_id[12].value <= threshold=1.6946539282798767
node_5: feature_name=ENSG00000198712	feature_id[32].value > threshold=0.31757283210754395
node_135: feature_name=ENSG00000168484	feature_id[0].value <= threshold=2.0068455934524536
node_136: feature_name=ENSG00000229117	feature_id[39].value > threshold=2.927614212036133
node_576: feature_name=ENSG00000229807	feature_id[14].value > threshold=0.09544358402490616
node_824: feature_name=ENSG00000171223	feature_id[37].value > threshold=0.1526508778333664
node_844: feature_name=ENSG00000198712	feature_id[32].value <= threshold=4.358771800994873
node_845: feature_name=ENSG00000185303	feature_id[13].value <= threshold=1.2535449266433716
node_846: feature_name=ENSG00000115414	feature_id[17].value <= threshold=3.5339951515197754
node_847: feature_name=ENSG00000142541	feature_id[24].value > threshold=3.9025946855545044
node_849: feature_name=ENSG00000142541	feature_id[24].value > threshold=3.9096388816833496
node_851: feature_name=ENSG00000198712	feature_id[32].value > threshold=2.3585129976272583
Class: never
Rules_67	passed counts:38
node_0: feature_name=ENSG00000166598	feature_id[2].value <= threshold=2.4243680238723755
node_1: feature_name=ENSG00000279483	feature_id[43].value <= threshold=1.4290554523468018
node_2: feature_name=ENSG00000229117	feature_id[39].value <= threshold=3.3940703868865967
node_3: feature_name=ENSG00000148346	feature_id[45].value <= threshold=1.4211782217025757
node_4: feature_name=ENSG00000228253	feature_id[12].value <= threshold=1.6946539282798767
node_5: feature_name=ENSG00000198712	feature_id[32].value > threshold=0.31757283210754395
node_135: feature_name=ENSG00000168484	feature_id[0].value <= threshold=2.0068455934524536
node_136: feature_name=ENSG00000229117	feature_id[39].value <= threshold=2.927614212036133
node_137: feature_name=ENSG00000148346	feature_id[45].value <= threshold=0.3430870622396469
node_138: feature_name=ENSG00000149257	feature_id[30].value <= threshold=2.8141379356384277
node_139: feature_name=ENSG00000197728	feature_id[1].value <= threshold=2.9682220220565796
node_140: feature_name=ENSG00000273259	feature_id[5].value <= threshold=1.785744845867157
node_141: feature_name=ENSG00000171223	feature_id[37].value <= threshold=3.81943142414093
node_142: feature_name=ENSG00000204389	feature_id[15].value > threshold=2.7824034690856934
node_434: feature_name=ENSG00000229807	feature_id[14].value > threshold=0.2365926206111908
node_454: feature_name=ENSG00000204389	feature_id[15].value > threshold=2.857648015022278
Class: never
Rules_68	passed counts:37
node_0: feature_name=ENSG00000166598	feature_id[2].value <= threshold=2.4243680238723755
node_1: feature_name=ENSG00000279483	feature_id[43].value > threshold=1.4290554523468018
node_1707: feature_name=ENSG00000197728	feature_id[1].value > threshold=1.9423056244850159
node_2233: feature_name=ENSG00000138449	feature_id[20].value <= threshold=0.05327141657471657
node_2234: feature_name=ENSG00000128016	feature_id[33].value <= threshold=2.420242667198181
node_2235: feature_name=ENSG00000168484	feature_id[0].value <= threshold=0.3956983685493469
node_2236: feature_name=ENSG00000228253	feature_id[12].value <= threshold=3.1014091968536377
node_2237: feature_name=ENSG00000261701	feature_id[18].value <= threshold=1.262764573097229
node_2238: feature_name=ENSG00000171223	feature_id[37].value > threshold=1.7150073051452637
node_2356: feature_name=ENSG00000197728	feature_id[1].value > threshold=2.0819523334503174
node_2370: feature_name=ENSG00000166710	feature_id[29].value <= threshold=4.728211879730225
node_2371: feature_name=ENSG00000169429	feature_id[4].value <= threshold=1.0965514183044434
node_2372: feature_name=ENSG00000140264	feature_id[36].value <= threshold=3.5772857666015625
node_2373: feature_name=ENSG00000109452	feature_id[3].value <= threshold=1.3182584047317505
node_2374: feature_name=ENSG00000265681	feature_id[40].value <= threshold=2.406158208847046
node_2375: feature_name=ENSG00000128016	feature_id[33].value <= threshold=2.385856032371521
node_2376: feature_name=ENSG00000166482	feature_id[7].value > threshold=1.5542504787445068
node_2404: feature_name=ENSG00000197728	feature_id[1].value <= threshold=3.320134162902832
node_2405: feature_name=ENSG00000228421	feature_id[78].value <= threshold=0.41129276156425476
node_2406: feature_name=ENSG00000140264	feature_id[36].value <= threshold=3.272842049598694
node_2407: feature_name=ENSG00000254772	feature_id[8].value <= threshold=1.7640181183815002
node_2408: feature_name=ENSG00000279483	feature_id[43].value <= threshold=4.433253288269043
Class: never
Rules_69	passed counts:37
node_0: feature_name=ENSG00000166598	feature_id[2].value <= threshold=2.4243680238723755
node_1: feature_name=ENSG00000279483	feature_id[43].value > threshold=1.4290554523468018
node_1707: feature_name=ENSG00000197728	feature_id[1].value <= threshold=1.9423056244850159
node_1708: feature_name=ENSG00000159189	feature_id[26].value <= threshold=0.8311924934387207
node_1709: feature_name=ENSG00000228253	feature_id[12].value <= threshold=2.935132622718811
node_1710: feature_name=ENSG00000159147	feature_id[28].value <= threshold=0.7255101501941681
node_1711: feature_name=ENSG00000128016	feature_id[33].value <= threshold=1.7995079159736633
node_1712: feature_name=ENSG00000112936	feature_id[6].value <= threshold=0.42561204731464386
node_1713: feature_name=ENSG00000130208	feature_id[22].value <= threshold=0.7899234592914581
node_1714: feature_name=ENSG00000198712	feature_id[32].value <= threshold=5.080374717712402
node_1715: feature_name=ENSG00000168484	feature_id[0].value <= threshold=1.9131189584732056
node_1716: feature_name=ENSG00000261701	feature_id[18].value <= threshold=1.0303604006767273
node_1717: feature_name=ENSG00000255823	feature_id[41].value <= threshold=1.5266173481941223
node_1718: feature_name=ENSG00000228063	feature_id[80].value <= threshold=0.13600893318653107
node_1719: feature_name=ENSG00000198712	feature_id[32].value > threshold=0.6898863911628723
node_1725: feature_name=ENSG00000185303	feature_id[13].value <= threshold=0.1678370088338852
node_1726: feature_name=ENSG00000265681	feature_id[40].value <= threshold=1.8689083456993103
node_1727: feature_name=ENSG00000115414	feature_id[17].value <= threshold=4.5324612855911255
node_1728: feature_name=ENSG00000229117	feature_id[39].value <= threshold=0.9213852286338806
node_1729: feature_name=ENSG00000229807	feature_id[14].value <= threshold=0.875712513923645
node_1730: feature_name=ENSG00000140264	feature_id[36].value <= threshold=3.049042224884033
node_1731: feature_name=ENSG00000229117	feature_id[39].value <= threshold=0.7786561250686646
node_1732: feature_name=ENSG00000166710	feature_id[29].value > threshold=0.8705428838729858
node_1734: feature_name=ENSG00000205542	feature_id[11].value > threshold=1.404471755027771
Class: never
Rules_70	passed counts:37
node_0: feature_name=ENSG00000166598	feature_id[2].value <= threshold=2.4243680238723755
node_1: feature_name=ENSG00000279483	feature_id[43].value <= threshold=1.4290554523468018
node_2: feature_name=ENSG00000229117	feature_id[39].value > threshold=3.3940703868865967
node_1024: feature_name=ENSG00000168484	feature_id[0].value <= threshold=2.216213583946228
node_1025: feature_name=ENSG00000204389	feature_id[15].value > threshold=0.37756235897541046
node_1435: feature_name=ENSG00000229807	feature_id[14].value > threshold=0.1014002189040184
node_1599: feature_name=ENSG00000159147	feature_id[28].value <= threshold=0.8125431537628174
node_1600: feature_name=ENSG00000198712	feature_id[32].value > threshold=0.6669064164161682
node_1604: feature_name=ENSG00000167552	feature_id[25].value <= threshold=0.09896340221166611
node_1605: feature_name=ENSG00000171223	feature_id[37].value > threshold=2.0467564463615417
node_1613: feature_name=ENSG00000204389	feature_id[15].value > threshold=1.1320749521255493
Class: never
Rules_71	passed counts:36
node_0: feature_name=ENSG00000166598	feature_id[2].value <= threshold=2.4243680238723755
node_1: feature_name=ENSG00000279483	feature_id[43].value <= threshold=1.4290554523468018
node_2: feature_name=ENSG00000229117	feature_id[39].value > threshold=3.3940703868865967
node_1024: feature_name=ENSG00000168484	feature_id[0].value <= threshold=2.216213583946228
node_1025: feature_name=ENSG00000204389	feature_id[15].value > threshold=0.37756235897541046
node_1435: feature_name=ENSG00000229807	feature_id[14].value <= threshold=0.1014002189040184
node_1436: feature_name=ENSG00000140264	feature_id[36].value > threshold=2.5385533571243286
node_1538: feature_name=ENSG00000019582	feature_id[10].value > threshold=0.6776573061943054
node_1574: feature_name=ENSG00000255823	feature_id[41].value > threshold=0.5561120808124542
node_1590: feature_name=ENSG00000205542	feature_id[11].value <= threshold=5.2586164474487305
node_1591: feature_name=ENSG00000171223	feature_id[37].value <= threshold=3.926069974899292
node_1592: feature_name=ENSG00000277632	feature_id[34].value <= threshold=1.4235828518867493
Class: active
Rules_72	passed counts:36
node_0: feature_name=ENSG00000166598	feature_id[2].value <= threshold=2.4243680238723755
node_1: feature_name=ENSG00000279483	feature_id[43].value <= threshold=1.4290554523468018
node_2: feature_name=ENSG00000229117	feature_id[39].value <= threshold=3.3940703868865967
node_3: feature_name=ENSG00000148346	feature_id[45].value <= threshold=1.4211782217025757
node_4: feature_name=ENSG00000228253	feature_id[12].value <= threshold=1.6946539282798767
node_5: feature_name=ENSG00000198712	feature_id[32].value <= threshold=0.31757283210754395
node_6: feature_name=ENSG00000128016	feature_id[33].value <= threshold=1.5338075160980225
node_7: feature_name=ENSG00000106624	feature_id[46].value <= threshold=1.2589807510375977
node_8: feature_name=ENSG00000164919	feature_id[27].value <= threshold=1.0887411236763
node_9: feature_name=ENSG00000204389	feature_id[15].value <= threshold=2.5960346460342407
node_10: feature_name=ENSG00000109452	feature_id[3].value <= threshold=2.2471654415130615
node_11: feature_name=ENSG00000166598	feature_id[2].value <= threshold=2.2915936708450317
node_12: feature_name=ENSG00000166710	feature_id[29].value > threshold=0.7909967303276062
node_14: feature_name=ENSG00000197766	feature_id[21].value <= threshold=3.7887656688690186
node_15: feature_name=ENSG00000265681	feature_id[40].value <= threshold=1.783044695854187
node_16: feature_name=ENSG00000123416	feature_id[38].value <= threshold=3.194535732269287
node_17: feature_name=ENSG00000197728	feature_id[1].value <= threshold=2.560778260231018
Class: never
Rules_73	passed counts:35
node_0: feature_name=ENSG00000166598	feature_id[2].value <= threshold=2.4243680238723755
node_1: feature_name=ENSG00000279483	feature_id[43].value > threshold=1.4290554523468018
node_1707: feature_name=ENSG00000197728	feature_id[1].value > threshold=1.9423056244850159
node_2233: feature_name=ENSG00000138449	feature_id[20].value <= threshold=0.05327141657471657
node_2234: feature_name=ENSG00000128016	feature_id[33].value <= threshold=2.420242667198181
node_2235: feature_name=ENSG00000168484	feature_id[0].value > threshold=0.3956983685493469
node_2467: feature_name=ENSG00000166482	feature_id[7].value > threshold=0.4594646692276001
node_2587: feature_name=ENSG00000168484	feature_id[0].value <= threshold=3.476780652999878
node_2588: feature_name=ENSG00000197728	feature_id[1].value <= threshold=3.3741084337234497
node_2589: feature_name=ENSG00000166710	feature_id[29].value <= threshold=4.13107967376709
node_2590: feature_name=ENSG00000255823	feature_id[41].value > threshold=1.063031792640686
node_2694: feature_name=ENSG00000229807	feature_id[14].value <= threshold=0.3881646692752838
node_2695: feature_name=ENSG00000168484	feature_id[0].value <= threshold=2.969231367111206
node_2696: feature_name=ENSG00000256618	feature_id[23].value <= threshold=0.5836438238620758
node_2697: feature_name=ENSG00000279483	feature_id[43].value > threshold=1.5125295519828796
Class: active
Rules_74	passed counts:35
node_0: feature_name=ENSG00000166598	feature_id[2].value <= threshold=2.4243680238723755
node_1: feature_name=ENSG00000279483	feature_id[43].value <= threshold=1.4290554523468018
node_2: feature_name=ENSG00000229117	feature_id[39].value > threshold=3.3940703868865967
node_1024: feature_name=ENSG00000168484	feature_id[0].value > threshold=2.216213583946228
node_1624: feature_name=ENSG00000130208	feature_id[22].value <= threshold=1.3017499446868896
node_1625: feature_name=ENSG00000166598	feature_id[2].value <= threshold=0.1225675418972969
node_1626: feature_name=ENSG00000142541	feature_id[24].value > threshold=2.740304708480835
node_1630: feature_name=ENSG00000197766	feature_id[21].value <= threshold=0.3493707478046417
node_1631: feature_name=ENSG00000115414	feature_id[17].value <= threshold=4.049115896224976
node_1632: feature_name=ENSG00000109452	feature_id[3].value <= threshold=0.6190468668937683
node_1633: feature_name=ENSG00000255823	feature_id[41].value <= threshold=3.1302714347839355
node_1634: feature_name=ENSG00000277632	feature_id[34].value <= threshold=0.4140426516532898
Class: never
Rules_75	passed counts:34
node_0: feature_name=ENSG00000166598	feature_id[2].value > threshold=2.4243680238723755
node_3144: feature_name=ENSG00000255823	feature_id[41].value <= threshold=0.21250363439321518
node_3145: feature_name=ENSG00000229117	feature_id[39].value > threshold=3.2236522436141968
node_3369: feature_name=ENSG00000019582	feature_id[10].value <= threshold=0.5571623742580414
node_3370: feature_name=ENSG00000205542	feature_id[11].value > threshold=4.264713525772095
node_3408: feature_name=ENSG00000198712	feature_id[32].value <= threshold=4.438343286514282
node_3409: feature_name=ENSG00000197766	feature_id[21].value > threshold=2.0434271097183228
node_3421: feature_name=ENSG00000112306	feature_id[42].value <= threshold=4.233500003814697
node_3422: feature_name=ENSG00000205542	feature_id[11].value <= threshold=5.516043186187744
node_3423: feature_name=ENSG00000019582	feature_id[10].value <= threshold=0.18721769750118256
node_3424: feature_name=ENSG00000279483	feature_id[43].value <= threshold=2.5766204595565796
node_3425: feature_name=ENSG00000112936	feature_id[6].value <= threshold=3.5012950897216797
Class: active
Rules_76	passed counts:34
node_0: feature_name=ENSG00000166598	feature_id[2].value > threshold=2.4243680238723755
node_3144: feature_name=ENSG00000255823	feature_id[41].value <= threshold=0.21250363439321518
node_3145: feature_name=ENSG00000229117	feature_id[39].value <= threshold=3.2236522436141968
node_3146: feature_name=ENSG00000205542	feature_id[11].value <= threshold=4.550647974014282
node_3147: feature_name=ENSG00000168484	feature_id[0].value > threshold=1.807880163192749
node_3297: feature_name=ENSG00000128016	feature_id[33].value <= threshold=2.6222779750823975
node_3298: feature_name=ENSG00000142541	feature_id[24].value > threshold=2.020832657814026
node_3320: feature_name=ENSG00000197766	feature_id[21].value <= threshold=4.801917791366577
node_3321: feature_name=ENSG00000229117	feature_id[39].value <= threshold=3.1754250526428223
node_3322: feature_name=ENSG00000123689	feature_id[44].value <= threshold=1.945574402809143
node_3323: feature_name=ENSG00000166710	feature_id[29].value <= threshold=4.100448369979858
node_3324: feature_name=ENSG00000166598	feature_id[2].value > threshold=2.4321610927581787
node_3326: feature_name=ENSG00000166482	feature_id[7].value <= threshold=3.41278338432312
Class: active
Rules_77	passed counts:34
node_0: feature_name=ENSG00000166598	feature_id[2].value <= threshold=2.4243680238723755
node_1: feature_name=ENSG00000279483	feature_id[43].value > threshold=1.4290554523468018
node_1707: feature_name=ENSG00000197728	feature_id[1].value > threshold=1.9423056244850159
node_2233: feature_name=ENSG00000138449	feature_id[20].value > threshold=0.05327141657471657
node_2887: feature_name=ENSG00000255823	feature_id[41].value <= threshold=1.074738323688507
node_2888: feature_name=ENSG00000265681	feature_id[40].value <= threshold=2.7219709157943726
node_2889: feature_name=ENSG00000166482	feature_id[7].value > threshold=1.821273684501648
node_3015: feature_name=ENSG00000128016	feature_id[33].value <= threshold=2.2907086610794067
node_3016: feature_name=ENSG00000112306	feature_id[42].value <= threshold=3.91375195980072
node_3017: feature_name=ENSG00000228253	feature_id[12].value <= threshold=3.1729596853256226
node_3018: feature_name=ENSG00000197766	feature_id[21].value > threshold=0.15403863787651062
node_3026: feature_name=ENSG00000197766	feature_id[21].value <= threshold=4.630526542663574
node_3027: feature_name=ENSG00000166710	feature_id[29].value <= threshold=4.713610887527466
node_3028: feature_name=ENSG00000256618	feature_id[23].value <= threshold=0.15400293469429016
node_3029: feature_name=ENSG00000112306	feature_id[42].value > threshold=0.9529678225517273
node_3031: feature_name=ENSG00000166598	feature_id[2].value > threshold=1.4768869876861572
node_3033: feature_name=ENSG00000204388	feature_id[16].value <= threshold=1.7739837169647217
node_3034: feature_name=ENSG00000273259	feature_id[5].value <= threshold=0.6287567615509033
Class: active
Rules_78	passed counts:34
node_0: feature_name=ENSG00000166598	feature_id[2].value <= threshold=2.4243680238723755
node_1: feature_name=ENSG00000279483	feature_id[43].value <= threshold=1.4290554523468018
node_2: feature_name=ENSG00000229117	feature_id[39].value > threshold=3.3940703868865967
node_1024: feature_name=ENSG00000168484	feature_id[0].value <= threshold=2.216213583946228
node_1025: feature_name=ENSG00000204389	feature_id[15].value <= threshold=0.37756235897541046
node_1026: feature_name=ENSG00000142541	feature_id[24].value > threshold=2.7921985387802124
node_1118: feature_name=ENSG00000198712	feature_id[32].value <= threshold=3.309372663497925
node_1119: feature_name=ENSG00000123689	feature_id[44].value <= threshold=0.2992992550134659
node_1120: feature_name=ENSG00000112936	feature_id[6].value <= threshold=0.1900535523891449
node_1121: feature_name=ENSG00000229117	feature_id[39].value > threshold=4.378797292709351
node_1217: feature_name=ENSG00000256618	feature_id[23].value <= threshold=1.6412240862846375
node_1218: feature_name=ENSG00000112306	feature_id[42].value <= threshold=3.751323699951172
node_1219: feature_name=ENSG00000171223	feature_id[37].value <= threshold=1.5162235498428345
node_1220: feature_name=ENSG00000255823	feature_id[41].value <= threshold=3.487825870513916
Class: former
Rules_79	passed counts:34
node_0: feature_name=ENSG00000166598	feature_id[2].value <= threshold=2.4243680238723755
node_1: feature_name=ENSG00000279483	feature_id[43].value <= threshold=1.4290554523468018
node_2: feature_name=ENSG00000229117	feature_id[39].value <= threshold=3.3940703868865967
node_3: feature_name=ENSG00000148346	feature_id[45].value <= threshold=1.4211782217025757
node_4: feature_name=ENSG00000228253	feature_id[12].value <= threshold=1.6946539282798767
node_5: feature_name=ENSG00000198712	feature_id[32].value > threshold=0.31757283210754395
node_135: feature_name=ENSG00000168484	feature_id[0].value <= threshold=2.0068455934524536
node_136: feature_name=ENSG00000229117	feature_id[39].value <= threshold=2.927614212036133
node_137: feature_name=ENSG00000148346	feature_id[45].value <= threshold=0.3430870622396469
node_138: feature_name=ENSG00000149257	feature_id[30].value <= threshold=2.8141379356384277
node_139: feature_name=ENSG00000197728	feature_id[1].value <= threshold=2.9682220220565796
node_140: feature_name=ENSG00000273259	feature_id[5].value <= threshold=1.785744845867157
node_141: feature_name=ENSG00000171223	feature_id[37].value <= threshold=3.81943142414093
node_142: feature_name=ENSG00000204389	feature_id[15].value <= threshold=2.7824034690856934
node_143: feature_name=ENSG00000256618	feature_id[23].value <= threshold=1.7162295579910278
node_144: feature_name=ENSG00000228222	feature_id[97].value <= threshold=0.6948527693748474
node_145: feature_name=ENSG00000134339	feature_id[35].value <= threshold=1.7629223465919495
node_146: feature_name=ENSG00000229117	feature_id[39].value > threshold=2.282946228981018
node_240: feature_name=ENSG00000166710	feature_id[29].value <= threshold=5.26355504989624
node_241: feature_name=ENSG00000149257	feature_id[30].value <= threshold=2.6767539978027344
node_242: feature_name=ENSG00000229117	feature_id[39].value > threshold=2.283120274543762
node_244: feature_name=ENSG00000128016	feature_id[33].value > threshold=0.9364025592803955
node_308: feature_name=ENSG00000228223	feature_id[96].value <= threshold=1.350163459777832
node_309: feature_name=ENSG00000143641	feature_id[19].value <= threshold=1.373321294784546
node_310: feature_name=ENSG00000159189	feature_id[26].value <= threshold=0.9899579286575317
node_311: feature_name=ENSG00000164919	feature_id[27].value <= threshold=2.7872486114501953
node_312: feature_name=ENSG00000130208	feature_id[22].value <= threshold=2.5032349824905396
node_313: feature_name=ENSG00000228434	feature_id[71].value <= threshold=1.763710379600525
node_314: feature_name=ENSG00000149257	feature_id[30].value <= threshold=2.3615812063217163
node_315: feature_name=ENSG00000019582	feature_id[10].value <= threshold=2.3397183418273926
node_316: feature_name=ENSG00000255823	feature_id[41].value <= threshold=1.3911725282669067
node_317: feature_name=ENSG00000198712	feature_id[32].value > threshold=1.1901467442512512
node_325: feature_name=ENSG00000197728	feature_id[1].value <= threshold=2.8675272464752197
node_326: feature_name=ENSG00000166598	feature_id[2].value <= threshold=2.380995273590088
node_327: feature_name=ENSG00000273259	feature_id[5].value <= threshold=0.7380046844482422
node_328: feature_name=ENSG00000123416	feature_id[38].value <= threshold=2.7618441581726074
node_329: feature_name=ENSG00000166710	feature_id[29].value <= threshold=4.637178421020508
node_330: feature_name=ENSG00000167552	feature_id[25].value <= threshold=2.686831831932068
node_331: feature_name=ENSG00000171223	feature_id[37].value <= threshold=3.342941641807556
node_332: feature_name=ENSG00000112936	feature_id[6].value > threshold=2.103253483772278
node_334: feature_name=ENSG00000112936	feature_id[6].value > threshold=2.1060129404067993
Class: never
Rules_80	passed counts:33
node_0: feature_name=ENSG00000166598	feature_id[2].value <= threshold=2.4243680238723755
node_1: feature_name=ENSG00000279483	feature_id[43].value <= threshold=1.4290554523468018
node_2: feature_name=ENSG00000229117	feature_id[39].value <= threshold=3.3940703868865967
node_3: feature_name=ENSG00000148346	feature_id[45].value <= threshold=1.4211782217025757
node_4: feature_name=ENSG00000228253	feature_id[12].value <= threshold=1.6946539282798767
node_5: feature_name=ENSG00000198712	feature_id[32].value > threshold=0.31757283210754395
node_135: feature_name=ENSG00000168484	feature_id[0].value <= threshold=2.0068455934524536
node_136: feature_name=ENSG00000229117	feature_id[39].value > threshold=2.927614212036133
node_576: feature_name=ENSG00000229807	feature_id[14].value <= threshold=0.09544358402490616
node_577: feature_name=ENSG00000197766	feature_id[21].value <= threshold=4.614156246185303
node_578: feature_name=ENSG00000149257	feature_id[30].value <= threshold=2.3238632678985596
node_579: feature_name=ENSG00000112936	feature_id[6].value > threshold=1.6850469708442688
node_771: feature_name=ENSG00000142541	feature_id[24].value > threshold=3.3157864809036255
node_793: feature_name=ENSG00000019582	feature_id[10].value <= threshold=2.8093148469924927
node_794: feature_name=ENSG00000106624	feature_id[46].value <= threshold=1.68886798620224
node_795: feature_name=ENSG00000229117	feature_id[39].value <= threshold=3.3829357624053955
Class: never
Rules_81	passed counts:32
node_0: feature_name=ENSG00000166598	feature_id[2].value > threshold=2.4243680238723755
node_3144: feature_name=ENSG00000255823	feature_id[41].value <= threshold=0.21250363439321518
node_3145: feature_name=ENSG00000229117	feature_id[39].value <= threshold=3.2236522436141968
node_3146: feature_name=ENSG00000205542	feature_id[11].value > threshold=4.550647974014282
node_3350: feature_name=ENSG00000149257	feature_id[30].value > threshold=1.8258811831474304
Class: active
Rules_82	passed counts:32
node_0: feature_name=ENSG00000166598	feature_id[2].value <= threshold=2.4243680238723755
node_1: feature_name=ENSG00000279483	feature_id[43].value > threshold=1.4290554523468018
node_1707: feature_name=ENSG00000197728	feature_id[1].value <= threshold=1.9423056244850159
node_1708: feature_name=ENSG00000159189	feature_id[26].value <= threshold=0.8311924934387207
node_1709: feature_name=ENSG00000228253	feature_id[12].value <= threshold=2.935132622718811
node_1710: feature_name=ENSG00000159147	feature_id[28].value <= threshold=0.7255101501941681
node_1711: feature_name=ENSG00000128016	feature_id[33].value <= threshold=1.7995079159736633
node_1712: feature_name=ENSG00000112936	feature_id[6].value > threshold=0.42561204731464386
node_1850: feature_name=ENSG00000273259	feature_id[5].value <= threshold=1.8925098776817322
node_1851: feature_name=ENSG00000255823	feature_id[41].value <= threshold=0.666653960943222
node_1852: feature_name=ENSG00000229117	feature_id[39].value > threshold=1.1251944303512573
node_1874: feature_name=ENSG00000265681	feature_id[40].value <= threshold=1.975074589252472
node_1875: feature_name=ENSG00000198712	feature_id[32].value <= threshold=5.311367511749268
node_1876: feature_name=ENSG00000130208	feature_id[22].value <= threshold=1.830603539943695
node_1877: feature_name=ENSG00000140264	feature_id[36].value <= threshold=2.8708983659744263
node_1878: feature_name=ENSG00000112306	feature_id[42].value <= threshold=3.3418002128601074
node_1879: feature_name=ENSG00000185303	feature_id[13].value <= threshold=0.5139468312263489
node_1880: feature_name=ENSG00000197728	feature_id[1].value <= threshold=1.839516520500183
node_1881: feature_name=ENSG00000164919	feature_id[27].value <= threshold=1.9301583170890808
node_1882: feature_name=ENSG00000197766	feature_id[21].value <= threshold=4.746973037719727
node_1883: feature_name=ENSG00000166710	feature_id[29].value > threshold=0.7639854550361633
node_1885: feature_name=ENSG00000228221	feature_id[98].value <= threshold=0.7834684252738953
node_1886: feature_name=ENSG00000205542	feature_id[11].value > threshold=0.5630154013633728
Class: never
Rules_83	passed counts:32
node_0: feature_name=ENSG00000166598	feature_id[2].value <= threshold=2.4243680238723755
node_1: feature_name=ENSG00000279483	feature_id[43].value > threshold=1.4290554523468018
node_1707: feature_name=ENSG00000197728	feature_id[1].value <= threshold=1.9423056244850159
node_1708: feature_name=ENSG00000159189	feature_id[26].value <= threshold=0.8311924934387207
node_1709: feature_name=ENSG00000228253	feature_id[12].value <= threshold=2.935132622718811
node_1710: feature_name=ENSG00000159147	feature_id[28].value <= threshold=0.7255101501941681
node_1711: feature_name=ENSG00000128016	feature_id[33].value <= threshold=1.7995079159736633
node_1712: feature_name=ENSG00000112936	feature_id[6].value <= threshold=0.42561204731464386
node_1713: feature_name=ENSG00000130208	feature_id[22].value <= threshold=0.7899234592914581
node_1714: feature_name=ENSG00000198712	feature_id[32].value <= threshold=5.080374717712402
node_1715: feature_name=ENSG00000168484	feature_id[0].value > threshold=1.9131189584732056
node_1793: feature_name=ENSG00000109452	feature_id[3].value <= threshold=1.1979562044143677
node_1794: feature_name=ENSG00000115414	feature_id[17].value <= threshold=3.603238344192505
node_1795: feature_name=ENSG00000128016	feature_id[33].value <= threshold=0.8149515092372894
node_1796: feature_name=ENSG00000168484	feature_id[0].value > threshold=1.975378155708313
node_1800: feature_name=ENSG00000171223	feature_id[37].value <= threshold=2.2284077405929565
node_1801: feature_name=ENSG00000169429	feature_id[4].value <= threshold=1.4642173647880554
Class: never
Rules_84	passed counts:31
node_0: feature_name=ENSG00000166598	feature_id[2].value > threshold=2.4243680238723755
node_3144: feature_name=ENSG00000255823	feature_id[41].value > threshold=0.21250363439321518
node_3492: feature_name=ENSG00000140264	feature_id[36].value <= threshold=2.2290866374969482
node_3493: feature_name=ENSG00000168484	feature_id[0].value <= threshold=2.9081954956054688
node_3494: feature_name=ENSG00000149257	feature_id[30].value <= threshold=1.984851062297821
node_3495: feature_name=ENSG00000198712	feature_id[32].value <= threshold=3.9592318534851074
node_3496: feature_name=ENSG00000198712	feature_id[32].value > threshold=0.6140794157981873
node_3498: feature_name=ENSG00000159189	feature_id[26].value <= threshold=0.31517456471920013
node_3499: feature_name=ENSG00000255823	feature_id[41].value <= threshold=1.8783981204032898
node_3500: feature_name=ENSG00000168484	feature_id[0].value <= threshold=2.3728113174438477
Class: never
Rules_85	passed counts:31
node_0: feature_name=ENSG00000166598	feature_id[2].value <= threshold=2.4243680238723755
node_1: feature_name=ENSG00000279483	feature_id[43].value > threshold=1.4290554523468018
node_1707: feature_name=ENSG00000197728	feature_id[1].value > threshold=1.9423056244850159
node_2233: feature_name=ENSG00000138449	feature_id[20].value <= threshold=0.05327141657471657
node_2234: feature_name=ENSG00000128016	feature_id[33].value <= threshold=2.420242667198181
node_2235: feature_name=ENSG00000168484	feature_id[0].value > threshold=0.3956983685493469
node_2467: feature_name=ENSG00000166482	feature_id[7].value > threshold=0.4594646692276001
node_2587: feature_name=ENSG00000168484	feature_id[0].value <= threshold=3.476780652999878
node_2588: feature_name=ENSG00000197728	feature_id[1].value <= threshold=3.3741084337234497
node_2589: feature_name=ENSG00000166710	feature_id[29].value <= threshold=4.13107967376709
node_2590: feature_name=ENSG00000255823	feature_id[41].value <= threshold=1.063031792640686
node_2591: feature_name=ENSG00000168484	feature_id[0].value <= threshold=2.1748627424240112
node_2592: feature_name=ENSG00000273259	feature_id[5].value > threshold=0.6990965008735657
node_2644: feature_name=ENSG00000112306	feature_id[42].value <= threshold=3.4568222761154175
node_2645: feature_name=ENSG00000197728	feature_id[1].value <= threshold=3.1200058460235596
node_2646: feature_name=ENSG00000171223	feature_id[37].value <= threshold=2.9100552797317505
node_2647: feature_name=ENSG00000229117	feature_id[39].value <= threshold=2.5792475938796997
node_2648: feature_name=ENSG00000019582	feature_id[10].value <= threshold=3.2078479528427124
Class: active
Rules_86	passed counts:31
node_0: feature_name=ENSG00000166598	feature_id[2].value <= threshold=2.4243680238723755
node_1: feature_name=ENSG00000279483	feature_id[43].value <= threshold=1.4290554523468018
node_2: feature_name=ENSG00000229117	feature_id[39].value > threshold=3.3940703868865967
node_1024: feature_name=ENSG00000168484	feature_id[0].value <= threshold=2.216213583946228
node_1025: feature_name=ENSG00000204389	feature_id[15].value <= threshold=0.37756235897541046
node_1026: feature_name=ENSG00000142541	feature_id[24].value > threshold=2.7921985387802124
node_1118: feature_name=ENSG00000198712	feature_id[32].value <= threshold=3.309372663497925
node_1119: feature_name=ENSG00000123689	feature_id[44].value <= threshold=0.2992992550134659
node_1120: feature_name=ENSG00000112936	feature_id[6].value <= threshold=0.1900535523891449
node_1121: feature_name=ENSG00000229117	feature_id[39].value <= threshold=4.378797292709351
node_1122: feature_name=ENSG00000149257	feature_id[30].value <= threshold=2.358751058578491
node_1123: feature_name=ENSG00000197766	feature_id[21].value <= threshold=3.9927204847335815
node_1124: feature_name=ENSG00000112306	feature_id[42].value > threshold=2.9132983684539795
node_1168: feature_name=ENSG00000229117	feature_id[39].value <= threshold=3.7850189208984375
node_1169: feature_name=ENSG00000166482	feature_id[7].value <= threshold=2.875892162322998
node_1170: feature_name=ENSG00000275302	feature_id[9].value <= threshold=1.9508195221424103
node_1171: feature_name=ENSG00000228223	feature_id[96].value <= threshold=1.3762507438659668
node_1172: feature_name=ENSG00000265681	feature_id[40].value <= threshold=1.6672926545143127
Class: never
Rules_87	passed counts:31
node_0: feature_name=ENSG00000166598	feature_id[2].value <= threshold=2.4243680238723755
node_1: feature_name=ENSG00000279483	feature_id[43].value <= threshold=1.4290554523468018
node_2: feature_name=ENSG00000229117	feature_id[39].value <= threshold=3.3940703868865967
node_3: feature_name=ENSG00000148346	feature_id[45].value <= threshold=1.4211782217025757
node_4: feature_name=ENSG00000228253	feature_id[12].value <= threshold=1.6946539282798767
node_5: feature_name=ENSG00000198712	feature_id[32].value > threshold=0.31757283210754395
node_135: feature_name=ENSG00000168484	feature_id[0].value <= threshold=2.0068455934524536
node_136: feature_name=ENSG00000229117	feature_id[39].value > threshold=2.927614212036133
node_576: feature_name=ENSG00000229807	feature_id[14].value > threshold=0.09544358402490616
node_824: feature_name=ENSG00000171223	feature_id[37].value <= threshold=0.1526508778333664
node_825: feature_name=ENSG00000197728	feature_id[1].value <= threshold=1.7404634952545166
node_826: feature_name=ENSG00000140264	feature_id[36].value <= threshold=2.527235269546509
node_827: feature_name=ENSG00000143641	feature_id[19].value <= threshold=0.7414748966693878
node_828: feature_name=ENSG00000112936	feature_id[6].value <= threshold=2.2059507369995117
Class: never
Rules_88	passed counts:30
node_0: feature_name=ENSG00000166598	feature_id[2].value <= threshold=2.4243680238723755
node_1: feature_name=ENSG00000279483	feature_id[43].value > threshold=1.4290554523468018
node_1707: feature_name=ENSG00000197728	feature_id[1].value > threshold=1.9423056244850159
node_2233: feature_name=ENSG00000138449	feature_id[20].value <= threshold=0.05327141657471657
node_2234: feature_name=ENSG00000128016	feature_id[33].value > threshold=2.420242667198181
node_2732: feature_name=ENSG00000197728	feature_id[1].value <= threshold=3.00375497341156
node_2733: feature_name=ENSG00000019582	feature_id[10].value > threshold=1.796662449836731
node_2821: feature_name=ENSG00000123689	feature_id[44].value <= threshold=0.35259053111076355
node_2822: feature_name=ENSG00000229807	feature_id[14].value <= threshold=0.5834321975708008
node_2823: feature_name=ENSG00000169429	feature_id[4].value <= threshold=0.37726086378097534
node_2824: feature_name=ENSG00000228253	feature_id[12].value <= threshold=2.863491415977478
node_2825: feature_name=ENSG00000166598	feature_id[2].value <= threshold=2.2713876962661743
node_2826: feature_name=ENSG00000204389	feature_id[15].value <= threshold=2.318551540374756
node_2827: feature_name=ENSG00000112936	feature_id[6].value <= threshold=3.50011146068573
Class: former
Rules_89	passed counts:30
node_0: feature_name=ENSG00000166598	feature_id[2].value <= threshold=2.4243680238723755
node_1: feature_name=ENSG00000279483	feature_id[43].value > threshold=1.4290554523468018
node_1707: feature_name=ENSG00000197728	feature_id[1].value <= threshold=1.9423056244850159
node_1708: feature_name=ENSG00000159189	feature_id[26].value <= threshold=0.8311924934387207
node_1709: feature_name=ENSG00000228253	feature_id[12].value <= threshold=2.935132622718811
node_1710: feature_name=ENSG00000159147	feature_id[28].value > threshold=0.7255101501941681
node_2088: feature_name=ENSG00000229117	feature_id[39].value > threshold=3.5090219974517822
node_2098: feature_name=ENSG00000128016	feature_id[33].value > threshold=0.5154274702072144
Class: active
Rules_90	passed counts:30
node_0: feature_name=ENSG00000166598	feature_id[2].value <= threshold=2.4243680238723755
node_1: feature_name=ENSG00000279483	feature_id[43].value <= threshold=1.4290554523468018
node_2: feature_name=ENSG00000229117	feature_id[39].value <= threshold=3.3940703868865967
node_3: feature_name=ENSG00000148346	feature_id[45].value > threshold=1.4211782217025757
node_999: feature_name=ENSG00000229807	feature_id[14].value <= threshold=0.30388960242271423
node_1000: feature_name=ENSG00000112306	feature_id[42].value <= threshold=2.6314817667007446
node_1001: feature_name=ENSG00000134339	feature_id[35].value <= threshold=0.895314633846283
node_1002: feature_name=ENSG00000197766	feature_id[21].value <= threshold=4.806737184524536
node_1003: feature_name=ENSG00000019582	feature_id[10].value <= threshold=2.0043943524360657
Class: never
Rules_91	passed counts:29
node_0: feature_name=ENSG00000166598	feature_id[2].value <= threshold=2.4243680238723755
node_1: feature_name=ENSG00000279483	feature_id[43].value <= threshold=1.4290554523468018
node_2: feature_name=ENSG00000229117	feature_id[39].value <= threshold=3.3940703868865967
node_3: feature_name=ENSG00000148346	feature_id[45].value <= threshold=1.4211782217025757
node_4: feature_name=ENSG00000228253	feature_id[12].value > threshold=1.6946539282798767
node_932: feature_name=ENSG00000255823	feature_id[41].value <= threshold=2.2472277879714966
node_933: feature_name=ENSG00000130208	feature_id[22].value <= threshold=1.5144966840744019
node_934: feature_name=ENSG00000229807	feature_id[14].value <= threshold=2.5227701663970947
node_935: feature_name=ENSG00000229117	feature_id[39].value > threshold=1.406106173992157
node_961: feature_name=ENSG00000142541	feature_id[24].value > threshold=0.977591872215271
node_975: feature_name=ENSG00000138449	feature_id[20].value <= threshold=1.1471101641654968
node_976: feature_name=ENSG00000197766	feature_id[21].value <= threshold=5.034389972686768
node_977: feature_name=ENSG00000166598	feature_id[2].value <= threshold=2.3353036642074585
node_978: feature_name=ENSG00000185303	feature_id[13].value <= threshold=0.41030678153038025
Class: never
Rules_92	passed counts:28
node_0: feature_name=ENSG00000166598	feature_id[2].value <= threshold=2.4243680238723755
node_1: feature_name=ENSG00000279483	feature_id[43].value > threshold=1.4290554523468018
node_1707: feature_name=ENSG00000197728	feature_id[1].value > threshold=1.9423056244850159
node_2233: feature_name=ENSG00000138449	feature_id[20].value > threshold=0.05327141657471657
node_2887: feature_name=ENSG00000255823	feature_id[41].value <= threshold=1.074738323688507
node_2888: feature_name=ENSG00000265681	feature_id[40].value <= threshold=2.7219709157943726
node_2889: feature_name=ENSG00000166482	feature_id[7].value <= threshold=1.821273684501648
node_2890: feature_name=ENSG00000261701	feature_id[18].value <= threshold=0.8201061189174652
node_2891: feature_name=ENSG00000211899	feature_id[31].value <= threshold=0.19008392095565796
node_2892: feature_name=ENSG00000142541	feature_id[24].value <= threshold=3.3386433124542236
node_2893: feature_name=ENSG00000198712	feature_id[32].value > threshold=2.6642132997512817
node_2903: feature_name=ENSG00000229117	feature_id[39].value <= threshold=3.5772762298583984
node_2904: feature_name=ENSG00000228253	feature_id[12].value > threshold=2.6033414602279663
node_2960: feature_name=ENSG00000159189	feature_id[26].value <= threshold=0.9846934378147125
node_2961: feature_name=ENSG00000279483	feature_id[43].value > threshold=2.6270171403884888
node_2971: feature_name=ENSG00000197766	feature_id[21].value <= threshold=2.7195565700531006
node_2972: feature_name=ENSG00000164919	feature_id[27].value <= threshold=1.926366150379181
node_2973: feature_name=ENSG00000275302	feature_id[9].value <= threshold=0.491555780172348
node_2974: feature_name=ENSG00000149257	feature_id[30].value <= threshold=1.572304904460907
node_2975: feature_name=ENSG00000130208	feature_id[22].value <= threshold=1.2346559464931488
node_2976: feature_name=ENSG00000142541	feature_id[24].value <= threshold=3.1438838243484497
Class: active
Rules_93	passed counts:28
node_0: feature_name=ENSG00000166598	feature_id[2].value <= threshold=2.4243680238723755
node_1: feature_name=ENSG00000279483	feature_id[43].value > threshold=1.4290554523468018
node_1707: feature_name=ENSG00000197728	feature_id[1].value <= threshold=1.9423056244850159
node_1708: feature_name=ENSG00000159189	feature_id[26].value <= threshold=0.8311924934387207
node_1709: feature_name=ENSG00000228253	feature_id[12].value > threshold=2.935132622718811
node_2101: feature_name=ENSG00000168484	feature_id[0].value <= threshold=0.5390280783176422
node_2102: feature_name=ENSG00000265681	feature_id[40].value <= threshold=1.4173254370689392
node_2103: feature_name=ENSG00000128016	feature_id[33].value <= threshold=3.0681381225585938
node_2104: feature_name=ENSG00000166710	feature_id[29].value > threshold=2.685959815979004
node_2118: feature_name=ENSG00000197728	feature_id[1].value <= threshold=1.8105607628822327
node_2119: feature_name=ENSG00000198712	feature_id[32].value <= threshold=5.490533828735352
node_2120: feature_name=ENSG00000140264	feature_id[36].value <= threshold=2.6133437156677246
node_2121: feature_name=ENSG00000169429	feature_id[4].value <= threshold=0.4000668227672577
node_2122: feature_name=ENSG00000106624	feature_id[46].value <= threshold=2.960417628288269
node_2123: feature_name=ENSG00000128016	feature_id[33].value <= threshold=3.02583110332489
node_2124: feature_name=ENSG00000138449	feature_id[20].value <= threshold=1.5465558171272278
Class: never
Rules_94	passed counts:28
node_0: feature_name=ENSG00000166598	feature_id[2].value <= threshold=2.4243680238723755
node_1: feature_name=ENSG00000279483	feature_id[43].value > threshold=1.4290554523468018
node_1707: feature_name=ENSG00000197728	feature_id[1].value <= threshold=1.9423056244850159
node_1708: feature_name=ENSG00000159189	feature_id[26].value <= threshold=0.8311924934387207
node_1709: feature_name=ENSG00000228253	feature_id[12].value <= threshold=2.935132622718811
node_1710: feature_name=ENSG00000159147	feature_id[28].value <= threshold=0.7255101501941681
node_1711: feature_name=ENSG00000128016	feature_id[33].value <= threshold=1.7995079159736633
node_1712: feature_name=ENSG00000112936	feature_id[6].value > threshold=0.42561204731464386
node_1850: feature_name=ENSG00000273259	feature_id[5].value <= threshold=1.8925098776817322
node_1851: feature_name=ENSG00000255823	feature_id[41].value <= threshold=0.666653960943222
node_1852: feature_name=ENSG00000229117	feature_id[39].value > threshold=1.1251944303512573
node_1874: feature_name=ENSG00000265681	feature_id[40].value <= threshold=1.975074589252472
node_1875: feature_name=ENSG00000198712	feature_id[32].value <= threshold=5.311367511749268
node_1876: feature_name=ENSG00000130208	feature_id[22].value <= threshold=1.830603539943695
node_1877: feature_name=ENSG00000140264	feature_id[36].value <= threshold=2.8708983659744263
node_1878: feature_name=ENSG00000112306	feature_id[42].value > threshold=3.3418002128601074
Class: never
Rules_95	passed counts:27
node_0: feature_name=ENSG00000166598	feature_id[2].value > threshold=2.4243680238723755
node_3144: feature_name=ENSG00000255823	feature_id[41].value > threshold=0.21250363439321518
node_3492: feature_name=ENSG00000140264	feature_id[36].value <= threshold=2.2290866374969482
node_3493: feature_name=ENSG00000168484	feature_id[0].value <= threshold=2.9081954956054688
node_3494: feature_name=ENSG00000149257	feature_id[30].value > threshold=1.984851062297821
node_3518: feature_name=ENSG00000166482	feature_id[7].value <= threshold=2.009664535522461
node_3519: feature_name=ENSG00000204388	feature_id[16].value <= threshold=2.7048128843307495
Class: active
Rules_96	passed counts:27
node_0: feature_name=ENSG00000166598	feature_id[2].value <= threshold=2.4243680238723755
node_1: feature_name=ENSG00000279483	feature_id[43].value > threshold=1.4290554523468018
node_1707: feature_name=ENSG00000197728	feature_id[1].value > threshold=1.9423056244850159
node_2233: feature_name=ENSG00000138449	feature_id[20].value <= threshold=0.05327141657471657
node_2234: feature_name=ENSG00000128016	feature_id[33].value <= threshold=2.420242667198181
node_2235: feature_name=ENSG00000168484	feature_id[0].value > threshold=0.3956983685493469
node_2467: feature_name=ENSG00000166482	feature_id[7].value > threshold=0.4594646692276001
node_2587: feature_name=ENSG00000168484	feature_id[0].value <= threshold=3.476780652999878
node_2588: feature_name=ENSG00000197728	feature_id[1].value <= threshold=3.3741084337234497
node_2589: feature_name=ENSG00000166710	feature_id[29].value > threshold=4.13107967376709
node_2703: feature_name=ENSG00000168484	feature_id[0].value <= threshold=2.994428038597107
node_2704: feature_name=ENSG00000148346	feature_id[45].value <= threshold=0.9344922304153442
Class: active
Rules_97	passed counts:27
node_0: feature_name=ENSG00000166598	feature_id[2].value <= threshold=2.4243680238723755
node_1: feature_name=ENSG00000279483	feature_id[43].value > threshold=1.4290554523468018
node_1707: feature_name=ENSG00000197728	feature_id[1].value > threshold=1.9423056244850159
node_2233: feature_name=ENSG00000138449	feature_id[20].value <= threshold=0.05327141657471657
node_2234: feature_name=ENSG00000128016	feature_id[33].value <= threshold=2.420242667198181
node_2235: feature_name=ENSG00000168484	feature_id[0].value > threshold=0.3956983685493469
node_2467: feature_name=ENSG00000166482	feature_id[7].value > threshold=0.4594646692276001
node_2587: feature_name=ENSG00000168484	feature_id[0].value <= threshold=3.476780652999878
node_2588: feature_name=ENSG00000197728	feature_id[1].value <= threshold=3.3741084337234497
node_2589: feature_name=ENSG00000166710	feature_id[29].value <= threshold=4.13107967376709
node_2590: feature_name=ENSG00000255823	feature_id[41].value <= threshold=1.063031792640686
node_2591: feature_name=ENSG00000168484	feature_id[0].value <= threshold=2.1748627424240112
node_2592: feature_name=ENSG00000273259	feature_id[5].value <= threshold=0.6990965008735657
node_2593: feature_name=ENSG00000261701	feature_id[18].value <= threshold=0.43881332874298096
node_2594: feature_name=ENSG00000197728	feature_id[1].value <= threshold=2.2050204277038574
node_2595: feature_name=ENSG00000106624	feature_id[46].value <= threshold=1.9674083590507507
node_2596: feature_name=ENSG00000159189	feature_id[26].value <= threshold=0.5470381528139114
Class: never
Rules_98	passed counts:27
node_0: feature_name=ENSG00000166598	feature_id[2].value <= threshold=2.4243680238723755
node_1: feature_name=ENSG00000279483	feature_id[43].value > threshold=1.4290554523468018
node_1707: feature_name=ENSG00000197728	feature_id[1].value > threshold=1.9423056244850159
node_2233: feature_name=ENSG00000138449	feature_id[20].value <= threshold=0.05327141657471657
node_2234: feature_name=ENSG00000128016	feature_id[33].value <= threshold=2.420242667198181
node_2235: feature_name=ENSG00000168484	feature_id[0].value <= threshold=0.3956983685493469
node_2236: feature_name=ENSG00000228253	feature_id[12].value <= threshold=3.1014091968536377
node_2237: feature_name=ENSG00000261701	feature_id[18].value <= threshold=1.262764573097229
node_2238: feature_name=ENSG00000171223	feature_id[37].value <= threshold=1.7150073051452637
node_2239: feature_name=ENSG00000112306	feature_id[42].value <= threshold=3.2691574096679688
node_2240: feature_name=ENSG00000115414	feature_id[17].value <= threshold=2.7923580408096313
node_2241: feature_name=ENSG00000109452	feature_id[3].value <= threshold=1.5045884251594543
node_2242: feature_name=ENSG00000229117	feature_id[39].value <= threshold=4.149431943893433
node_2243: feature_name=ENSG00000112936	feature_id[6].value <= threshold=2.594682455062866
node_2244: feature_name=ENSG00000130208	feature_id[22].value <= threshold=2.0962555408477783
node_2245: feature_name=ENSG00000197728	feature_id[1].value <= threshold=2.874229311943054
node_2246: feature_name=ENSG00000171223	feature_id[37].value <= threshold=1.618128776550293
node_2247: feature_name=ENSG00000228253	feature_id[12].value <= threshold=2.2264050245285034
node_2248: feature_name=ENSG00000164919	feature_id[27].value <= threshold=1.7487775087356567
Class: never
Rules_99	passed counts:27
node_0: feature_name=ENSG00000166598	feature_id[2].value <= threshold=2.4243680238723755
node_1: feature_name=ENSG00000279483	feature_id[43].value > threshold=1.4290554523468018
node_1707: feature_name=ENSG00000197728	feature_id[1].value <= threshold=1.9423056244850159
node_1708: feature_name=ENSG00000159189	feature_id[26].value <= threshold=0.8311924934387207
node_1709: feature_name=ENSG00000228253	feature_id[12].value > threshold=2.935132622718811
node_2101: feature_name=ENSG00000168484	feature_id[0].value > threshold=0.5390280783176422
node_2161: feature_name=ENSG00000112306	feature_id[42].value <= threshold=3.414170265197754
node_2162: feature_name=ENSG00000255823	feature_id[41].value <= threshold=0.6458467841148376
node_2163: feature_name=ENSG00000197728	feature_id[1].value <= threshold=1.612560510635376
node_2164: feature_name=ENSG00000205542	feature_id[11].value > threshold=1.5482919812202454
node_2172: feature_name=ENSG00000198712	feature_id[32].value <= threshold=5.623979330062866
node_2173: feature_name=ENSG00000279483	feature_id[43].value <= threshold=3.6186959743499756
node_2174: feature_name=ENSG00000140264	feature_id[36].value <= threshold=2.871734380722046
node_2175: feature_name=ENSG00000115414	feature_id[17].value <= threshold=3.958024740219116
Class: never
Rules_100	passed counts:27
[truncated: 30,571 more rows]

## Sheet: CatBoost
Rules_0	passed counts:1009
node_0: feature_name=ENSG00000166598	feature_id[7].value <= threshold=2.4243680238723755
node_1: feature_name=ENSG00000279483	feature_id[4].value <= threshold=1.4290554523468018
node_2: feature_name=ENSG00000229117	feature_id[6].value <= threshold=3.3940703868865967
node_3: feature_name=ENSG00000148346	feature_id[9].value <= threshold=1.4211782217025757
node_4: feature_name=ENSG00000198727	feature_id[19].value > threshold=0.32028642296791077
node_164: feature_name=ENSG00000228253	feature_id[3].value <= threshold=1.6946539282798767
node_165: feature_name=ENSG00000102265	feature_id[16].value <= threshold=3.2037614583969116
node_166: feature_name=ENSG00000229117	feature_id[6].value <= threshold=2.7696415185928345
node_167: feature_name=ENSG00000197728	feature_id[2].value <= threshold=2.953665852546692
node_168: feature_name=ENSG00000148346	feature_id[9].value <= threshold=0.7855507433414459
node_169: feature_name=ENSG00000212907	feature_id[8].value <= threshold=2.7240846157073975
node_170: feature_name=ENSG00000128016	feature_id[13].value > threshold=0.9364025592803955
node_272: feature_name=ENSG00000140264	feature_id[10].value <= threshold=2.983320116996765
node_273: feature_name=ENSG00000229807	feature_id[5].value > threshold=0.21063566207885742
node_399: feature_name=ENSG00000255823	feature_id[12].value <= threshold=2.1226454973220825
node_400: feature_name=ENSG00000140264	feature_id[10].value <= threshold=2.784472107887268
node_401: feature_name=ENSG00000161055	feature_id[11].value <= threshold=1.6947118639945984
node_402: feature_name=ENSG00000102265	feature_id[16].value <= threshold=2.84929621219635
Class: never
Rules_1	passed counts:799
node_0: feature_name=ENSG00000166598	feature_id[7].value > threshold=2.4243680238723755
node_3238: feature_name=ENSG00000255823	feature_id[12].value > threshold=0.21250363439321518
node_3640: feature_name=ENSG00000140264	feature_id[10].value > threshold=2.2290866374969482
node_3676: feature_name=ENSG00000168484	feature_id[1].value <= threshold=3.309128165245056
node_3677: feature_name=ENSG00000129824	feature_id[0].value > threshold=0.08742302656173706
node_3705: feature_name=ENSG00000161055	feature_id[11].value <= threshold=0.8040544390678406
node_3706: feature_name=ENSG00000168484	feature_id[1].value <= threshold=3.018521547317505
node_3707: feature_name=ENSG00000198727	feature_id[19].value <= threshold=3.831979990005493
Class: active
Rules_2	passed counts:724
node_0: feature_name=ENSG00000166598	feature_id[7].value <= threshold=2.4243680238723755
node_1: feature_name=ENSG00000279483	feature_id[4].value <= threshold=1.4290554523468018
node_2: feature_name=ENSG00000229117	feature_id[6].value <= threshold=3.3940703868865967
node_3: feature_name=ENSG00000148346	feature_id[9].value <= threshold=1.4211782217025757
node_4: feature_name=ENSG00000198727	feature_id[19].value > threshold=0.32028642296791077
node_164: feature_name=ENSG00000228253	feature_id[3].value <= threshold=1.6946539282798767
node_165: feature_name=ENSG00000102265	feature_id[16].value <= threshold=3.2037614583969116
node_166: feature_name=ENSG00000229117	feature_id[6].value <= threshold=2.7696415185928345
node_167: feature_name=ENSG00000197728	feature_id[2].value <= threshold=2.953665852546692
node_168: feature_name=ENSG00000148346	feature_id[9].value <= threshold=0.7855507433414459
node_169: feature_name=ENSG00000212907	feature_id[8].value <= threshold=2.7240846157073975
node_170: feature_name=ENSG00000128016	feature_id[13].value > threshold=0.9364025592803955
node_272: feature_name=ENSG00000140264	feature_id[10].value <= threshold=2.983320116996765
node_273: feature_name=ENSG00000229807	feature_id[5].value <= threshold=0.21063566207885742
node_274: feature_name=ENSG00000161055	feature_id[11].value > threshold=0.18906927108764648
node_388: feature_name=ENSG00000149021	feature_id[18].value <= threshold=2.6460447311401367
node_389: feature_name=ENSG00000204389	feature_id[17].value <= threshold=2.499172806739807
Class: never
Rules_3	passed counts:377
node_0: feature_name=ENSG00000166598	feature_id[7].value <= threshold=2.4243680238723755
node_1: feature_name=ENSG00000279483	feature_id[4].value <= threshold=1.4290554523468018
node_2: feature_name=ENSG00000229117	feature_id[6].value <= threshold=3.3940703868865967
node_3: feature_name=ENSG00000148346	feature_id[9].value <= threshold=1.4211782217025757
node_4: feature_name=ENSG00000198727	feature_id[19].value > threshold=0.32028642296791077
node_164: feature_name=ENSG00000228253	feature_id[3].value <= threshold=1.6946539282798767
node_165: feature_name=ENSG00000102265	feature_id[16].value <= threshold=3.2037614583969116
node_166: feature_name=ENSG00000229117	feature_id[6].value > threshold=2.7696415185928345
node_458: feature_name=ENSG00000168484	feature_id[1].value <= threshold=3.2027204036712646
node_459: feature_name=ENSG00000161055	feature_id[11].value <= threshold=0.5168886780738831
node_460: feature_name=ENSG00000129824	feature_id[0].value <= threshold=0.2022632658481598
node_461: feature_name=ENSG00000229807	feature_id[5].value > threshold=0.12589849531650543
node_563: feature_name=ENSG00000128016	feature_id[13].value > threshold=0.15660203993320465
node_577: feature_name=ENSG00000161055	feature_id[11].value <= threshold=0.5003451704978943
node_578: feature_name=ENSG00000198727	feature_id[19].value <= threshold=4.1446685791015625
node_579: feature_name=ENSG00000229117	feature_id[6].value <= threshold=3.383532762527466
node_580: feature_name=ENSG00000087086	feature_id[14].value <= threshold=3.967024564743042
Class: never
Rules_4	passed counts:328
node_0: feature_name=ENSG00000166598	feature_id[7].value <= threshold=2.4243680238723755
node_1: feature_name=ENSG00000279483	feature_id[4].value <= threshold=1.4290554523468018
node_2: feature_name=ENSG00000229117	feature_id[6].value > threshold=3.3940703868865967
node_1024: feature_name=ENSG00000168484	feature_id[1].value <= threshold=2.216213583946228
node_1025: feature_name=ENSG00000198727	feature_id[19].value > threshold=0.41665807366371155
node_1145: feature_name=ENSG00000129824	feature_id[0].value <= threshold=0.19742518663406372
node_1146: feature_name=ENSG00000204389	feature_id[17].value > threshold=0.2662433683872223
node_1358: feature_name=ENSG00000197728	feature_id[2].value <= threshold=3.262024998664856
node_1359: feature_name=ENSG00000087086	feature_id[14].value <= threshold=4.78134822845459
node_1360: feature_name=ENSG00000128016	feature_id[13].value > threshold=1.2611202597618103
node_1414: feature_name=ENSG00000228253	feature_id[3].value <= threshold=1.503785252571106
node_1415: feature_name=ENSG00000229117	feature_id[6].value <= threshold=4.640081405639648
node_1416: feature_name=ENSG00000212907	feature_id[8].value <= threshold=1.6902917623519897
node_1417: feature_name=ENSG00000168484	feature_id[1].value <= threshold=2.1831908226013184
node_1418: feature_name=ENSG00000229117	feature_id[6].value <= threshold=4.518965005874634
node_1419: feature_name=ENSG00000140264	feature_id[10].value <= threshold=2.529092788696289
node_1420: feature_name=ENSG00000229117	feature_id[6].value > threshold=3.4040499925613403
node_1424: feature_name=ENSG00000166598	feature_id[7].value > threshold=0.20100723206996918
Class: never
Rules_5	passed counts:316
node_0: feature_name=ENSG00000166598	feature_id[7].value <= threshold=2.4243680238723755
node_1: feature_name=ENSG00000279483	feature_id[4].value <= threshold=1.4290554523468018
node_2: feature_name=ENSG00000229117	feature_id[6].value <= threshold=3.3940703868865967
node_3: feature_name=ENSG00000148346	feature_id[9].value <= threshold=1.4211782217025757
node_4: feature_name=ENSG00000198727	feature_id[19].value > threshold=0.32028642296791077
node_164: feature_name=ENSG00000228253	feature_id[3].value <= threshold=1.6946539282798767
node_165: feature_name=ENSG00000102265	feature_id[16].value <= threshold=3.2037614583969116
node_166: feature_name=ENSG00000229117	feature_id[6].value > threshold=2.7696415185928345
node_458: feature_name=ENSG00000168484	feature_id[1].value <= threshold=3.2027204036712646
node_459: feature_name=ENSG00000161055	feature_id[11].value > threshold=0.5168886780738831
node_661: feature_name=ENSG00000229807	feature_id[5].value <= threshold=3.131545305252075
node_662: feature_name=ENSG00000149021	feature_id[18].value <= threshold=2.1777219772338867
node_663: feature_name=ENSG00000140264	feature_id[10].value <= threshold=3.0113110542297363
node_664: feature_name=ENSG00000168484	feature_id[1].value <= threshold=2.980106472969055
node_665: feature_name=ENSG00000229117	feature_id[6].value > threshold=2.772520661354065
node_669: feature_name=ENSG00000140264	feature_id[10].value <= threshold=2.311395049095154
node_670: feature_name=ENSG00000229117	feature_id[6].value <= threshold=3.344401478767395
Class: never
Rules_6	passed counts:300
node_0: feature_name=ENSG00000166598	feature_id[7].value <= threshold=2.4243680238723755
node_1: feature_name=ENSG00000279483	feature_id[4].value <= threshold=1.4290554523468018
node_2: feature_name=ENSG00000229117	feature_id[6].value <= threshold=3.3940703868865967
node_3: feature_name=ENSG00000148346	feature_id[9].value <= threshold=1.4211782217025757
node_4: feature_name=ENSG00000198727	feature_id[19].value > threshold=0.32028642296791077
node_164: feature_name=ENSG00000228253	feature_id[3].value <= threshold=1.6946539282798767
node_165: feature_name=ENSG00000102265	feature_id[16].value <= threshold=3.2037614583969116
node_166: feature_name=ENSG00000229117	feature_id[6].value <= threshold=2.7696415185928345
node_167: feature_name=ENSG00000197728	feature_id[2].value <= threshold=2.953665852546692
node_168: feature_name=ENSG00000148346	feature_id[9].value <= threshold=0.7855507433414459
node_169: feature_name=ENSG00000212907	feature_id[8].value <= threshold=2.7240846157073975
node_170: feature_name=ENSG00000128016	feature_id[13].value <= threshold=0.9364025592803955
node_171: feature_name=ENSG00000204389	feature_id[17].value <= threshold=3.09319806098938
node_172: feature_name=ENSG00000229117	feature_id[6].value <= threshold=2.3542646169662476
node_173: feature_name=ENSG00000229807	feature_id[5].value <= threshold=3.705775260925293
node_174: feature_name=ENSG00000087086	feature_id[14].value > threshold=1.4323540329933167
node_182: feature_name=ENSG00000197728	feature_id[2].value <= threshold=1.6333301067352295
node_183: feature_name=ENSG00000229117	feature_id[6].value <= threshold=2.276604652404785
node_184: feature_name=ENSG00000149021	feature_id[18].value <= threshold=3.021594285964966
node_185: feature_name=ENSG00000204389	feature_id[17].value <= threshold=1.342947244644165
Class: never
Rules_7	passed counts:280
node_0: feature_name=ENSG00000166598	feature_id[7].value <= threshold=2.4243680238723755
node_1: feature_name=ENSG00000279483	feature_id[4].value > threshold=1.4290554523468018
node_1677: feature_name=ENSG00000197728	feature_id[2].value <= threshold=1.9423056244850159
node_1678: feature_name=ENSG00000228253	feature_id[3].value <= threshold=2.934985637664795
node_1679: feature_name=ENSG00000129824	feature_id[0].value <= threshold=0.5363977253437042
node_1680: feature_name=ENSG00000128016	feature_id[13].value > threshold=1.5204783082008362
node_1844: feature_name=ENSG00000149021	feature_id[18].value <= threshold=2.6599855422973633
node_1845: feature_name=ENSG00000228253	feature_id[3].value <= threshold=2.348019242286682
node_1846: feature_name=ENSG00000140264	feature_id[10].value <= threshold=2.942435383796692
node_1847: feature_name=ENSG00000229807	feature_id[5].value <= threshold=2.797470450401306
node_1848: feature_name=ENSG00000279483	feature_id[4].value <= threshold=4.373706817626953
node_1849: feature_name=ENSG00000087086	feature_id[14].value <= threshold=5.981051683425903
node_1850: feature_name=ENSG00000148346	feature_id[9].value <= threshold=1.0287159979343414
node_1851: feature_name=ENSG00000229117	feature_id[6].value > threshold=1.512270450592041
node_1887: feature_name=ENSG00000140264	feature_id[10].value > threshold=0.3922411799430847
node_1903: feature_name=ENSG00000212907	feature_id[8].value <= threshold=4.124585866928101
node_1904: feature_name=ENSG00000198727	feature_id[19].value <= threshold=4.387165784835815
node_1905: feature_name=ENSG00000279483	feature_id[4].value > threshold=1.4385319352149963
node_1909: feature_name=ENSG00000166598	feature_id[7].value <= threshold=1.9807971119880676
node_1910: feature_name=ENSG00000251562	feature_id[15].value <= threshold=6.872473955154419
Class: never
Rules_8	passed counts:276
node_0: feature_name=ENSG00000166598	feature_id[7].value <= threshold=2.4243680238723755
node_1: feature_name=ENSG00000279483	feature_id[4].value <= threshold=1.4290554523468018
node_2: feature_name=ENSG00000229117	feature_id[6].value <= threshold=3.3940703868865967
node_3: feature_name=ENSG00000148346	feature_id[9].value <= threshold=1.4211782217025757
node_4: feature_name=ENSG00000198727	feature_id[19].value > threshold=0.32028642296791077
node_164: feature_name=ENSG00000228253	feature_id[3].value <= threshold=1.6946539282798767
node_165: feature_name=ENSG00000102265	feature_id[16].value <= threshold=3.2037614583969116
node_166: feature_name=ENSG00000229117	feature_id[6].value <= threshold=2.7696415185928345
node_167: feature_name=ENSG00000197728	feature_id[2].value <= threshold=2.953665852546692
node_168: feature_name=ENSG00000148346	feature_id[9].value <= threshold=0.7855507433414459
node_169: feature_name=ENSG00000212907	feature_id[8].value <= threshold=2.7240846157073975
node_170: feature_name=ENSG00000128016	feature_id[13].value > threshold=0.9364025592803955
node_272: feature_name=ENSG00000140264	feature_id[10].value <= threshold=2.983320116996765
node_273: feature_name=ENSG00000229807	feature_id[5].value <= threshold=0.21063566207885742
node_274: feature_name=ENSG00000161055	feature_id[11].value <= threshold=0.18906927108764648
node_275: feature_name=ENSG00000229117	feature_id[6].value <= threshold=2.5369526147842407
node_276: feature_name=ENSG00000128016	feature_id[13].value <= threshold=4.59179425239563
node_277: feature_name=ENSG00000251562	feature_id[15].value > threshold=6.119012355804443
node_315: feature_name=ENSG00000087086	feature_id[14].value <= threshold=2.6513410806655884
Class: never
Rules_9	passed counts:212
node_0: feature_name=ENSG00000166598	feature_id[7].value <= threshold=2.4243680238723755
node_1: feature_name=ENSG00000279483	feature_id[4].value <= threshold=1.4290554523468018
node_2: feature_name=ENSG00000229117	feature_id[6].value <= threshold=3.3940703868865967
node_3: feature_name=ENSG00000148346	feature_id[9].value <= threshold=1.4211782217025757
node_4: feature_name=ENSG00000198727	feature_id[19].value > threshold=0.32028642296791077
node_164: feature_name=ENSG00000228253	feature_id[3].value <= threshold=1.6946539282798767
node_165: feature_name=ENSG00000102265	feature_id[16].value > threshold=3.2037614583969116
node_721: feature_name=ENSG00000168484	feature_id[1].value <= threshold=2.075284481048584
node_722: feature_name=ENSG00000229807	feature_id[5].value > threshold=0.09544358402490616
node_870: feature_name=ENSG00000148346	feature_id[9].value <= threshold=0.5514426529407501
node_871: feature_name=ENSG00000149021	feature_id[18].value <= threshold=1.614902138710022
node_872: feature_name=ENSG00000128016	feature_id[13].value > threshold=0.07402389496564865
node_878: feature_name=ENSG00000140264	feature_id[10].value <= threshold=2.7279345989227295
node_879: feature_name=ENSG00000229807	feature_id[5].value <= threshold=1.907637357711792
Class: never
Rules_10	passed counts:195
node_0: feature_name=ENSG00000166598	feature_id[7].value <= threshold=2.4243680238723755
node_1: feature_name=ENSG00000279483	feature_id[4].value > threshold=1.4290554523468018
node_1677: feature_name=ENSG00000197728	feature_id[2].value > threshold=1.9423056244850159
node_2293: feature_name=ENSG00000255823	feature_id[12].value > threshold=1.0768969058990479
node_3193: feature_name=ENSG00000168484	feature_id[1].value <= threshold=3.1400736570358276
node_3194: feature_name=ENSG00000129824	feature_id[0].value > threshold=0.17179490625858307
node_3226: feature_name=ENSG00000197728	feature_id[2].value <= threshold=3.43656063079834
node_3227: feature_name=ENSG00000279483	feature_id[4].value <= threshold=3.8753265142440796
node_3228: feature_name=ENSG00000251562	feature_id[15].value > threshold=0.7420186400413513
Class: active
Rules_11	passed counts:171
node_0: feature_name=ENSG00000166598	feature_id[7].value <= threshold=2.4243680238723755
node_1: feature_name=ENSG00000279483	feature_id[4].value <= threshold=1.4290554523468018
node_2: feature_name=ENSG00000229117	feature_id[6].value <= threshold=3.3940703868865967
node_3: feature_name=ENSG00000148346	feature_id[9].value <= threshold=1.4211782217025757
node_4: feature_name=ENSG00000198727	feature_id[19].value > threshold=0.32028642296791077
node_164: feature_name=ENSG00000228253	feature_id[3].value <= threshold=1.6946539282798767
node_165: feature_name=ENSG00000102265	feature_id[16].value <= threshold=3.2037614583969116
node_166: feature_name=ENSG00000229117	feature_id[6].value <= threshold=2.7696415185928345
node_167: feature_name=ENSG00000197728	feature_id[2].value <= threshold=2.953665852546692
node_168: feature_name=ENSG00000148346	feature_id[9].value <= threshold=0.7855507433414459
node_169: feature_name=ENSG00000212907	feature_id[8].value <= threshold=2.7240846157073975
node_170: feature_name=ENSG00000128016	feature_id[13].value > threshold=0.9364025592803955
node_272: feature_name=ENSG00000140264	feature_id[10].value <= threshold=2.983320116996765
node_273: feature_name=ENSG00000229807	feature_id[5].value <= threshold=0.21063566207885742
node_274: feature_name=ENSG00000161055	feature_id[11].value <= threshold=0.18906927108764648
node_275: feature_name=ENSG00000229117	feature_id[6].value <= threshold=2.5369526147842407
node_276: feature_name=ENSG00000128016	feature_id[13].value <= threshold=4.59179425239563
node_277: feature_name=ENSG00000251562	feature_id[15].value > threshold=6.119012355804443
node_315: feature_name=ENSG00000087086	feature_id[14].value > threshold=2.6513410806655884
node_317: feature_name=ENSG00000087086	feature_id[14].value > threshold=2.6569677591323853
node_319: feature_name=ENSG00000279483	feature_id[4].value <= threshold=1.3124667406082153
node_320: feature_name=ENSG00000251562	feature_id[15].value <= threshold=7.1700119972229
node_321: feature_name=ENSG00000197728	feature_id[2].value <= threshold=2.57762610912323
node_322: feature_name=ENSG00000102265	feature_id[16].value > threshold=0.9743234515190125
Class: never
Rules_12	passed counts:162
node_0: feature_name=ENSG00000166598	feature_id[7].value > threshold=2.4243680238723755
node_3238: feature_name=ENSG00000255823	feature_id[12].value <= threshold=0.21250363439321518
node_3239: feature_name=ENSG00000229117	feature_id[6].value <= threshold=3.2236522436141968
node_3240: feature_name=ENSG00000087086	feature_id[14].value <= threshold=4.209570407867432
node_3241: feature_name=ENSG00000148346	feature_id[9].value <= threshold=1.314768373966217
node_3242: feature_name=ENSG00000128016	feature_id[13].value > threshold=0.8221307396888733
node_3354: feature_name=ENSG00000168484	feature_id[1].value <= threshold=1.9173919558525085
node_3355: feature_name=ENSG00000228253	feature_id[3].value <= threshold=2.921144962310791
node_3356: feature_name=ENSG00000087086	feature_id[14].value <= threshold=4.104794263839722
node_3357: feature_name=ENSG00000129824	feature_id[0].value <= threshold=2.014977216720581
node_3358: feature_name=ENSG00000166598	feature_id[7].value <= threshold=3.532830595970154
node_3359: feature_name=ENSG00000197728	feature_id[2].value <= threshold=2.9819283485412598
node_3360: feature_name=ENSG00000102265	feature_id[16].value <= threshold=3.829434394836426
node_3361: feature_name=ENSG00000129824	feature_id[0].value <= threshold=1.8730227947235107
node_3362: feature_name=ENSG00000128016	feature_id[13].value > threshold=1.0282623767852783
node_3366: feature_name=ENSG00000229117	feature_id[6].value <= threshold=3.1250990629196167
node_3367: feature_name=ENSG00000161055	feature_id[11].value <= threshold=2.0216193795204163
Class: never
Rules_13	passed counts:154
node_0: feature_name=ENSG00000166598	feature_id[7].value > threshold=2.4243680238723755
node_3238: feature_name=ENSG00000255823	feature_id[12].value <= threshold=0.21250363439321518
node_3239: feature_name=ENSG00000229117	feature_id[6].value > threshold=3.2236522436141968
node_3507: feature_name=ENSG00000129824	feature_id[0].value > threshold=0.23049895465373993
node_3609: feature_name=ENSG00000149021	feature_id[18].value <= threshold=1.3352503180503845
node_3610: feature_name=ENSG00000102265	feature_id[16].value > threshold=1.7745499014854431
node_3614: feature_name=ENSG00000161055	feature_id[11].value <= threshold=1.180109679698944
node_3615: feature_name=ENSG00000212907	feature_id[8].value <= threshold=3.6832557916641235
node_3616: feature_name=ENSG00000166598	feature_id[7].value > threshold=2.428484559059143
node_3618: feature_name=ENSG00000168484	feature_id[1].value <= threshold=3.9614323377609253
node_3619: feature_name=ENSG00000140264	feature_id[10].value > threshold=1.229015827178955
node_3623: feature_name=ENSG00000168484	feature_id[1].value <= threshold=3.4872539043426514
node_3624: feature_name=ENSG00000251562	feature_id[15].value <= threshold=6.095465183258057
Class: active
Rules_14	passed counts:153
node_0: feature_name=ENSG00000166598	feature_id[7].value <= threshold=2.4243680238723755
node_1: feature_name=ENSG00000279483	feature_id[4].value <= threshold=1.4290554523468018
node_2: feature_name=ENSG00000229117	feature_id[6].value <= threshold=3.3940703868865967
node_3: feature_name=ENSG00000148346	feature_id[9].value > threshold=1.4211782217025757
node_997: feature_name=ENSG00000229807	feature_id[5].value > threshold=0.30388960242271423
Class: former
Rules_15	passed counts:151
node_0: feature_name=ENSG00000166598	feature_id[7].value <= threshold=2.4243680238723755
node_1: feature_name=ENSG00000279483	feature_id[4].value <= threshold=1.4290554523468018
node_2: feature_name=ENSG00000229117	feature_id[6].value <= threshold=3.3940703868865967
node_3: feature_name=ENSG00000148346	feature_id[9].value <= threshold=1.4211782217025757
node_4: feature_name=ENSG00000198727	feature_id[19].value > threshold=0.32028642296791077
node_164: feature_name=ENSG00000228253	feature_id[3].value <= threshold=1.6946539282798767
node_165: feature_name=ENSG00000102265	feature_id[16].value <= threshold=3.2037614583969116
node_166: feature_name=ENSG00000229117	feature_id[6].value <= threshold=2.7696415185928345
node_167: feature_name=ENSG00000197728	feature_id[2].value <= threshold=2.953665852546692
node_168: feature_name=ENSG00000148346	feature_id[9].value <= threshold=0.7855507433414459
node_169: feature_name=ENSG00000212907	feature_id[8].value <= threshold=2.7240846157073975
node_170: feature_name=ENSG00000128016	feature_id[13].value > threshold=0.9364025592803955
node_272: feature_name=ENSG00000140264	feature_id[10].value <= threshold=2.983320116996765
node_273: feature_name=ENSG00000229807	feature_id[5].value <= threshold=0.21063566207885742
node_274: feature_name=ENSG00000161055	feature_id[11].value <= threshold=0.18906927108764648
node_275: feature_name=ENSG00000229117	feature_id[6].value <= threshold=2.5369526147842407
node_276: feature_name=ENSG00000128016	feature_id[13].value <= threshold=4.59179425239563
node_277: feature_name=ENSG00000251562	feature_id[15].value <= threshold=6.119012355804443
node_278: feature_name=ENSG00000129824	feature_id[0].value <= threshold=1.0373050570487976
node_279: feature_name=ENSG00000149021	feature_id[18].value <= threshold=2.2997628450393677
node_280: feature_name=ENSG00000212907	feature_id[8].value <= threshold=1.3459328413009644
node_281: feature_name=ENSG00000087086	feature_id[14].value > threshold=1.6254190802574158
node_285: feature_name=ENSG00000197728	feature_id[2].value <= threshold=2.001490831375122
Class: never
Rules_16	passed counts:144
node_0: feature_name=ENSG00000166598	feature_id[7].value <= threshold=2.4243680238723755
node_1: feature_name=ENSG00000279483	feature_id[4].value <= threshold=1.4290554523468018
node_2: feature_name=ENSG00000229117	feature_id[6].value > threshold=3.3940703868865967
node_1024: feature_name=ENSG00000168484	feature_id[1].value <= threshold=2.216213583946228
node_1025: feature_name=ENSG00000198727	feature_id[19].value > threshold=0.41665807366371155
node_1145: feature_name=ENSG00000129824	feature_id[0].value > threshold=0.19742518663406372
node_1479: feature_name=ENSG00000149021	feature_id[18].value > threshold=0.6418757140636444
node_1565: feature_name=ENSG00000168484	feature_id[1].value <= threshold=1.2683010697364807
node_1566: feature_name=ENSG00000102265	feature_id[16].value <= threshold=5.46752142906189
node_1567: feature_name=ENSG00000149021	feature_id[18].value > threshold=0.9667935967445374
node_1573: feature_name=ENSG00000228253	feature_id[3].value <= threshold=0.6936097741127014
Class: never
Rules_17	passed counts:138
node_0: feature_name=ENSG00000166598	feature_id[7].value <= threshold=2.4243680238723755
node_1: feature_name=ENSG00000279483	feature_id[4].value <= threshold=1.4290554523468018
node_2: feature_name=ENSG00000229117	feature_id[6].value > threshold=3.3940703868865967
node_1024: feature_name=ENSG00000168484	feature_id[1].value <= threshold=2.216213583946228
node_1025: feature_name=ENSG00000198727	feature_id[19].value > threshold=0.41665807366371155
node_1145: feature_name=ENSG00000129824	feature_id[0].value > threshold=0.19742518663406372
node_1479: feature_name=ENSG00000149021	feature_id[18].value <= threshold=0.6418757140636444
node_1480: feature_name=ENSG00000204389	feature_id[17].value <= threshold=1.5683554410934448
node_1481: feature_name=ENSG00000128016	feature_id[13].value > threshold=0.10995715111494064
node_1505: feature_name=ENSG00000212907	feature_id[8].value <= threshold=1.2112014293670654
node_1506: feature_name=ENSG00000251562	feature_id[15].value > threshold=2.1875789165496826
node_1510: feature_name=ENSG00000166598	feature_id[7].value <= threshold=2.203905701637268
node_1511: feature_name=ENSG00000129824	feature_id[0].value <= threshold=2.461169719696045
node_1512: feature_name=ENSG00000279483	feature_id[4].value <= threshold=1.3276371359825134
node_1513: feature_name=ENSG00000197728	feature_id[2].value <= threshold=3.2299959659576416
node_1514: feature_name=ENSG00000255823	feature_id[12].value <= threshold=2.0811198353767395
node_1515: feature_name=ENSG00000228253	feature_id[3].value <= threshold=0.272921122610569
node_1516: feature_name=ENSG00000168484	feature_id[1].value <= threshold=1.490934669971466
node_1517: feature_name=ENSG00000198727	feature_id[19].value <= threshold=4.130222678184509
node_1518: feature_name=ENSG00000255823	feature_id[12].value <= threshold=1.1844794750213623
node_1519: feature_name=ENSG00000229117	feature_id[6].value > threshold=3.4052672386169434
Class: former
Rules_18	passed counts:133
node_0: feature_name=ENSG00000166598	feature_id[7].value <= threshold=2.4243680238723755
node_1: feature_name=ENSG00000279483	feature_id[4].value <= threshold=1.4290554523468018
node_2: feature_name=ENSG00000229117	feature_id[6].value <= threshold=3.3940703868865967
node_3: feature_name=ENSG00000148346	feature_id[9].value <= threshold=1.4211782217025757
node_4: feature_name=ENSG00000198727	feature_id[19].value > threshold=0.32028642296791077
node_164: feature_name=ENSG00000228253	feature_id[3].value <= threshold=1.6946539282798767
node_165: feature_name=ENSG00000102265	feature_id[16].value > threshold=3.2037614583969116
node_721: feature_name=ENSG00000168484	feature_id[1].value <= threshold=2.075284481048584
node_722: feature_name=ENSG00000229807	feature_id[5].value <= threshold=0.09544358402490616
node_723: feature_name=ENSG00000161055	feature_id[11].value > threshold=0.1706319898366928
node_841: feature_name=ENSG00000148346	feature_id[9].value <= threshold=0.1943308264017105
node_842: feature_name=ENSG00000197728	feature_id[2].value <= threshold=3.291280150413513
node_843: feature_name=ENSG00000204389	feature_id[17].value <= threshold=3.0061439275741577
node_844: feature_name=ENSG00000149021	feature_id[18].value <= threshold=2.6685726642608643
node_845: feature_name=ENSG00000161055	feature_id[11].value > threshold=0.6050151586532593
node_849: feature_name=ENSG00000149021	feature_id[18].value <= threshold=1.9866870641708374
Class: never
Rules_19	passed counts:101
node_0: feature_name=ENSG00000166598	feature_id[7].value <= threshold=2.4243680238723755
node_1: feature_name=ENSG00000279483	feature_id[4].value <= threshold=1.4290554523468018
node_2: feature_name=ENSG00000229117	feature_id[6].value > threshold=3.3940703868865967
node_1024: feature_name=ENSG00000168484	feature_id[1].value <= threshold=2.216213583946228
node_1025: feature_name=ENSG00000198727	feature_id[19].value > threshold=0.41665807366371155
node_1145: feature_name=ENSG00000129824	feature_id[0].value <= threshold=0.19742518663406372
node_1146: feature_name=ENSG00000204389	feature_id[17].value > threshold=0.2662433683872223
node_1358: feature_name=ENSG00000197728	feature_id[2].value <= threshold=3.262024998664856
node_1359: feature_name=ENSG00000087086	feature_id[14].value <= threshold=4.78134822845459
node_1360: feature_name=ENSG00000128016	feature_id[13].value > threshold=1.2611202597618103
node_1414: feature_name=ENSG00000228253	feature_id[3].value <= threshold=1.503785252571106
node_1415: feature_name=ENSG00000229117	feature_id[6].value <= threshold=4.640081405639648
node_1416: feature_name=ENSG00000212907	feature_id[8].value <= threshold=1.6902917623519897
node_1417: feature_name=ENSG00000168484	feature_id[1].value <= threshold=2.1831908226013184
node_1418: feature_name=ENSG00000229117	feature_id[6].value <= threshold=4.518965005874634
node_1419: feature_name=ENSG00000140264	feature_id[10].value > threshold=2.529092788696289
node_1435: feature_name=ENSG00000140264	feature_id[10].value > threshold=2.5308310985565186
node_1437: feature_name=ENSG00000166598	feature_id[7].value > threshold=0.27300089597702026
node_1441: feature_name=ENSG00000251562	feature_id[15].value <= threshold=6.216304302215576
node_1442: feature_name=ENSG00000229807	feature_id[5].value <= threshold=1.7324937582015991
Class: never
Rules_20	passed counts:101
node_0: feature_name=ENSG00000166598	feature_id[7].value <= threshold=2.4243680238723755
node_1: feature_name=ENSG00000279483	feature_id[4].value <= threshold=1.4290554523468018
node_2: feature_name=ENSG00000229117	feature_id[6].value <= threshold=3.3940703868865967
node_3: feature_name=ENSG00000148346	feature_id[9].value <= threshold=1.4211782217025757
node_4: feature_name=ENSG00000198727	feature_id[19].value > threshold=0.32028642296791077
node_164: feature_name=ENSG00000228253	feature_id[3].value <= threshold=1.6946539282798767
node_165: feature_name=ENSG00000102265	feature_id[16].value <= threshold=3.2037614583969116
node_166: feature_name=ENSG00000229117	feature_id[6].value <= threshold=2.7696415185928345
node_167: feature_name=ENSG00000197728	feature_id[2].value <= threshold=2.953665852546692
node_168: feature_name=ENSG00000148346	feature_id[9].value <= threshold=0.7855507433414459
node_169: feature_name=ENSG00000212907	feature_id[8].value <= threshold=2.7240846157073975
node_170: feature_name=ENSG00000128016	feature_id[13].value <= threshold=0.9364025592803955
node_171: feature_name=ENSG00000204389	feature_id[17].value <= threshold=3.09319806098938
node_172: feature_name=ENSG00000229117	feature_id[6].value > threshold=2.3542646169662476
node_220: feature_name=ENSG00000168484	feature_id[1].value <= threshold=2.307066321372986
node_221: feature_name=ENSG00000102265	feature_id[16].value <= threshold=2.7395615577697754
node_222: feature_name=ENSG00000197728	feature_id[2].value <= threshold=0.8549453318119049
Class: never
Rules_21	passed counts:93
node_0: feature_name=ENSG00000166598	feature_id[7].value <= threshold=2.4243680238723755
node_1: feature_name=ENSG00000279483	feature_id[4].value <= threshold=1.4290554523468018
node_2: feature_name=ENSG00000229117	feature_id[6].value <= threshold=3.3940703868865967
node_3: feature_name=ENSG00000148346	feature_id[9].value <= threshold=1.4211782217025757
node_4: feature_name=ENSG00000198727	feature_id[19].value > threshold=0.32028642296791077
node_164: feature_name=ENSG00000228253	feature_id[3].value <= threshold=1.6946539282798767
node_165: feature_name=ENSG00000102265	feature_id[16].value <= threshold=3.2037614583969116
node_166: feature_name=ENSG00000229117	feature_id[6].value > threshold=2.7696415185928345
node_458: feature_name=ENSG00000168484	feature_id[1].value <= threshold=3.2027204036712646
node_459: feature_name=ENSG00000161055	feature_id[11].value <= threshold=0.5168886780738831
node_460: feature_name=ENSG00000129824	feature_id[0].value <= threshold=0.2022632658481598
node_461: feature_name=ENSG00000229807	feature_id[5].value <= threshold=0.12589849531650543
node_462: feature_name=ENSG00000168484	feature_id[1].value <= threshold=2.1482585668563843
node_463: feature_name=ENSG00000204389	feature_id[17].value > threshold=0.22677011787891388
node_527: feature_name=ENSG00000140264	feature_id[10].value <= threshold=2.612221360206604
node_528: feature_name=ENSG00000255823	feature_id[12].value <= threshold=2.37410306930542
node_529: feature_name=ENSG00000166598	feature_id[7].value <= threshold=2.396604299545288
node_530: feature_name=ENSG00000204389	feature_id[17].value <= threshold=2.4215363264083862
node_531: feature_name=ENSG00000102265	feature_id[16].value <= threshold=3.030182957649231
node_532: feature_name=ENSG00000229117	feature_id[6].value <= threshold=3.318727135658264
Class: never
Rules_22	passed counts:91
node_0: feature_name=ENSG00000166598	feature_id[7].value <= threshold=2.4243680238723755
node_1: feature_name=ENSG00000279483	feature_id[4].value <= threshold=1.4290554523468018
node_2: feature_name=ENSG00000229117	feature_id[6].value > threshold=3.3940703868865967
node_1024: feature_name=ENSG00000168484	feature_id[1].value <= threshold=2.216213583946228
node_1025: feature_name=ENSG00000198727	feature_id[19].value > threshold=0.41665807366371155
node_1145: feature_name=ENSG00000129824	feature_id[0].value <= threshold=0.19742518663406372
node_1146: feature_name=ENSG00000204389	feature_id[17].value > threshold=0.2662433683872223
node_1358: feature_name=ENSG00000197728	feature_id[2].value <= threshold=3.262024998664856
node_1359: feature_name=ENSG00000087086	feature_id[14].value <= threshold=4.78134822845459
node_1360: feature_name=ENSG00000128016	feature_id[13].value <= threshold=1.2611202597618103
node_1361: feature_name=ENSG00000087086	feature_id[14].value <= threshold=4.132230997085571
node_1362: feature_name=ENSG00000229117	feature_id[6].value > threshold=3.402352213859558
node_1364: feature_name=ENSG00000140264	feature_id[10].value <= threshold=2.854500412940979
node_1365: feature_name=ENSG00000148346	feature_id[9].value <= threshold=1.738896667957306
node_1366: feature_name=ENSG00000197728	feature_id[2].value <= threshold=3.035320997238159
node_1367: feature_name=ENSG00000279483	feature_id[4].value <= threshold=1.3986241221427917
node_1368: feature_name=ENSG00000212907	feature_id[8].value <= threshold=1.6626407504081726
node_1369: feature_name=ENSG00000128016	feature_id[13].value <= threshold=1.1081134676933289
node_1370: feature_name=ENSG00000255823	feature_id[12].value <= threshold=1.8487721681594849
Class: never
Rules_23	passed counts:88
node_0: feature_name=ENSG00000166598	feature_id[7].value <= threshold=2.4243680238723755
node_1: feature_name=ENSG00000279483	feature_id[4].value <= threshold=1.4290554523468018
node_2: feature_name=ENSG00000229117	feature_id[6].value <= threshold=3.3940703868865967
node_3: feature_name=ENSG00000148346	feature_id[9].value <= threshold=1.4211782217025757
node_4: feature_name=ENSG00000198727	feature_id[19].value <= threshold=0.32028642296791077
node_5: feature_name=ENSG00000128016	feature_id[13].value > threshold=1.4701744318008423
node_123: feature_name=ENSG00000255823	feature_id[12].value <= threshold=1.9175856113433838
node_124: feature_name=ENSG00000197728	feature_id[2].value <= threshold=2.8443291187286377
node_125: feature_name=ENSG00000251562	feature_id[15].value <= threshold=7.966415166854858
node_126: feature_name=ENSG00000229117	feature_id[6].value <= threshold=2.7971253395080566
node_127: feature_name=ENSG00000149021	feature_id[18].value <= threshold=3.053689956665039
node_128: feature_name=ENSG00000251562	feature_id[15].value <= threshold=7.377875566482544
node_129: feature_name=ENSG00000087086	feature_id[14].value > threshold=0.6094442009925842
node_133: feature_name=ENSG00000128016	feature_id[13].value <= threshold=4.8381102085113525
node_134: feature_name=ENSG00000102265	feature_id[16].value <= threshold=3.193037748336792
Class: never
Rules_24	passed counts:87
node_0: feature_name=ENSG00000166598	feature_id[7].value <= threshold=2.4243680238723755
node_1: feature_name=ENSG00000279483	feature_id[4].value > threshold=1.4290554523468018
node_1677: feature_name=ENSG00000197728	feature_id[2].value > threshold=1.9423056244850159
node_2293: feature_name=ENSG00000255823	feature_id[12].value <= threshold=1.0768969058990479
node_2294: feature_name=ENSG00000128016	feature_id[13].value > threshold=3.013297200202942
node_3080: feature_name=ENSG00000197728	feature_id[2].value > threshold=2.6734859943389893
node_3128: feature_name=ENSG00000279483	feature_id[4].value <= threshold=4.1270787715911865
node_3129: feature_name=ENSG00000197728	feature_id[2].value > threshold=3.3731801509857178
node_3169: feature_name=ENSG00000251562	feature_id[15].value <= threshold=5.538597345352173
node_3170: feature_name=ENSG00000255823	feature_id[12].value <= threshold=0.43933844566345215
node_3171: feature_name=ENSG00000212907	feature_id[8].value > threshold=0.6413285732269287
Class: former
Rules_25	passed counts:82
node_0: feature_name=ENSG00000166598	feature_id[7].value <= threshold=2.4243680238723755
node_1: feature_name=ENSG00000279483	feature_id[4].value > threshold=1.4290554523468018
node_1677: feature_name=ENSG00000197728	feature_id[2].value > threshold=1.9423056244850159
node_2293: feature_name=ENSG00000255823	feature_id[12].value <= threshold=1.0768969058990479
node_2294: feature_name=ENSG00000128016	feature_id[13].value <= threshold=3.013297200202942
node_2295: feature_name=ENSG00000168484	feature_id[1].value <= threshold=0.45799537003040314
node_2296: feature_name=ENSG00000228253	feature_id[3].value <= threshold=2.710677146911621
node_2297: feature_name=ENSG00000198727	feature_id[19].value > threshold=3.596381187438965
node_2535: feature_name=ENSG00000251562	feature_id[15].value <= threshold=5.262949705123901
node_2536: feature_name=ENSG00000212907	feature_id[8].value <= threshold=3.988101840019226
node_2537: feature_name=ENSG00000229807	feature_id[5].value <= threshold=1.6867602467536926
node_2538: feature_name=ENSG00000128016	feature_id[13].value <= threshold=2.9711114168167114
node_2539: feature_name=ENSG00000279483	feature_id[4].value > threshold=3.682925820350647
node_2557: feature_name=ENSG00000197728	feature_id[2].value > threshold=2.088360905647278
Class: never
Rules_26	passed counts:80
node_0: feature_name=ENSG00000166598	feature_id[7].value <= threshold=2.4243680238723755
node_1: feature_name=ENSG00000279483	feature_id[4].value > threshold=1.4290554523468018
node_1677: feature_name=ENSG00000197728	feature_id[2].value <= threshold=1.9423056244850159
node_1678: feature_name=ENSG00000228253	feature_id[3].value <= threshold=2.934985637664795
node_1679: feature_name=ENSG00000129824	feature_id[0].value <= threshold=0.5363977253437042
node_1680: feature_name=ENSG00000128016	feature_id[13].value > threshold=1.5204783082008362
node_1844: feature_name=ENSG00000149021	feature_id[18].value <= threshold=2.6599855422973633
node_1845: feature_name=ENSG00000228253	feature_id[3].value <= threshold=2.348019242286682
node_1846: feature_name=ENSG00000140264	feature_id[10].value <= threshold=2.942435383796692
node_1847: feature_name=ENSG00000229807	feature_id[5].value <= threshold=2.797470450401306
node_1848: feature_name=ENSG00000279483	feature_id[4].value <= threshold=4.373706817626953
node_1849: feature_name=ENSG00000087086	feature_id[14].value <= threshold=5.981051683425903
node_1850: feature_name=ENSG00000148346	feature_id[9].value <= threshold=1.0287159979343414
node_1851: feature_name=ENSG00000229117	feature_id[6].value <= threshold=1.512270450592041
node_1852: feature_name=ENSG00000149021	feature_id[18].value <= threshold=2.0403559803962708
node_1853: feature_name=ENSG00000197728	feature_id[2].value <= threshold=1.909595251083374
node_1854: feature_name=ENSG00000087086	feature_id[14].value <= threshold=4.020251750946045
node_1855: feature_name=ENSG00000166598	feature_id[7].value <= threshold=2.086090087890625
node_1856: feature_name=ENSG00000204389	feature_id[17].value <= threshold=4.620087623596191
node_1857: feature_name=ENSG00000198727	feature_id[19].value > threshold=1.4345818758010864
node_1861: feature_name=ENSG00000198727	feature_id[19].value <= threshold=3.9643194675445557
node_1862: feature_name=ENSG00000212907	feature_id[8].value > threshold=2.238552689552307
Class: never
Rules_27	passed counts:76
node_0: feature_name=ENSG00000166598	feature_id[7].value <= threshold=2.4243680238723755
node_1: feature_name=ENSG00000279483	feature_id[4].value <= threshold=1.4290554523468018
node_2: feature_name=ENSG00000229117	feature_id[6].value > threshold=3.3940703868865967
node_1024: feature_name=ENSG00000168484	feature_id[1].value > threshold=2.216213583946228
node_1582: feature_name=ENSG00000129824	feature_id[0].value > threshold=0.39116401970386505
node_1648: feature_name=ENSG00000255823	feature_id[12].value > threshold=0.3577228784561157
node_1668: feature_name=ENSG00000168484	feature_id[1].value > threshold=2.5619369745254517
node_1672: feature_name=ENSG00000102265	feature_id[16].value <= threshold=5.088376522064209
Class: former
Rules_28	passed counts:72
node_0: feature_name=ENSG00000166598	feature_id[7].value <= threshold=2.4243680238723755
node_1: feature_name=ENSG00000279483	feature_id[4].value > threshold=1.4290554523468018
node_1677: feature_name=ENSG00000197728	feature_id[2].value <= threshold=1.9423056244850159
node_1678: feature_name=ENSG00000228253	feature_id[3].value <= threshold=2.934985637664795
node_1679: feature_name=ENSG00000129824	feature_id[0].value <= threshold=0.5363977253437042
node_1680: feature_name=ENSG00000128016	feature_id[13].value <= threshold=1.5204783082008362
node_1681: feature_name=ENSG00000229117	feature_id[6].value > threshold=1.9393571615219116
node_1767: feature_name=ENSG00000149021	feature_id[18].value <= threshold=3.642024040222168
node_1768: feature_name=ENSG00000255823	feature_id[12].value <= threshold=2.2456802129745483
node_1769: feature_name=ENSG00000102265	feature_id[16].value <= threshold=5.069594860076904
node_1770: feature_name=ENSG00000148346	feature_id[9].value <= threshold=1.8987698554992676
node_1771: feature_name=ENSG00000087086	feature_id[14].value <= threshold=3.249667763710022
node_1772: feature_name=ENSG00000168484	feature_id[1].value <= threshold=1.9119680523872375
node_1773: feature_name=ENSG00000166598	feature_id[7].value <= threshold=2.1686999797821045
node_1774: feature_name=ENSG00000102265	feature_id[16].value <= threshold=3.1665438413619995
Class: never
Rules_29	passed counts:69
node_0: feature_name=ENSG00000166598	feature_id[7].value <= threshold=2.4243680238723755
node_1: feature_name=ENSG00000279483	feature_id[4].value > threshold=1.4290554523468018
node_1677: feature_name=ENSG00000197728	feature_id[2].value > threshold=1.9423056244850159
node_2293: feature_name=ENSG00000255823	feature_id[12].value <= threshold=1.0768969058990479
node_2294: feature_name=ENSG00000128016	feature_id[13].value <= threshold=3.013297200202942
node_2295: feature_name=ENSG00000168484	feature_id[1].value > threshold=0.45799537003040314
node_2657: feature_name=ENSG00000251562	feature_id[15].value > threshold=1.901608943939209
node_2673: feature_name=ENSG00000197728	feature_id[2].value <= threshold=3.373727798461914
node_2674: feature_name=ENSG00000129824	feature_id[0].value <= threshold=2.050783634185791
node_2675: feature_name=ENSG00000204389	feature_id[17].value <= threshold=2.46080482006073
node_2676: feature_name=ENSG00000129824	feature_id[0].value > threshold=0.24679921567440033
node_2854: feature_name=ENSG00000168484	feature_id[1].value <= threshold=3.149788498878479
node_2855: feature_name=ENSG00000229117	feature_id[6].value <= threshold=3.5532795190811157
node_2856: feature_name=ENSG00000229117	feature_id[6].value <= threshold=2.5682579278945923
node_2857: feature_name=ENSG00000166598	feature_id[7].value <= threshold=2.173042893409729
node_2858: feature_name=ENSG00000228253	feature_id[3].value > threshold=1.0027720034122467
node_2878: feature_name=ENSG00000279483	feature_id[4].value > threshold=2.3655720949172974
node_2884: feature_name=ENSG00000102265	feature_id[16].value <= threshold=5.2469706535339355
node_2885: feature_name=ENSG00000140264	feature_id[10].value > threshold=1.6962778568267822
node_2907: feature_name=ENSG00000212907	feature_id[8].value <= threshold=3.928373694419861
node_2908: feature_name=ENSG00000198727	feature_id[19].value > threshold=2.4962804317474365
node_2914: feature_name=ENSG00000128016	feature_id[13].value <= threshold=2.9536978006362915
node_2915: feature_name=ENSG00000251562	feature_id[15].value > threshold=2.9119592905044556
node_2917: feature_name=ENSG00000168484	feature_id[1].value <= threshold=2.1527345180511475
node_2918: feature_name=ENSG00000102265	feature_id[16].value <= threshold=4.830951929092407
Class: active
Rules_30	passed counts:69
node_0: feature_name=ENSG00000166598	feature_id[7].value <= threshold=2.4243680238723755
node_1: feature_name=ENSG00000279483	feature_id[4].value <= threshold=1.4290554523468018
node_2: feature_name=ENSG00000229117	feature_id[6].value > threshold=3.3940703868865967
node_1024: feature_name=ENSG00000168484	feature_id[1].value > threshold=2.216213583946228
node_1582: feature_name=ENSG00000129824	feature_id[0].value <= threshold=0.39116401970386505
node_1583: feature_name=ENSG00000161055	feature_id[11].value > threshold=0.23165999352931976
node_1631: feature_name=ENSG00000168484	feature_id[1].value <= threshold=3.1301252841949463
node_1632: feature_name=ENSG00000166598	feature_id[7].value > threshold=0.7420659959316254
node_1636: feature_name=ENSG00000128016	feature_id[13].value <= threshold=3.0917268991470337
Class: active
Rules_31	passed counts:69
node_0: feature_name=ENSG00000166598	feature_id[7].value <= threshold=2.4243680238723755
node_1: feature_name=ENSG00000279483	feature_id[4].value <= threshold=1.4290554523468018
node_2: feature_name=ENSG00000229117	feature_id[6].value <= threshold=3.3940703868865967
node_3: feature_name=ENSG00000148346	feature_id[9].value <= threshold=1.4211782217025757
node_4: feature_name=ENSG00000198727	feature_id[19].value > threshold=0.32028642296791077
node_164: feature_name=ENSG00000228253	feature_id[3].value <= threshold=1.6946539282798767
node_165: feature_name=ENSG00000102265	feature_id[16].value <= threshold=3.2037614583969116
node_166: feature_name=ENSG00000229117	feature_id[6].value > threshold=2.7696415185928345
node_458: feature_name=ENSG00000168484	feature_id[1].value <= threshold=3.2027204036712646
node_459: feature_name=ENSG00000161055	feature_id[11].value <= threshold=0.5168886780738831
node_460: feature_name=ENSG00000129824	feature_id[0].value > threshold=0.2022632658481598
node_592: feature_name=ENSG00000149021	feature_id[18].value > threshold=0.20172975957393646
node_654: feature_name=ENSG00000168484	feature_id[1].value <= threshold=1.0700476467609406
node_655: feature_name=ENSG00000129824	feature_id[0].value > threshold=0.4597945213317871
Class: never
Rules_32	passed counts:66
node_0: feature_name=ENSG00000166598	feature_id[7].value > threshold=2.4243680238723755
node_3238: feature_name=ENSG00000255823	feature_id[12].value > threshold=0.21250363439321518
node_3640: feature_name=ENSG00000140264	feature_id[10].value > threshold=2.2290866374969482
node_3676: feature_name=ENSG00000168484	feature_id[1].value <= threshold=3.309128165245056
node_3677: feature_name=ENSG00000129824	feature_id[0].value <= threshold=0.08742302656173706
node_3678: feature_name=ENSG00000168484	feature_id[1].value > threshold=0.5162055492401123
node_3686: feature_name=ENSG00000140264	feature_id[10].value > threshold=2.370396375656128
node_3690: feature_name=ENSG00000087086	feature_id[14].value > threshold=3.3136461973190308
node_3694: feature_name=ENSG00000198727	feature_id[19].value <= threshold=4.86426043510437
node_3695: feature_name=ENSG00000128016	feature_id[13].value <= threshold=3.3378100395202637
node_3696: feature_name=ENSG00000255823	feature_id[12].value > threshold=0.28942689299583435
Class: active
Rules_33	passed counts:64
node_0: feature_name=ENSG00000166598	feature_id[7].value <= threshold=2.4243680238723755
node_1: feature_name=ENSG00000279483	feature_id[4].value <= threshold=1.4290554523468018
node_2: feature_name=ENSG00000229117	feature_id[6].value > threshold=3.3940703868865967
node_1024: feature_name=ENSG00000168484	feature_id[1].value <= threshold=2.216213583946228
node_1025: feature_name=ENSG00000198727	feature_id[19].value > threshold=0.41665807366371155
node_1145: feature_name=ENSG00000129824	feature_id[0].value <= threshold=0.19742518663406372
node_1146: feature_name=ENSG00000204389	feature_id[17].value > threshold=0.2662433683872223
node_1358: feature_name=ENSG00000197728	feature_id[2].value <= threshold=3.262024998664856
node_1359: feature_name=ENSG00000087086	feature_id[14].value <= threshold=4.78134822845459
node_1360: feature_name=ENSG00000128016	feature_id[13].value > threshold=1.2611202597618103
node_1414: feature_name=ENSG00000228253	feature_id[3].value <= threshold=1.503785252571106
node_1415: feature_name=ENSG00000229117	feature_id[6].value <= threshold=4.640081405639648
node_1416: feature_name=ENSG00000212907	feature_id[8].value <= threshold=1.6902917623519897
node_1417: feature_name=ENSG00000168484	feature_id[1].value <= threshold=2.1831908226013184
node_1418: feature_name=ENSG00000229117	feature_id[6].value <= threshold=4.518965005874634
node_1419: feature_name=ENSG00000140264	feature_id[10].value <= threshold=2.529092788696289
node_1420: feature_name=ENSG00000229117	feature_id[6].value > threshold=3.4040499925613403
node_1424: feature_name=ENSG00000166598	feature_id[7].value <= threshold=0.20100723206996918
node_1425: feature_name=ENSG00000198727	feature_id[19].value > threshold=2.4038655757904053
node_1429: feature_name=ENSG00000204389	feature_id[17].value > threshold=0.7958833575248718
Class: never
Rules_34	passed counts:63
node_0: feature_name=ENSG00000166598	feature_id[7].value <= threshold=2.4243680238723755
node_1: feature_name=ENSG00000279483	feature_id[4].value > threshold=1.4290554523468018
node_1677: feature_name=ENSG00000197728	feature_id[2].value <= threshold=1.9423056244850159
node_1678: feature_name=ENSG00000228253	feature_id[3].value > threshold=2.934985637664795
node_2164: feature_name=ENSG00000168484	feature_id[1].value <= threshold=0.5390280783176422
node_2165: feature_name=ENSG00000087086	feature_id[14].value > threshold=3.272101044654846
node_2203: feature_name=ENSG00000251562	feature_id[15].value <= threshold=6.394106864929199
node_2204: feature_name=ENSG00000229117	feature_id[6].value <= threshold=3.064428210258484
node_2205: feature_name=ENSG00000102265	feature_id[16].value <= threshold=3.6576764583587646
node_2206: feature_name=ENSG00000279483	feature_id[4].value > threshold=1.652893602848053
node_2208: feature_name=ENSG00000229807	feature_id[5].value <= threshold=0.7973283529281616
node_2209: feature_name=ENSG00000212907	feature_id[8].value <= threshold=4.168378114700317
node_2210: feature_name=ENSG00000229117	feature_id[6].value <= threshold=2.8281561136245728
node_2211: feature_name=ENSG00000166598	feature_id[7].value <= threshold=1.9550690650939941
node_2212: feature_name=ENSG00000128016	feature_id[13].value <= threshold=2.527042269706726
Class: former
Rules_35	passed counts:63
node_0: feature_name=ENSG00000166598	feature_id[7].value <= threshold=2.4243680238723755
node_1: feature_name=ENSG00000279483	feature_id[4].value > threshold=1.4290554523468018
node_1677: feature_name=ENSG00000197728	feature_id[2].value <= threshold=1.9423056244850159
node_1678: feature_name=ENSG00000228253	feature_id[3].value <= threshold=2.934985637664795
node_1679: feature_name=ENSG00000129824	feature_id[0].value > threshold=0.5363977253437042
node_1985: feature_name=ENSG00000229117	feature_id[6].value > threshold=3.675445795059204
node_2147: feature_name=ENSG00000168484	feature_id[1].value <= threshold=3.139135956764221
node_2148: feature_name=ENSG00000102265	feature_id[16].value > threshold=2.250633716583252
node_2154: feature_name=ENSG00000149021	feature_id[18].value <= threshold=1.1856934130191803
node_2155: feature_name=ENSG00000251562	feature_id[15].value > threshold=0.6796168088912964
node_2157: feature_name=ENSG00000168484	feature_id[1].value <= threshold=2.9489165544509888
Class: active
Rules_36	passed counts:63
node_0: feature_name=ENSG00000166598	feature_id[7].value <= threshold=2.4243680238723755
node_1: feature_name=ENSG00000279483	feature_id[4].value <= threshold=1.4290554523468018
node_2: feature_name=ENSG00000229117	feature_id[6].value <= threshold=3.3940703868865967
node_3: feature_name=ENSG00000148346	feature_id[9].value <= threshold=1.4211782217025757
node_4: feature_name=ENSG00000198727	feature_id[19].value > threshold=0.32028642296791077
node_164: feature_name=ENSG00000228253	feature_id[3].value <= threshold=1.6946539282798767
node_165: feature_name=ENSG00000102265	feature_id[16].value <= threshold=3.2037614583969116
node_166: feature_name=ENSG00000229117	feature_id[6].value <= threshold=2.7696415185928345
node_167: feature_name=ENSG00000197728	feature_id[2].value <= threshold=2.953665852546692
node_168: feature_name=ENSG00000148346	feature_id[9].value <= threshold=0.7855507433414459
node_169: feature_name=ENSG00000212907	feature_id[8].value <= threshold=2.7240846157073975
node_170: feature_name=ENSG00000128016	feature_id[13].value > threshold=0.9364025592803955
node_272: feature_name=ENSG00000140264	feature_id[10].value <= threshold=2.983320116996765
node_273: feature_name=ENSG00000229807	feature_id[5].value <= threshold=0.21063566207885742
node_274: feature_name=ENSG00000161055	feature_id[11].value <= threshold=0.18906927108764648
node_275: feature_name=ENSG00000229117	feature_id[6].value > threshold=2.5369526147842407
node_347: feature_name=ENSG00000198727	feature_id[19].value > threshold=2.3833686113357544
node_367: feature_name=ENSG00000229117	feature_id[6].value > threshold=2.59282124042511
node_381: feature_name=ENSG00000168484	feature_id[1].value <= threshold=0.9920625388622284
Class: never
Rules_37	passed counts:63
node_0: feature_name=ENSG00000166598	feature_id[7].value <= threshold=2.4243680238723755
node_1: feature_name=ENSG00000279483	feature_id[4].value <= threshold=1.4290554523468018
node_2: feature_name=ENSG00000229117	feature_id[6].value <= threshold=3.3940703868865967
node_3: feature_name=ENSG00000148346	feature_id[9].value <= threshold=1.4211782217025757
node_4: feature_name=ENSG00000198727	feature_id[19].value > threshold=0.32028642296791077
node_164: feature_name=ENSG00000228253	feature_id[3].value <= threshold=1.6946539282798767
node_165: feature_name=ENSG00000102265	feature_id[16].value <= threshold=3.2037614583969116
node_166: feature_name=ENSG00000229117	feature_id[6].value <= threshold=2.7696415185928345
node_167: feature_name=ENSG00000197728	feature_id[2].value <= threshold=2.953665852546692
node_168: feature_name=ENSG00000148346	feature_id[9].value <= threshold=0.7855507433414459
node_169: feature_name=ENSG00000212907	feature_id[8].value <= threshold=2.7240846157073975
node_170: feature_name=ENSG00000128016	feature_id[13].value <= threshold=0.9364025592803955
node_171: feature_name=ENSG00000204389	feature_id[17].value <= threshold=3.09319806098938
node_172: feature_name=ENSG00000229117	feature_id[6].value <= threshold=2.3542646169662476
node_173: feature_name=ENSG00000229807	feature_id[5].value <= threshold=3.705775260925293
node_174: feature_name=ENSG00000087086	feature_id[14].value > threshold=1.4323540329933167
node_182: feature_name=ENSG00000197728	feature_id[2].value > threshold=1.6333301067352295
node_200: feature_name=ENSG00000197728	feature_id[2].value > threshold=1.6406795382499695
node_202: feature_name=ENSG00000198727	feature_id[19].value <= threshold=3.992740273475647
node_203: feature_name=ENSG00000140264	feature_id[10].value <= threshold=1.8603437542915344
Class: never
Rules_38	passed counts:61
node_0: feature_name=ENSG00000166598	feature_id[7].value <= threshold=2.4243680238723755
node_1: feature_name=ENSG00000279483	feature_id[4].value > threshold=1.4290554523468018
node_1677: feature_name=ENSG00000197728	feature_id[2].value > threshold=1.9423056244850159
node_2293: feature_name=ENSG00000255823	feature_id[12].value <= threshold=1.0768969058990479
node_2294: feature_name=ENSG00000128016	feature_id[13].value > threshold=3.013297200202942
node_3080: feature_name=ENSG00000197728	feature_id[2].value <= threshold=2.6734859943389893
node_3081: feature_name=ENSG00000129824	feature_id[0].value <= threshold=0.6934892237186432
node_3082: feature_name=ENSG00000204389	feature_id[17].value > threshold=0.7236325442790985
node_3100: feature_name=ENSG00000228253	feature_id[3].value <= threshold=3.6240068674087524
node_3101: feature_name=ENSG00000168484	feature_id[1].value <= threshold=2.7392278909683228
Class: never
Rules_39	passed counts:61
node_0: feature_name=ENSG00000166598	feature_id[7].value <= threshold=2.4243680238723755
node_1: feature_name=ENSG00000279483	feature_id[4].value > threshold=1.4290554523468018
node_1677: feature_name=ENSG00000197728	feature_id[2].value > threshold=1.9423056244850159
node_2293: feature_name=ENSG00000255823	feature_id[12].value <= threshold=1.0768969058990479
node_2294: feature_name=ENSG00000128016	feature_id[13].value <= threshold=3.013297200202942
node_2295: feature_name=ENSG00000168484	feature_id[1].value <= threshold=0.45799537003040314
node_2296: feature_name=ENSG00000228253	feature_id[3].value <= threshold=2.710677146911621
node_2297: feature_name=ENSG00000198727	feature_id[19].value <= threshold=3.596381187438965
node_2298: feature_name=ENSG00000204389	feature_id[17].value > threshold=2.4094725847244263
node_2520: feature_name=ENSG00000251562	feature_id[15].value <= threshold=6.747325658798218
node_2521: feature_name=ENSG00000198727	feature_id[19].value <= threshold=3.5755709409713745
node_2522: feature_name=ENSG00000279483	feature_id[4].value <= threshold=3.764677405357361
node_2523: feature_name=ENSG00000166598	feature_id[7].value <= threshold=2.120775818824768
node_2524: feature_name=ENSG00000140264	feature_id[10].value <= threshold=2.9106334447860718
Class: never
Rules_40	passed counts:61
node_0: feature_name=ENSG00000166598	feature_id[7].value <= threshold=2.4243680238723755
node_1: feature_name=ENSG00000279483	feature_id[4].value <= threshold=1.4290554523468018
node_2: feature_name=ENSG00000229117	feature_id[6].value <= threshold=3.3940703868865967
node_3: feature_name=ENSG00000148346	feature_id[9].value <= threshold=1.4211782217025757
node_4: feature_name=ENSG00000198727	feature_id[19].value > threshold=0.32028642296791077
node_164: feature_name=ENSG00000228253	feature_id[3].value <= threshold=1.6946539282798767
node_165: feature_name=ENSG00000102265	feature_id[16].value > threshold=3.2037614583969116
node_721: feature_name=ENSG00000168484	feature_id[1].value <= threshold=2.075284481048584
node_722: feature_name=ENSG00000229807	feature_id[5].value <= threshold=0.09544358402490616
node_723: feature_name=ENSG00000161055	feature_id[11].value <= threshold=0.1706319898366928
node_724: feature_name=ENSG00000149021	feature_id[18].value > threshold=0.15531501173973083
node_826: feature_name=ENSG00000128016	feature_id[13].value <= threshold=4.2728965282440186
node_827: feature_name=ENSG00000166598	feature_id[7].value <= threshold=2.3968214988708496
node_828: feature_name=ENSG00000102265	feature_id[16].value > threshold=3.258020043373108
node_832: feature_name=ENSG00000168484	feature_id[1].value <= threshold=0.7692165672779083
Class: never
Rules_41	passed counts:61
node_0: feature_name=ENSG00000166598	feature_id[7].value <= threshold=2.4243680238723755
node_1: feature_name=ENSG00000279483	feature_id[4].value <= threshold=1.4290554523468018
node_2: feature_name=ENSG00000229117	feature_id[6].value <= threshold=3.3940703868865967
node_3: feature_name=ENSG00000148346	feature_id[9].value <= threshold=1.4211782217025757
node_4: feature_name=ENSG00000198727	feature_id[19].value > threshold=0.32028642296791077
node_164: feature_name=ENSG00000228253	feature_id[3].value <= threshold=1.6946539282798767
node_165: feature_name=ENSG00000102265	feature_id[16].value <= threshold=3.2037614583969116
node_166: feature_name=ENSG00000229117	feature_id[6].value <= threshold=2.7696415185928345
node_167: feature_name=ENSG00000197728	feature_id[2].value <= threshold=2.953665852546692
node_168: feature_name=ENSG00000148346	feature_id[9].value <= threshold=0.7855507433414459
node_169: feature_name=ENSG00000212907	feature_id[8].value <= threshold=2.7240846157073975
node_170: feature_name=ENSG00000128016	feature_id[13].value <= threshold=0.9364025592803955
node_171: feature_name=ENSG00000204389	feature_id[17].value <= threshold=3.09319806098938
node_172: feature_name=ENSG00000229117	feature_id[6].value > threshold=2.3542646169662476
node_220: feature_name=ENSG00000168484	feature_id[1].value <= threshold=2.307066321372986
node_221: feature_name=ENSG00000102265	feature_id[16].value <= threshold=2.7395615577697754
node_222: feature_name=ENSG00000197728	feature_id[2].value > threshold=0.8549453318119049
node_224: feature_name=ENSG00000087086	feature_id[14].value <= threshold=3.135822057723999
node_225: feature_name=ENSG00000128016	feature_id[13].value <= threshold=0.8261860907077789
node_226: feature_name=ENSG00000229117	feature_id[6].value > threshold=2.36724591255188
node_230: feature_name=ENSG00000140264	feature_id[10].value <= threshold=2.590457797050476
Class: never
Rules_42	passed counts:60
node_0: feature_name=ENSG00000166598	feature_id[7].value <= threshold=2.4243680238723755
node_1: feature_name=ENSG00000279483	feature_id[4].value > threshold=1.4290554523468018
node_1677: feature_name=ENSG00000197728	feature_id[2].value > threshold=1.9423056244850159
node_2293: feature_name=ENSG00000255823	feature_id[12].value <= threshold=1.0768969058990479
node_2294: feature_name=ENSG00000128016	feature_id[13].value <= threshold=3.013297200202942
node_2295: feature_name=ENSG00000168484	feature_id[1].value > threshold=0.45799537003040314
node_2657: feature_name=ENSG00000251562	feature_id[15].value <= threshold=1.901608943939209
node_2658: feature_name=ENSG00000229117	feature_id[6].value <= threshold=3.4144198894500732
node_2659: feature_name=ENSG00000102265	feature_id[16].value <= threshold=3.6495554447174072
node_2660: feature_name=ENSG00000129824	feature_id[0].value <= threshold=3.3351500034332275
Class: active
Rules_43	passed counts:56
node_0: feature_name=ENSG00000166598	feature_id[7].value > threshold=2.4243680238723755
node_3238: feature_name=ENSG00000255823	feature_id[12].value <= threshold=0.21250363439321518
node_3239: feature_name=ENSG00000229117	feature_id[6].value > threshold=3.2236522436141968
node_3507: feature_name=ENSG00000129824	feature_id[0].value <= threshold=0.23049895465373993
node_3508: feature_name=ENSG00000168484	feature_id[1].value > threshold=2.180801033973694
node_3586: feature_name=ENSG00000140264	feature_id[10].value > threshold=1.9777553081512451
node_3594: feature_name=ENSG00000251562	feature_id[15].value > threshold=1.1479721069335938
node_3598: feature_name=ENSG00000228253	feature_id[3].value <= threshold=1.5896059274673462
node_3599: feature_name=ENSG00000128016	feature_id[13].value <= threshold=3.2091236114501953
node_3600: feature_name=ENSG00000212907	feature_id[8].value <= threshold=1.77582448720932
Class: active
Rules_44	passed counts:54
node_0: feature_name=ENSG00000166598	feature_id[7].value <= threshold=2.4243680238723755
node_1: feature_name=ENSG00000279483	feature_id[4].value > threshold=1.4290554523468018
node_1677: feature_name=ENSG00000197728	feature_id[2].value > threshold=1.9423056244850159
node_2293: feature_name=ENSG00000255823	feature_id[12].value <= threshold=1.0768969058990479
node_2294: feature_name=ENSG00000128016	feature_id[13].value <= threshold=3.013297200202942
node_2295: feature_name=ENSG00000168484	feature_id[1].value <= threshold=0.45799537003040314
node_2296: feature_name=ENSG00000228253	feature_id[3].value <= threshold=2.710677146911621
node_2297: feature_name=ENSG00000198727	feature_id[19].value <= threshold=3.596381187438965
node_2298: feature_name=ENSG00000204389	feature_id[17].value <= threshold=2.4094725847244263
node_2299: feature_name=ENSG00000279483	feature_id[4].value <= threshold=1.9943867325782776
node_2300: feature_name=ENSG00000140264	feature_id[10].value <= threshold=2.324608087539673
node_2301: feature_name=ENSG00000212907	feature_id[8].value <= threshold=2.7175867557525635
Class: never
Rules_45	passed counts:53
node_0: feature_name=ENSG00000166598	feature_id[7].value <= threshold=2.4243680238723755
node_1: feature_name=ENSG00000279483	feature_id[4].value <= threshold=1.4290554523468018
node_2: feature_name=ENSG00000229117	feature_id[6].value > threshold=3.3940703868865967
node_1024: feature_name=ENSG00000168484	feature_id[1].value <= threshold=2.216213583946228
node_1025: feature_name=ENSG00000198727	feature_id[19].value > threshold=0.41665807366371155
node_1145: feature_name=ENSG00000129824	feature_id[0].value > threshold=0.19742518663406372
node_1479: feature_name=ENSG00000149021	feature_id[18].value <= threshold=0.6418757140636444
node_1480: feature_name=ENSG00000204389	feature_id[17].value > threshold=1.5683554410934448
node_1556: feature_name=ENSG00000140264	feature_id[10].value > threshold=1.8209716081619263
node_1560: feature_name=ENSG00000229117	feature_id[6].value <= threshold=4.317648410797119
node_1561: feature_name=ENSG00000128016	feature_id[13].value <= threshold=3.87787926197052
Class: active
Rules_46	passed counts:51
node_0: feature_name=ENSG00000166598	feature_id[7].value <= threshold=2.4243680238723755
node_1: feature_name=ENSG00000279483	feature_id[4].value <= threshold=1.4290554523468018
node_2: feature_name=ENSG00000229117	feature_id[6].value <= threshold=3.3940703868865967
node_3: feature_name=ENSG00000148346	feature_id[9].value <= threshold=1.4211782217025757
node_4: feature_name=ENSG00000198727	feature_id[19].value > threshold=0.32028642296791077
node_164: feature_name=ENSG00000228253	feature_id[3].value <= threshold=1.6946539282798767
node_165: feature_name=ENSG00000102265	feature_id[16].value <= threshold=3.2037614583969116
node_166: feature_name=ENSG00000229117	feature_id[6].value > threshold=2.7696415185928345
node_458: feature_name=ENSG00000168484	feature_id[1].value <= threshold=3.2027204036712646
node_459: feature_name=ENSG00000161055	feature_id[11].value > threshold=0.5168886780738831
node_661: feature_name=ENSG00000229807	feature_id[5].value <= threshold=3.131545305252075
node_662: feature_name=ENSG00000149021	feature_id[18].value > threshold=2.1777219772338867
node_690: feature_name=ENSG00000161055	feature_id[11].value > threshold=1.1125312447547913
node_694: feature_name=ENSG00000197728	feature_id[2].value <= threshold=2.163954734802246
node_695: feature_name=ENSG00000161055	feature_id[11].value > threshold=2.0828261375427246
Class: never
Rules_47	passed counts:50
node_0: feature_name=ENSG00000166598	feature_id[7].value <= threshold=2.4243680238723755
node_1: feature_name=ENSG00000279483	feature_id[4].value > threshold=1.4290554523468018
node_1677: feature_name=ENSG00000197728	feature_id[2].value <= threshold=1.9423056244850159
node_1678: feature_name=ENSG00000228253	feature_id[3].value <= threshold=2.934985637664795
node_1679: feature_name=ENSG00000129824	feature_id[0].value <= threshold=0.5363977253437042
node_1680: feature_name=ENSG00000128016	feature_id[13].value > threshold=1.5204783082008362
node_1844: feature_name=ENSG00000149021	feature_id[18].value <= threshold=2.6599855422973633
node_1845: feature_name=ENSG00000228253	feature_id[3].value > threshold=2.348019242286682
node_1943: feature_name=ENSG00000198727	feature_id[19].value > threshold=2.8733383417129517
node_1953: feature_name=ENSG00000251562	feature_id[15].value > threshold=3.8295962810516357
node_1963: feature_name=ENSG00000102265	feature_id[16].value > threshold=1.3233071565628052
node_1973: feature_name=ENSG00000255823	feature_id[12].value <= threshold=0.49229174852371216
node_1974: feature_name=ENSG00000197728	feature_id[2].value <= threshold=1.8550376296043396
Class: never
Rules_48	passed counts:50
node_0: feature_name=ENSG00000166598	feature_id[7].value <= threshold=2.4243680238723755
node_1: feature_name=ENSG00000279483	feature_id[4].value <= threshold=1.4290554523468018
node_2: feature_name=ENSG00000229117	feature_id[6].value > threshold=3.3940703868865967
node_1024: feature_name=ENSG00000168484	feature_id[1].value <= threshold=2.216213583946228
node_1025: feature_name=ENSG00000198727	feature_id[19].value <= threshold=0.41665807366371155
node_1026: feature_name=ENSG00000129824	feature_id[0].value <= threshold=0.756719172000885
node_1027: feature_name=ENSG00000251562	feature_id[15].value > threshold=4.2676472663879395
node_1061: feature_name=ENSG00000102265	feature_id[16].value <= threshold=3.0922763347625732
node_1062: feature_name=ENSG00000229117	feature_id[6].value > threshold=4.062886714935303
node_1100: feature_name=ENSG00000087086	feature_id[14].value <= threshold=4.935150384902954
node_1101: feature_name=ENSG00000140264	feature_id[10].value <= threshold=3.4492812156677246
node_1102: feature_name=ENSG00000229117	feature_id[6].value > threshold=4.315880060195923
Class: former
Rules_49	passed counts:50
node_0: feature_name=ENSG00000166598	feature_id[7].value <= threshold=2.4243680238723755
node_1: feature_name=ENSG00000279483	feature_id[4].value <= threshold=1.4290554523468018
node_2: feature_name=ENSG00000229117	feature_id[6].value <= threshold=3.3940703868865967
node_3: feature_name=ENSG00000148346	feature_id[9].value <= threshold=1.4211782217025757
node_4: feature_name=ENSG00000198727	feature_id[19].value > threshold=0.32028642296791077
node_164: feature_name=ENSG00000228253	feature_id[3].value <= threshold=1.6946539282798767
node_165: feature_name=ENSG00000102265	feature_id[16].value <= threshold=3.2037614583969116
node_166: feature_name=ENSG00000229117	feature_id[6].value <= threshold=2.7696415185928345
node_167: feature_name=ENSG00000197728	feature_id[2].value <= threshold=2.953665852546692
node_168: feature_name=ENSG00000148346	feature_id[9].value <= threshold=0.7855507433414459
node_169: feature_name=ENSG00000212907	feature_id[8].value <= threshold=2.7240846157073975
node_170: feature_name=ENSG00000128016	feature_id[13].value > threshold=0.9364025592803955
node_272: feature_name=ENSG00000140264	feature_id[10].value <= threshold=2.983320116996765
node_273: feature_name=ENSG00000229807	feature_id[5].value <= threshold=0.21063566207885742
node_274: feature_name=ENSG00000161055	feature_id[11].value <= threshold=0.18906927108764648
node_275: feature_name=ENSG00000229117	feature_id[6].value <= threshold=2.5369526147842407
node_276: feature_name=ENSG00000128016	feature_id[13].value <= threshold=4.59179425239563
node_277: feature_name=ENSG00000251562	feature_id[15].value > threshold=6.119012355804443
node_315: feature_name=ENSG00000087086	feature_id[14].value > threshold=2.6513410806655884
node_317: feature_name=ENSG00000087086	feature_id[14].value > threshold=2.6569677591323853
node_319: feature_name=ENSG00000279483	feature_id[4].value <= threshold=1.3124667406082153
node_320: feature_name=ENSG00000251562	feature_id[15].value <= threshold=7.1700119972229
node_321: feature_name=ENSG00000197728	feature_id[2].value <= threshold=2.57762610912323
node_322: feature_name=ENSG00000102265	feature_id[16].value <= threshold=0.9743234515190125
node_323: feature_name=ENSG00000102265	feature_id[16].value <= threshold=0.9286091327667236
node_324: feature_name=ENSG00000198727	feature_id[19].value > threshold=1.4984053373336792
Class: never
Rules_50	passed counts:47
node_0: feature_name=ENSG00000166598	feature_id[7].value <= threshold=2.4243680238723755
node_1: feature_name=ENSG00000279483	feature_id[4].value <= threshold=1.4290554523468018
node_2: feature_name=ENSG00000229117	feature_id[6].value <= threshold=3.3940703868865967
node_3: feature_name=ENSG00000148346	feature_id[9].value <= threshold=1.4211782217025757
node_4: feature_name=ENSG00000198727	feature_id[19].value > threshold=0.32028642296791077
node_164: feature_name=ENSG00000228253	feature_id[3].value <= threshold=1.6946539282798767
node_165: feature_name=ENSG00000102265	feature_id[16].value > threshold=3.2037614583969116
node_721: feature_name=ENSG00000168484	feature_id[1].value > threshold=2.075284481048584
node_891: feature_name=ENSG00000279483	feature_id[4].value > threshold=0.19495725631713867
node_915: feature_name=ENSG00000129824	feature_id[0].value <= threshold=1.489660918712616
node_916: feature_name=ENSG00000204389	feature_id[17].value <= threshold=2.167576551437378
Class: active
Rules_51	passed counts:47
node_0: feature_name=ENSG00000166598	feature_id[7].value <= threshold=2.4243680238723755
node_1: feature_name=ENSG00000279483	feature_id[4].value <= threshold=1.4290554523468018
node_2: feature_name=ENSG00000229117	feature_id[6].value <= threshold=3.3940703868865967
node_3: feature_name=ENSG00000148346	feature_id[9].value <= threshold=1.4211782217025757
node_4: feature_name=ENSG00000198727	feature_id[19].value > threshold=0.32028642296791077
node_164: feature_name=ENSG00000228253	feature_id[3].value <= threshold=1.6946539282798767
node_165: feature_name=ENSG00000102265	feature_id[16].value <= threshold=3.2037614583969116
node_166: feature_name=ENSG00000229117	feature_id[6].value > threshold=2.7696415185928345
node_458: feature_name=ENSG00000168484	feature_id[1].value <= threshold=3.2027204036712646
node_459: feature_name=ENSG00000161055	feature_id[11].value <= threshold=0.5168886780738831
node_460: feature_name=ENSG00000129824	feature_id[0].value <= threshold=0.2022632658481598
node_461: feature_name=ENSG00000229807	feature_id[5].value <= threshold=0.12589849531650543
node_462: feature_name=ENSG00000168484	feature_id[1].value <= threshold=2.1482585668563843
node_463: feature_name=ENSG00000204389	feature_id[17].value <= threshold=0.22677011787891388
node_464: feature_name=ENSG00000149021	feature_id[18].value > threshold=0.8097418546676636
node_524: feature_name=ENSG00000148346	feature_id[9].value <= threshold=1.134209007024765
Class: never
Rules_52	passed counts:43
node_0: feature_name=ENSG00000166598	feature_id[7].value > threshold=2.4243680238723755
node_3238: feature_name=ENSG00000255823	feature_id[12].value <= threshold=0.21250363439321518
node_3239: feature_name=ENSG00000229117	feature_id[6].value <= threshold=3.2236522436141968
node_3240: feature_name=ENSG00000087086	feature_id[14].value <= threshold=4.209570407867432
node_3241: feature_name=ENSG00000148346	feature_id[9].value <= threshold=1.314768373966217
node_3242: feature_name=ENSG00000128016	feature_id[13].value > threshold=0.8221307396888733
node_3354: feature_name=ENSG00000168484	feature_id[1].value <= threshold=1.9173919558525085
node_3355: feature_name=ENSG00000228253	feature_id[3].value <= threshold=2.921144962310791
node_3356: feature_name=ENSG00000087086	feature_id[14].value <= threshold=4.104794263839722
node_3357: feature_name=ENSG00000129824	feature_id[0].value <= threshold=2.014977216720581
node_3358: feature_name=ENSG00000166598	feature_id[7].value <= threshold=3.532830595970154
node_3359: feature_name=ENSG00000197728	feature_id[2].value <= threshold=2.9819283485412598
node_3360: feature_name=ENSG00000102265	feature_id[16].value > threshold=3.829434394836426
node_3378: feature_name=ENSG00000251562	feature_id[15].value <= threshold=6.478147506713867
node_3379: feature_name=ENSG00000161055	feature_id[11].value <= threshold=1.413628339767456
node_3380: feature_name=ENSG00000197728	feature_id[2].value > threshold=1.1313393712043762
node_3386: feature_name=ENSG00000251562	feature_id[15].value <= threshold=6.345454216003418
Class: never
Rules_53	passed counts:42
node_0: feature_name=ENSG00000166598	feature_id[7].value > threshold=2.4243680238723755
node_3238: feature_name=ENSG00000255823	feature_id[12].value <= threshold=0.21250363439321518
node_3239: feature_name=ENSG00000229117	feature_id[6].value <= threshold=3.2236522436141968
node_3240: feature_name=ENSG00000087086	feature_id[14].value > threshold=4.209570407867432
node_3456: feature_name=ENSG00000251562	feature_id[15].value > threshold=4.764020681381226
node_3488: feature_name=ENSG00000128016	feature_id[13].value <= threshold=3.2961572408676147
node_3489: feature_name=ENSG00000149021	feature_id[18].value <= threshold=0.32155030965805054
node_3490: feature_name=ENSG00000161055	feature_id[11].value <= threshold=0.20825494825839996
node_3491: feature_name=ENSG00000228253	feature_id[3].value <= threshold=3.300392270088196
node_3492: feature_name=ENSG00000166598	feature_id[7].value <= threshold=3.7606513500213623
node_3493: feature_name=ENSG00000102265	feature_id[16].value > threshold=3.559555411338806
Class: active
Rules_54	passed counts:41
node_0: feature_name=ENSG00000166598	feature_id[7].value <= threshold=2.4243680238723755
node_1: feature_name=ENSG00000279483	feature_id[4].value > threshold=1.4290554523468018
node_1677: feature_name=ENSG00000197728	feature_id[2].value > threshold=1.9423056244850159
node_2293: feature_name=ENSG00000255823	feature_id[12].value <= threshold=1.0768969058990479
node_2294: feature_name=ENSG00000128016	feature_id[13].value <= threshold=3.013297200202942
node_2295: feature_name=ENSG00000168484	feature_id[1].value > threshold=0.45799537003040314
node_2657: feature_name=ENSG00000251562	feature_id[15].value > threshold=1.901608943939209
node_2673: feature_name=ENSG00000197728	feature_id[2].value <= threshold=3.373727798461914
node_2674: feature_name=ENSG00000129824	feature_id[0].value <= threshold=2.050783634185791
node_2675: feature_name=ENSG00000204389	feature_id[17].value <= threshold=2.46080482006073
node_2676: feature_name=ENSG00000129824	feature_id[0].value > threshold=0.24679921567440033
node_2854: feature_name=ENSG00000168484	feature_id[1].value <= threshold=3.149788498878479
node_2855: feature_name=ENSG00000229117	feature_id[6].value > threshold=3.5532795190811157
node_2951: feature_name=ENSG00000251562	feature_id[15].value <= threshold=6.72100830078125
node_2952: feature_name=ENSG00000229117	feature_id[6].value <= threshold=4.4853355884552
node_2953: feature_name=ENSG00000087086	feature_id[14].value > threshold=2.6501141786575317
Class: active
Rules_55	passed counts:41
node_0: feature_name=ENSG00000166598	feature_id[7].value <= threshold=2.4243680238723755
node_1: feature_name=ENSG00000279483	feature_id[4].value > threshold=1.4290554523468018
node_1677: feature_name=ENSG00000197728	feature_id[2].value <= threshold=1.9423056244850159
node_1678: feature_name=ENSG00000228253	feature_id[3].value <= threshold=2.934985637664795
node_1679: feature_name=ENSG00000129824	feature_id[0].value <= threshold=0.5363977253437042
node_1680: feature_name=ENSG00000128016	feature_id[13].value <= threshold=1.5204783082008362
node_1681: feature_name=ENSG00000229117	feature_id[6].value > threshold=1.9393571615219116
node_1767: feature_name=ENSG00000149021	feature_id[18].value <= threshold=3.642024040222168
node_1768: feature_name=ENSG00000255823	feature_id[12].value <= threshold=2.2456802129745483
node_1769: feature_name=ENSG00000102265	feature_id[16].value <= threshold=5.069594860076904
node_1770: feature_name=ENSG00000148346	feature_id[9].value <= threshold=1.8987698554992676
node_1771: feature_name=ENSG00000087086	feature_id[14].value > threshold=3.249667763710022
node_1789: feature_name=ENSG00000087086	feature_id[14].value > threshold=3.3048808574676514
node_1793: feature_name=ENSG00000229117	feature_id[6].value > threshold=2.266623854637146
node_1799: feature_name=ENSG00000128016	feature_id[13].value <= threshold=1.4876893758773804
node_1800: feature_name=ENSG00000255823	feature_id[12].value <= threshold=1.5266173481941223
node_1801: feature_name=ENSG00000212907	feature_id[8].value <= threshold=2.356930375099182
node_1802: feature_name=ENSG00000229117	feature_id[6].value <= threshold=3.979491710662842
node_1803: feature_name=ENSG00000198727	feature_id[19].value > threshold=1.5199782252311707
Class: never
Rules_56	passed counts:41
node_0: feature_name=ENSG00000166598	feature_id[7].value <= threshold=2.4243680238723755
node_1: feature_name=ENSG00000279483	feature_id[4].value <= threshold=1.4290554523468018
node_2: feature_name=ENSG00000229117	feature_id[6].value <= threshold=3.3940703868865967
node_3: feature_name=ENSG00000148346	feature_id[9].value <= threshold=1.4211782217025757
node_4: feature_name=ENSG00000198727	feature_id[19].value > threshold=0.32028642296791077
node_164: feature_name=ENSG00000228253	feature_id[3].value <= threshold=1.6946539282798767
node_165: feature_name=ENSG00000102265	feature_id[16].value <= threshold=3.2037614583969116
node_166: feature_name=ENSG00000229117	feature_id[6].value <= threshold=2.7696415185928345
node_167: feature_name=ENSG00000197728	feature_id[2].value <= threshold=2.953665852546692
node_168: feature_name=ENSG00000148346	feature_id[9].value <= threshold=0.7855507433414459
node_169: feature_name=ENSG00000212907	feature_id[8].value <= threshold=2.7240846157073975
node_170: feature_name=ENSG00000128016	feature_id[13].value > threshold=0.9364025592803955
node_272: feature_name=ENSG00000140264	feature_id[10].value <= threshold=2.983320116996765
node_273: feature_name=ENSG00000229807	feature_id[5].value > threshold=0.21063566207885742
node_399: feature_name=ENSG00000255823	feature_id[12].value <= threshold=2.1226454973220825
node_400: feature_name=ENSG00000140264	feature_id[10].value <= threshold=2.784472107887268
node_401: feature_name=ENSG00000161055	feature_id[11].value <= threshold=1.6947118639945984
node_402: feature_name=ENSG00000102265	feature_id[16].value > threshold=2.84929621219635
node_404: feature_name=ENSG00000102265	feature_id[16].value > threshold=2.851909875869751
Class: never
Rules_57	passed counts:40
node_0: feature_name=ENSG00000166598	feature_id[7].value <= threshold=2.4243680238723755
node_1: feature_name=ENSG00000279483	feature_id[4].value > threshold=1.4290554523468018
node_1677: feature_name=ENSG00000197728	feature_id[2].value <= threshold=1.9423056244850159
node_1678: feature_name=ENSG00000228253	feature_id[3].value <= threshold=2.934985637664795
node_1679: feature_name=ENSG00000129824	feature_id[0].value > threshold=0.5363977253437042
node_1985: feature_name=ENSG00000229117	feature_id[6].value <= threshold=3.675445795059204
node_1986: feature_name=ENSG00000128016	feature_id[13].value > threshold=1.6620230078697205
node_2078: feature_name=ENSG00000204389	feature_id[17].value <= threshold=2.3871976137161255
node_2079: feature_name=ENSG00000087086	feature_id[14].value > threshold=3.037571430206299
node_2087: feature_name=ENSG00000102265	feature_id[16].value > threshold=2.534584641456604
node_2115: feature_name=ENSG00000229117	feature_id[6].value <= threshold=3.4877606630325317
node_2116: feature_name=ENSG00000087086	feature_id[14].value > threshold=3.1320958137512207
node_2120: feature_name=ENSG00000198727	feature_id[19].value > threshold=1.7481492757797241
node_2122: feature_name=ENSG00000102265	feature_id[16].value <= threshold=5.435858964920044
node_2123: feature_name=ENSG00000128016	feature_id[13].value <= threshold=4.0162433385849
node_2124: feature_name=ENSG00000212907	feature_id[8].value <= threshold=3.9177244901657104
node_2125: feature_name=ENSG00000166598	feature_id[7].value > threshold=1.1411715745925903
node_2133: feature_name=ENSG00000197728	feature_id[2].value <= threshold=1.8623745441436768
Class: never
Rules_58	passed counts:40
node_0: feature_name=ENSG00000166598	feature_id[7].value <= threshold=2.4243680238723755
node_1: feature_name=ENSG00000279483	feature_id[4].value <= threshold=1.4290554523468018
node_2: feature_name=ENSG00000229117	feature_id[6].value > threshold=3.3940703868865967
node_1024: feature_name=ENSG00000168484	feature_id[1].value <= threshold=2.216213583946228
node_1025: feature_name=ENSG00000198727	feature_id[19].value > threshold=0.41665807366371155
node_1145: feature_name=ENSG00000129824	feature_id[0].value <= threshold=0.19742518663406372
node_1146: feature_name=ENSG00000204389	feature_id[17].value <= threshold=0.2662433683872223
node_1147: feature_name=ENSG00000197728	feature_id[2].value <= threshold=3.080965995788574
node_1148: feature_name=ENSG00000255823	feature_id[12].value <= threshold=1.2852293848991394
node_1149: feature_name=ENSG00000198727	feature_id[19].value > threshold=3.0961103439331055
node_1223: feature_name=ENSG00000148346	feature_id[9].value <= threshold=2.2727171778678894
node_1224: feature_name=ENSG00000251562	feature_id[15].value > threshold=6.663297176361084
Class: never
Rules_59	passed counts:40
node_0: feature_name=ENSG00000166598	feature_id[7].value <= threshold=2.4243680238723755
node_1: feature_name=ENSG00000279483	feature_id[4].value <= threshold=1.4290554523468018
node_2: feature_name=ENSG00000229117	feature_id[6].value <= threshold=3.3940703868865967
node_3: feature_name=ENSG00000148346	feature_id[9].value <= threshold=1.4211782217025757
node_4: feature_name=ENSG00000198727	feature_id[19].value > threshold=0.32028642296791077
node_164: feature_name=ENSG00000228253	feature_id[3].value <= threshold=1.6946539282798767
node_165: feature_name=ENSG00000102265	feature_id[16].value <= threshold=3.2037614583969116
node_166: feature_name=ENSG00000229117	feature_id[6].value <= threshold=2.7696415185928345
node_167: feature_name=ENSG00000197728	feature_id[2].value <= threshold=2.953665852546692
node_168: feature_name=ENSG00000148346	feature_id[9].value > threshold=0.7855507433414459
node_438: feature_name=ENSG00000229807	feature_id[5].value <= threshold=0.2925691604614258
node_439: feature_name=ENSG00000149021	feature_id[18].value <= threshold=2.6909953355789185
node_440: feature_name=ENSG00000149021	feature_id[18].value <= threshold=2.0126615166664124
Class: never
Rules_60	passed counts:39
node_0: feature_name=ENSG00000166598	feature_id[7].value <= threshold=2.4243680238723755
node_1: feature_name=ENSG00000279483	feature_id[4].value <= threshold=1.4290554523468018
node_2: feature_name=ENSG00000229117	feature_id[6].value <= threshold=3.3940703868865967
node_3: feature_name=ENSG00000148346	feature_id[9].value <= threshold=1.4211782217025757
node_4: feature_name=ENSG00000198727	feature_id[19].value > threshold=0.32028642296791077
node_164: feature_name=ENSG00000228253	feature_id[3].value <= threshold=1.6946539282798767
node_165: feature_name=ENSG00000102265	feature_id[16].value <= threshold=3.2037614583969116
node_166: feature_name=ENSG00000229117	feature_id[6].value > threshold=2.7696415185928345
node_458: feature_name=ENSG00000168484	feature_id[1].value <= threshold=3.2027204036712646
node_459: feature_name=ENSG00000161055	feature_id[11].value > threshold=0.5168886780738831
node_661: feature_name=ENSG00000229807	feature_id[5].value <= threshold=3.131545305252075
node_662: feature_name=ENSG00000149021	feature_id[18].value <= threshold=2.1777219772338867
node_663: feature_name=ENSG00000140264	feature_id[10].value <= threshold=3.0113110542297363
node_664: feature_name=ENSG00000168484	feature_id[1].value <= threshold=2.980106472969055
node_665: feature_name=ENSG00000229117	feature_id[6].value > threshold=2.772520661354065
node_669: feature_name=ENSG00000140264	feature_id[10].value > threshold=2.311395049095154
node_675: feature_name=ENSG00000140264	feature_id[10].value > threshold=2.3205946683883667
node_677: feature_name=ENSG00000229807	feature_id[5].value <= threshold=1.4148955941200256
node_678: feature_name=ENSG00000229117	feature_id[6].value > threshold=2.8250551223754883
Class: never
Rules_61	passed counts:37
node_0: feature_name=ENSG00000166598	feature_id[7].value <= threshold=2.4243680238723755
node_1: feature_name=ENSG00000279483	feature_id[4].value <= threshold=1.4290554523468018
node_2: feature_name=ENSG00000229117	feature_id[6].value <= threshold=3.3940703868865967
node_3: feature_name=ENSG00000148346	feature_id[9].value <= threshold=1.4211782217025757
node_4: feature_name=ENSG00000198727	feature_id[19].value <= threshold=0.32028642296791077
node_5: feature_name=ENSG00000128016	feature_id[13].value <= threshold=1.4701744318008423
node_6: feature_name=ENSG00000168484	feature_id[1].value <= threshold=0.5614832043647766
node_7: feature_name=ENSG00000129824	feature_id[0].value <= threshold=1.2884131073951721
node_8: feature_name=ENSG00000229807	feature_id[5].value > threshold=1.2420393228530884
node_84: feature_name=ENSG00000229807	feature_id[5].value <= threshold=2.0905004739761353
node_85: feature_name=ENSG00000251562	feature_id[15].value > threshold=5.013657569885254
node_89: feature_name=ENSG00000251562	feature_id[15].value <= threshold=7.177887439727783
Class: former
Rules_62	passed counts:36
node_0: feature_name=ENSG00000166598	feature_id[7].value <= threshold=2.4243680238723755
node_1: feature_name=ENSG00000279483	feature_id[4].value > threshold=1.4290554523468018
node_1677: feature_name=ENSG00000197728	feature_id[2].value <= threshold=1.9423056244850159
node_1678: feature_name=ENSG00000228253	feature_id[3].value <= threshold=2.934985637664795
node_1679: feature_name=ENSG00000129824	feature_id[0].value > threshold=0.5363977253437042
node_1985: feature_name=ENSG00000229117	feature_id[6].value <= threshold=3.675445795059204
node_1986: feature_name=ENSG00000128016	feature_id[13].value > threshold=1.6620230078697205
node_2078: feature_name=ENSG00000204389	feature_id[17].value <= threshold=2.3871976137161255
node_2079: feature_name=ENSG00000087086	feature_id[14].value <= threshold=3.037571430206299
node_2080: feature_name=ENSG00000228253	feature_id[3].value <= threshold=2.8326497077941895
node_2081: feature_name=ENSG00000102265	feature_id[16].value > threshold=1.1479979157447815
Class: never
Rules_63	passed counts:36
node_0: feature_name=ENSG00000166598	feature_id[7].value <= threshold=2.4243680238723755
node_1: feature_name=ENSG00000279483	feature_id[4].value > threshold=1.4290554523468018
node_1677: feature_name=ENSG00000197728	feature_id[2].value <= threshold=1.9423056244850159
node_1678: feature_name=ENSG00000228253	feature_id[3].value <= threshold=2.934985637664795
node_1679: feature_name=ENSG00000129824	feature_id[0].value <= threshold=0.5363977253437042
node_1680: feature_name=ENSG00000128016	feature_id[13].value > threshold=1.5204783082008362
node_1844: feature_name=ENSG00000149021	feature_id[18].value <= threshold=2.6599855422973633
node_1845: feature_name=ENSG00000228253	feature_id[3].value <= threshold=2.348019242286682
node_1846: feature_name=ENSG00000140264	feature_id[10].value <= threshold=2.942435383796692
node_1847: feature_name=ENSG00000229807	feature_id[5].value <= threshold=2.797470450401306
node_1848: feature_name=ENSG00000279483	feature_id[4].value <= threshold=4.373706817626953
node_1849: feature_name=ENSG00000087086	feature_id[14].value <= threshold=5.981051683425903
node_1850: feature_name=ENSG00000148346	feature_id[9].value <= threshold=1.0287159979343414
node_1851: feature_name=ENSG00000229117	feature_id[6].value > threshold=1.512270450592041
node_1887: feature_name=ENSG00000140264	feature_id[10].value > threshold=0.3922411799430847
node_1903: feature_name=ENSG00000212907	feature_id[8].value <= threshold=4.124585866928101
node_1904: feature_name=ENSG00000198727	feature_id[19].value <= threshold=4.387165784835815
node_1905: feature_name=ENSG00000279483	feature_id[4].value > threshold=1.4385319352149963
node_1909: feature_name=ENSG00000166598	feature_id[7].value > threshold=1.9807971119880676
node_1915: feature_name=ENSG00000087086	feature_id[14].value > threshold=2.048776686191559
node_1917: feature_name=ENSG00000255823	feature_id[12].value <= threshold=1.5259652137756348
Class: never
Rules_64	passed counts:35
node_0: feature_name=ENSG00000166598	feature_id[7].value <= threshold=2.4243680238723755
node_1: feature_name=ENSG00000279483	feature_id[4].value > threshold=1.4290554523468018
node_1677: feature_name=ENSG00000197728	feature_id[2].value > threshold=1.9423056244850159
node_2293: feature_name=ENSG00000255823	feature_id[12].value <= threshold=1.0768969058990479
node_2294: feature_name=ENSG00000128016	feature_id[13].value <= threshold=3.013297200202942
node_2295: feature_name=ENSG00000168484	feature_id[1].value > threshold=0.45799537003040314
node_2657: feature_name=ENSG00000251562	feature_id[15].value > threshold=1.901608943939209
node_2673: feature_name=ENSG00000197728	feature_id[2].value <= threshold=3.373727798461914
node_2674: feature_name=ENSG00000129824	feature_id[0].value <= threshold=2.050783634185791
node_2675: feature_name=ENSG00000204389	feature_id[17].value <= threshold=2.46080482006073
node_2676: feature_name=ENSG00000129824	feature_id[0].value <= threshold=0.24679921567440033
node_2677: feature_name=ENSG00000128016	feature_id[13].value <= threshold=2.38123095035553
node_2678: feature_name=ENSG00000212907	feature_id[8].value > threshold=3.667969584465027
node_2798: feature_name=ENSG00000140264	feature_id[10].value <= threshold=2.3730075359344482
node_2799: feature_name=ENSG00000161055	feature_id[11].value <= threshold=2.608553647994995
node_2800: feature_name=ENSG00000229117	feature_id[6].value <= threshold=1.6242713928222656
node_2801: feature_name=ENSG00000087086	feature_id[14].value > threshold=0.7740281224250793
Class: active
Rules_65	passed counts:35
node_0: feature_name=ENSG00000166598	feature_id[7].value <= threshold=2.4243680238723755
node_1: feature_name=ENSG00000279483	feature_id[4].value <= threshold=1.4290554523468018
node_2: feature_name=ENSG00000229117	feature_id[6].value > threshold=3.3940703868865967
node_1024: feature_name=ENSG00000168484	feature_id[1].value <= threshold=2.216213583946228
node_1025: feature_name=ENSG00000198727	feature_id[19].value > threshold=0.41665807366371155
node_1145: feature_name=ENSG00000129824	feature_id[0].value <= threshold=0.19742518663406372
node_1146: feature_name=ENSG00000204389	feature_id[17].value <= threshold=0.2662433683872223
node_1147: feature_name=ENSG00000197728	feature_id[2].value <= threshold=3.080965995788574
node_1148: feature_name=ENSG00000255823	feature_id[12].value <= threshold=1.2852293848991394
node_1149: feature_name=ENSG00000198727	feature_id[19].value > threshold=3.0961103439331055
node_1223: feature_name=ENSG00000148346	feature_id[9].value <= threshold=2.2727171778678894
node_1224: feature_name=ENSG00000251562	feature_id[15].value <= threshold=6.663297176361084
node_1225: feature_name=ENSG00000087086	feature_id[14].value > threshold=3.3461997509002686
node_1269: feature_name=ENSG00000229117	feature_id[6].value > threshold=3.40570330619812
node_1271: feature_name=ENSG00000251562	feature_id[15].value <= threshold=6.5605151653289795
node_1272: feature_name=ENSG00000140264	feature_id[10].value > threshold=2.750251054763794
Class: never
Rules_66	passed counts:34
node_0: feature_name=ENSG00000166598	feature_id[7].value > threshold=2.4243680238723755
node_3238: feature_name=ENSG00000255823	feature_id[12].value > threshold=0.21250363439321518
node_3640: feature_name=ENSG00000140264	feature_id[10].value <= threshold=2.2290866374969482
node_3641: feature_name=ENSG00000129824	feature_id[0].value > threshold=0.5038090348243713
node_3665: feature_name=ENSG00000168484	feature_id[1].value <= threshold=2.867019295692444
node_3666: feature_name=ENSG00000149021	feature_id[18].value <= threshold=1.7632453441619873
node_3667: feature_name=ENSG00000129824	feature_id[0].value <= threshold=2.199354648590088
node_3668: feature_name=ENSG00000198727	feature_id[19].value > threshold=1.888692021369934
Class: active
Rules_67	passed counts:34
node_0: feature_name=ENSG00000166598	feature_id[7].value <= threshold=2.4243680238723755
node_1: feature_name=ENSG00000279483	feature_id[4].value > threshold=1.4290554523468018
node_1677: feature_name=ENSG00000197728	feature_id[2].value > threshold=1.9423056244850159
node_2293: feature_name=ENSG00000255823	feature_id[12].value <= threshold=1.0768969058990479
node_2294: feature_name=ENSG00000128016	feature_id[13].value <= threshold=3.013297200202942
node_2295: feature_name=ENSG00000168484	feature_id[1].value <= threshold=0.45799537003040314
node_2296: feature_name=ENSG00000228253	feature_id[3].value <= threshold=2.710677146911621
node_2297: feature_name=ENSG00000198727	feature_id[19].value <= threshold=3.596381187438965
node_2298: feature_name=ENSG00000204389	feature_id[17].value <= threshold=2.4094725847244263
node_2299: feature_name=ENSG00000279483	feature_id[4].value > threshold=1.9943867325782776
node_2331: feature_name=ENSG00000102265	feature_id[16].value > threshold=2.7325836420059204
node_2419: feature_name=ENSG00000279483	feature_id[4].value > threshold=4.070535659790039
node_2509: feature_name=ENSG00000251562	feature_id[15].value > threshold=3.2445191144943237
node_2515: feature_name=ENSG00000197728	feature_id[2].value > threshold=2.1650129556655884
node_2517: feature_name=ENSG00000198727	feature_id[19].value > threshold=0.7571464776992798
Class: never
Rules_68	passed counts:34
node_0: feature_name=ENSG00000166598	feature_id[7].value <= threshold=2.4243680238723755
node_1: feature_name=ENSG00000279483	feature_id[4].value <= threshold=1.4290554523468018
node_2: feature_name=ENSG00000229117	feature_id[6].value > threshold=3.3940703868865967
node_1024: feature_name=ENSG00000168484	feature_id[1].value <= threshold=2.216213583946228
node_1025: feature_name=ENSG00000198727	feature_id[19].value > threshold=0.41665807366371155
node_1145: feature_name=ENSG00000129824	feature_id[0].value <= threshold=0.19742518663406372
node_1146: feature_name=ENSG00000204389	feature_id[17].value <= threshold=0.2662433683872223
node_1147: feature_name=ENSG00000197728	feature_id[2].value > threshold=3.080965995788574
node_1341: feature_name=ENSG00000212907	feature_id[8].value > threshold=1.4414491057395935
node_1349: feature_name=ENSG00000149021	feature_id[18].value <= threshold=2.179023861885071
node_1350: feature_name=ENSG00000251562	feature_id[15].value > threshold=3.155916690826416
Class: former
Rules_69	passed counts:33
node_0: feature_name=ENSG00000166598	feature_id[7].value <= threshold=2.4243680238723755
node_1: feature_name=ENSG00000279483	feature_id[4].value > threshold=1.4290554523468018
node_1677: feature_name=ENSG00000197728	feature_id[2].value > threshold=1.9423056244850159
node_2293: feature_name=ENSG00000255823	feature_id[12].value <= threshold=1.0768969058990479
node_2294: feature_name=ENSG00000128016	feature_id[13].value <= threshold=3.013297200202942
node_2295: feature_name=ENSG00000168484	feature_id[1].value > threshold=0.45799537003040314
node_2657: feature_name=ENSG00000251562	feature_id[15].value > threshold=1.901608943939209
node_2673: feature_name=ENSG00000197728	feature_id[2].value <= threshold=3.373727798461914
node_2674: feature_name=ENSG00000129824	feature_id[0].value <= threshold=2.050783634185791
node_2675: feature_name=ENSG00000204389	feature_id[17].value <= threshold=2.46080482006073
node_2676: feature_name=ENSG00000129824	feature_id[0].value <= threshold=0.24679921567440033
node_2677: feature_name=ENSG00000128016	feature_id[13].value > threshold=2.38123095035553
node_2823: feature_name=ENSG00000168484	feature_id[1].value <= threshold=2.0595202445983887
node_2824: feature_name=ENSG00000140264	feature_id[10].value <= threshold=2.612191081047058
node_2825: feature_name=ENSG00000198727	feature_id[19].value > threshold=0.7689098715782166
node_2827: feature_name=ENSG00000229807	feature_id[5].value <= threshold=1.518259882926941
node_2828: feature_name=ENSG00000168484	feature_id[1].value <= threshold=1.9139841198921204
Class: never
Rules_70	passed counts:33
node_0: feature_name=ENSG00000166598	feature_id[7].value <= threshold=2.4243680238723755
node_1: feature_name=ENSG00000279483	feature_id[4].value > threshold=1.4290554523468018
node_1677: feature_name=ENSG00000197728	feature_id[2].value > threshold=1.9423056244850159
node_2293: feature_name=ENSG00000255823	feature_id[12].value <= threshold=1.0768969058990479
node_2294: feature_name=ENSG00000128016	feature_id[13].value <= threshold=3.013297200202942
node_2295: feature_name=ENSG00000168484	feature_id[1].value <= threshold=0.45799537003040314
node_2296: feature_name=ENSG00000228253	feature_id[3].value > threshold=2.710677146911621
node_2584: feature_name=ENSG00000197728	feature_id[2].value <= threshold=2.594850778579712
node_2585: feature_name=ENSG00000087086	feature_id[14].value > threshold=2.9315704107284546
node_2601: feature_name=ENSG00000140264	feature_id[10].value > threshold=1.9560407400131226
node_2615: feature_name=ENSG00000129824	feature_id[0].value <= threshold=2.0800989866256714
node_2616: feature_name=ENSG00000279483	feature_id[4].value <= threshold=4.175981521606445
node_2617: feature_name=ENSG00000212907	feature_id[8].value <= threshold=4.889565944671631
node_2618: feature_name=ENSG00000251562	feature_id[15].value > threshold=1.5826640129089355
Class: former
Rules_71	passed counts:33
node_0: feature_name=ENSG00000166598	feature_id[7].value <= threshold=2.4243680238723755
node_1: feature_name=ENSG00000279483	feature_id[4].value <= threshold=1.4290554523468018
node_2: feature_name=ENSG00000229117	feature_id[6].value > threshold=3.3940703868865967
node_1024: feature_name=ENSG00000168484	feature_id[1].value <= threshold=2.216213583946228
node_1025: feature_name=ENSG00000198727	feature_id[19].value <= threshold=0.41665807366371155
node_1026: feature_name=ENSG00000129824	feature_id[0].value <= threshold=0.756719172000885
node_1027: feature_name=ENSG00000251562	feature_id[15].value > threshold=4.2676472663879395
node_1061: feature_name=ENSG00000102265	feature_id[16].value <= threshold=3.0922763347625732
node_1062: feature_name=ENSG00000229117	feature_id[6].value <= threshold=4.062886714935303
node_1063: feature_name=ENSG00000212907	feature_id[8].value <= threshold=1.9385603666305542
node_1064: feature_name=ENSG00000140264	feature_id[10].value <= threshold=3.417968988418579
node_1065: feature_name=ENSG00000251562	feature_id[15].value <= threshold=6.840140342712402
node_1066: feature_name=ENSG00000251562	feature_id[15].value <= threshold=6.064847469329834
node_1067: feature_name=ENSG00000168484	feature_id[1].value <= threshold=0.6601810455322266
node_1068: feature_name=ENSG00000229117	feature_id[6].value <= threshold=4.056560277938843
node_1069: feature_name=ENSG00000140264	feature_id[10].value <= threshold=2.725569009780884
node_1070: feature_name=ENSG00000255823	feature_id[12].value <= threshold=1.799854815006256
Class: former
Rules_72	passed counts:33
node_0: feature_name=ENSG00000166598	feature_id[7].value <= threshold=2.4243680238723755
node_1: feature_name=ENSG00000279483	feature_id[4].value <= threshold=1.4290554523468018
node_2: feature_name=ENSG00000229117	feature_id[6].value <= threshold=3.3940703868865967
node_3: feature_name=ENSG00000148346	feature_id[9].value <= threshold=1.4211782217025757
node_4: feature_name=ENSG00000198727	feature_id[19].value > threshold=0.32028642296791077
node_164: feature_name=ENSG00000228253	feature_id[3].value <= threshold=1.6946539282798767
node_165: feature_name=ENSG00000102265	feature_id[16].value <= threshold=3.2037614583969116
node_166: feature_name=ENSG00000229117	feature_id[6].value <= threshold=2.7696415185928345
node_167: feature_name=ENSG00000197728	feature_id[2].value <= threshold=2.953665852546692
node_168: feature_name=ENSG00000148346	feature_id[9].value <= threshold=0.7855507433414459
node_169: feature_name=ENSG00000212907	feature_id[8].value <= threshold=2.7240846157073975
node_170: feature_name=ENSG00000128016	feature_id[13].value <= threshold=0.9364025592803955
node_171: feature_name=ENSG00000204389	feature_id[17].value <= threshold=3.09319806098938
node_172: feature_name=ENSG00000229117	feature_id[6].value <= threshold=2.3542646169662476
node_173: feature_name=ENSG00000229807	feature_id[5].value <= threshold=3.705775260925293
node_174: feature_name=ENSG00000087086	feature_id[14].value > threshold=1.4323540329933167
node_182: feature_name=ENSG00000197728	feature_id[2].value <= threshold=1.6333301067352295
node_183: feature_name=ENSG00000229117	feature_id[6].value <= threshold=2.276604652404785
node_184: feature_name=ENSG00000149021	feature_id[18].value <= threshold=3.021594285964966
node_185: feature_name=ENSG00000204389	feature_id[17].value > threshold=1.342947244644165
node_187: feature_name=ENSG00000204389	feature_id[17].value > threshold=1.3517520427703857
Class: never
Rules_73	passed counts:32
node_0: feature_name=ENSG00000166598	feature_id[7].value > threshold=2.4243680238723755
node_3238: feature_name=ENSG00000255823	feature_id[12].value <= threshold=0.21250363439321518
node_3239: feature_name=ENSG00000229117	feature_id[6].value > threshold=3.2236522436141968
node_3507: feature_name=ENSG00000129824	feature_id[0].value <= threshold=0.23049895465373993
node_3508: feature_name=ENSG00000168484	feature_id[1].value <= threshold=2.180801033973694
node_3509: feature_name=ENSG00000229807	feature_id[5].value > threshold=0.12374573200941086
node_3575: feature_name=ENSG00000229807	feature_id[5].value <= threshold=2.5304648876190186
node_3576: feature_name=ENSG00000149021	feature_id[18].value <= threshold=1.1545320749282837
node_3577: feature_name=ENSG00000102265	feature_id[16].value > threshold=3.354618191719055
Class: never
Rules_74	passed counts:32
node_0: feature_name=ENSG00000166598	feature_id[7].value <= threshold=2.4243680238723755
node_1: feature_name=ENSG00000279483	feature_id[4].value > threshold=1.4290554523468018
node_1677: feature_name=ENSG00000197728	feature_id[2].value > threshold=1.9423056244850159
node_2293: feature_name=ENSG00000255823	feature_id[12].value <= threshold=1.0768969058990479
node_2294: feature_name=ENSG00000128016	feature_id[13].value <= threshold=3.013297200202942
node_2295: feature_name=ENSG00000168484	feature_id[1].value > threshold=0.45799537003040314
node_2657: feature_name=ENSG00000251562	feature_id[15].value > threshold=1.901608943939209
node_2673: feature_name=ENSG00000197728	feature_id[2].value <= threshold=3.373727798461914
node_2674: feature_name=ENSG00000129824	feature_id[0].value > threshold=2.050783634185791
node_2984: feature_name=ENSG00000279483	feature_id[4].value > threshold=2.815280318260193
node_2996: feature_name=ENSG00000251562	feature_id[15].value <= threshold=5.131161689758301
node_2997: feature_name=ENSG00000168484	feature_id[1].value <= threshold=2.412544369697571
node_2998: feature_name=ENSG00000228253	feature_id[3].value <= threshold=3.4404819011688232
node_2999: feature_name=ENSG00000198727	feature_id[19].value > threshold=3.291951060295105
Class: never
Rules_75	passed counts:31
node_0: feature_name=ENSG00000166598	feature_id[7].value > threshold=2.4243680238723755
node_3238: feature_name=ENSG00000255823	feature_id[12].value <= threshold=0.21250363439321518
node_3239: feature_name=ENSG00000229117	feature_id[6].value > threshold=3.2236522436141968
node_3507: feature_name=ENSG00000129824	feature_id[0].value <= threshold=0.23049895465373993
node_3508: feature_name=ENSG00000168484	feature_id[1].value <= threshold=2.180801033973694
node_3509: feature_name=ENSG00000229807	feature_id[5].value <= threshold=0.12374573200941086
node_3510: feature_name=ENSG00000251562	feature_id[15].value > threshold=3.8022435903549194
node_3534: feature_name=ENSG00000102265	feature_id[16].value > threshold=2.9671050310134888
node_3550: feature_name=ENSG00000166598	feature_id[7].value > threshold=2.661454200744629
node_3562: feature_name=ENSG00000128016	feature_id[13].value <= threshold=3.204531192779541
node_3563: feature_name=ENSG00000102265	feature_id[16].value <= threshold=6.526803493499756
node_3564: feature_name=ENSG00000087086	feature_id[14].value > threshold=3.188693642616272
node_3568: feature_name=ENSG00000197728	feature_id[2].value <= threshold=3.164348840713501
Class: active
Rules_76	passed counts:31
node_0: feature_name=ENSG00000166598	feature_id[7].value > threshold=2.4243680238723755
node_3238: feature_name=ENSG00000255823	feature_id[12].value <= threshold=0.21250363439321518
node_3239: feature_name=ENSG00000229117	feature_id[6].value <= threshold=3.2236522436141968
node_3240: feature_name=ENSG00000087086	feature_id[14].value <= threshold=4.209570407867432
node_3241: feature_name=ENSG00000148346	feature_id[9].value <= threshold=1.314768373966217
node_3242: feature_name=ENSG00000128016	feature_id[13].value <= threshold=0.8221307396888733
node_3243: feature_name=ENSG00000251562	feature_id[15].value <= threshold=5.919240951538086
node_3244: feature_name=ENSG00000140264	feature_id[10].value <= threshold=3.403847336769104
node_3245: feature_name=ENSG00000198727	feature_id[19].value > threshold=1.793124794960022
node_3259: feature_name=ENSG00000161055	feature_id[11].value <= threshold=2.999900460243225
node_3260: feature_name=ENSG00000168484	feature_id[1].value <= threshold=1.9715650081634521
node_3261: feature_name=ENSG00000228253	feature_id[3].value <= threshold=3.0909701585769653
node_3262: feature_name=ENSG00000198727	feature_id[19].value > threshold=2.6947375535964966
node_3274: feature_name=ENSG00000204389	feature_id[17].value <= threshold=2.025720775127411
node_3275: feature_name=ENSG00000198727	feature_id[19].value <= threshold=4.518027067184448
node_3276: feature_name=ENSG00000166598	feature_id[7].value > threshold=2.618734359741211
node_3286: feature_name=ENSG00000229117	feature_id[6].value <= threshold=2.790475845336914
Class: never
Rules_77	passed counts:31
node_0: feature_name=ENSG00000166598	feature_id[7].value <= threshold=2.4243680238723755
node_1: feature_name=ENSG00000279483	feature_id[4].value <= threshold=1.4290554523468018
node_2: feature_name=ENSG00000229117	feature_id[6].value > threshold=3.3940703868865967
node_1024: feature_name=ENSG00000168484	feature_id[1].value <= threshold=2.216213583946228
node_1025: feature_name=ENSG00000198727	feature_id[19].value > threshold=0.41665807366371155
node_1145: feature_name=ENSG00000129824	feature_id[0].value > threshold=0.19742518663406372
node_1479: feature_name=ENSG00000149021	feature_id[18].value <= threshold=0.6418757140636444
node_1480: feature_name=ENSG00000204389	feature_id[17].value <= threshold=1.5683554410934448
node_1481: feature_name=ENSG00000128016	feature_id[13].value <= threshold=0.10995715111494064
node_1482: feature_name=ENSG00000102265	feature_id[16].value <= threshold=2.5187777280807495
node_1483: feature_name=ENSG00000229117	feature_id[6].value > threshold=3.6807819604873657
Class: never
Rules_78	passed counts:31
node_0: feature_name=ENSG00000166598	feature_id[7].value <= threshold=2.4243680238723755
node_1: feature_name=ENSG00000279483	feature_id[4].value <= threshold=1.4290554523468018
node_2: feature_name=ENSG00000229117	feature_id[6].value > threshold=3.3940703868865967
node_1024: feature_name=ENSG00000168484	feature_id[1].value <= threshold=2.216213583946228
node_1025: feature_name=ENSG00000198727	feature_id[19].value > threshold=0.41665807366371155
node_1145: feature_name=ENSG00000129824	feature_id[0].value <= threshold=0.19742518663406372
node_1146: feature_name=ENSG00000204389	feature_id[17].value <= threshold=0.2662433683872223
node_1147: feature_name=ENSG00000197728	feature_id[2].value <= threshold=3.080965995788574
node_1148: feature_name=ENSG00000255823	feature_id[12].value <= threshold=1.2852293848991394
node_1149: feature_name=ENSG00000198727	feature_id[19].value <= threshold=3.0961103439331055
node_1150: feature_name=ENSG00000087086	feature_id[14].value <= threshold=4.295198917388916
node_1151: feature_name=ENSG00000229807	feature_id[5].value > threshold=0.11049274355173111
node_1197: feature_name=ENSG00000168484	feature_id[1].value <= threshold=2.0359488129615784
node_1198: feature_name=ENSG00000161055	feature_id[11].value <= threshold=0.42753303050994873
node_1199: feature_name=ENSG00000128016	feature_id[13].value > threshold=0.25100916624069214
Class: never
Rules_79	passed counts:30
node_0: feature_name=ENSG00000166598	feature_id[7].value > threshold=2.4243680238723755
node_3238: feature_name=ENSG00000255823	feature_id[12].value <= threshold=0.21250363439321518
node_3239: feature_name=ENSG00000229117	feature_id[6].value <= threshold=3.2236522436141968
node_3240: feature_name=ENSG00000087086	feature_id[14].value <= threshold=4.209570407867432
node_3241: feature_name=ENSG00000148346	feature_id[9].value <= threshold=1.314768373966217
node_3242: feature_name=ENSG00000128016	feature_id[13].value <= threshold=0.8221307396888733
node_3243: feature_name=ENSG00000251562	feature_id[15].value > threshold=5.919240951538086
node_3319: feature_name=ENSG00000279483	feature_id[4].value > threshold=1.814345359802246
node_3345: feature_name=ENSG00000129824	feature_id[0].value <= threshold=2.080923020839691
node_3346: feature_name=ENSG00000140264	feature_id[10].value <= threshold=2.7296661138534546
node_3347: feature_name=ENSG00000212907	feature_id[8].value > threshold=0.9080450534820557
Class: active
Rules_80	passed counts:30
node_0: feature_name=ENSG00000166598	feature_id[7].value <= threshold=2.4243680238723755
node_1: feature_name=ENSG00000279483	feature_id[4].value <= threshold=1.4290554523468018
node_2: feature_name=ENSG00000229117	feature_id[6].value <= threshold=3.3940703868865967
node_3: feature_name=ENSG00000148346	feature_id[9].value <= threshold=1.4211782217025757
node_4: feature_name=ENSG00000198727	feature_id[19].value > threshold=0.32028642296791077
node_164: feature_name=ENSG00000228253	feature_id[3].value <= threshold=1.6946539282798767
node_165: feature_name=ENSG00000102265	feature_id[16].value <= threshold=3.2037614583969116
node_166: feature_name=ENSG00000229117	feature_id[6].value > threshold=2.7696415185928345
node_458: feature_name=ENSG00000168484	feature_id[1].value <= threshold=3.2027204036712646
node_459: feature_name=ENSG00000161055	feature_id[11].value > threshold=0.5168886780738831
node_661: feature_name=ENSG00000229807	feature_id[5].value <= threshold=3.131545305252075
node_662: feature_name=ENSG00000149021	feature_id[18].value > threshold=2.1777219772338867
node_690: feature_name=ENSG00000161055	feature_id[11].value > threshold=1.1125312447547913
node_694: feature_name=ENSG00000197728	feature_id[2].value <= threshold=2.163954734802246
node_695: feature_name=ENSG00000161055	feature_id[11].value <= threshold=2.0828261375427246
node_696: feature_name=ENSG00000161055	feature_id[11].value <= threshold=2.053878903388977
node_697: feature_name=ENSG00000102265	feature_id[16].value <= threshold=2.8825215101242065
node_698: feature_name=ENSG00000229117	feature_id[6].value <= threshold=3.3584225177764893
node_699: feature_name=ENSG00000251562	feature_id[15].value <= threshold=6.572017431259155
Class: never
Rules_81	passed counts:30
node_0: feature_name=ENSG00000166598	feature_id[7].value <= threshold=2.4243680238723755
node_1: feature_name=ENSG00000279483	feature_id[4].value <= threshold=1.4290554523468018
node_2: feature_name=ENSG00000229117	feature_id[6].value <= threshold=3.3940703868865967
node_3: feature_name=ENSG00000148346	feature_id[9].value <= threshold=1.4211782217025757
node_4: feature_name=ENSG00000198727	feature_id[19].value > threshold=0.32028642296791077
node_164: feature_name=ENSG00000228253	feature_id[3].value <= threshold=1.6946539282798767
node_165: feature_name=ENSG00000102265	feature_id[16].value <= threshold=3.2037614583969116
node_166: feature_name=ENSG00000229117	feature_id[6].value <= threshold=2.7696415185928345
node_167: feature_name=ENSG00000197728	feature_id[2].value <= threshold=2.953665852546692
node_168: feature_name=ENSG00000148346	feature_id[9].value <= threshold=0.7855507433414459
node_169: feature_name=ENSG00000212907	feature_id[8].value > threshold=2.7240846157073975
node_421: feature_name=ENSG00000168484	feature_id[1].value <= threshold=0.4824160933494568
node_422: feature_name=ENSG00000279483	feature_id[4].value <= threshold=1.1668871641159058
node_423: feature_name=ENSG00000229807	feature_id[5].value <= threshold=0.48908737301826477
Class: never
Rules_82	passed counts:29
node_0: feature_name=ENSG00000166598	feature_id[7].value <= threshold=2.4243680238723755
node_1: feature_name=ENSG00000279483	feature_id[4].value > threshold=1.4290554523468018
node_1677: feature_name=ENSG00000197728	feature_id[2].value > threshold=1.9423056244850159
node_2293: feature_name=ENSG00000255823	feature_id[12].value <= threshold=1.0768969058990479
node_2294: feature_name=ENSG00000128016	feature_id[13].value > threshold=3.013297200202942
node_3080: feature_name=ENSG00000197728	feature_id[2].value > threshold=2.6734859943389893
node_3128: feature_name=ENSG00000279483	feature_id[4].value <= threshold=4.1270787715911865
node_3129: feature_name=ENSG00000197728	feature_id[2].value <= threshold=3.3731801509857178
node_3130: feature_name=ENSG00000204389	feature_id[17].value <= threshold=2.8629082441329956
node_3131: feature_name=ENSG00000279483	feature_id[4].value <= threshold=3.389655113220215
node_3132: feature_name=ENSG00000197728	feature_id[2].value <= threshold=3.3071908950805664
node_3133: feature_name=ENSG00000087086	feature_id[14].value <= threshold=4.726315975189209
node_3134: feature_name=ENSG00000087086	feature_id[14].value > threshold=3.2205145359039307
Class: former
Rules_83	passed counts:29
node_0: feature_name=ENSG00000166598	feature_id[7].value <= threshold=2.4243680238723755
node_1: feature_name=ENSG00000279483	feature_id[4].value > threshold=1.4290554523468018
node_1677: feature_name=ENSG00000197728	feature_id[2].value > threshold=1.9423056244850159
node_2293: feature_name=ENSG00000255823	feature_id[12].value <= threshold=1.0768969058990479
node_2294: feature_name=ENSG00000128016	feature_id[13].value <= threshold=3.013297200202942
node_2295: feature_name=ENSG00000168484	feature_id[1].value > threshold=0.45799537003040314
node_2657: feature_name=ENSG00000251562	feature_id[15].value > threshold=1.901608943939209
node_2673: feature_name=ENSG00000197728	feature_id[2].value > threshold=3.373727798461914
node_3035: feature_name=ENSG00000279483	feature_id[4].value <= threshold=4.081385135650635
node_3036: feature_name=ENSG00000102265	feature_id[16].value > threshold=1.9756720662117004
node_3044: feature_name=ENSG00000212907	feature_id[8].value <= threshold=3.4816824197769165
node_3045: feature_name=ENSG00000168484	feature_id[1].value > threshold=1.1757893562316895
node_3049: feature_name=ENSG00000168484	feature_id[1].value <= threshold=3.0889480113983154
node_3050: feature_name=ENSG00000129824	feature_id[0].value <= threshold=2.9927077293395996
node_3051: feature_name=ENSG00000251562	feature_id[15].value <= threshold=4.412164688110352
Class: former
Rules_84	passed counts:29
node_0: feature_name=ENSG00000166598	feature_id[7].value <= threshold=2.4243680238723755
node_1: feature_name=ENSG00000279483	feature_id[4].value > threshold=1.4290554523468018
node_1677: feature_name=ENSG00000197728	feature_id[2].value > threshold=1.9423056244850159
node_2293: feature_name=ENSG00000255823	feature_id[12].value <= threshold=1.0768969058990479
node_2294: feature_name=ENSG00000128016	feature_id[13].value <= threshold=3.013297200202942
node_2295: feature_name=ENSG00000168484	feature_id[1].value > threshold=0.45799537003040314
node_2657: feature_name=ENSG00000251562	feature_id[15].value > threshold=1.901608943939209
node_2673: feature_name=ENSG00000197728	feature_id[2].value <= threshold=3.373727798461914
node_2674: feature_name=ENSG00000129824	feature_id[0].value <= threshold=2.050783634185791
node_2675: feature_name=ENSG00000204389	feature_id[17].value > threshold=2.46080482006073
node_2969: feature_name=ENSG00000251562	feature_id[15].value <= threshold=6.4723896980285645
node_2970: feature_name=ENSG00000168484	feature_id[1].value <= threshold=1.983077049255371
node_2971: feature_name=ENSG00000198727	feature_id[19].value > threshold=1.781590223312378
node_2973: feature_name=ENSG00000251562	feature_id[15].value > threshold=3.315309524536133
node_2975: feature_name=ENSG00000197728	feature_id[2].value <= threshold=3.1270501613616943
Class: never
Rules_85	passed counts:28
node_0: feature_name=ENSG00000166598	feature_id[7].value <= threshold=2.4243680238723755
node_1: feature_name=ENSG00000279483	feature_id[4].value <= threshold=1.4290554523468018
node_2: feature_name=ENSG00000229117	feature_id[6].value > threshold=3.3940703868865967
node_1024: feature_name=ENSG00000168484	feature_id[1].value <= threshold=2.216213583946228
node_1025: feature_name=ENSG00000198727	feature_id[19].value > threshold=0.41665807366371155
node_1145: feature_name=ENSG00000129824	feature_id[0].value <= threshold=0.19742518663406372
node_1146: feature_name=ENSG00000204389	feature_id[17].value <= threshold=0.2662433683872223
node_1147: feature_name=ENSG00000197728	feature_id[2].value <= threshold=3.080965995788574
node_1148: feature_name=ENSG00000255823	feature_id[12].value <= threshold=1.2852293848991394
node_1149: feature_name=ENSG00000198727	feature_id[19].value > threshold=3.0961103439331055
node_1223: feature_name=ENSG00000148346	feature_id[9].value <= threshold=2.2727171778678894
node_1224: feature_name=ENSG00000251562	feature_id[15].value <= threshold=6.663297176361084
node_1225: feature_name=ENSG00000087086	feature_id[14].value <= threshold=3.3461997509002686
node_1226: feature_name=ENSG00000128016	feature_id[13].value > threshold=1.143405020236969
node_1254: feature_name=ENSG00000197728	feature_id[2].value > threshold=0.4738510549068451
node_1258: feature_name=ENSG00000212907	feature_id[8].value <= threshold=3.833789587020874
node_1259: feature_name=ENSG00000229117	feature_id[6].value > threshold=3.4780235290527344
node_1263: feature_name=ENSG00000279483	feature_id[4].value <= threshold=1.0741028189659119
Class: never
Rules_86	passed counts:27
node_0: feature_name=ENSG00000166598	feature_id[7].value > threshold=2.4243680238723755
node_3238: feature_name=ENSG00000255823	feature_id[12].value > threshold=0.21250363439321518
node_3640: feature_name=ENSG00000140264	feature_id[10].value <= threshold=2.2290866374969482
node_3641: feature_name=ENSG00000129824	feature_id[0].value <= threshold=0.5038090348243713
node_3642: feature_name=ENSG00000168484	feature_id[1].value <= threshold=1.4742314219474792
node_3643: feature_name=ENSG00000255823	feature_id[12].value <= threshold=1.9278303980827332
node_3644: feature_name=ENSG00000229117	feature_id[6].value > threshold=1.6337190866470337
node_3648: feature_name=ENSG00000255823	feature_id[12].value <= threshold=1.5353426337242126
Class: never
Rules_87	passed counts:27
node_0: feature_name=ENSG00000166598	feature_id[7].value <= threshold=2.4243680238723755
node_1: feature_name=ENSG00000279483	feature_id[4].value > threshold=1.4290554523468018
node_1677: feature_name=ENSG00000197728	feature_id[2].value > threshold=1.9423056244850159
node_2293: feature_name=ENSG00000255823	feature_id[12].value > threshold=1.0768969058990479
node_3193: feature_name=ENSG00000168484	feature_id[1].value <= threshold=3.1400736570358276
node_3194: feature_name=ENSG00000129824	feature_id[0].value <= threshold=0.17179490625858307
node_3195: feature_name=ENSG00000228253	feature_id[3].value <= threshold=0.7808196842670441
node_3196: feature_name=ENSG00000166598	feature_id[7].value <= threshold=1.833944320678711
node_3197: feature_name=ENSG00000198727	feature_id[19].value > threshold=2.3091366291046143
node_3203: feature_name=ENSG00000168484	feature_id[1].value <= threshold=2.166380763053894
node_3204: feature_name=ENSG00000087086	feature_id[14].value > threshold=2.876318335533142
node_3208: feature_name=ENSG00000255823	feature_id[12].value <= threshold=2.4563392400741577
Class: never
Rules_88	passed counts:27
node_0: feature_name=ENSG00000166598	feature_id[7].value <= threshold=2.4243680238723755
node_1: feature_name=ENSG00000279483	feature_id[4].value > threshold=1.4290554523468018
node_1677: feature_name=ENSG00000197728	feature_id[2].value > threshold=1.9423056244850159
node_2293: feature_name=ENSG00000255823	feature_id[12].value <= threshold=1.0768969058990479
node_2294: feature_name=ENSG00000128016	feature_id[13].value <= threshold=3.013297200202942
node_2295: feature_name=ENSG00000168484	feature_id[1].value > threshold=0.45799537003040314
node_2657: feature_name=ENSG00000251562	feature_id[15].value > threshold=1.901608943939209
node_2673: feature_name=ENSG00000197728	feature_id[2].value > threshold=3.373727798461914
node_3035: feature_name=ENSG00000279483	feature_id[4].value > threshold=4.081385135650635
node_3067: feature_name=ENSG00000140264	feature_id[10].value <= threshold=3.049722909927368
node_3068: feature_name=ENSG00000228253	feature_id[3].value <= threshold=3.024864435195923
node_3069: feature_name=ENSG00000198727	feature_id[19].value > threshold=1.5253294706344604
node_3071: feature_name=ENSG00000212907	feature_id[8].value > threshold=0.8679906129837036
Class: never
Rules_89	passed counts:27
node_0: feature_name=ENSG00000166598	feature_id[7].value <= threshold=2.4243680238723755
node_1: feature_name=ENSG00000279483	feature_id[4].value > threshold=1.4290554523468018
node_1677: feature_name=ENSG00000197728	feature_id[2].value <= threshold=1.9423056244850159
node_1678: feature_name=ENSG00000228253	feature_id[3].value <= threshold=2.934985637664795
node_1679: feature_name=ENSG00000129824	feature_id[0].value <= threshold=0.5363977253437042
node_1680: feature_name=ENSG00000128016	feature_id[13].value > threshold=1.5204783082008362
node_1844: feature_name=ENSG00000149021	feature_id[18].value <= threshold=2.6599855422973633
node_1845: feature_name=ENSG00000228253	feature_id[3].value <= threshold=2.348019242286682
node_1846: feature_name=ENSG00000140264	feature_id[10].value <= threshold=2.942435383796692
node_1847: feature_name=ENSG00000229807	feature_id[5].value <= threshold=2.797470450401306
node_1848: feature_name=ENSG00000279483	feature_id[4].value <= threshold=4.373706817626953
node_1849: feature_name=ENSG00000087086	feature_id[14].value <= threshold=5.981051683425903
node_1850: feature_name=ENSG00000148346	feature_id[9].value <= threshold=1.0287159979343414
node_1851: feature_name=ENSG00000229117	feature_id[6].value > threshold=1.512270450592041
node_1887: feature_name=ENSG00000140264	feature_id[10].value <= threshold=0.3922411799430847
node_1888: feature_name=ENSG00000128016	feature_id[13].value > threshold=2.5537999868392944
node_1898: feature_name=ENSG00000149021	feature_id[18].value <= threshold=2.3082644939422607
Class: never
Rules_90	passed counts:27
node_0: feature_name=ENSG00000166598	feature_id[7].value <= threshold=2.4243680238723755
node_1: feature_name=ENSG00000279483	feature_id[4].value <= threshold=1.4290554523468018
node_2: feature_name=ENSG00000229117	feature_id[6].value <= threshold=3.3940703868865967
node_3: feature_name=ENSG00000148346	feature_id[9].value <= threshold=1.4211782217025757
node_4: feature_name=ENSG00000198727	feature_id[19].value > threshold=0.32028642296791077
node_164: feature_name=ENSG00000228253	feature_id[3].value <= threshold=1.6946539282798767
node_165: feature_name=ENSG00000102265	feature_id[16].value <= threshold=3.2037614583969116
node_166: feature_name=ENSG00000229117	feature_id[6].value > threshold=2.7696415185928345
node_458: feature_name=ENSG00000168484	feature_id[1].value <= threshold=3.2027204036712646
node_459: feature_name=ENSG00000161055	feature_id[11].value <= threshold=0.5168886780738831
node_460: feature_name=ENSG00000129824	feature_id[0].value > threshold=0.2022632658481598
node_592: feature_name=ENSG00000149021	feature_id[18].value <= threshold=0.20172975957393646
node_593: feature_name=ENSG00000204389	feature_id[17].value <= threshold=1.7169777750968933
node_594: feature_name=ENSG00000102265	feature_id[16].value <= threshold=2.4442321062088013
node_595: feature_name=ENSG00000229117	feature_id[6].value > threshold=2.9725321531295776
node_617: feature_name=ENSG00000251562	feature_id[15].value > threshold=5.203048944473267
node_619: feature_name=ENSG00000251562	feature_id[15].value <= threshold=6.267663955688477
node_620: feature_name=ENSG00000255823	feature_id[12].value <= threshold=0.49631717801094055
node_621: feature_name=ENSG00000212907	feature_id[8].value <= threshold=1.6338701844215393
node_622: feature_name=ENSG00000197728	feature_id[2].value <= threshold=2.720840334892273
node_623: feature_name=ENSG00000128016	feature_id[13].value > threshold=0.36383628845214844
Class: former
Rules_91	passed counts:27
node_0: feature_name=ENSG00000166598	feature_id[7].value <= threshold=2.4243680238723755
node_1: feature_name=ENSG00000279483	feature_id[4].value <= threshold=1.4290554523468018
node_2: feature_name=ENSG00000229117	feature_id[6].value <= threshold=3.3940703868865967
node_3: feature_name=ENSG00000148346	feature_id[9].value <= threshold=1.4211782217025757
node_4: feature_name=ENSG00000198727	feature_id[19].value > threshold=0.32028642296791077
node_164: feature_name=ENSG00000228253	feature_id[3].value <= threshold=1.6946539282798767
node_165: feature_name=ENSG00000102265	feature_id[16].value <= threshold=3.2037614583969116
node_166: feature_name=ENSG00000229117	feature_id[6].value > threshold=2.7696415185928345
node_458: feature_name=ENSG00000168484	feature_id[1].value <= threshold=3.2027204036712646
node_459: feature_name=ENSG00000161055	feature_id[11].value <= threshold=0.5168886780738831
node_460: feature_name=ENSG00000129824	feature_id[0].value <= threshold=0.2022632658481598
node_461: feature_name=ENSG00000229807	feature_id[5].value <= threshold=0.12589849531650543
node_462: feature_name=ENSG00000168484	feature_id[1].value <= threshold=2.1482585668563843
node_463: feature_name=ENSG00000204389	feature_id[17].value <= threshold=0.22677011787891388
node_464: feature_name=ENSG00000149021	feature_id[18].value <= threshold=0.8097418546676636
node_465: feature_name=ENSG00000251562	feature_id[15].value <= threshold=4.6918370723724365
node_466: feature_name=ENSG00000087086	feature_id[14].value <= threshold=4.762662410736084
Class: never
Rules_92	passed counts:27
node_0: feature_name=ENSG00000166598	feature_id[7].value <= threshold=2.4243680238723755
node_1: feature_name=ENSG00000279483	feature_id[4].value <= threshold=1.4290554523468018
node_2: feature_name=ENSG00000229117	feature_id[6].value <= threshold=3.3940703868865967
node_3: feature_name=ENSG00000148346	feature_id[9].value <= threshold=1.4211782217025757
node_4: feature_name=ENSG00000198727	feature_id[19].value > threshold=0.32028642296791077
node_164: feature_name=ENSG00000228253	feature_id[3].value <= threshold=1.6946539282798767
node_165: feature_name=ENSG00000102265	feature_id[16].value <= threshold=3.2037614583969116
node_166: feature_name=ENSG00000229117	feature_id[6].value <= threshold=2.7696415185928345
node_167: feature_name=ENSG00000197728	feature_id[2].value <= threshold=2.953665852546692
node_168: feature_name=ENSG00000148346	feature_id[9].value <= threshold=0.7855507433414459
node_169: feature_name=ENSG00000212907	feature_id[8].value <= threshold=2.7240846157073975
node_170: feature_name=ENSG00000128016	feature_id[13].value <= threshold=0.9364025592803955
node_171: feature_name=ENSG00000204389	feature_id[17].value <= threshold=3.09319806098938
node_172: feature_name=ENSG00000229117	feature_id[6].value <= threshold=2.3542646169662476
node_173: feature_name=ENSG00000229807	feature_id[5].value <= threshold=3.705775260925293
node_174: feature_name=ENSG00000087086	feature_id[14].value > threshold=1.4323540329933167
node_182: feature_name=ENSG00000197728	feature_id[2].value > threshold=1.6333301067352295
node_200: feature_name=ENSG00000197728	feature_id[2].value > threshold=1.6406795382499695
node_202: feature_name=ENSG00000198727	feature_id[19].value <= threshold=3.992740273475647
node_203: feature_name=ENSG00000140264	feature_id[10].value > threshold=1.8603437542915344
node_205: feature_name=ENSG00000140264	feature_id[10].value > threshold=1.8743484616279602
node_207: feature_name=ENSG00000140264	feature_id[10].value > threshold=1.9775237441062927
Class: never
Rules_93	passed counts:26
node_0: feature_name=ENSG00000166598	feature_id[7].value <= threshold=2.4243680238723755
node_1: feature_name=ENSG00000279483	feature_id[4].value > threshold=1.4290554523468018
node_1677: feature_name=ENSG00000197728	feature_id[2].value > threshold=1.9423056244850159
node_2293: feature_name=ENSG00000255823	feature_id[12].value <= threshold=1.0768969058990479
node_2294: feature_name=ENSG00000128016	feature_id[13].value <= threshold=3.013297200202942
node_2295: feature_name=ENSG00000168484	feature_id[1].value > threshold=0.45799537003040314
node_2657: feature_name=ENSG00000251562	feature_id[15].value > threshold=1.901608943939209
node_2673: feature_name=ENSG00000197728	feature_id[2].value <= threshold=3.373727798461914
node_2674: feature_name=ENSG00000129824	feature_id[0].value <= threshold=2.050783634185791
node_2675: feature_name=ENSG00000204389	feature_id[17].value <= threshold=2.46080482006073
node_2676: feature_name=ENSG00000129824	feature_id[0].value <= threshold=0.24679921567440033
node_2677: feature_name=ENSG00000128016	feature_id[13].value <= threshold=2.38123095035553
node_2678: feature_name=ENSG00000212907	feature_id[8].value <= threshold=3.667969584465027
node_2679: feature_name=ENSG00000251562	feature_id[15].value <= threshold=5.991222381591797
node_2680: feature_name=ENSG00000166598	feature_id[7].value > threshold=0.6615285277366638
node_2732: feature_name=ENSG00000204389	feature_id[17].value > threshold=0.6262864768505096
node_2770: feature_name=ENSG00000168484	feature_id[1].value <= threshold=2.0323456525802612
node_2771: feature_name=ENSG00000087086	feature_id[14].value <= threshold=3.843114495277405
node_2772: feature_name=ENSG00000140264	feature_id[10].value <= threshold=3.2153234481811523
node_2773: feature_name=ENSG00000166598	feature_id[7].value > threshold=0.9714873433113098
node_2775: feature_name=ENSG00000198727	feature_id[19].value > threshold=1.453077256679535
Class: never
Rules_94	passed counts:26
node_0: feature_name=ENSG00000166598	feature_id[7].value <= threshold=2.4243680238723755
node_1: feature_name=ENSG00000279483	feature_id[4].value > threshold=1.4290554523468018
node_1677: feature_name=ENSG00000197728	feature_id[2].value > threshold=1.9423056244850159
node_2293: feature_name=ENSG00000255823	feature_id[12].value <= threshold=1.0768969058990479
node_2294: feature_name=ENSG00000128016	feature_id[13].value <= threshold=3.013297200202942
node_2295: feature_name=ENSG00000168484	feature_id[1].value <= threshold=0.45799537003040314
node_2296: feature_name=ENSG00000228253	feature_id[3].value <= threshold=2.710677146911621
node_2297: feature_name=ENSG00000198727	feature_id[19].value <= threshold=3.596381187438965
node_2298: feature_name=ENSG00000204389	feature_id[17].value <= threshold=2.4094725847244263
node_2299: feature_name=ENSG00000279483	feature_id[4].value > threshold=1.9943867325782776
node_2331: feature_name=ENSG00000102265	feature_id[16].value <= threshold=2.7325836420059204
node_2332: feature_name=ENSG00000198727	feature_id[19].value > threshold=1.2316356301307678
node_2346: feature_name=ENSG00000251562	feature_id[15].value <= threshold=5.229858636856079
node_2347: feature_name=ENSG00000140264	feature_id[10].value <= threshold=3.0154802799224854
node_2348: feature_name=ENSG00000228253	feature_id[3].value <= threshold=1.4548612833023071
node_2349: feature_name=ENSG00000102265	feature_id[16].value <= threshold=2.241761088371277
node_2350: feature_name=ENSG00000198727	feature_id[19].value > threshold=1.3690752983093262
node_2352: feature_name=ENSG00000229807	feature_id[5].value <= threshold=1.314867079257965
node_2353: feature_name=ENSG00000228253	feature_id[3].value <= threshold=0.9573521912097931
Class: never
Rules_95	passed counts:26
node_0: feature_name=ENSG00000166598	feature_id[7].value <= threshold=2.4243680238723755
node_1: feature_name=ENSG00000279483	feature_id[4].value <= threshold=1.4290554523468018
node_2: feature_name=ENSG00000229117	feature_id[6].value <= threshold=3.3940703868865967
node_3: feature_name=ENSG00000148346	feature_id[9].value <= threshold=1.4211782217025757
node_4: feature_name=ENSG00000198727	feature_id[19].value > threshold=0.32028642296791077
node_164: feature_name=ENSG00000228253	feature_id[3].value <= threshold=1.6946539282798767
node_165: feature_name=ENSG00000102265	feature_id[16].value <= threshold=3.2037614583969116
node_166: feature_name=ENSG00000229117	feature_id[6].value > threshold=2.7696415185928345
node_458: feature_name=ENSG00000168484	feature_id[1].value <= threshold=3.2027204036712646
node_459: feature_name=ENSG00000161055	feature_id[11].value <= threshold=0.5168886780738831
node_460: feature_name=ENSG00000129824	feature_id[0].value <= threshold=0.2022632658481598
node_461: feature_name=ENSG00000229807	feature_id[5].value > threshold=0.12589849531650543
node_563: feature_name=ENSG00000128016	feature_id[13].value <= threshold=0.15660203993320465
node_564: feature_name=ENSG00000102265	feature_id[16].value <= threshold=2.3189462423324585
node_565: feature_name=ENSG00000251562	feature_id[15].value > threshold=5.515505790710449
node_567: feature_name=ENSG00000197728	feature_id[2].value <= threshold=2.6643693447113037
node_568: feature_name=ENSG00000229807	feature_id[5].value <= threshold=2.2055333852767944
Class: never
Rules_96	passed counts:25
node_0: feature_name=ENSG00000166598	feature_id[7].value > threshold=2.4243680238723755
node_3238: feature_name=ENSG00000255823	feature_id[12].value <= threshold=0.21250363439321518
node_3239: feature_name=ENSG00000229117	feature_id[6].value > threshold=3.2236522436141968
node_3507: feature_name=ENSG00000129824	feature_id[0].value <= threshold=0.23049895465373993
node_3508: feature_name=ENSG00000168484	feature_id[1].value <= threshold=2.180801033973694
node_3509: feature_name=ENSG00000229807	feature_id[5].value <= threshold=0.12374573200941086
node_3510: feature_name=ENSG00000251562	feature_id[15].value <= threshold=3.8022435903549194
node_3511: feature_name=ENSG00000140264	feature_id[10].value <= threshold=2.9907606840133667
node_3512: feature_name=ENSG00000212907	feature_id[8].value <= threshold=2.4315441846847534
node_3513: feature_name=ENSG00000229117	feature_id[6].value <= threshold=4.95166802406311
node_3514: feature_name=ENSG00000229117	feature_id[6].value <= threshold=4.220968008041382
Class: never
Rules_97	passed counts:25
node_0: feature_name=ENSG00000166598	feature_id[7].value <= threshold=2.4243680238723755
node_1: feature_name=ENSG00000279483	feature_id[4].value > threshold=1.4290554523468018
node_1677: feature_name=ENSG00000197728	feature_id[2].value > threshold=1.9423056244850159
node_2293: feature_name=ENSG00000255823	feature_id[12].value > threshold=1.0768969058990479
node_3193: feature_name=ENSG00000168484	feature_id[1].value > threshold=3.1400736570358276
node_3235: feature_name=ENSG00000229807	feature_id[5].value <= threshold=0.567193865776062
Class: former
Rules_98	passed counts:25
node_0: feature_name=ENSG00000166598	feature_id[7].value <= threshold=2.4243680238723755
node_1: feature_name=ENSG00000279483	feature_id[4].value > threshold=1.4290554523468018
node_1677: feature_name=ENSG00000197728	feature_id[2].value > threshold=1.9423056244850159
node_2293: feature_name=ENSG00000255823	feature_id[12].value <= threshold=1.0768969058990479
node_2294: feature_name=ENSG00000128016	feature_id[13].value > threshold=3.013297200202942
node_3080: feature_name=ENSG00000197728	feature_id[2].value > threshold=2.6734859943389893
node_3128: feature_name=ENSG00000279483	feature_id[4].value > threshold=4.1270787715911865
node_3178: feature_name=ENSG00000102265	feature_id[16].value <= threshold=4.130915641784668
node_3179: feature_name=ENSG00000140264	feature_id[10].value <= threshold=3.041658043861389
node_3180: feature_name=ENSG00000128016	feature_id[13].value > threshold=3.2400670051574707
Class: active
Rules_99	passed counts:25
node_0: feature_name=ENSG00000166598	feature_id[7].value <= threshold=2.4243680238723755
node_1: feature_name=ENSG00000279483	feature_id[4].value > threshold=1.4290554523468018
node_1677: feature_name=ENSG00000197728	feature_id[2].value > threshold=1.9423056244850159
node_2293: feature_name=ENSG00000255823	feature_id[12].value <= threshold=1.0768969058990479
node_2294: feature_name=ENSG00000128016	feature_id[13].value <= threshold=3.013297200202942
node_2295: feature_name=ENSG00000168484	feature_id[1].value <= threshold=0.45799537003040314
node_2296: feature_name=ENSG00000228253	feature_id[3].value <= threshold=2.710677146911621
node_2297: feature_name=ENSG00000198727	feature_id[19].value > threshold=3.596381187438965
node_2535: feature_name=ENSG00000251562	feature_id[15].value <= threshold=5.262949705123901
node_2536: feature_name=ENSG00000212907	feature_id[8].value <= threshold=3.988101840019226
node_2537: feature_name=ENSG00000229807	feature_id[5].value <= threshold=1.6867602467536926
node_2538: feature_name=ENSG00000128016	feature_id[13].value <= threshold=2.9711114168167114
node_2539: feature_name=ENSG00000279483	feature_id[4].value <= threshold=3.682925820350647
node_2540: feature_name=ENSG00000279483	feature_id[4].value <= threshold=3.6395610570907593
node_2541: feature_name=ENSG00000087086	feature_id[14].value > threshold=3.4708811044692993
Class: never
Rules_100	passed counts:25
node_0: feature_name=ENSG00000166598	feature_id[7].value <= threshold=2.4243680238723755
node_1: feature_name=ENSG00000279483	feature_id[4].value <= threshold=1.4290554523468018
node_2: feature_name=ENSG00000229117	feature_id[6].value > threshold=3.3940703868865967
node_1024: feature_name=ENSG00000168484	feature_id[1].value > threshold=2.216213583946228
node_1582: feature_name=ENSG00000129824	feature_id[0].value <= threshold=0.39116401970386505
node_1583: feature_name=ENSG00000161055	feature_id[11].value <= threshold=0.23165999352931976
node_1584: feature_name=ENSG00000212907	feature_id[8].value <= threshold=1.7257486581802368
node_1585: feature_name=ENSG00000166598	feature_id[7].value <= threshold=2.3849154710769653
node_1586: feature_name=ENSG00000279483	feature_id[4].value <= threshold=0.4821932315826416
node_1587: feature_name=ENSG00000197728	feature_id[2].value <= threshold=3.6804119348526
node_1588: feature_name=ENSG00000128016	feature_id[13].value <= threshold=3.7862755060195923
node_1589: feature_name=ENSG00000255823	feature_id[12].value <= threshold=3.296439051628113
node_1590: feature_name=ENSG00000212907	feature_id[8].value <= threshold=1.6960614323616028
node_1591: feature_name=ENSG00000166598	feature_id[7].value <= threshold=2.1778746843338013
node_1592: feature_name=ENSG00000212907	feature_id[8].value <= threshold=1.0963072776794434
node_1593: feature_name=ENSG00000168484	feature_id[1].value <= threshold=3.2890390157699585
Class: never
Rules_101	passed counts:25
node_0: feature_name=ENSG00000166598	feature_id[7].value <= threshold=2.4243680238723755
node_1: feature_name=ENSG00000279483	feature_id[4].value <= threshold=1.4290554523468018
node_2: feature_name=ENSG00000229117	feature_id[6].value <= threshold=3.3940703868865967
node_3: feature_name=ENSG00000148346	feature_id[9].value <= threshold=1.4211782217025757
node_4: feature_name=ENSG00000198727	feature_id[19].value > threshold=0.32028642296791077
node_164: feature_name=ENSG00000228253	feature_id[3].value > threshold=1.6946539282798767
node_924: feature_name=ENSG00000255823	feature_id[12].value <= threshold=2.2472277879714966
node_925: feature_name=ENSG00000212907	feature_id[8].value <= threshold=4.049089193344116
node_926: feature_name=ENSG00000229807	feature_id[5].value <= threshold=2.5227701663970947
node_927: feature_name=ENSG00000229117	feature_id[6].value > threshold=1.5979304313659668
node_953: feature_name=ENSG00000140264	feature_id[10].value <= threshold=1.9343631267547607
node_954: feature_name=ENSG00000197728	feature_id[2].value <= threshold=2.7273993492126465
Class: never
Rules_102	passed counts:25
node_0: feature_name=ENSG00000166598	feature_id[7].value <= threshold=2.4243680238723755
node_1: feature_name=ENSG00000279483	feature_id[4].value <= threshold=1.4290554523468018
node_2: feature_name=ENSG00000229117	feature_id[6].value <= threshold=3.3940703868865967
node_3: feature_name=ENSG00000148346	feature_id[9].value <= threshold=1.4211782217025757
node_4: feature_name=ENSG00000198727	feature_id[19].value > threshold=0.32028642296791077
node_164: feature_name=ENSG00000228253	feature_id[3].value <= threshold=1.6946539282798767
node_165: feature_name=ENSG00000102265	feature_id[16].value > threshold=3.2037614583969116
node_721: feature_name=ENSG00000168484	feature_id[1].value <= threshold=2.075284481048584
node_722: feature_name=ENSG00000229807	feature_id[5].value <= threshold=0.09544358402490616
node_723: feature_name=ENSG00000161055	feature_id[11].value <= threshold=0.1706319898366928
node_724: feature_name=ENSG00000149021	feature_id[18].value <= threshold=0.15531501173973083
node_725: feature_name=ENSG00000204389	feature_id[17].value > threshold=1.16508549451828
node_793: feature_name=ENSG00000140264	feature_id[10].value <= threshold=2.373323082923889
node_794: feature_name=ENSG00000255823	feature_id[12].value <= threshold=1.1800044178962708
node_795: feature_name=ENSG00000087086	feature_id[14].value <= threshold=4.072401762008667
node_796: feature_name=ENSG00000166598	feature_id[7].value <= threshold=2.1833707094192505
node_797: feature_name=ENSG00000128016	feature_id[13].value > threshold=0.3567103147506714
node_801: feature_name=ENSG00000204389	feature_id[17].value > threshold=1.2524378895759583
Class: never
Rules_103	passed counts:25
node_0: feature_name=ENSG00000166598	feature_id[7].value <= threshold=2.4243680238723755
node_1: feature_name=ENSG00000279483	feature_id[4].value <= threshold=1.4290554523468018
node_2: feature_name=ENSG00000229117	feature_id[6].value <= threshold=3.3940703868865967
node_3: feature_name=ENSG00000148346	feature_id[9].value <= threshold=1.4211782217025757
node_4: feature_name=ENSG00000198727	feature_id[19].value > threshold=0.32028642296791077
node_164: feature_name=ENSG00000228253	feature_id[3].value <= threshold=1.6946539282798767
node_165: feature_name=ENSG00000102265	feature_id[16].value <= threshold=3.2037614583969116
node_166: feature_name=ENSG00000229117	feature_id[6].value <= threshold=2.7696415185928345
node_167: feature_name=ENSG00000197728	feature_id[2].value <= threshold=2.953665852546692
node_168: feature_name=ENSG00000148346	feature_id[9].value <= threshold=0.7855507433414459
node_169: feature_name=ENSG00000212907	feature_id[8].value <= threshold=2.7240846157073975
node_170: feature_name=ENSG00000128016	feature_id[13].value <= threshold=0.9364025592803955
node_171: feature_name=ENSG00000204389	feature_id[17].value <= threshold=3.09319806098938
node_172: feature_name=ENSG00000229117	feature_id[6].value <= threshold=2.3542646169662476
node_173: feature_name=ENSG00000229807	feature_id[5].value <= threshold=3.705775260925293
node_174: feature_name=ENSG00000087086	feature_id[14].value <= threshold=1.4323540329933167
node_175: feature_name=ENSG00000229807	feature_id[5].value <= threshold=1.6083469986915588
node_176: feature_name=ENSG00000140264	feature_id[10].value <= threshold=2.533885359764099
Class: never
Rules_104	passed counts:24
node_0: feature_name=ENSG00000166598	feature_id[7].value <= threshold=2.4243680238723755
node_1: feature_name=ENSG00000279483	feature_id[4].value > threshold=1.4290554523468018
node_1677: feature_name=ENSG00000197728	feature_id[2].value > threshold=1.9423056244850159
node_2293: feature_name=ENSG00000255823	feature_id[12].value <= threshold=1.0768969058990479
node_2294: feature_name=ENSG00000128016	feature_id[13].value <= threshold=3.013297200202942
node_2295: feature_name=ENSG00000168484	feature_id[1].value <= threshold=0.45799537003040314
node_2296: feature_name=ENSG00000228253	feature_id[3].value <= threshold=2.710677146911621
node_2297: feature_name=ENSG00000198727	feature_id[19].value <= threshold=3.596381187438965
node_2298: feature_name=ENSG00000204389	feature_id[17].value <= threshold=2.4094725847244263
node_2299: feature_name=ENSG00000279483	feature_id[4].value > threshold=1.9943867325782776
node_2331: feature_name=ENSG00000102265	feature_id[16].value > threshold=2.7325836420059204
node_2419: feature_name=ENSG00000279483	feature_id[4].value <= threshold=4.070535659790039
node_2420: feature_name=ENSG00000197728	feature_id[2].value <= threshold=3.4933477640151978
node_2421: feature_name=ENSG00000140264	feature_id[10].value <= threshold=2.644609212875366
node_2422: feature_name=ENSG00000129824	feature_id[0].value <= threshold=1.1063478589057922
node_2423: feature_name=ENSG00000149021	feature_id[18].value <= threshold=1.9662911891937256
node_2424: feature_name=ENSG00000198727	feature_id[19].value <= threshold=3.456095337867737
node_2425: feature_name=ENSG00000251562	feature_id[15].value <= threshold=5.647387266159058
node_2426: feature_name=ENSG00000161055	feature_id[11].value <= threshold=0.1149793490767479
node_2427: feature_name=ENSG00000251562	feature_id[15].value <= threshold=5.352885723114014
node_2428: feature_name=ENSG00000197728	feature_id[2].value > threshold=2.0051209926605225
Class: never
Rules_105	passed counts:24
node_0: feature_name=ENSG00000166598	feature_id[7].value <= threshold=2.4243680238723755
node_1: feature_name=ENSG00000279483	feature_id[4].value > threshold=1.4290554523468018
node_1677: feature_name=ENSG00000197728	feature_id[2].value > threshold=1.9423056244850159
node_2293: feature_name=ENSG00000255823	feature_id[12].value <= threshold=1.0768969058990479
node_2294: feature_name=ENSG00000128016	feature_id[13].value <= threshold=3.013297200202942
node_2295: feature_name=ENSG00000168484	feature_id[1].value <= threshold=0.45799537003040314
node_2296: feature_name=ENSG00000228253	feature_id[3].value <= threshold=2.710677146911621
node_2297: feature_name=ENSG00000198727	feature_id[19].value <= threshold=3.596381187438965
node_2298: feature_name=ENSG00000204389	feature_id[17].value <= threshold=2.4094725847244263
node_2299: feature_name=ENSG00000279483	feature_id[4].value > threshold=1.9943867325782776
node_2331: feature_name=ENSG00000102265	feature_id[16].value <= threshold=2.7325836420059204
node_2332: feature_name=ENSG00000198727	feature_id[19].value > threshold=1.2316356301307678
node_2346: feature_name=ENSG00000251562	feature_id[15].value > threshold=5.229858636856079
node_2400: feature_name=ENSG00000229117	feature_id[6].value <= threshold=4.146338939666748
node_2401: feature_name=ENSG00000251562	feature_id[15].value <= threshold=6.594563007354736
node_2402: feature_name=ENSG00000279483	feature_id[4].value <= threshold=3.807362198829651
node_2403: feature_name=ENSG00000228253	feature_id[3].value <= threshold=2.6900616884231567
node_2404: feature_name=ENSG00000251562	feature_id[15].value > threshold=5.376315593719482
Class: active
Rules_106	passed counts:24
node_0: feature_name=ENSG00000166598	feature_id[7].value <= threshold=2.4243680238723755
node_1: feature_name=ENSG00000279483	feature_id[4].value > threshold=1.4290554523468018
node_1677: feature_name=ENSG00000197728	feature_id[2].value <= threshold=1.9423056244850159
node_1678: feature_name=ENSG00000228253	feature_id[3].value <= threshold=2.934985637664795
node_1679: feature_name=ENSG00000129824	feature_id[0].value <= threshold=0.5363977253437042
node_1680: feature_name=ENSG00000128016	feature_id[13].value <= threshold=1.5204783082008362
node_1681: feature_name=ENSG00000229117	feature_id[6].value <= threshold=1.9393571615219116
node_1682: feature_name=ENSG00000251562	feature_id[15].value <= threshold=5.705843448638916
node_1683: feature_name=ENSG00000212907	feature_id[8].value <= threshold=4.547053575515747
node_1684: feature_name=ENSG00000166598	feature_id[7].value <= threshold=2.166857600212097
node_1685: feature_name=ENSG00000128016	feature_id[13].value <= threshold=1.1883898973464966
node_1686: feature_name=ENSG00000140264	feature_id[10].value <= threshold=3.0321398973464966
node_1687: feature_name=ENSG00000229807	feature_id[5].value <= threshold=2.3201904296875
node_1688: feature_name=ENSG00000197728	feature_id[2].value <= threshold=1.6373745799064636
node_1689: feature_name=ENSG00000228253	feature_id[3].value <= threshold=2.227515459060669
node_1690: feature_name=ENSG00000168484	feature_id[1].value <= threshold=2.4399605989456177
node_1691: feature_name=ENSG00000087086	feature_id[14].value > threshold=1.1831478476524353
node_1693: feature_name=ENSG00000166598	feature_id[7].value <= threshold=1.9985945224761963
Class: never
Rules_107	passed counts:24
node_0: feature_name=ENSG00000166598	feature_id[7].value <= threshold=2.4243680238723755
node_1: feature_name=ENSG00000279483	feature_id[4].value <= threshold=1.4290554523468018
node_2: feature_name=ENSG00000229117	feature_id[6].value > threshold=3.3940703868865967
node_1024: feature_name=ENSG00000168484	feature_id[1].value <= threshold=2.216213583946228
node_1025: feature_name=ENSG00000198727	feature_id[19].value > threshold=0.41665807366371155
node_1145: feature_name=ENSG00000129824	feature_id[0].value <= threshold=0.19742518663406372
node_1146: feature_name=ENSG00000204389	feature_id[17].value <= threshold=0.2662433683872223
node_1147: feature_name=ENSG00000197728	feature_id[2].value <= threshold=3.080965995788574
node_1148: feature_name=ENSG00000255823	feature_id[12].value <= threshold=1.2852293848991394
node_1149: feature_name=ENSG00000198727	feature_id[19].value > threshold=3.0961103439331055
node_1223: feature_name=ENSG00000148346	feature_id[9].value <= threshold=2.2727171778678894
node_1224: feature_name=ENSG00000251562	feature_id[15].value <= threshold=6.663297176361084
node_1225: feature_name=ENSG00000087086	feature_id[14].value > threshold=3.3461997509002686
node_1269: feature_name=ENSG00000229117	feature_id[6].value > threshold=3.40570330619812
node_1271: feature_name=ENSG00000251562	feature_id[15].value <= threshold=6.5605151653289795
node_1272: feature_name=ENSG00000140264	feature_id[10].value <= threshold=2.750251054763794
node_1273: feature_name=ENSG00000140264	feature_id[10].value <= threshold=2.717570424079895
node_1274: feature_name=ENSG00000140264	feature_id[10].value <= threshold=1.7503775358200073
Class: never
Rules_108	passed counts:24
node_0: feature_name=ENSG00000166598	feature_id[7].value <= threshold=2.4243680238723755
node_1: feature_name=ENSG00000279483	feature_id[4].value <= threshold=1.4290554523468018
node_2: feature_name=ENSG00000229117	feature_id[6].value <= threshold=3.3940703868865967
node_3: feature_name=ENSG00000148346	feature_id[9].value <= threshold=1.4211782217025757
node_4: feature_name=ENSG00000198727	feature_id[19].value > threshold=0.32028642296791077
node_164: feature_name=ENSG00000228253	feature_id[3].value > threshold=1.6946539282798767
node_924: feature_name=ENSG00000255823	feature_id[12].value > threshold=2.2472277879714966
node_992: feature_name=ENSG00000087086	feature_id[14].value <= threshold=3.747634172439575
node_993: feature_name=ENSG00000228253	feature_id[3].value > threshold=2.418595314025879
Class: active
Rules_109	passed counts:24
node_0: feature_name=ENSG00000166598	feature_id[7].value <= threshold=2.4243680238723755
node_1: feature_name=ENSG00000279483	feature_id[4].value <= threshold=1.4290554523468018
node_2: feature_name=ENSG00000229117	feature_id[6].value <= threshold=3.3940703868865967
node_3: feature_name=ENSG00000148346	feature_id[9].value <= threshold=1.4211782217025757
node_4: feature_name=ENSG00000198727	feature_id[19].value > threshold=0.32028642296791077
node_164: feature_name=ENSG00000228253	feature_id[3].value <= threshold=1.6946539282798767
node_165: feature_name=ENSG00000102265	feature_id[16].value <= threshold=3.2037614583969116
node_166: feature_name=ENSG00000229117	feature_id[6].value <= threshold=2.7696415185928345
node_167: feature_name=ENSG00000197728	feature_id[2].value <= threshold=2.953665852546692
node_168: feature_name=ENSG00000148346	feature_id[9].value <= threshold=0.7855507433414459
node_169: feature_name=ENSG00000212907	feature_id[8].value <= threshold=2.7240846157073975
node_170: feature_name=ENSG00000128016	feature_id[13].value > threshold=0.9364025592803955
node_272: feature_name=ENSG00000140264	feature_id[10].value <= threshold=2.983320116996765
node_273: feature_name=ENSG00000229807	feature_id[5].value <= threshold=0.21063566207885742
node_274: feature_name=ENSG00000161055	feature_id[11].value <= threshold=0.18906927108764648
node_275: feature_name=ENSG00000229117	feature_id[6].value > threshold=2.5369526147842407
node_347: feature_name=ENSG00000198727	feature_id[19].value <= threshold=2.3833686113357544
node_348: feature_name=ENSG00000140264	feature_id[10].value <= threshold=2.0051273107528687
node_349: feature_name=ENSG00000166598	feature_id[7].value <= threshold=1.2251257300376892
node_350: feature_name=ENSG00000251562	feature_id[15].value > threshold=5.535372257232666
node_352: feature_name=ENSG00000087086	feature_id[14].value > threshold=1.7400469779968262
Class: never
Rules_110	passed counts:23
node_0: feature_name=ENSG00000166598	feature_id[7].value <= threshold=2.4243680238723755
node_1: feature_name=ENSG00000279483	feature_id[4].value > threshold=1.4290554523468018
node_1677: feature_name=ENSG00000197728	feature_id[2].value > threshold=1.9423056244850159
node_2293: feature_name=ENSG00000255823	feature_id[12].value <= threshold=1.0768969058990479
node_2294: feature_name=ENSG00000128016	feature_id[13].value <= threshold=3.013297200202942
node_2295: feature_name=ENSG00000168484	feature_id[1].value > threshold=0.45799537003040314
node_2657: feature_name=ENSG00000251562	feature_id[15].value > threshold=1.901608943939209
node_2673: feature_name=ENSG00000197728	feature_id[2].value <= threshold=3.373727798461914
node_2674: feature_name=ENSG00000129824	feature_id[0].value <= threshold=2.050783634185791
node_2675: feature_name=ENSG00000204389	feature_id[17].value <= threshold=2.46080482006073
node_2676: feature_name=ENSG00000129824	feature_id[0].value <= threshold=0.24679921567440033
node_2677: feature_name=ENSG00000128016	feature_id[13].value <= threshold=2.38123095035553
node_2678: feature_name=ENSG00000212907	feature_id[8].value <= threshold=3.667969584465027
node_2679: feature_name=ENSG00000251562	feature_id[15].value <= threshold=5.991222381591797
node_2680: feature_name=ENSG00000166598	feature_id[7].value > threshold=0.6615285277366638
node_2732: feature_name=ENSG00000204389	feature_id[17].value <= threshold=0.6262864768505096
node_2733: feature_name=ENSG00000102265	feature_id[16].value > threshold=4.1636645793914795
node_2765: feature_name=ENSG00000198727	feature_id[19].value > threshold=1.9149713516235352
node_2767: feature_name=ENSG00000198727	feature_id[19].value <= threshold=4.001491189002991
Class: active
Rules_111	passed counts:23
node_0: feature_name=ENSG00000166598	feature_id[7].value <= threshold=2.4243680238723755
node_1: feature_name=ENSG00000279483	feature_id[4].value > threshold=1.4290554523468018
node_1677: feature_name=ENSG00000197728	feature_id[2].value > threshold=1.9423056244850159
node_2293: feature_name=ENSG00000255823	feature_id[12].value <= threshold=1.0768969058990479
node_2294: feature_name=ENSG00000128016	feature_id[13].value <= threshold=3.013297200202942
node_2295: feature_name=ENSG00000168484	feature_id[1].value > threshold=0.45799537003040314
node_2657: feature_name=ENSG00000251562	feature_id[15].value > threshold=1.901608943939209
node_2673: feature_name=ENSG00000197728	feature_id[2].value <= threshold=3.373727798461914
node_2674: feature_name=ENSG00000129824	feature_id[0].value <= threshold=2.050783634185791
node_2675: feature_name=ENSG00000204389	feature_id[17].value <= threshold=2.46080482006073
node_2676: feature_name=ENSG00000129824	feature_id[0].value <= threshold=0.24679921567440033
node_2677: feature_name=ENSG00000128016	feature_id[13].value <= threshold=2.38123095035553
node_2678: feature_name=ENSG00000212907	feature_id[8].value <= threshold=3.667969584465027
node_2679: feature_name=ENSG00000251562	feature_id[15].value <= threshold=5.991222381591797
node_2680: feature_name=ENSG00000166598	feature_id[7].value <= threshold=0.6615285277366638
node_2681: feature_name=ENSG00000198727	feature_id[19].value > threshold=3.266605019569397
node_2719: feature_name=ENSG00000149021	feature_id[18].value <= threshold=2.097952365875244
node_2720: feature_name=ENSG00000128016	feature_id[13].value <= threshold=2.245521306991577
node_2721: feature_name=ENSG00000102265	feature_id[16].value > threshold=2.1266729831695557
Class: never
Rules_112	passed counts:23
node_0: feature_name=ENSG00000166598	feature_id[7].value <= threshold=2.4243680238723755
node_1: feature_name=ENSG00000279483	feature_id[4].value > threshold=1.4290554523468018
node_1677: feature_name=ENSG00000197728	feature_id[2].value <= threshold=1.9423056244850159
node_1678: feature_name=ENSG00000228253	feature_id[3].value <= threshold=2.934985637664795
node_1679: feature_name=ENSG00000129824	feature_id[0].value > threshold=0.5363977253437042
node_1985: feature_name=ENSG00000229117	feature_id[6].value <= threshold=3.675445795059204
node_1986: feature_name=ENSG00000128016	feature_id[13].value <= threshold=1.6620230078697205
node_1987: feature_name=ENSG00000251562	feature_id[15].value <= threshold=5.022546052932739
node_1988: feature_name=ENSG00000168484	feature_id[1].value > threshold=0.2573384642601013
node_2036: feature_name=ENSG00000149021	feature_id[18].value > threshold=0.5435285270214081
node_2048: feature_name=ENSG00000229117	feature_id[6].value <= threshold=3.4855146408081055
Class: never
Rules_113	passed counts:23
node_0: feature_name=ENSG00000166598	feature_id[7].value <= threshold=2.4243680238723755
node_1: feature_name=ENSG00000279483	feature_id[4].value > threshold=1.4290554523468018
node_1677: feature_name=ENSG00000197728	feature_id[2].value <= threshold=1.9423056244850159
node_1678: feature_name=ENSG00000228253	feature_id[3].value <= threshold=2.934985637664795
node_1679: feature_name=ENSG00000129824	feature_id[0].value <= threshold=0.5363977253437042
node_1680: feature_name=ENSG00000128016	feature_id[13].value <= threshold=1.5204783082008362
node_1681: feature_name=ENSG00000229117	feature_id[6].value <= threshold=1.9393571615219116
node_1682: feature_name=ENSG00000251562	feature_id[15].value <= threshold=5.705843448638916
node_1683: feature_name=ENSG00000212907	feature_id[8].value <= threshold=4.547053575515747
node_1684: feature_name=ENSG00000166598	feature_id[7].value <= threshold=2.166857600212097
node_1685: feature_name=ENSG00000128016	feature_id[13].value <= threshold=1.1883898973464966
node_1686: feature_name=ENSG00000140264	feature_id[10].value <= threshold=3.0321398973464966
node_1687: feature_name=ENSG00000229807	feature_id[5].value <= threshold=2.3201904296875
node_1688: feature_name=ENSG00000197728	feature_id[2].value > threshold=1.6373745799064636
node_1718: feature_name=ENSG00000251562	feature_id[15].value <= threshold=5.561748743057251
Class: never
Rules_114	passed counts:23
node_0: feature_name=ENSG00000166598	feature_id[7].value <= threshold=2.4243680238723755
node_1: feature_name=ENSG00000279483	feature_id[4].value <= threshold=1.4290554523468018
node_2: feature_name=ENSG00000229117	feature_id[6].value <= threshold=3.3940703868865967
node_3: feature_name=ENSG00000148346	feature_id[9].value <= threshold=1.4211782217025757
node_4: feature_name=ENSG00000198727	feature_id[19].value > threshold=0.32028642296791077
node_164: feature_name=ENSG00000228253	feature_id[3].value <= threshold=1.6946539282798767
node_165: feature_name=ENSG00000102265	feature_id[16].value <= threshold=3.2037614583969116
node_166: feature_name=ENSG00000229117	feature_id[6].value > threshold=2.7696415185928345
node_458: feature_name=ENSG00000168484	feature_id[1].value <= threshold=3.2027204036712646
node_459: feature_name=ENSG00000161055	feature_id[11].value <= threshold=0.5168886780738831
node_460: feature_name=ENSG00000129824	feature_id[0].value <= threshold=0.2022632658481598
node_461: feature_name=ENSG00000229807	feature_id[5].value <= threshold=0.12589849531650543
node_462: feature_name=ENSG00000168484	feature_id[1].value <= threshold=2.1482585668563843
[truncated: 29,856 more rows]

## Sheet: ExtraTrees
Rules_0	passed counts:962
node_0: feature_name=ENSG00000166598	feature_id[0].value <= threshold=2.4243680238723755
node_1: feature_name=ENSG00000279483	feature_id[5].value <= threshold=1.4290554523468018
node_2: feature_name=ENSG00000148346	feature_id[27].value <= threshold=1.4211782217025757
node_3: feature_name=ENSG00000168484	feature_id[18].value <= threshold=2.2225342988967896
node_4: feature_name=ENSG00000198712	feature_id[37].value > threshold=0.31757283210754395
node_212: feature_name=ENSG00000125730	feature_id[31].value <= threshold=2.1778682470321655
node_213: feature_name=ENSG00000140264	feature_id[7].value <= threshold=2.5673638582229614
node_214: feature_name=ENSG00000228253	feature_id[12].value <= threshold=3.2032636404037476
node_215: feature_name=ENSG00000197958	feature_id[14].value <= threshold=2.304365873336792
node_216: feature_name=ENSG00000034510	feature_id[21].value <= threshold=3.399224877357483
node_217: feature_name=ENSG00000144713	feature_id[39].value <= threshold=3.1814465522766113
node_218: feature_name=ENSG00000228253	feature_id[12].value <= threshold=1.6094694137573242
node_219: feature_name=ENSG00000163520	feature_id[36].value <= threshold=2.6639788150787354
node_220: feature_name=ENSG00000188257	feature_id[3].value <= threshold=3.616013765335083
node_221: feature_name=ENSG00000089157	feature_id[38].value <= threshold=3.367116928100586
node_222: feature_name=ENSG00000228474	feature_id[41].value <= threshold=2.7656874656677246
node_223: feature_name=ENSG00000102265	feature_id[16].value <= threshold=3.664604425430298
node_224: feature_name=ENSG00000170296	feature_id[22].value <= threshold=1.4701932072639465
node_225: feature_name=ENSG00000212907	feature_id[17].value <= threshold=2.548019766807556
node_226: feature_name=ENSG00000229807	feature_id[34].value > threshold=0.13831350207328796
Class: never
Rules_1	passed counts:864
node_0: feature_name=ENSG00000166598	feature_id[0].value <= threshold=2.4243680238723755
node_1: feature_name=ENSG00000279483	feature_id[5].value <= threshold=1.4290554523468018
node_2: feature_name=ENSG00000148346	feature_id[27].value <= threshold=1.4211782217025757
node_3: feature_name=ENSG00000168484	feature_id[18].value <= threshold=2.2225342988967896
node_4: feature_name=ENSG00000198712	feature_id[37].value > threshold=0.31757283210754395
node_212: feature_name=ENSG00000125730	feature_id[31].value <= threshold=2.1778682470321655
node_213: feature_name=ENSG00000140264	feature_id[7].value <= threshold=2.5673638582229614
node_214: feature_name=ENSG00000228253	feature_id[12].value <= threshold=3.2032636404037476
node_215: feature_name=ENSG00000197958	feature_id[14].value > threshold=2.304365873336792
node_527: feature_name=ENSG00000229807	feature_id[34].value > threshold=0.10802910476922989
node_947: feature_name=ENSG00000148346	feature_id[27].value <= threshold=0.657511442899704
node_948: feature_name=ENSG00000163520	feature_id[36].value <= threshold=2.2615647315979004
node_949: feature_name=ENSG00000087086	feature_id[45].value <= threshold=4.380246639251709
node_950: feature_name=ENSG00000101439	feature_id[30].value <= threshold=4.0836827754974365
node_951: feature_name=ENSG00000168484	feature_id[18].value <= threshold=2.06725537776947
node_952: feature_name=ENSG00000128016	feature_id[44].value > threshold=0.07402389496564865
node_974: feature_name=ENSG00000197958	feature_id[14].value <= threshold=4.1405487060546875
node_975: feature_name=ENSG00000170296	feature_id[22].value <= threshold=1.7154539823532104
node_976: feature_name=ENSG00000163359	feature_id[48].value <= threshold=2.66325581073761
node_977: feature_name=ENSG00000112936	feature_id[13].value <= threshold=2.834984064102173
Class: never
Rules_2	passed counts:829
node_0: feature_name=ENSG00000166598	feature_id[0].value <= threshold=2.4243680238723755
node_1: feature_name=ENSG00000279483	feature_id[5].value <= threshold=1.4290554523468018
node_2: feature_name=ENSG00000148346	feature_id[27].value <= threshold=1.4211782217025757
node_3: feature_name=ENSG00000168484	feature_id[18].value <= threshold=2.2225342988967896
node_4: feature_name=ENSG00000198712	feature_id[37].value > threshold=0.31757283210754395
node_212: feature_name=ENSG00000125730	feature_id[31].value <= threshold=2.1778682470321655
node_213: feature_name=ENSG00000140264	feature_id[7].value <= threshold=2.5673638582229614
node_214: feature_name=ENSG00000228253	feature_id[12].value <= threshold=3.2032636404037476
node_215: feature_name=ENSG00000197958	feature_id[14].value <= threshold=2.304365873336792
node_216: feature_name=ENSG00000034510	feature_id[21].value <= threshold=3.399224877357483
node_217: feature_name=ENSG00000144713	feature_id[39].value <= threshold=3.1814465522766113
node_218: feature_name=ENSG00000228253	feature_id[12].value <= threshold=1.6094694137573242
node_219: feature_name=ENSG00000163520	feature_id[36].value <= threshold=2.6639788150787354
node_220: feature_name=ENSG00000188257	feature_id[3].value <= threshold=3.616013765335083
node_221: feature_name=ENSG00000089157	feature_id[38].value <= threshold=3.367116928100586
node_222: feature_name=ENSG00000228474	feature_id[41].value <= threshold=2.7656874656677246
node_223: feature_name=ENSG00000102265	feature_id[16].value <= threshold=3.664604425430298
node_224: feature_name=ENSG00000170296	feature_id[22].value <= threshold=1.4701932072639465
node_225: feature_name=ENSG00000212907	feature_id[17].value <= threshold=2.548019766807556
node_226: feature_name=ENSG00000229807	feature_id[34].value <= threshold=0.13831350207328796
node_227: feature_name=ENSG00000188257	feature_id[3].value <= threshold=2.056539297103882
node_228: feature_name=ENSG00000197728	feature_id[4].value <= threshold=3.1877652406692505
node_229: feature_name=ENSG00000233927	feature_id[35].value <= threshold=2.3084458112716675
node_230: feature_name=ENSG00000108821	feature_id[29].value <= threshold=1.3690524697303772
node_231: feature_name=ENSG00000034510	feature_id[21].value <= threshold=2.9231921434402466
node_232: feature_name=ENSG00000255823	feature_id[15].value <= threshold=1.858947992324829
node_233: feature_name=ENSG00000168542	feature_id[2].value <= threshold=0.7999951243400574
node_234: feature_name=ENSG00000124614	feature_id[11].value <= threshold=1.9408535361289978
node_235: feature_name=ENSG00000034510	feature_id[21].value <= threshold=2.820529818534851
node_236: feature_name=ENSG00000108821	feature_id[29].value <= threshold=0.9200176298618317
Class: never
Rules_3	passed counts:814
node_0: feature_name=ENSG00000166598	feature_id[0].value > threshold=2.4243680238723755
node_3002: feature_name=ENSG00000255823	feature_id[15].value > threshold=0.21250363439321518
node_3338: feature_name=ENSG00000140264	feature_id[7].value > threshold=2.2290866374969482
node_3362: feature_name=ENSG00000168484	feature_id[18].value <= threshold=3.309128165245056
node_3363: feature_name=ENSG00000129824	feature_id[1].value > threshold=0.08742302656173706
node_3383: feature_name=ENSG00000034510	feature_id[21].value > threshold=2.2047231197357178
node_3385: feature_name=ENSG00000168484	feature_id[18].value <= threshold=3.018521547317505
node_3386: feature_name=ENSG00000168542	feature_id[2].value <= threshold=4.236597061157227
node_3387: feature_name=ENSG00000228474	feature_id[41].value > threshold=0.2720451056957245
Class: active
Rules_4	passed counts:348
node_0: feature_name=ENSG00000166598	feature_id[0].value <= threshold=2.4243680238723755
node_1: feature_name=ENSG00000279483	feature_id[5].value > threshold=1.4290554523468018
node_1591: feature_name=ENSG00000197728	feature_id[4].value <= threshold=1.9423056244850159
node_1592: feature_name=ENSG00000228253	feature_id[12].value <= threshold=2.934985637664795
node_1593: feature_name=ENSG00000129824	feature_id[1].value <= threshold=0.5363977253437042
node_1594: feature_name=ENSG00000128016	feature_id[44].value > threshold=1.5204783082008362
node_1740: feature_name=ENSG00000163430	feature_id[26].value <= threshold=2.875333547592163
node_1741: feature_name=ENSG00000163359	feature_id[48].value <= threshold=3.7285462617874146
node_1742: feature_name=ENSG00000228253	feature_id[12].value <= threshold=2.348019242286682
node_1743: feature_name=ENSG00000148346	feature_id[27].value <= threshold=1.0287159979343414
node_1744: feature_name=ENSG00000140264	feature_id[7].value <= threshold=2.942435383796692
node_1745: feature_name=ENSG00000229807	feature_id[34].value <= threshold=2.797470450401306
node_1746: feature_name=ENSG00000101439	feature_id[30].value <= threshold=4.25992488861084
node_1747: feature_name=ENSG00000279483	feature_id[5].value <= threshold=4.33932638168335
node_1748: feature_name=ENSG00000164692	feature_id[49].value <= threshold=3.890234589576721
node_1749: feature_name=ENSG00000188257	feature_id[3].value <= threshold=5.221526145935059
node_1750: feature_name=ENSG00000197958	feature_id[14].value > threshold=1.7758159041404724
node_1772: feature_name=ENSG00000241343	feature_id[40].value <= threshold=2.543307900428772
node_1773: feature_name=ENSG00000166794	feature_id[46].value <= threshold=2.6117899417877197
node_1774: feature_name=ENSG00000164294	feature_id[43].value <= threshold=1.9947366118431091
node_1775: feature_name=ENSG00000142669	feature_id[10].value <= threshold=2.2920032739639282
node_1776: feature_name=ENSG00000125730	feature_id[31].value <= threshold=3.8558753728866577
node_1777: feature_name=ENSG00000197956	feature_id[20].value <= threshold=4.188727855682373
node_1778: feature_name=ENSG00000143870	feature_id[47].value <= threshold=2.085186719894409
node_1779: feature_name=ENSG00000243678	feature_id[42].value <= threshold=2.3656904697418213
node_1780: feature_name=ENSG00000197728	feature_id[4].value <= threshold=1.9217462539672852
node_1781: feature_name=ENSG00000070081	feature_id[32].value <= threshold=1.5250020623207092
Class: never
Rules_5	passed counts:342
node_0: feature_name=ENSG00000166598	feature_id[0].value <= threshold=2.4243680238723755
node_1: feature_name=ENSG00000279483	feature_id[5].value <= threshold=1.4290554523468018
node_2: feature_name=ENSG00000148346	feature_id[27].value <= threshold=1.4211782217025757
node_3: feature_name=ENSG00000168484	feature_id[18].value <= threshold=2.2225342988967896
node_4: feature_name=ENSG00000198712	feature_id[37].value > threshold=0.31757283210754395
node_212: feature_name=ENSG00000125730	feature_id[31].value <= threshold=2.1778682470321655
node_213: feature_name=ENSG00000140264	feature_id[7].value <= threshold=2.5673638582229614
node_214: feature_name=ENSG00000228253	feature_id[12].value <= threshold=3.2032636404037476
node_215: feature_name=ENSG00000197958	feature_id[14].value > threshold=2.304365873336792
node_527: feature_name=ENSG00000229807	feature_id[34].value <= threshold=0.10802910476922989
node_528: feature_name=ENSG00000149257	feature_id[8].value <= threshold=2.3300713300704956
node_529: feature_name=ENSG00000112936	feature_id[13].value <= threshold=1.7981773018836975
node_530: feature_name=ENSG00000241343	feature_id[40].value <= threshold=0.7388298511505127
node_531: feature_name=ENSG00000188257	feature_id[3].value <= threshold=0.6980971693992615
node_532: feature_name=ENSG00000255823	feature_id[15].value <= threshold=2.8794654607772827
node_533: feature_name=ENSG00000034510	feature_id[21].value <= threshold=3.487875819206238
node_534: feature_name=ENSG00000170296	feature_id[22].value <= threshold=1.636360228061676
node_535: feature_name=ENSG00000228474	feature_id[41].value <= threshold=1.9049108028411865
node_536: feature_name=ENSG00000124614	feature_id[11].value <= threshold=1.4742000699043274
node_537: feature_name=ENSG00000164692	feature_id[49].value <= threshold=4.37897515296936
node_538: feature_name=ENSG00000170296	feature_id[22].value <= threshold=1.3479377031326294
node_539: feature_name=ENSG00000148346	feature_id[27].value <= threshold=1.1587435007095337
node_540: feature_name=ENSG00000233927	feature_id[35].value <= threshold=2.664444088935852
node_541: feature_name=ENSG00000240972	feature_id[6].value <= threshold=2.8260982036590576
node_542: feature_name=ENSG00000168542	feature_id[2].value <= threshold=2.6016156673431396
node_543: feature_name=ENSG00000163430	feature_id[26].value <= threshold=1.606867253780365
node_544: feature_name=ENSG00000140264	feature_id[7].value <= threshold=2.23436176776886
Class: never
Rules_6	passed counts:273
node_0: feature_name=ENSG00000166598	feature_id[0].value <= threshold=2.4243680238723755
node_1: feature_name=ENSG00000279483	feature_id[5].value <= threshold=1.4290554523468018
node_2: feature_name=ENSG00000148346	feature_id[27].value <= threshold=1.4211782217025757
node_3: feature_name=ENSG00000168484	feature_id[18].value <= threshold=2.2225342988967896
node_4: feature_name=ENSG00000198712	feature_id[37].value > threshold=0.31757283210754395
node_212: feature_name=ENSG00000125730	feature_id[31].value <= threshold=2.1778682470321655
node_213: feature_name=ENSG00000140264	feature_id[7].value <= threshold=2.5673638582229614
node_214: feature_name=ENSG00000228253	feature_id[12].value <= threshold=3.2032636404037476
node_215: feature_name=ENSG00000197958	feature_id[14].value <= threshold=2.304365873336792
node_216: feature_name=ENSG00000034510	feature_id[21].value <= threshold=3.399224877357483
node_217: feature_name=ENSG00000144713	feature_id[39].value <= threshold=3.1814465522766113
node_218: feature_name=ENSG00000228253	feature_id[12].value <= threshold=1.6094694137573242
node_219: feature_name=ENSG00000163520	feature_id[36].value <= threshold=2.6639788150787354
node_220: feature_name=ENSG00000188257	feature_id[3].value <= threshold=3.616013765335083
node_221: feature_name=ENSG00000089157	feature_id[38].value <= threshold=3.367116928100586
node_222: feature_name=ENSG00000228474	feature_id[41].value <= threshold=2.7656874656677246
node_223: feature_name=ENSG00000102265	feature_id[16].value <= threshold=3.664604425430298
node_224: feature_name=ENSG00000170296	feature_id[22].value <= threshold=1.4701932072639465
node_225: feature_name=ENSG00000212907	feature_id[17].value <= threshold=2.548019766807556
node_226: feature_name=ENSG00000229807	feature_id[34].value <= threshold=0.13831350207328796
node_227: feature_name=ENSG00000188257	feature_id[3].value <= threshold=2.056539297103882
node_228: feature_name=ENSG00000197728	feature_id[4].value <= threshold=3.1877652406692505
node_229: feature_name=ENSG00000233927	feature_id[35].value > threshold=2.3084458112716675
node_315: feature_name=ENSG00000233927	feature_id[35].value > threshold=2.3108749389648438
node_317: feature_name=ENSG00000129824	feature_id[1].value <= threshold=1.989970862865448
node_318: feature_name=ENSG00000168484	feature_id[18].value <= threshold=1.6917011737823486
node_319: feature_name=ENSG00000144713	feature_id[39].value <= threshold=2.9815680980682373
node_320: feature_name=ENSG00000233927	feature_id[35].value <= threshold=3.581999182701111
node_321: feature_name=ENSG00000034510	feature_id[21].value > threshold=1.7969959378242493
node_347: feature_name=ENSG00000241343	feature_id[40].value <= threshold=2.16796612739563
node_348: feature_name=ENSG00000198712	feature_id[37].value > threshold=1.828275740146637
Class: never
Rules_7	passed counts:218
node_0: feature_name=ENSG00000166598	feature_id[0].value <= threshold=2.4243680238723755
node_1: feature_name=ENSG00000279483	feature_id[5].value <= threshold=1.4290554523468018
node_2: feature_name=ENSG00000148346	feature_id[27].value <= threshold=1.4211782217025757
node_3: feature_name=ENSG00000168484	feature_id[18].value <= threshold=2.2225342988967896
node_4: feature_name=ENSG00000198712	feature_id[37].value > threshold=0.31757283210754395
node_212: feature_name=ENSG00000125730	feature_id[31].value > threshold=2.1778682470321655
node_1252: feature_name=ENSG00000129824	feature_id[1].value <= threshold=0.2295696884393692
node_1253: feature_name=ENSG00000197728	feature_id[4].value <= threshold=3.095853567123413
node_1254: feature_name=ENSG00000163520	feature_id[36].value <= threshold=2.6041773557662964
node_1255: feature_name=ENSG00000148346	feature_id[27].value <= threshold=0.5549024939537048
node_1256: feature_name=ENSG00000229807	feature_id[34].value > threshold=0.1014002189040184
node_1324: feature_name=ENSG00000128016	feature_id[44].value > threshold=0.17924349009990692
node_1334: feature_name=ENSG00000212907	feature_id[17].value <= threshold=3.6108899116516113
node_1335: feature_name=ENSG00000087086	feature_id[45].value <= threshold=5.120963096618652
node_1336: feature_name=ENSG00000185885	feature_id[28].value <= threshold=1.774721920490265
node_1337: feature_name=ENSG00000128016	feature_id[44].value > threshold=1.6375387907028198
Class: never
Rules_8	passed counts:193
node_0: feature_name=ENSG00000166598	feature_id[0].value <= threshold=2.4243680238723755
node_1: feature_name=ENSG00000279483	feature_id[5].value > threshold=1.4290554523468018
node_1591: feature_name=ENSG00000197728	feature_id[4].value > threshold=1.9423056244850159
node_2125: feature_name=ENSG00000255823	feature_id[15].value > threshold=1.0768969058990479
node_2961: feature_name=ENSG00000168484	feature_id[18].value <= threshold=3.1400736570358276
node_2962: feature_name=ENSG00000129824	feature_id[1].value > threshold=0.17179490625858307
node_2986: feature_name=ENSG00000197728	feature_id[4].value <= threshold=3.43656063079834
node_2987: feature_name=ENSG00000101439	feature_id[30].value <= threshold=4.589103937149048
node_2988: feature_name=ENSG00000140264	feature_id[7].value > threshold=0.5774363279342651
node_2992: feature_name=ENSG00000197728	feature_id[4].value <= threshold=3.237541913986206
Class: active
Rules_9	passed counts:187
node_0: feature_name=ENSG00000166598	feature_id[0].value <= threshold=2.4243680238723755
node_1: feature_name=ENSG00000279483	feature_id[5].value <= threshold=1.4290554523468018
node_2: feature_name=ENSG00000148346	feature_id[27].value <= threshold=1.4211782217025757
node_3: feature_name=ENSG00000168484	feature_id[18].value <= threshold=2.2225342988967896
node_4: feature_name=ENSG00000198712	feature_id[37].value > threshold=0.31757283210754395
node_212: feature_name=ENSG00000125730	feature_id[31].value <= threshold=2.1778682470321655
node_213: feature_name=ENSG00000140264	feature_id[7].value > threshold=2.5673638582229614
node_1027: feature_name=ENSG00000129824	feature_id[1].value <= threshold=0.6137800514698029
node_1028: feature_name=ENSG00000170296	feature_id[22].value <= threshold=1.0835010409355164
node_1029: feature_name=ENSG00000188257	feature_id[3].value <= threshold=4.551167726516724
node_1030: feature_name=ENSG00000112936	feature_id[13].value <= threshold=2.30535888671875
node_1031: feature_name=ENSG00000255823	feature_id[15].value <= threshold=2.0089773535728455
node_1032: feature_name=ENSG00000148346	feature_id[27].value <= threshold=0.13200443983078003
node_1033: feature_name=ENSG00000124614	feature_id[11].value <= threshold=2.230742573738098
node_1034: feature_name=ENSG00000034510	feature_id[21].value > threshold=1.6731122732162476
node_1064: feature_name=ENSG00000212907	feature_id[17].value <= threshold=2.5986452102661133
node_1065: feature_name=ENSG00000197728	feature_id[4].value <= threshold=3.7339260578155518
node_1066: feature_name=ENSG00000140264	feature_id[7].value > threshold=2.5687055587768555
node_1068: feature_name=ENSG00000163430	feature_id[26].value <= threshold=3.409628391265869
node_1069: feature_name=ENSG00000228474	feature_id[41].value <= threshold=3.470200300216675
node_1070: feature_name=ENSG00000149257	feature_id[8].value <= threshold=3.1185086965560913
node_1071: feature_name=ENSG00000168484	feature_id[18].value <= threshold=2.1057769060134888
node_1072: feature_name=ENSG00000100650	feature_id[23].value <= threshold=3.5833137035369873
node_1073: feature_name=ENSG00000163520	feature_id[36].value <= threshold=2.345784902572632
node_1074: feature_name=ENSG00000241343	feature_id[40].value <= threshold=2.9569404125213623
node_1075: feature_name=ENSG00000197728	feature_id[4].value <= threshold=3.460023880004883
node_1076: feature_name=ENSG00000198712	feature_id[37].value > threshold=1.8583372235298157
node_1080: feature_name=ENSG00000279483	feature_id[5].value <= threshold=1.4014029502868652
node_1081: feature_name=ENSG00000197956	feature_id[20].value > threshold=1.4267840385437012
node_1091: feature_name=ENSG00000255823	feature_id[15].value <= threshold=1.6461291313171387
node_1092: feature_name=ENSG00000101439	feature_id[30].value > threshold=1.312422275543213
Class: never
Rules_10	passed counts:187
node_0: feature_name=ENSG00000166598	feature_id[0].value <= threshold=2.4243680238723755
node_1: feature_name=ENSG00000279483	feature_id[5].value <= threshold=1.4290554523468018
node_2: feature_name=ENSG00000148346	feature_id[27].value <= threshold=1.4211782217025757
node_3: feature_name=ENSG00000168484	feature_id[18].value <= threshold=2.2225342988967896
node_4: feature_name=ENSG00000198712	feature_id[37].value > threshold=0.31757283210754395
node_212: feature_name=ENSG00000125730	feature_id[31].value <= threshold=2.1778682470321655
node_213: feature_name=ENSG00000140264	feature_id[7].value <= threshold=2.5673638582229614
node_214: feature_name=ENSG00000228253	feature_id[12].value <= threshold=3.2032636404037476
node_215: feature_name=ENSG00000197958	feature_id[14].value <= threshold=2.304365873336792
node_216: feature_name=ENSG00000034510	feature_id[21].value <= threshold=3.399224877357483
node_217: feature_name=ENSG00000144713	feature_id[39].value <= threshold=3.1814465522766113
node_218: feature_name=ENSG00000228253	feature_id[12].value <= threshold=1.6094694137573242
node_219: feature_name=ENSG00000163520	feature_id[36].value <= threshold=2.6639788150787354
node_220: feature_name=ENSG00000188257	feature_id[3].value <= threshold=3.616013765335083
node_221: feature_name=ENSG00000089157	feature_id[38].value <= threshold=3.367116928100586
node_222: feature_name=ENSG00000228474	feature_id[41].value <= threshold=2.7656874656677246
node_223: feature_name=ENSG00000102265	feature_id[16].value <= threshold=3.664604425430298
node_224: feature_name=ENSG00000170296	feature_id[22].value <= threshold=1.4701932072639465
node_225: feature_name=ENSG00000212907	feature_id[17].value <= threshold=2.548019766807556
node_226: feature_name=ENSG00000229807	feature_id[34].value <= threshold=0.13831350207328796
node_227: feature_name=ENSG00000188257	feature_id[3].value <= threshold=2.056539297103882
node_228: feature_name=ENSG00000197728	feature_id[4].value <= threshold=3.1877652406692505
node_229: feature_name=ENSG00000233927	feature_id[35].value <= threshold=2.3084458112716675
node_230: feature_name=ENSG00000108821	feature_id[29].value <= threshold=1.3690524697303772
node_231: feature_name=ENSG00000034510	feature_id[21].value <= threshold=2.9231921434402466
node_232: feature_name=ENSG00000255823	feature_id[15].value <= threshold=1.858947992324829
node_233: feature_name=ENSG00000168542	feature_id[2].value > threshold=0.7999951243400574
node_247: feature_name=ENSG00000168542	feature_id[2].value > threshold=0.8049606084823608
node_249: feature_name=ENSG00000148346	feature_id[27].value <= threshold=1.1830167174339294
node_250: feature_name=ENSG00000171858	feature_id[33].value <= threshold=2.127739429473877
node_251: feature_name=ENSG00000100650	feature_id[23].value <= threshold=2.253683567047119
node_252: feature_name=ENSG00000197956	feature_id[20].value > threshold=0.39556312561035156
Class: never
Rules_11	passed counts:160
node_0: feature_name=ENSG00000166598	feature_id[0].value <= threshold=2.4243680238723755
node_1: feature_name=ENSG00000279483	feature_id[5].value <= threshold=1.4290554523468018
node_2: feature_name=ENSG00000148346	feature_id[27].value <= threshold=1.4211782217025757
node_3: feature_name=ENSG00000168484	feature_id[18].value <= threshold=2.2225342988967896
node_4: feature_name=ENSG00000198712	feature_id[37].value > threshold=0.31757283210754395
node_212: feature_name=ENSG00000125730	feature_id[31].value <= threshold=2.1778682470321655
node_213: feature_name=ENSG00000140264	feature_id[7].value <= threshold=2.5673638582229614
node_214: feature_name=ENSG00000228253	feature_id[12].value <= threshold=3.2032636404037476
node_215: feature_name=ENSG00000197958	feature_id[14].value > threshold=2.304365873336792
node_527: feature_name=ENSG00000229807	feature_id[34].value <= threshold=0.10802910476922989
node_528: feature_name=ENSG00000149257	feature_id[8].value <= threshold=2.3300713300704956
node_529: feature_name=ENSG00000112936	feature_id[13].value <= threshold=1.7981773018836975
node_530: feature_name=ENSG00000241343	feature_id[40].value > threshold=0.7388298511505127
node_676: feature_name=ENSG00000164692	feature_id[49].value <= threshold=3.182327151298523
node_677: feature_name=ENSG00000170296	feature_id[22].value <= threshold=1.8168829679489136
node_678: feature_name=ENSG00000089157	feature_id[38].value <= threshold=3.172391653060913
node_679: feature_name=ENSG00000197747	feature_id[19].value <= threshold=3.5144972801208496
node_680: feature_name=ENSG00000101439	feature_id[30].value > threshold=1.7161256670951843
node_750: feature_name=ENSG00000112936	feature_id[13].value <= threshold=0.9858914315700531
node_751: feature_name=ENSG00000034510	feature_id[21].value <= threshold=3.3232219219207764
node_752: feature_name=ENSG00000233927	feature_id[35].value <= threshold=3.647240996360779
node_753: feature_name=ENSG00000124614	feature_id[11].value <= threshold=2.3243134021759033
node_754: feature_name=ENSG00000141753	feature_id[24].value <= threshold=1.9175028204917908
node_755: feature_name=ENSG00000166794	feature_id[46].value > threshold=1.0842695236206055
node_795: feature_name=ENSG00000188257	feature_id[3].value <= threshold=4.026320815086365
node_796: feature_name=ENSG00000170296	feature_id[22].value <= threshold=0.9464149177074432
node_797: feature_name=ENSG00000124614	feature_id[11].value <= threshold=2.2513363361358643
node_798: feature_name=ENSG00000228474	feature_id[41].value <= threshold=1.7763649225234985
node_799: feature_name=ENSG00000034510	feature_id[21].value <= threshold=3.069203019142151
Class: never
Rules_12	passed counts:156
node_0: feature_name=ENSG00000166598	feature_id[0].value > threshold=2.4243680238723755
node_3002: feature_name=ENSG00000255823	feature_id[15].value <= threshold=0.21250363439321518
node_3003: feature_name=ENSG00000197956	feature_id[20].value > threshold=3.313126564025879
node_3161: feature_name=ENSG00000212907	feature_id[17].value <= threshold=2.2466654777526855
node_3162: feature_name=ENSG00000149257	feature_id[8].value > threshold=1.5911396145820618
node_3246: feature_name=ENSG00000229807	feature_id[34].value <= threshold=0.42994236946105957
node_3247: feature_name=ENSG00000170296	feature_id[22].value <= threshold=1.6414304971694946
node_3248: feature_name=ENSG00000089157	feature_id[38].value <= threshold=4.167967081069946
node_3249: feature_name=ENSG00000140264	feature_id[7].value > threshold=1.8749691247940063
node_3261: feature_name=ENSG00000167779	feature_id[25].value <= threshold=4.8789825439453125
node_3262: feature_name=ENSG00000089157	feature_id[38].value <= threshold=3.799020767211914
Class: active
Rules_13	passed counts:156
node_0: feature_name=ENSG00000166598	feature_id[0].value > threshold=2.4243680238723755
node_3002: feature_name=ENSG00000255823	feature_id[15].value <= threshold=0.21250363439321518
node_3003: feature_name=ENSG00000197956	feature_id[20].value <= threshold=3.313126564025879
node_3004: feature_name=ENSG00000241343	feature_id[40].value <= threshold=1.5110580325126648
node_3005: feature_name=ENSG00000148346	feature_id[27].value <= threshold=1.314768373966217
node_3006: feature_name=ENSG00000101439	feature_id[30].value <= threshold=3.901001453399658
node_3007: feature_name=ENSG00000125730	feature_id[31].value <= threshold=4.064428091049194
node_3008: feature_name=ENSG00000087086	feature_id[45].value <= threshold=4.214531183242798
node_3009: feature_name=ENSG00000197728	feature_id[4].value <= threshold=3.4575345516204834
node_3010: feature_name=ENSG00000149257	feature_id[8].value <= threshold=3.0213197469711304
node_3011: feature_name=ENSG00000070081	feature_id[32].value <= threshold=2.6826831102371216
node_3012: feature_name=ENSG00000140264	feature_id[7].value <= threshold=3.1668466329574585
node_3013: feature_name=ENSG00000100650	feature_id[23].value <= threshold=2.792368173599243
node_3014: feature_name=ENSG00000164692	feature_id[49].value <= threshold=3.3214021921157837
node_3015: feature_name=ENSG00000212907	feature_id[17].value <= threshold=4.079744577407837
node_3016: feature_name=ENSG00000171858	feature_id[33].value <= threshold=3.3457233905792236
node_3017: feature_name=ENSG00000164294	feature_id[43].value <= threshold=2.3732436895370483
node_3018: feature_name=ENSG00000167779	feature_id[25].value <= threshold=4.41632878780365
node_3019: feature_name=ENSG00000087086	feature_id[45].value <= threshold=3.3697433471679688
node_3020: feature_name=ENSG00000197956	feature_id[20].value <= threshold=3.3033437728881836
node_3021: feature_name=ENSG00000143870	feature_id[47].value <= threshold=2.478834390640259
node_3022: feature_name=ENSG00000241343	feature_id[40].value <= threshold=1.297786831855774
node_3023: feature_name=ENSG00000112936	feature_id[13].value <= threshold=3.026098370552063
Class: never
Rules_14	passed counts:154
node_0: feature_name=ENSG00000166598	feature_id[0].value <= threshold=2.4243680238723755
node_1: feature_name=ENSG00000279483	feature_id[5].value <= threshold=1.4290554523468018
node_2: feature_name=ENSG00000148346	feature_id[27].value > threshold=1.4211782217025757
node_1556: feature_name=ENSG00000229807	feature_id[34].value > threshold=0.30388960242271423
Class: former
Rules_15	passed counts:130
node_0: feature_name=ENSG00000166598	feature_id[0].value <= threshold=2.4243680238723755
node_1: feature_name=ENSG00000279483	feature_id[5].value <= threshold=1.4290554523468018
node_2: feature_name=ENSG00000148346	feature_id[27].value <= threshold=1.4211782217025757
node_3: feature_name=ENSG00000168484	feature_id[18].value > threshold=2.2225342988967896
node_1407: feature_name=ENSG00000188257	feature_id[3].value > threshold=0.1406397521495819
node_1517: feature_name=ENSG00000168484	feature_id[18].value <= threshold=3.3356990814208984
node_1518: feature_name=ENSG00000102265	feature_id[16].value > threshold=2.8909977674484253
node_1526: feature_name=ENSG00000163430	feature_id[26].value > threshold=0.4619382470846176
node_1536: feature_name=ENSG00000142669	feature_id[10].value > threshold=0.4598090946674347
node_1540: feature_name=ENSG00000140264	feature_id[7].value <= threshold=3.3729114532470703
Class: active
Rules_16	passed counts:130
node_0: feature_name=ENSG00000166598	feature_id[0].value <= threshold=2.4243680238723755
node_1: feature_name=ENSG00000279483	feature_id[5].value <= threshold=1.4290554523468018
node_2: feature_name=ENSG00000148346	feature_id[27].value <= threshold=1.4211782217025757
node_3: feature_name=ENSG00000168484	feature_id[18].value <= threshold=2.2225342988967896
node_4: feature_name=ENSG00000198712	feature_id[37].value > threshold=0.31757283210754395
node_212: feature_name=ENSG00000125730	feature_id[31].value <= threshold=2.1778682470321655
node_213: feature_name=ENSG00000140264	feature_id[7].value <= threshold=2.5673638582229614
node_214: feature_name=ENSG00000228253	feature_id[12].value <= threshold=3.2032636404037476
node_215: feature_name=ENSG00000197958	feature_id[14].value <= threshold=2.304365873336792
node_216: feature_name=ENSG00000034510	feature_id[21].value <= threshold=3.399224877357483
node_217: feature_name=ENSG00000144713	feature_id[39].value <= threshold=3.1814465522766113
node_218: feature_name=ENSG00000228253	feature_id[12].value <= threshold=1.6094694137573242
node_219: feature_name=ENSG00000163520	feature_id[36].value <= threshold=2.6639788150787354
node_220: feature_name=ENSG00000188257	feature_id[3].value <= threshold=3.616013765335083
node_221: feature_name=ENSG00000089157	feature_id[38].value <= threshold=3.367116928100586
node_222: feature_name=ENSG00000228474	feature_id[41].value <= threshold=2.7656874656677246
node_223: feature_name=ENSG00000102265	feature_id[16].value <= threshold=3.664604425430298
node_224: feature_name=ENSG00000170296	feature_id[22].value <= threshold=1.4701932072639465
node_225: feature_name=ENSG00000212907	feature_id[17].value <= threshold=2.548019766807556
node_226: feature_name=ENSG00000229807	feature_id[34].value <= threshold=0.13831350207328796
node_227: feature_name=ENSG00000188257	feature_id[3].value <= threshold=2.056539297103882
node_228: feature_name=ENSG00000197728	feature_id[4].value <= threshold=3.1877652406692505
node_229: feature_name=ENSG00000233927	feature_id[35].value <= threshold=2.3084458112716675
node_230: feature_name=ENSG00000108821	feature_id[29].value > threshold=1.3690524697303772
node_286: feature_name=ENSG00000140264	feature_id[7].value <= threshold=2.5095072984695435
node_287: feature_name=ENSG00000108821	feature_id[29].value > threshold=1.370943307876587
node_289: feature_name=ENSG00000129824	feature_id[1].value <= threshold=0.715211808681488
node_290: feature_name=ENSG00000163520	feature_id[36].value <= threshold=2.297714352607727
node_291: feature_name=ENSG00000163359	feature_id[48].value <= threshold=2.4633471965789795
node_292: feature_name=ENSG00000108821	feature_id[29].value > threshold=1.3783352971076965
Class: never
Rules_17	passed counts:109
node_0: feature_name=ENSG00000166598	feature_id[0].value <= threshold=2.4243680238723755
node_1: feature_name=ENSG00000279483	feature_id[5].value <= threshold=1.4290554523468018
node_2: feature_name=ENSG00000148346	feature_id[27].value <= threshold=1.4211782217025757
node_3: feature_name=ENSG00000168484	feature_id[18].value > threshold=2.2225342988967896
node_1407: feature_name=ENSG00000188257	feature_id[3].value <= threshold=0.1406397521495819
node_1408: feature_name=ENSG00000129824	feature_id[1].value <= threshold=0.17431379854679108
node_1409: feature_name=ENSG00000212907	feature_id[17].value <= threshold=1.6879969239234924
node_1410: feature_name=ENSG00000108821	feature_id[29].value <= threshold=2.8603312969207764
node_1411: feature_name=ENSG00000197728	feature_id[4].value <= threshold=1.451285719871521
node_1412: feature_name=ENSG00000168542	feature_id[2].value <= threshold=3.288204312324524
node_1413: feature_name=ENSG00000149257	feature_id[8].value <= threshold=3.094410538673401
node_1414: feature_name=ENSG00000164294	feature_id[43].value <= threshold=2.3890419006347656
node_1415: feature_name=ENSG00000171858	feature_id[33].value <= threshold=2.4240829944610596
node_1416: feature_name=ENSG00000070081	feature_id[32].value <= threshold=2.0221548080444336
node_1417: feature_name=ENSG00000143870	feature_id[47].value <= threshold=1.7772448658943176
Class: never
Rules_18	passed counts:106
node_0: feature_name=ENSG00000166598	feature_id[0].value <= threshold=2.4243680238723755
node_1: feature_name=ENSG00000279483	feature_id[5].value > threshold=1.4290554523468018
node_1591: feature_name=ENSG00000197728	feature_id[4].value > threshold=1.9423056244850159
node_2125: feature_name=ENSG00000255823	feature_id[15].value <= threshold=1.0768969058990479
node_2126: feature_name=ENSG00000128016	feature_id[44].value > threshold=3.013297200202942
node_2852: feature_name=ENSG00000197728	feature_id[4].value > threshold=2.6734859943389893
node_2910: feature_name=ENSG00000124614	feature_id[11].value <= threshold=2.099097490310669
node_2911: feature_name=ENSG00000198712	feature_id[37].value > threshold=2.8297433853149414
node_2915: feature_name=ENSG00000144713	feature_id[39].value > threshold=1.9209654331207275
node_2917: feature_name=ENSG00000240972	feature_id[6].value <= threshold=3.3230713605880737
node_2918: feature_name=ENSG00000279483	feature_id[5].value <= threshold=4.211891412734985
node_2919: feature_name=ENSG00000166598	feature_id[0].value <= threshold=2.319444417953491
Class: former
Rules_19	passed counts:97
node_0: feature_name=ENSG00000166598	feature_id[0].value <= threshold=2.4243680238723755
node_1: feature_name=ENSG00000279483	feature_id[5].value <= threshold=1.4290554523468018
node_2: feature_name=ENSG00000148346	feature_id[27].value <= threshold=1.4211782217025757
node_3: feature_name=ENSG00000168484	feature_id[18].value <= threshold=2.2225342988967896
node_4: feature_name=ENSG00000198712	feature_id[37].value <= threshold=0.31757283210754395
node_5: feature_name=ENSG00000128016	feature_id[44].value > threshold=1.5745552778244019
node_171: feature_name=ENSG00000149257	feature_id[8].value <= threshold=2.7242733240127563
node_172: feature_name=ENSG00000255823	feature_id[15].value <= threshold=1.6281298398971558
node_173: feature_name=ENSG00000129824	feature_id[1].value <= threshold=1.2750259637832642
node_174: feature_name=ENSG00000228474	feature_id[41].value <= threshold=1.7876997590065002
node_175: feature_name=ENSG00000166794	feature_id[46].value <= threshold=3.2639968395233154
node_176: feature_name=ENSG00000188257	feature_id[3].value <= threshold=2.7074040174484253
node_177: feature_name=ENSG00000168484	feature_id[18].value <= threshold=1.9003137350082397
node_178: feature_name=ENSG00000166598	feature_id[0].value <= threshold=2.3733216524124146
node_179: feature_name=ENSG00000100650	feature_id[23].value <= threshold=2.4578837156295776
Class: never
Rules_20	passed counts:94
node_0: feature_name=ENSG00000166598	feature_id[0].value <= threshold=2.4243680238723755
node_1: feature_name=ENSG00000279483	feature_id[5].value <= threshold=1.4290554523468018
node_2: feature_name=ENSG00000148346	feature_id[27].value <= threshold=1.4211782217025757
node_3: feature_name=ENSG00000168484	feature_id[18].value <= threshold=2.2225342988967896
node_4: feature_name=ENSG00000198712	feature_id[37].value > threshold=0.31757283210754395
node_212: feature_name=ENSG00000125730	feature_id[31].value <= threshold=2.1778682470321655
node_213: feature_name=ENSG00000140264	feature_id[7].value <= threshold=2.5673638582229614
node_214: feature_name=ENSG00000228253	feature_id[12].value <= threshold=3.2032636404037476
node_215: feature_name=ENSG00000197958	feature_id[14].value <= threshold=2.304365873336792
node_216: feature_name=ENSG00000034510	feature_id[21].value <= threshold=3.399224877357483
node_217: feature_name=ENSG00000144713	feature_id[39].value <= threshold=3.1814465522766113
node_218: feature_name=ENSG00000228253	feature_id[12].value <= threshold=1.6094694137573242
node_219: feature_name=ENSG00000163520	feature_id[36].value <= threshold=2.6639788150787354
node_220: feature_name=ENSG00000188257	feature_id[3].value <= threshold=3.616013765335083
node_221: feature_name=ENSG00000089157	feature_id[38].value <= threshold=3.367116928100586
node_222: feature_name=ENSG00000228474	feature_id[41].value <= threshold=2.7656874656677246
node_223: feature_name=ENSG00000102265	feature_id[16].value <= threshold=3.664604425430298
node_224: feature_name=ENSG00000170296	feature_id[22].value <= threshold=1.4701932072639465
node_225: feature_name=ENSG00000212907	feature_id[17].value <= threshold=2.548019766807556
node_226: feature_name=ENSG00000229807	feature_id[34].value <= threshold=0.13831350207328796
node_227: feature_name=ENSG00000188257	feature_id[3].value <= threshold=2.056539297103882
node_228: feature_name=ENSG00000197728	feature_id[4].value <= threshold=3.1877652406692505
node_229: feature_name=ENSG00000233927	feature_id[35].value > threshold=2.3084458112716675
node_315: feature_name=ENSG00000233927	feature_id[35].value > threshold=2.3108749389648438
node_317: feature_name=ENSG00000129824	feature_id[1].value <= threshold=1.989970862865448
node_318: feature_name=ENSG00000168484	feature_id[18].value <= threshold=1.6917011737823486
node_319: feature_name=ENSG00000144713	feature_id[39].value <= threshold=2.9815680980682373
node_320: feature_name=ENSG00000233927	feature_id[35].value <= threshold=3.581999182701111
node_321: feature_name=ENSG00000034510	feature_id[21].value <= threshold=1.7969959378242493
node_322: feature_name=ENSG00000142669	feature_id[10].value <= threshold=1.769635558128357
node_323: feature_name=ENSG00000034510	feature_id[21].value <= threshold=1.7307167053222656
node_324: feature_name=ENSG00000170296	feature_id[22].value <= threshold=0.844338059425354
node_325: feature_name=ENSG00000149257	feature_id[8].value <= threshold=1.4694742560386658
node_326: feature_name=ENSG00000233927	feature_id[35].value <= threshold=3.0318827629089355
Class: never
Rules_21	passed counts:91
node_0: feature_name=ENSG00000166598	feature_id[0].value <= threshold=2.4243680238723755
node_1: feature_name=ENSG00000279483	feature_id[5].value > threshold=1.4290554523468018
node_1591: feature_name=ENSG00000197728	feature_id[4].value > threshold=1.9423056244850159
node_2125: feature_name=ENSG00000255823	feature_id[15].value <= threshold=1.0768969058990479
node_2126: feature_name=ENSG00000128016	feature_id[44].value <= threshold=3.013297200202942
node_2127: feature_name=ENSG00000168484	feature_id[18].value <= threshold=0.45799537003040314
node_2128: feature_name=ENSG00000228253	feature_id[12].value <= threshold=2.710677146911621
node_2129: feature_name=ENSG00000164692	feature_id[49].value <= threshold=2.2773483991622925
node_2130: feature_name=ENSG00000279483	feature_id[5].value <= threshold=2.1075199842453003
node_2131: feature_name=ENSG00000212907	feature_id[17].value <= threshold=2.827568292617798
node_2132: feature_name=ENSG00000211899	feature_id[9].value <= threshold=1.2788150012493134
node_2133: feature_name=ENSG00000163520	feature_id[36].value <= threshold=1.9022912383079529
node_2134: feature_name=ENSG00000279483	feature_id[5].value > threshold=1.4306907653808594
node_2136: feature_name=ENSG00000229807	feature_id[34].value <= threshold=2.2308571338653564
node_2137: feature_name=ENSG00000198712	feature_id[37].value > threshold=1.8100016713142395
node_2143: feature_name=ENSG00000164294	feature_id[43].value <= threshold=1.038117229938507
Class: never
Rules_22	passed counts:90
node_0: feature_name=ENSG00000166598	feature_id[0].value <= threshold=2.4243680238723755
node_1: feature_name=ENSG00000279483	feature_id[5].value <= threshold=1.4290554523468018
node_2: feature_name=ENSG00000148346	feature_id[27].value <= threshold=1.4211782217025757
node_3: feature_name=ENSG00000168484	feature_id[18].value <= threshold=2.2225342988967896
node_4: feature_name=ENSG00000198712	feature_id[37].value > threshold=0.31757283210754395
node_212: feature_name=ENSG00000125730	feature_id[31].value > threshold=2.1778682470321655
node_1252: feature_name=ENSG00000129824	feature_id[1].value > threshold=0.2295696884393692
node_1372: feature_name=ENSG00000108821	feature_id[29].value > threshold=0.9078759551048279
node_1386: feature_name=ENSG00000255823	feature_id[15].value <= threshold=0.5199095904827118
node_1387: feature_name=ENSG00000034510	feature_id[21].value > threshold=2.376562476158142
node_1395: feature_name=ENSG00000149257	feature_id[8].value <= threshold=1.47386634349823
node_1396: feature_name=ENSG00000089157	feature_id[38].value > threshold=0.3474877178668976
node_1398: feature_name=ENSG00000143870	feature_id[47].value <= threshold=1.9627415537834167
Class: former
Rules_23	passed counts:90
node_0: feature_name=ENSG00000166598	feature_id[0].value <= threshold=2.4243680238723755
node_1: feature_name=ENSG00000279483	feature_id[5].value <= threshold=1.4290554523468018
node_2: feature_name=ENSG00000148346	feature_id[27].value <= threshold=1.4211782217025757
node_3: feature_name=ENSG00000168484	feature_id[18].value <= threshold=2.2225342988967896
node_4: feature_name=ENSG00000198712	feature_id[37].value <= threshold=0.31757283210754395
node_5: feature_name=ENSG00000128016	feature_id[44].value <= threshold=1.5745552778244019
node_6: feature_name=ENSG00000129824	feature_id[1].value <= threshold=0.4584861099720001
node_7: feature_name=ENSG00000089157	feature_id[38].value <= threshold=1.9150198698043823
node_8: feature_name=ENSG00000197728	feature_id[4].value > threshold=1.0329548120498657
node_76: feature_name=ENSG00000124614	feature_id[11].value > threshold=1.1552181243896484
node_114: feature_name=ENSG00000240972	feature_id[6].value <= threshold=2.548382520675659
node_115: feature_name=ENSG00000034510	feature_id[21].value <= threshold=3.069507122039795
node_116: feature_name=ENSG00000166794	feature_id[46].value <= threshold=1.7938413619995117
Class: former
Rules_24	passed counts:84
node_0: feature_name=ENSG00000166598	feature_id[0].value <= threshold=2.4243680238723755
node_1: feature_name=ENSG00000279483	feature_id[5].value <= threshold=1.4290554523468018
node_2: feature_name=ENSG00000148346	feature_id[27].value <= threshold=1.4211782217025757
node_3: feature_name=ENSG00000168484	feature_id[18].value <= threshold=2.2225342988967896
node_4: feature_name=ENSG00000198712	feature_id[37].value > threshold=0.31757283210754395
node_212: feature_name=ENSG00000125730	feature_id[31].value <= threshold=2.1778682470321655
node_213: feature_name=ENSG00000140264	feature_id[7].value <= threshold=2.5673638582229614
node_214: feature_name=ENSG00000228253	feature_id[12].value <= threshold=3.2032636404037476
node_215: feature_name=ENSG00000197958	feature_id[14].value > threshold=2.304365873336792
node_527: feature_name=ENSG00000229807	feature_id[34].value <= threshold=0.10802910476922989
node_528: feature_name=ENSG00000149257	feature_id[8].value <= threshold=2.3300713300704956
node_529: feature_name=ENSG00000112936	feature_id[13].value <= threshold=1.7981773018836975
node_530: feature_name=ENSG00000241343	feature_id[40].value <= threshold=0.7388298511505127
node_531: feature_name=ENSG00000188257	feature_id[3].value <= threshold=0.6980971693992615
node_532: feature_name=ENSG00000255823	feature_id[15].value <= threshold=2.8794654607772827
node_533: feature_name=ENSG00000034510	feature_id[21].value <= threshold=3.487875819206238
node_534: feature_name=ENSG00000170296	feature_id[22].value <= threshold=1.636360228061676
node_535: feature_name=ENSG00000228474	feature_id[41].value <= threshold=1.9049108028411865
node_536: feature_name=ENSG00000124614	feature_id[11].value <= threshold=1.4742000699043274
node_537: feature_name=ENSG00000164692	feature_id[49].value <= threshold=4.37897515296936
node_538: feature_name=ENSG00000170296	feature_id[22].value <= threshold=1.3479377031326294
node_539: feature_name=ENSG00000148346	feature_id[27].value <= threshold=1.1587435007095337
node_540: feature_name=ENSG00000233927	feature_id[35].value > threshold=2.664444088935852
node_564: feature_name=ENSG00000149257	feature_id[8].value <= threshold=2.0546988248825073
node_565: feature_name=ENSG00000233927	feature_id[35].value > threshold=2.6662486791610718
node_567: feature_name=ENSG00000197958	feature_id[14].value > threshold=2.3105586767196655
node_569: feature_name=ENSG00000228474	feature_id[41].value <= threshold=1.2636377215385437
node_570: feature_name=ENSG00000168484	feature_id[18].value <= threshold=1.1940784454345703
node_571: feature_name=ENSG00000171858	feature_id[33].value <= threshold=2.2028987407684326
Class: never
Rules_25	passed counts:83
node_0: feature_name=ENSG00000166598	feature_id[0].value <= threshold=2.4243680238723755
node_1: feature_name=ENSG00000279483	feature_id[5].value > threshold=1.4290554523468018
node_1591: feature_name=ENSG00000197728	feature_id[4].value <= threshold=1.9423056244850159
node_1592: feature_name=ENSG00000228253	feature_id[12].value > threshold=2.934985637664795
node_2016: feature_name=ENSG00000168484	feature_id[18].value <= threshold=0.5390280783176422
node_2017: feature_name=ENSG00000087086	feature_id[45].value > threshold=3.272101044654846
node_2051: feature_name=ENSG00000197747	feature_id[19].value <= threshold=2.9366589784622192
node_2052: feature_name=ENSG00000197958	feature_id[14].value <= threshold=3.4514230489730835
node_2053: feature_name=ENSG00000163359	feature_id[48].value <= threshold=2.1955913305282593
node_2054: feature_name=ENSG00000149257	feature_id[8].value <= threshold=1.7981985211372375
node_2055: feature_name=ENSG00000212907	feature_id[17].value <= threshold=4.848194122314453
Class: former
Rules_26	passed counts:80
node_0: feature_name=ENSG00000166598	feature_id[0].value <= threshold=2.4243680238723755
node_1: feature_name=ENSG00000279483	feature_id[5].value > threshold=1.4290554523468018
node_1591: feature_name=ENSG00000197728	feature_id[4].value <= threshold=1.9423056244850159
node_1592: feature_name=ENSG00000228253	feature_id[12].value <= threshold=2.934985637664795
node_1593: feature_name=ENSG00000129824	feature_id[1].value <= threshold=0.5363977253437042
node_1594: feature_name=ENSG00000128016	feature_id[44].value <= threshold=1.5204783082008362
node_1595: feature_name=ENSG00000112936	feature_id[13].value <= threshold=1.2988221049308777
node_1596: feature_name=ENSG00000144713	feature_id[39].value > threshold=2.865371346473694
node_1662: feature_name=ENSG00000255823	feature_id[15].value <= threshold=2.2456802129745483
node_1663: feature_name=ENSG00000197747	feature_id[19].value <= threshold=3.826923370361328
node_1664: feature_name=ENSG00000228253	feature_id[12].value <= threshold=1.8566956520080566
node_1665: feature_name=ENSG00000148346	feature_id[27].value <= threshold=2.4613863229751587
node_1666: feature_name=ENSG00000211899	feature_id[9].value <= threshold=0.7226613163948059
node_1667: feature_name=ENSG00000170296	feature_id[22].value <= threshold=2.7503691911697388
node_1668: feature_name=ENSG00000255823	feature_id[15].value <= threshold=2.078238368034363
node_1669: feature_name=ENSG00000124614	feature_id[11].value <= threshold=2.4779406785964966
Class: never
Rules_27	passed counts:80
node_0: feature_name=ENSG00000166598	feature_id[0].value <= threshold=2.4243680238723755
node_1: feature_name=ENSG00000279483	feature_id[5].value <= threshold=1.4290554523468018
node_2: feature_name=ENSG00000148346	feature_id[27].value <= threshold=1.4211782217025757
node_3: feature_name=ENSG00000168484	feature_id[18].value <= threshold=2.2225342988967896
node_4: feature_name=ENSG00000198712	feature_id[37].value > threshold=0.31757283210754395
node_212: feature_name=ENSG00000125730	feature_id[31].value <= threshold=2.1778682470321655
node_213: feature_name=ENSG00000140264	feature_id[7].value <= threshold=2.5673638582229614
node_214: feature_name=ENSG00000228253	feature_id[12].value <= threshold=3.2032636404037476
node_215: feature_name=ENSG00000197958	feature_id[14].value <= threshold=2.304365873336792
node_216: feature_name=ENSG00000034510	feature_id[21].value <= threshold=3.399224877357483
node_217: feature_name=ENSG00000144713	feature_id[39].value <= threshold=3.1814465522766113
node_218: feature_name=ENSG00000228253	feature_id[12].value <= threshold=1.6094694137573242
node_219: feature_name=ENSG00000163520	feature_id[36].value <= threshold=2.6639788150787354
node_220: feature_name=ENSG00000188257	feature_id[3].value <= threshold=3.616013765335083
node_221: feature_name=ENSG00000089157	feature_id[38].value <= threshold=3.367116928100586
node_222: feature_name=ENSG00000228474	feature_id[41].value <= threshold=2.7656874656677246
node_223: feature_name=ENSG00000102265	feature_id[16].value > threshold=3.664604425430298
node_413: feature_name=ENSG00000255823	feature_id[15].value <= threshold=1.2645787596702576
node_414: feature_name=ENSG00000143870	feature_id[47].value <= threshold=1.8051271438598633
node_415: feature_name=ENSG00000148346	feature_id[27].value <= threshold=0.6868028044700623
node_416: feature_name=ENSG00000102265	feature_id[16].value > threshold=3.6681225299835205
node_418: feature_name=ENSG00000112936	feature_id[13].value <= threshold=2.4122602939605713
node_419: feature_name=ENSG00000144713	feature_id[39].value <= threshold=2.977934718132019
Class: never
Rules_28	passed counts:78
node_0: feature_name=ENSG00000166598	feature_id[0].value <= threshold=2.4243680238723755
node_1: feature_name=ENSG00000279483	feature_id[5].value > threshold=1.4290554523468018
node_1591: feature_name=ENSG00000197728	feature_id[4].value > threshold=1.9423056244850159
node_2125: feature_name=ENSG00000255823	feature_id[15].value <= threshold=1.0768969058990479
node_2126: feature_name=ENSG00000128016	feature_id[44].value <= threshold=3.013297200202942
node_2127: feature_name=ENSG00000168484	feature_id[18].value > threshold=0.45799537003040314
node_2443: feature_name=ENSG00000185885	feature_id[28].value <= threshold=2.5364376306533813
node_2444: feature_name=ENSG00000124614	feature_id[11].value > threshold=2.1920591592788696
node_2654: feature_name=ENSG00000163359	feature_id[48].value > threshold=0.8353990316390991
node_2760: feature_name=ENSG00000198712	feature_id[37].value > threshold=2.669981360435486
node_2764: feature_name=ENSG00000168484	feature_id[18].value <= threshold=3.619378089904785
node_2765: feature_name=ENSG00000166794	feature_id[46].value <= threshold=3.072113513946533
node_2766: feature_name=ENSG00000240972	feature_id[6].value <= threshold=3.114990472793579
node_2767: feature_name=ENSG00000140264	feature_id[7].value > threshold=1.9609795212745667
node_2783: feature_name=ENSG00000279483	feature_id[5].value <= threshold=4.220804929733276
node_2784: feature_name=ENSG00000129824	feature_id[1].value <= threshold=2.819889187812805
node_2785: feature_name=ENSG00000140264	feature_id[7].value <= threshold=3.4798632860183716
node_2786: feature_name=ENSG00000163359	feature_id[48].value <= threshold=3.041832208633423
node_2787: feature_name=ENSG00000171858	feature_id[33].value > threshold=0.6072975397109985
node_2791: feature_name=ENSG00000188257	feature_id[3].value <= threshold=3.676080107688904
Class: active
Rules_29	passed counts:75
node_0: feature_name=ENSG00000166598	feature_id[0].value <= threshold=2.4243680238723755
node_1: feature_name=ENSG00000279483	feature_id[5].value > threshold=1.4290554523468018
node_1591: feature_name=ENSG00000197728	feature_id[4].value > threshold=1.9423056244850159
node_2125: feature_name=ENSG00000255823	feature_id[15].value <= threshold=1.0768969058990479
node_2126: feature_name=ENSG00000128016	feature_id[44].value > threshold=3.013297200202942
node_2852: feature_name=ENSG00000197728	feature_id[4].value <= threshold=2.6734859943389893
node_2853: feature_name=ENSG00000129824	feature_id[1].value <= threshold=0.6934892237186432
node_2854: feature_name=ENSG00000101439	feature_id[30].value <= threshold=3.350004553794861
node_2855: feature_name=ENSG00000197958	feature_id[14].value <= threshold=3.9662652015686035
node_2856: feature_name=ENSG00000125730	feature_id[31].value <= threshold=3.607905149459839
node_2857: feature_name=ENSG00000164294	feature_id[43].value <= threshold=1.8959004282951355
node_2858: feature_name=ENSG00000228253	feature_id[12].value <= threshold=2.830406904220581
node_2859: feature_name=ENSG00000034510	feature_id[21].value <= threshold=4.12872588634491
Class: never
Rules_30	passed counts:73
node_0: feature_name=ENSG00000166598	feature_id[0].value <= threshold=2.4243680238723755
node_1: feature_name=ENSG00000279483	feature_id[5].value <= threshold=1.4290554523468018
node_2: feature_name=ENSG00000148346	feature_id[27].value <= threshold=1.4211782217025757
node_3: feature_name=ENSG00000168484	feature_id[18].value <= threshold=2.2225342988967896
node_4: feature_name=ENSG00000198712	feature_id[37].value > threshold=0.31757283210754395
node_212: feature_name=ENSG00000125730	feature_id[31].value > threshold=2.1778682470321655
node_1252: feature_name=ENSG00000129824	feature_id[1].value <= threshold=0.2295696884393692
node_1253: feature_name=ENSG00000197728	feature_id[4].value <= threshold=3.095853567123413
node_1254: feature_name=ENSG00000163520	feature_id[36].value <= threshold=2.6041773557662964
node_1255: feature_name=ENSG00000148346	feature_id[27].value <= threshold=0.5549024939537048
node_1256: feature_name=ENSG00000229807	feature_id[34].value <= threshold=0.1014002189040184
node_1257: feature_name=ENSG00000128016	feature_id[44].value <= threshold=3.8405306339263916
node_1258: feature_name=ENSG00000243678	feature_id[42].value <= threshold=0.8273308575153351
node_1259: feature_name=ENSG00000163430	feature_id[26].value <= threshold=2.718793511390686
node_1260: feature_name=ENSG00000163359	feature_id[48].value <= threshold=2.906785488128662
node_1261: feature_name=ENSG00000124614	feature_id[11].value <= threshold=0.7769789099693298
node_1262: feature_name=ENSG00000170296	feature_id[22].value <= threshold=0.555677056312561
node_1263: feature_name=ENSG00000168542	feature_id[2].value <= threshold=3.423038959503174
node_1264: feature_name=ENSG00000102265	feature_id[16].value <= threshold=5.707019567489624
node_1265: feature_name=ENSG00000070081	feature_id[32].value <= threshold=2.2299764156341553
node_1266: feature_name=ENSG00000034510	feature_id[21].value <= threshold=3.6003257036209106
Class: never
Rules_31	passed counts:73
node_0: feature_name=ENSG00000166598	feature_id[0].value <= threshold=2.4243680238723755
node_1: feature_name=ENSG00000279483	feature_id[5].value <= threshold=1.4290554523468018
node_2: feature_name=ENSG00000148346	feature_id[27].value <= threshold=1.4211782217025757
node_3: feature_name=ENSG00000168484	feature_id[18].value <= threshold=2.2225342988967896
node_4: feature_name=ENSG00000198712	feature_id[37].value > threshold=0.31757283210754395
node_212: feature_name=ENSG00000125730	feature_id[31].value <= threshold=2.1778682470321655
node_213: feature_name=ENSG00000140264	feature_id[7].value <= threshold=2.5673638582229614
node_214: feature_name=ENSG00000228253	feature_id[12].value <= threshold=3.2032636404037476
node_215: feature_name=ENSG00000197958	feature_id[14].value > threshold=2.304365873336792
node_527: feature_name=ENSG00000229807	feature_id[34].value <= threshold=0.10802910476922989
node_528: feature_name=ENSG00000149257	feature_id[8].value <= threshold=2.3300713300704956
node_529: feature_name=ENSG00000112936	feature_id[13].value <= threshold=1.7981773018836975
node_530: feature_name=ENSG00000241343	feature_id[40].value > threshold=0.7388298511505127
node_676: feature_name=ENSG00000164692	feature_id[49].value <= threshold=3.182327151298523
node_677: feature_name=ENSG00000170296	feature_id[22].value <= threshold=1.8168829679489136
node_678: feature_name=ENSG00000089157	feature_id[38].value <= threshold=3.172391653060913
node_679: feature_name=ENSG00000197747	feature_id[19].value <= threshold=3.5144972801208496
node_680: feature_name=ENSG00000101439	feature_id[30].value > threshold=1.7161256670951843
node_750: feature_name=ENSG00000112936	feature_id[13].value <= threshold=0.9858914315700531
node_751: feature_name=ENSG00000034510	feature_id[21].value <= threshold=3.3232219219207764
node_752: feature_name=ENSG00000233927	feature_id[35].value <= threshold=3.647240996360779
node_753: feature_name=ENSG00000124614	feature_id[11].value <= threshold=2.3243134021759033
node_754: feature_name=ENSG00000141753	feature_id[24].value <= threshold=1.9175028204917908
node_755: feature_name=ENSG00000166794	feature_id[46].value <= threshold=1.0842695236206055
node_756: feature_name=ENSG00000243678	feature_id[42].value <= threshold=0.7147916257381439
node_757: feature_name=ENSG00000240972	feature_id[6].value <= threshold=2.1026350259780884
node_758: feature_name=ENSG00000197747	feature_id[19].value > threshold=0.9384203255176544
node_784: feature_name=ENSG00000142669	feature_id[10].value <= threshold=2.4468722343444824
node_785: feature_name=ENSG00000212907	feature_id[17].value <= threshold=2.1752818822860718
Class: never
Rules_32	passed counts:72
node_0: feature_name=ENSG00000166598	feature_id[0].value <= threshold=2.4243680238723755
node_1: feature_name=ENSG00000279483	feature_id[5].value > threshold=1.4290554523468018
node_1591: feature_name=ENSG00000197728	feature_id[4].value > threshold=1.9423056244850159
node_2125: feature_name=ENSG00000255823	feature_id[15].value <= threshold=1.0768969058990479
node_2126: feature_name=ENSG00000128016	feature_id[44].value <= threshold=3.013297200202942
node_2127: feature_name=ENSG00000168484	feature_id[18].value <= threshold=0.45799537003040314
node_2128: feature_name=ENSG00000228253	feature_id[12].value <= threshold=2.710677146911621
node_2129: feature_name=ENSG00000164692	feature_id[49].value <= threshold=2.2773483991622925
node_2130: feature_name=ENSG00000279483	feature_id[5].value > threshold=2.1075199842453003
node_2158: feature_name=ENSG00000185885	feature_id[28].value > threshold=2.0219428539276123
node_2266: feature_name=ENSG00000112936	feature_id[13].value <= threshold=2.88584041595459
node_2267: feature_name=ENSG00000279483	feature_id[5].value > threshold=2.3961405754089355
node_2271: feature_name=ENSG00000197728	feature_id[4].value <= threshold=3.7958556413650513
node_2272: feature_name=ENSG00000241343	feature_id[40].value <= threshold=2.1872140169143677
node_2273: feature_name=ENSG00000279483	feature_id[5].value > threshold=3.85676372051239
Class: never
Rules_33	passed counts:72
node_0: feature_name=ENSG00000166598	feature_id[0].value <= threshold=2.4243680238723755
node_1: feature_name=ENSG00000279483	feature_id[5].value <= threshold=1.4290554523468018
node_2: feature_name=ENSG00000148346	feature_id[27].value <= threshold=1.4211782217025757
node_3: feature_name=ENSG00000168484	feature_id[18].value <= threshold=2.2225342988967896
node_4: feature_name=ENSG00000198712	feature_id[37].value > threshold=0.31757283210754395
node_212: feature_name=ENSG00000125730	feature_id[31].value <= threshold=2.1778682470321655
node_213: feature_name=ENSG00000140264	feature_id[7].value <= threshold=2.5673638582229614
node_214: feature_name=ENSG00000228253	feature_id[12].value <= threshold=3.2032636404037476
[truncated: 30,411 more rows]

## Sheet: LASSO
Rules_0	passed counts:498
[truncated: 56,096 more rows]

## Sheet: LightGBM
Rules_0	passed counts:1624
[truncated: 26,795 more rows]

[truncated: 3 more sheets: MCFS, RF_ZL, XGBoost]
